# Supplementary material for: Design of an open-shell nitrogen-centered diradicaloid with tunable stimuli-responsive electronic properties
Source: Commun Chem. 2022 Oct 14;5:127. doi: 10.1038/s42004-022-00747-8 (PMC9814612; doi:10.1038/s42004-022-00747-8)
Supplement: Supplementary file 5 — Supplementary Data 2 [file 42004_2022_747_MOESM5_ESM.zip › Supplementary Data 2/Supplementary Data 2.cif]

data_exp_1391
_audit_creation_date               2020-09-01
_audit_creation_method
;
Olex2 1.2
(compiled 2018.05.29 svn.r3508 for OlexSys, GUI svn.r5506)
;
_shelx_SHELXL_version_number       '2017/1'
_audit_contact_author_address      ?
_audit_contact_author_email        ?
_audit_contact_author_name         ''
_audit_contact_author_phone        ?
_publ_contact_author_id_orcid      ?
_publ_section_references
;
Dolomanov, O.V., Bourhis, L.J., Gildea, R.J, Howard, J.A.K. & Puschmann, H.
 (2009), J. Appl. Cryst. 42, 339-341.

Sheldrick, G.M. (2015). Acta Cryst. A71, 3-8.

Sheldrick, G.M. (2015). Acta Cryst. C71, 3-8.
;
_chemical_name_common              ?
_chemical_name_systematic          ?
_chemical_formula_moiety           'C40 H46 N2 O2'
_chemical_formula_sum              'C40 H46 N2 O2'
_chemical_formula_weight           586.79
_chemical_melting_point            ?
loop_
  _atom_type_symbol
  _atom_type_description
  _atom_type_scat_dispersion_real
  _atom_type_scat_dispersion_imag
  _atom_type_scat_source
 'C' 'C' 0.0181 0.0091 'International Tables Vol C Tables 4.2.6.8 and 6.1.1.4'
 'H' 'H' 0.0000 0.0000 'International Tables Vol C Tables 4.2.6.8 and 6.1.1.4'
 'N' 'N' 0.0311 0.0180 'International Tables Vol C Tables 4.2.6.8 and 6.1.1.4'
 'O' 'O' 0.0492 0.0322 'International Tables Vol C Tables 4.2.6.8 and 6.1.1.4'

_shelx_space_group_comment
;
The symmetry employed for this shelxl refinement is uniquely defined
by the following loop, which should always be used as a source of
symmetry information in preference to the above space-group names.
They are only intended as comments.
;
_space_group_crystal_system        'monoclinic'
_space_group_IT_number             14
_space_group_name_H-M_alt          'P 1 21/n 1'
_space_group_name_Hall             '-P 2yn'
loop_
  _space_group_symop_operation_xyz
 'x, y, z'
 '-x+1/2, y+1/2, -z+1/2'
 '-x, -y, -z'
 'x-1/2, -y-1/2, z-1/2'

_cell_length_a                     6.0491(3)
_cell_length_b                     18.1428(5)
_cell_length_c                     15.3109(5)
_cell_angle_alpha                  90
_cell_angle_beta                   97.068(4)
_cell_angle_gamma                  90
_cell_volume                       1667.57(11)
_cell_formula_units_Z              2
_cell_measurement_reflns_used      3766
_cell_measurement_temperature      100.01(10)
_cell_measurement_theta_max        74.1200
_cell_measurement_theta_min        3.7780
_shelx_estimated_absorpt_T_max     0.957
_shelx_estimated_absorpt_T_min     0.844
_exptl_absorpt_coefficient_mu      0.549
_exptl_absorpt_correction_T_max    1.00000
_exptl_absorpt_correction_T_min    0.58524
_exptl_absorpt_correction_type     multi-scan
_exptl_absorpt_process_details
;
CrysAlisPro 1.171.39.32a (Rigaku Oxford Diffraction, 2017)
Empirical absorption correction using spherical harmonics,
 implemented in SCALE3 ABSPACK scaling algorithm.
;
_exptl_absorpt_special_details     ?
_exptl_crystal_colour              'clear dark green'
_exptl_crystal_colour_lustre       clear
_exptl_crystal_colour_modifier     dark
_exptl_crystal_colour_primary      green
_exptl_crystal_density_diffrn      1.169
_exptl_crystal_density_meas        ?
_exptl_crystal_density_method      ?
_exptl_crystal_description         needle
_exptl_crystal_F_000               632
_exptl_crystal_size_max            0.32
_exptl_crystal_size_mid            0.12
_exptl_crystal_size_min            0.08
_exptl_transmission_factor_max     ?
_exptl_transmission_factor_min     ?
_diffrn_reflns_av_R_equivalents    0.1332
_diffrn_reflns_av_unetI/netI       0.0823
_diffrn_reflns_Laue_measured_fraction_full  0.995
_diffrn_reflns_Laue_measured_fraction_max  0.995
_diffrn_reflns_limit_h_max         7
_diffrn_reflns_limit_h_min         -5
_diffrn_reflns_limit_k_max         21
_diffrn_reflns_limit_k_min         -18
_diffrn_reflns_limit_l_max         18
_diffrn_reflns_limit_l_min         -17
_diffrn_reflns_number              14335
_diffrn_reflns_point_group_measured_fraction_full  0.995
_diffrn_reflns_point_group_measured_fraction_max  0.995
_diffrn_reflns_theta_full          67.058
_diffrn_reflns_theta_max           67.058
_diffrn_reflns_theta_min           3.795
_diffrn_ambient_environment        N~2~
_diffrn_ambient_temperature        100.01(10)
_diffrn_detector                   'CCD plate'
_diffrn_detector_area_resol_mean   ?
_diffrn_measured_fraction_theta_full  0.995
_diffrn_measured_fraction_theta_max  0.995
_diffrn_measurement_details
;
List of Runs (angles in degrees, time in seconds):

  # Type    Start    End  Width  t~exp~   \w     \q     \k     \f   Frames
--------------------------------------------------------------------------
  1  \w    -87.00 -60.00   1.00    2.00    --    0.00 -57.00 120.00   27
  2  \w     -3.00  62.00   1.00    2.00    --    0.00  19.00-120.00   65
  3  \w    -29.00  -3.00   1.00    2.00    --    0.00 -77.00-120.00   26
  4  \w    -19.00  23.00   1.00    2.00    --    0.00 -57.00 120.00   42
  5  \w    -87.00 -47.00   1.00    2.00    --    0.00 -77.00-120.00   40
  6  \w    -88.00  21.00   1.00    2.00    --    0.00 -57.00 -90.00  109
  7  \w      6.00  65.00   1.00    2.00    --   95.80 -15.00 150.00   59
  8  \w      9.00 119.00   1.00    2.00    --   95.80 -61.00 150.00  110
  9  \w     76.00 181.00   1.00    2.00    --   95.80  45.00  90.00  105
 10  \w     87.00 127.00   1.00    2.00    --   95.80 -82.00 -30.00   40
 11  \w      9.00 128.00   1.00    2.00    --   95.80 -82.00 -90.00  119
 12  \w      6.00 119.00   1.00    2.00    --   95.80 -61.00 -90.00  113
 13  \w     27.00  53.00   1.00    2.00    --   95.80 -61.00  30.00   26
 14  \w     85.00 111.00   1.00    2.00    --   95.80 -61.00  30.00   26
 15  \w     69.00 109.00   1.00    2.00    --   95.80 -82.00  60.00   40
 16  \w     75.00 179.00   1.00    2.00    --   95.80  45.00 120.00  104
 17  \w     76.00 101.00   1.00    2.00    --   95.80 -82.00 -60.00   25
 18  \w     82.00 109.00   1.00    2.00    --   95.80 -82.00-180.00   27
 19  \w     32.00 105.00   1.00    2.00    --   95.80 -82.00 150.00   73
 20  \w     12.00 113.00   1.00    2.00    --   95.80 -15.00 -60.00  101
;
_diffrn_measurement_device         'four-circle diffractometer'
_diffrn_measurement_device_type    'XtaLAB AFC12 (RINC): Kappa dual home/near'
_diffrn_measurement_method         '\w scans'
_diffrn_orient_matrix_type        
 'CrysAlisPro convention (1999,Acta A55,543-557)'
_diffrn_orient_matrix_UB_11        -0.1200463000
_diffrn_orient_matrix_UB_12        0.0222631000
_diffrn_orient_matrix_UB_13        0.0790886000
_diffrn_orient_matrix_UB_21        0.0046693000
_diffrn_orient_matrix_UB_22        -0.0808567000
_diffrn_orient_matrix_UB_23        0.0309376000
_diffrn_orient_matrix_UB_31        0.2266525000
_diffrn_orient_matrix_UB_32        0.0134628000
_diffrn_orient_matrix_UB_33        0.0554111000
_diffrn_radiation_monochromator    graphite
_diffrn_radiation_probe            x-ray
_diffrn_radiation_type             CuK\a
_diffrn_radiation_wavelength       1.54184
_diffrn_source                     'fine-focus sealed X-ray tube'
_diffrn_source_type                'Enhance (Cu) X-ray Source'
_reflns_Friedel_coverage           0.000
_reflns_Friedel_fraction_full      .
_reflns_Friedel_fraction_max       .
_reflns_number_gt                  2029
_reflns_number_total               2965
_reflns_odcompleteness_completeness  99.90
_reflns_odcompleteness_iscentric   1
_reflns_odcompleteness_theta       66.97
_reflns_special_details
;
 Reflections were merged by SHELXL according to the crystal
 class for the calculation of statistics and refinement.
 
 _reflns_Friedel_fraction is defined as the number of unique
 Friedel pairs measured divided by the number that would be
 possible theoretically, ignoring centric projections and
 systematic absences.
;
_reflns_threshold_expression       'I > 2\s(I)'
_computing_cell_refinement         'CrysAlisPro 1.171.39.32a (Rigaku OD, 2017)'
_computing_data_collection         'CrysAlisPro 1.171.39.32a (Rigaku OD, 2017)'
_computing_data_reduction          'CrysAlisPro 1.171.39.32a (Rigaku OD, 2017)'
_computing_molecular_graphics      'Olex2 (Dolomanov et al., 2009)'
_computing_publication_material    'Olex2 (Dolomanov et al., 2009)'
_computing_structure_refinement    'ShelXL (Sheldrick, 2015)'
_computing_structure_solution      'ShelXT (Sheldrick, 2015)'
_refine_diff_density_max           0.348
_refine_diff_density_min           -0.451
_refine_diff_density_rms           0.080
_refine_ls_extinction_coef         .
_refine_ls_extinction_method       none
_refine_ls_goodness_of_fit_ref     1.033
_refine_ls_hydrogen_treatment      constr
_refine_ls_matrix_type             full
_refine_ls_number_parameters       205
_refine_ls_number_reflns           2965
_refine_ls_number_restraints       6
_refine_ls_R_factor_all            0.1024
_refine_ls_R_factor_gt             0.0758
_refine_ls_restrained_S_all        1.115
_refine_ls_shift/su_max            0.000
_refine_ls_shift/su_mean           0.000
_refine_ls_structure_factor_coef   Fsqd
_refine_ls_weighting_details      
 'w=1/[\s^2^(Fo^2^)+(0.1505P)^2^] where P=(Fo^2^+2Fc^2^)/3'
_refine_ls_weighting_scheme        calc
_refine_ls_wR_factor_gt            0.2092
_refine_ls_wR_factor_ref           0.2387
_refine_special_details            ?
_olex2_refinement_description
;
1. Fixed Uiso
 At 1.2 times of:
  All C(H) groups
 At 1.5 times of:
  All C(H,H,H) groups
2. Uiso/Uaniso restraints and constraints
Uanis(C16) \\sim Ueq: with sigma of 0.002 and sigma for terminal atoms of 0.004
3.a Aromatic/amide H refined with riding coordinates:
 C3(H3), C5(H5), C8(H8), C9(H9), C11(H11)
3.b Idealised Me refined as rotating group:
 C14(H14A,H14B,H14C), C15(H15A,H15B,H15C), C16(H16A,H16B,H16C), C18(H18A,H18B,
 H18C), C19(H19A,H19B,H19C), C20(H20A,H20B,H20C)
;
_atom_sites_solution_hydrogens     geom
_atom_sites_solution_primary       dual
_atom_sites_solution_secondary     ?
loop_
  _atom_site_label
  _atom_site_type_symbol
  _atom_site_fract_x
  _atom_site_fract_y
  _atom_site_fract_z
  _atom_site_U_iso_or_equiv
  _atom_site_adp_type
  _atom_site_occupancy
  _atom_site_site_symmetry_order
  _atom_site_calc_flag
  _atom_site_refinement_flags_posn
  _atom_site_refinement_flags_adp
  _atom_site_refinement_flags_occupancy
  _atom_site_disorder_assembly
  _atom_site_disorder_group
 C1 C 0.7616(5) 0.64306(12) 0.35340(17) 0.0255(6) Uani 1 1 d . . . . .
 C2 C 0.6261(5) 0.65488(12) 0.27335(17) 0.0257(6) Uani 1 1 d . . . . .
 C3 C 0.4808(5) 0.71438(12) 0.27171(17) 0.0277(6) Uani 1 1 d . . . . .
 H3 H 0.389153 0.723777 0.219569 0.033 Uiso 1 1 calc R . . . .
 C4 C 0.4633(5) 0.76104(13) 0.34323(17) 0.0286(7) Uani 1 1 d . . . . .
 C5 C 0.5977(5) 0.74651(13) 0.42065(17) 0.0306(7) Uani 1 1 d . . . . .
 H5 H 0.585869 0.775754 0.469751 0.037 Uiso 1 1 calc R . . . .
 C6 C 0.7519(5) 0.68851(13) 0.42684(17) 0.0275(6) Uani 1 1 d . . . . .
 C7 C 1.0578(5) 0.63206(13) 0.50156(17) 0.0281(7) Uani 1 1 d . . . . .
 C8 C 1.2332(5) 0.62561(13) 0.57311(17) 0.0311(7) Uani 1 1 d . . . . .
 H8 H 1.232061 0.656164 0.621824 0.037 Uiso 1 1 calc R . . . .
 C9 C 1.4002(5) 0.57627(13) 0.57167(17) 0.0295(7) Uani 1 1 d . . . . .
 H9 H 1.512212 0.574896 0.619036 0.035 Uiso 1 1 calc R . . . .
 C10 C 1.4117(5) 0.52600(12) 0.50018(17) 0.0277(7) Uani 1 1 d . . . . .
 C11 C 1.2368(5) 0.53221(12) 0.42886(17) 0.0277(7) Uani 1 1 d . . . . .
 H11 H 1.235549 0.500816 0.380795 0.033 Uiso 1 1 calc R . . . .
 C12 C 1.0728(5) 0.58284(12) 0.42979(17) 0.0278(7) Uani 1 1 d . . . . .
 C13 C 0.3109(5) 0.82913(13) 0.33183(18) 0.0318(7) Uani 1 1 d . . . . .
 C14 C 0.4181(6) 0.88496(15) 0.2762(3) 0.0601(11) Uani 1 1 d . . . . .
 H14A H 0.324972 0.927830 0.267623 0.090 Uiso 1 1 calc GR . . . .
 H14B H 0.435825 0.863540 0.220183 0.090 Uiso 1 1 calc GR . . . .
 H14C H 0.561357 0.898796 0.305758 0.090 Uiso 1 1 calc GR . . . .
 C15 C 0.0839(6) 0.80964(16) 0.2837(3) 0.0572(11) Uani 1 1 d . . . . .
 H15A H -0.011301 0.852111 0.281394 0.086 Uiso 1 1 calc GR . . . .
 H15B H 0.019308 0.770497 0.314296 0.086 Uiso 1 1 calc GR . . . .
 H15C H 0.100107 0.793979 0.224919 0.086 Uiso 1 1 calc GR . . . .
 C16 C 0.2803(8) 0.8629(2) 0.4195(3) 0.0880(15) Uani 1 1 d . U . . .
 H16A H 0.422336 0.878236 0.448814 0.132 Uiso 1 1 calc GR . . . .
 H16B H 0.215682 0.827225 0.455037 0.132 Uiso 1 1 calc GR . . . .
 H16C H 0.183515 0.904894 0.410412 0.132 Uiso 1 1 calc GR . . . .
 C17 C 0.6432(5) 0.60626(12) 0.19242(17) 0.0260(6) Uani 1 1 d . . . . .
 C18 C 0.8774(5) 0.61171(14) 0.16455(18) 0.0325(7) Uani 1 1 d . . . . .
 H18A H 0.905331 0.661566 0.147983 0.049 Uiso 1 1 calc GR . . . .
 H18B H 0.888137 0.579615 0.115399 0.049 Uiso 1 1 calc GR . . . .
 H18C H 0.985412 0.597367 0.212791 0.049 Uiso 1 1 calc GR . . . .
 C19 C 0.5901(5) 0.52558(12) 0.21378(18) 0.0332(7) Uani 1 1 d . . . . .
 H19A H 0.698108 0.507938 0.260279 0.050 Uiso 1 1 calc GR . . . .
 H19B H 0.595115 0.495711 0.162304 0.050 Uiso 1 1 calc GR . . . .
 H19C H 0.444110 0.522880 0.232046 0.050 Uiso 1 1 calc GR . . . .
 C20 C 0.4758(5) 0.62946(13) 0.11392(17) 0.0322(7) Uani 1 1 d . . . . .
 H20A H 0.327452 0.626549 0.129897 0.048 Uiso 1 1 calc GR . . . .
 H20B H 0.488763 0.597181 0.065127 0.048 Uiso 1 1 calc GR . . . .
 H20C H 0.506197 0.679173 0.097556 0.048 Uiso 1 1 calc GR . . . .
 N1 N 0.8987(4) 0.68155(11) 0.50389(14) 0.0298(6) Uani 1 1 d . . . . .
 O1 O 0.9122(3) 0.58586(8) 0.35794(11) 0.0284(5) Uani 1 1 d . . . . .

loop_
  _atom_site_aniso_label
  _atom_site_aniso_U_11
  _atom_site_aniso_U_22
  _atom_site_aniso_U_33
  _atom_site_aniso_U_23
  _atom_site_aniso_U_13
  _atom_site_aniso_U_12
 C1 0.0283(16) 0.0096(11) 0.0365(14) 0.0034(9) -0.0051(11) 0.0008(10)
 C2 0.0301(16) 0.0109(11) 0.0339(14) 0.0031(9) -0.0052(11) -0.0029(10)
 C3 0.0311(16) 0.0157(11) 0.0338(13) 0.0028(9) -0.0057(11) 0.0016(11)
 C4 0.0332(17) 0.0146(12) 0.0364(14) 0.0045(10) -0.0016(12) 0.0047(11)
 C5 0.0401(18) 0.0156(12) 0.0345(14) -0.0008(10) -0.0012(13) 0.0063(11)
 C6 0.0320(17) 0.0157(12) 0.0325(14) 0.0032(9) -0.0047(12) 0.0001(11)
 C7 0.0378(17) 0.0125(11) 0.0322(14) 0.0022(9) -0.0026(12) 0.0045(11)
 C8 0.0427(19) 0.0172(12) 0.0306(14) -0.0014(10) -0.0069(13) 0.0055(12)
 C9 0.0372(17) 0.0169(12) 0.0313(14) 0.0011(9) -0.0086(12) 0.0024(11)
 C10 0.0378(17) 0.0140(12) 0.0297(13) 0.0052(9) -0.0026(12) 0.0015(11)
 C11 0.0382(17) 0.0122(11) 0.0309(14) -0.0012(9) -0.0030(12) 0.0022(10)
 C12 0.0379(17) 0.0126(11) 0.0301(13) 0.0024(9) -0.0062(12) -0.0007(11)
 C13 0.0383(18) 0.0157(12) 0.0383(15) 0.0018(10) -0.0076(12) 0.0091(11)
 C14 0.049(2) 0.0145(14) 0.118(3) 0.0186(16) 0.014(2) 0.0102(13)
 C15 0.038(2) 0.0221(15) 0.107(3) 0.0063(16) -0.0095(19) 0.0087(14)
 C16 0.109(3) 0.086(2) 0.065(2) -0.0094(18) -0.005(2) 0.081(2)
 C17 0.0299(16) 0.0119(11) 0.0339(14) 0.0011(9) -0.0056(11) -0.0011(10)
 C18 0.0356(18) 0.0226(13) 0.0372(15) -0.0003(10) -0.0047(12) 0.0033(12)
 C19 0.0423(18) 0.0118(12) 0.0427(16) -0.0019(10) -0.0059(13) -0.0023(11)
 C20 0.0376(18) 0.0198(12) 0.0363(15) -0.0019(11) -0.0069(13) 0.0026(12)
 N1 0.0374(15) 0.0164(10) 0.0334(12) 0.0016(8) -0.0052(10) 0.0063(9)
 O1 0.0335(12) 0.0143(8) 0.0336(10) -0.0010(7) -0.0114(8) 0.0072(7)

_geom_special_details
;
 All esds (except the esd in the dihedral angle between two l.s. planes)
 are estimated using the full covariance matrix.  The cell esds are taken
 into account individually in the estimation of esds in distances, angles
 and torsion angles; correlations between esds in cell parameters are only
 used when they are defined by crystal symmetry.  An approximate (isotropic)
 treatment of cell esds is used for estimating esds involving l.s. planes.
;
loop_
  _geom_bond_atom_site_label_1
  _geom_bond_atom_site_label_2
  _geom_bond_distance
  _geom_bond_site_symmetry_2
  _geom_bond_publ_flag
 C1 C2 1.405(3) . ?
 C1 C6 1.402(4) . ?
 C1 O1 1.377(3) . ?
 C2 C3 1.390(3) . ?
 C2 C17 1.535(3) . ?
 C3 H3 0.9300 . ?
 C3 C4 1.398(4) . ?
 C4 C5 1.378(4) . ?
 C4 C13 1.538(3) . ?
 C5 H5 0.9300 . ?
 C5 C6 1.401(4) . ?
 C6 N1 1.392(3) . ?
 C7 C8 1.433(3) . ?
 C7 C12 1.428(4) . ?
 C7 N1 1.320(3) . ?
 C8 H8 0.9300 . ?
 C8 C9 1.352(4) . ?
 C9 H9 0.9300 . ?
 C9 C10 1.433(4) . ?
 C10 C10 1.426(5) 3_866 ?
 C10 C11 1.428(4) . ?
 C11 H11 0.9300 . ?
 C11 C12 1.353(4) . ?
 C12 O1 1.376(3) . ?
 C13 C14 1.519(4) . ?
 C13 C15 1.518(4) . ?
 C13 C16 1.507(5) . ?
 C14 H14A 0.9600 . ?
 C14 H14B 0.9600 . ?
 C14 H14C 0.9600 . ?
 C15 H15A 0.9600 . ?
 C15 H15B 0.9600 . ?
 C15 H15C 0.9600 . ?
 C16 H16A 0.9600 . ?
 C16 H16B 0.9600 . ?
 C16 H16C 0.9600 . ?
 C17 C18 1.532(4) . ?
 C17 C19 1.542(3) . ?
 C17 C20 1.532(3) . ?
 C18 H18A 0.9600 . ?
 C18 H18B 0.9600 . ?
 C18 H18C 0.9600 . ?
 C19 H19A 0.9600 . ?
 C19 H19B 0.9600 . ?
 C19 H19C 0.9600 . ?
 C20 H20A 0.9600 . ?
 C20 H20B 0.9600 . ?
 C20 H20C 0.9600 . ?

loop_
  _geom_angle_atom_site_label_1
  _geom_angle_atom_site_label_2
  _geom_angle_atom_site_label_3
  _geom_angle
  _geom_angle_site_symmetry_1
  _geom_angle_site_symmetry_3
  _geom_angle_publ_flag
 C6 C1 C2 122.2(2) . . ?
 O1 C1 C2 118.1(2) . . ?
 O1 C1 C6 119.7(2) . . ?
 C1 C2 C17 121.8(2) . . ?
 C3 C2 C1 115.7(2) . . ?
 C3 C2 C17 122.5(2) . . ?
 C2 C3 H3 117.8 . . ?
 C2 C3 C4 124.4(2) . . ?
 C4 C3 H3 117.8 . . ?
 C3 C4 C13 120.0(2) . . ?
 C5 C4 C3 117.7(2) . . ?
 C5 C4 C13 122.2(2) . . ?
 C4 C5 H5 119.4 . . ?
 C4 C5 C6 121.3(2) . . ?
 C6 C5 H5 119.4 . . ?
 C1 C6 C5 118.8(2) . . ?
 N1 C6 C1 122.7(2) . . ?
 N1 C6 C5 118.4(2) . . ?
 C12 C7 C8 115.2(2) . . ?
 N1 C7 C8 120.6(2) . . ?
 N1 C7 C12 124.2(2) . . ?
 C7 C8 H8 119.1 . . ?
 C9 C8 C7 121.7(2) . . ?
 C9 C8 H8 119.1 . . ?
 C8 C9 H9 118.6 . . ?
 C8 C9 C10 122.7(2) . . ?
 C10 C9 H9 118.6 . . ?
 C10 C10 C9 122.1(3) 3_866 . ?
 C10 C10 C11 122.3(3) 3_866 . ?
 C11 C10 C9 115.6(2) . . ?
 C10 C11 H11 119.3 . . ?
 C12 C11 C10 121.4(2) . . ?
 C12 C11 H11 119.3 . . ?
 C11 C12 C7 123.3(2) . . ?
 C11 C12 O1 117.7(2) . . ?
 O1 C12 C7 119.0(2) . . ?
 C14 C13 C4 107.9(3) . . ?
 C15 C13 C4 111.2(2) . . ?
 C15 C13 C14 107.8(3) . . ?
 C16 C13 C4 111.3(2) . . ?
 C16 C13 C14 109.6(3) . . ?
 C16 C13 C15 108.9(3) . . ?
 C13 C14 H14A 109.5 . . ?
 C13 C14 H14B 109.5 . . ?
 C13 C14 H14C 109.5 . . ?
 H14A C14 H14B 109.5 . . ?
 H14A C14 H14C 109.5 . . ?
 H14B C14 H14C 109.5 . . ?
 C13 C15 H15A 109.5 . . ?
 C13 C15 H15B 109.5 . . ?
 C13 C15 H15C 109.5 . . ?
 H15A C15 H15B 109.5 . . ?
 H15A C15 H15C 109.5 . . ?
 H15B C15 H15C 109.5 . . ?
 C13 C16 H16A 109.5 . . ?
 C13 C16 H16B 109.5 . . ?
 C13 C16 H16C 109.5 . . ?
 H16A C16 H16B 109.5 . . ?
 H16A C16 H16C 109.5 . . ?
 H16B C16 H16C 109.5 . . ?
 C2 C17 C19 109.7(2) . . ?
 C18 C17 C2 110.1(2) . . ?
 C18 C17 C19 110.1(2) . . ?
 C18 C17 C20 108.0(2) . . ?
 C20 C17 C2 111.8(2) . . ?
 C20 C17 C19 107.0(2) . . ?
 C17 C18 H18A 109.5 . . ?
 C17 C18 H18B 109.5 . . ?
 C17 C18 H18C 109.5 . . ?
 H18A C18 H18B 109.5 . . ?
 H18A C18 H18C 109.5 . . ?
 H18B C18 H18C 109.5 . . ?
 C17 C19 H19A 109.5 . . ?
 C17 C19 H19B 109.5 . . ?
 C17 C19 H19C 109.5 . . ?
 H19A C19 H19B 109.5 . . ?
 H19A C19 H19C 109.5 . . ?
 H19B C19 H19C 109.5 . . ?
 C17 C20 H20A 109.5 . . ?
 C17 C20 H20B 109.5 . . ?
 C17 C20 H20C 109.5 . . ?
 H20A C20 H20B 109.5 . . ?
 H20A C20 H20C 109.5 . . ?
 H20B C20 H20C 109.5 . . ?
 C7 N1 C6 115.5(2) . . ?
 C12 O1 C1 117.89(19) . . ?

_shelx_res_file
;
TITL exp_1391_a.res in P2(1)/n
    exp_1391.res
    created by SHELXL-2017/1 at 09:40:48 on 01-Sep-2020
REM Old TITL exp_1391 in P2(1)/n
REM SHELXT solution in P2(1)/n
REM R1 0.239, Rweak 0.027, Alpha 0.026, Orientation as input
REM Formula found by SHELXT: C20 N O
CELL 1.54184 6.0491 18.1428 15.3109 90 97.068 90
ZERR 2 0.0003 0.0005 0.0005 0 0.004 0
LATT 1
SYMM 0.5-X,0.5+Y,0.5-Z
SFAC C H N O
UNIT 80 92 4 4
ISOR 0.002 0.004 C16

L.S. 64
PLAN  6
SIZE 0.32 0.12 0.08
BOND $H
list 4
fmap 2 53
ACTA
SHEL 999 0.837
OMIT -3 1 1
OMIT -4 1 5
OMIT -5 0 3
OMIT 7 1 1
OMIT 2 7 0
OMIT -4 1 7
OMIT -1 7 7
OMIT -6 5 3
OMIT -5 5 9
OMIT -4 0 6
OMIT 4 0 2
OMIT -4 2 5
OMIT -4 2 7
REM <olex2.extras>
REM <HklSrc "%.\\exp_1391.hkl">
REM </olex2.extras>

WGHT    0.150500
FVAR       0.68723
C1    1    0.761624    0.643057    0.353401    11.00000    0.02826    0.00955 =
         0.03648    0.00337   -0.00508    0.00077
C2    1    0.626075    0.654876    0.273347    11.00000    0.03006    0.01093 =
         0.03390    0.00312   -0.00521   -0.00288
C3    1    0.480816    0.714379    0.271710    11.00000    0.03113    0.01574 =
         0.03377    0.00283   -0.00571    0.00161
AFIX  43
H3    2    0.389153    0.723777    0.219569    11.00000   -1.20000
AFIX   0
C4    1    0.463322    0.761045    0.343229    11.00000    0.03317    0.01465 =
         0.03643    0.00446   -0.00162    0.00466
C5    1    0.597695    0.746513    0.420653    11.00000    0.04009    0.01561 =
         0.03452   -0.00076   -0.00121    0.00629
AFIX  43
H5    2    0.585869    0.775754    0.469751    11.00000   -1.20000
AFIX   0
C6    1    0.751858    0.688514    0.426838    11.00000    0.03196    0.01570 =
         0.03253    0.00321   -0.00475    0.00014
C7    1    1.057792    0.632060    0.501560    11.00000    0.03785    0.01249 =
         0.03224    0.00220   -0.00258    0.00445
C8    1    1.233154    0.625607    0.573110    11.00000    0.04269    0.01724 =
         0.03059   -0.00140   -0.00686    0.00548
AFIX  43
H8    2    1.232061    0.656164    0.621824    11.00000   -1.20000
AFIX   0
C9    1    1.400166    0.576268    0.571674    11.00000    0.03716    0.01688 =
         0.03131    0.00108   -0.00859    0.00237
AFIX  43
H9    2    1.512212    0.574896    0.619036    11.00000   -1.20000
AFIX   0
C10   1    1.411654    0.526000    0.500183    11.00000    0.03779    0.01401 =
         0.02974    0.00519   -0.00260    0.00152
C11   1    1.236754    0.532213    0.428864    11.00000    0.03818    0.01225 =
         0.03086   -0.00123   -0.00301    0.00220
AFIX  43
H11   2    1.235549    0.500816    0.380795    11.00000   -1.20000
AFIX   0
C12   1    1.072762    0.582838    0.429787    11.00000    0.03794    0.01261 =
         0.03013    0.00237   -0.00624   -0.00068
C13   1    0.310912    0.829133    0.331833    11.00000    0.03826    0.01573 =
         0.03830    0.00180   -0.00760    0.00912
C14   1    0.418129    0.884960    0.276235    11.00000    0.04881    0.01445 =
         0.11782    0.01859    0.01374    0.01024
AFIX 137
H14A  2    0.324972    0.927830    0.267623    11.00000   -1.50000
H14B  2    0.435825    0.863540    0.220183    11.00000   -1.50000
H14C  2    0.561357    0.898796    0.305758    11.00000   -1.50000
AFIX   0
C15   1    0.083885    0.809637    0.283684    11.00000    0.03775    0.02209 =
         0.10717    0.00628   -0.00952    0.00870
AFIX 137
H15A  2   -0.011301    0.852111    0.281394    11.00000   -1.50000
H15B  2    0.019308    0.770497    0.314296    11.00000   -1.50000
H15C  2    0.100107    0.793979    0.224919    11.00000   -1.50000
AFIX   0
C16   1    0.280335    0.862942    0.419482    11.00000    0.10915    0.08565 =
         0.06525   -0.00939   -0.00550    0.08105
AFIX 137
H16A  2    0.422336    0.878236    0.448814    11.00000   -1.50000
H16B  2    0.215682    0.827225    0.455037    11.00000   -1.50000
H16C  2    0.183515    0.904894    0.410412    11.00000   -1.50000
AFIX   0
C17   1    0.643215    0.606258    0.192419    11.00000    0.02988    0.01188 =
         0.03390    0.00109   -0.00559   -0.00108
C18   1    0.877383    0.611710    0.164546    11.00000    0.03555    0.02255 =
         0.03716   -0.00030   -0.00469    0.00332
AFIX 137
H18A  2    0.905331    0.661566    0.147983    11.00000   -1.50000
H18B  2    0.888137    0.579615    0.115399    11.00000   -1.50000
H18C  2    0.985412    0.597367    0.212791    11.00000   -1.50000
AFIX   0
C19   1    0.590127    0.525583    0.213778    11.00000    0.04225    0.01181 =
         0.04266   -0.00193   -0.00588   -0.00227
AFIX 137
H19A  2    0.698108    0.507938    0.260279    11.00000   -1.50000
H19B  2    0.595115    0.495711    0.162304    11.00000   -1.50000
H19C  2    0.444110    0.522880    0.232046    11.00000   -1.50000
AFIX   0
C20   1    0.475772    0.629456    0.113920    11.00000    0.03765    0.01985 =
         0.03632   -0.00188   -0.00693    0.00255
AFIX 137
H20A  2    0.327452    0.626549    0.129897    11.00000   -1.50000
H20B  2    0.488763    0.597181    0.065127    11.00000   -1.50000
H20C  2    0.506197    0.679173    0.097556    11.00000   -1.50000
AFIX   0
N1    3    0.898738    0.681546    0.503885    11.00000    0.03737    0.01643 =
         0.03337    0.00163   -0.00517    0.00626
O1    4    0.912158    0.585856    0.357940    11.00000    0.03352    0.01430 =
         0.03362   -0.00104   -0.01140    0.00718
HKLF 4


REM  exp_1391_a.res in P2(1)/n
REM R1 =  0.0758 for    2029 Fo > 4sig(Fo)  and  0.1024 for all    2965 data
REM    205 parameters refined using      6 restraints

END

WGHT      0.1508      0.0000

REM Highest difference peak  0.348,  deepest hole -0.451,  1-sigma level  0.080
Q1    1   0.1811  0.8405  0.4264  11.00000  0.05    0.35
Q2    1   0.3638  0.8050  0.3351  11.00000  0.05    0.30
Q3    1   0.9640  0.5554  0.3138  11.00000  0.05    0.30
Q4    1   0.3614  0.8848  0.4090  11.00000  0.05    0.29
Q5    1   0.5084  0.7994  0.2991  11.00000  0.05    0.27
Q6    1   0.4133  0.7402  0.0445  11.00000  0.05    0.26
;
_shelx_res_checksum                21131
_shelx_hkl_file
;
   0   0  -2  104.40   10.29
   0   0   2   91.20   10.16
   0   0  -3    1.55    2.44
   0   0   3   -0.27    1.84
   0   0   3    1.11    2.19
   0   0  -4   -0.72    3.08
   0   0   4   -0.11    1.82
   0   0   4    6.97    1.23
   0   0   5    0.57    1.06
   0   0  -5    0.58    3.29
   0   0  -6  145.86   18.88
   0   0  -6  171.31   18.69
   0   0  -7    0.71    5.05
   0   0  -7   -0.92    3.38
   0   0   8   12.72    6.47
   0   0   8   24.40    7.89
   0   0  -8   37.41    9.10
   0   0  -8   49.58    8.26
   0   0  -9   -3.37    6.61
   0   0   9   -0.55    4.98
   0   0   9    1.72    7.04
   0   0   9   -0.87    3.29
   0   0  -9   -1.73    3.93
   0   0  10   12.92    4.98
   0   0  10    6.78    6.09
   0   0  10    4.17    8.06
   0   0  11   -8.71   10.99
   0   0  11    0.37    4.36
   0   0  11   -0.67    5.10
   0   0  12  443.81   55.83
   0   0  12  344.33   54.41
   0   0  13   -0.85    4.58
   0   0  13    0.77    9.12
   0   0  13   -0.71    5.31
   0   0  14  696.65   87.05
   0   0  14  947.02   82.84
   0   0  14  570.35   84.35
   0   0  14  953.78   86.97
   0   0  15   -4.03   10.40
   0   0  15    1.15    4.98
   0   0  15    2.64    9.35
   0   0  16   20.42    6.60
   0   0  16    1.44    9.08
   0   0  16   18.52   10.82
   0   0  17   -0.29    2.91
   0   0  17    1.23    6.83
   0   0  18   30.82    4.74
   0   1   1 2514.11  272.57
   0   1  -1 2737.24  273.33
   0  -1   1 3276.41  272.71
   0  -1   1 3515.37  273.44
   0   1   2 2937.38  290.57
   0  -1  -2 2883.56  290.16
   0   1  -2 3013.79  291.24
   0  -1   2 3088.42  290.13
   0  -1   2 3906.51  291.32
   0  -1  -2 2920.76  290.64
   0   1   3 4157.28  411.19
   0  -1   3 4313.00  410.49
   0   1  -3 4522.60  411.68
   0   1  -3 4187.56  411.94
   0  -1  -3 4365.31  411.53
   0   1  -4  140.53   16.49
   0   1   4  136.35   14.90
   0   1  -4  149.38   15.72
   0  -1   4  136.97   13.88
   0  -1  -4  142.84   15.51
   0  -1   5  566.29   53.19
   0   1  -5  605.40   55.52
   0   1  -5  455.30   55.77
   0   1   5  528.20   54.48
   0  -1  -5  554.68   55.31
   0   1  -6  235.28   31.37
   0  -1  -6  300.82   31.01
   0  -1   6  298.24   29.29
   0   1  -6  311.89   31.17
   0  -1  -7  265.87   28.29
   0   1  -7  278.24   28.70
   0   1  -7  215.49   29.03
   0   1  -8   30.94    8.91
   0  -1   8   30.49    5.90
   0   1  -8   38.89    7.46
   0   1   8   27.13    7.46
   0  -1  -8   35.97    8.40
   0   1   8   22.10    6.96
   0   1   8   12.68    6.57
   0   1   8   32.83    6.67
   0  -1   8   16.37    7.82
   0  -1  -8   31.11    6.63
   0  -1   8   13.74    6.47
   0   1  -9    5.04    7.28
   0   1   9    3.24    4.44
   0   1   9    7.94    7.08
   0  -1  -9    7.51    4.18
   0  -1   9    2.34    7.03
   0   1   9    0.56    4.86
   0   1   9    3.98    6.37
   0   1  -9    6.31    4.43
   0  -1   9    7.24    4.20
   0  -1   9    1.11    5.06
   0  -1  10    4.30    5.39
   0  -1  10    1.70    9.82
   0   1  10    5.41    7.30
   0   1  10    8.77    4.83
   0   1  10    4.40    6.03
   0   1  10   13.97    6.15
   0   1  10    9.19    8.15
   0  -1  10    8.22    4.85
   0   1  11    1.84    5.74
   0   1  11    4.92    8.11
   0  -1  11    2.29    4.61
   0   1  11   -0.36    4.04
   0  -1  11   -2.60    8.93
   0  -1  11    1.97    5.99
   0   1  11   -2.04    5.70
   0   1  11   -3.47    9.00
   0   1  12  275.34   40.67
   0   1  12  282.51   41.12
   0   1  12  315.30   42.75
   0  -1  12  299.44   41.30
   0  -1  12  264.41   41.12
   0  -1  12  432.98   39.78
   0   1  13  312.09   42.73
   0  -1  13  404.00   44.43
   0  -1  13  406.13   40.63
   0   1  13  276.47   42.16
   0   1  13  357.76   45.44
   0   1  13  463.24   41.24
   0  -1  13  258.34   42.69
   0  -1  14  154.79   20.72
   0   1  14  158.62   17.93
   0   1  14  122.36   22.79
   0  -1  14   80.21   20.53
   0   1  14   84.27   20.06
   0   1  14  106.61   19.16
   0   1  15  242.55   28.10
   0  -1  15  286.03   29.00
   0  -1  15  158.56   28.51
   0   1  15  137.20   27.30
   0   1  15  197.11   30.08
   0   1  16    9.26    9.95
   0   1  16    3.19    4.28
   0   1  16   -0.70    9.00
   0  -1  16    2.11    3.92
   0   1  17   12.34    4.21
   0   1  17   13.59    7.93
   0  -1  17    8.51    7.92
   0  -1  17   12.94    4.19
   0  -1  18    0.32    1.70
   0   1  18    0.95    1.55
   0  -2   0  365.50   36.85
   0  -2   0  395.65   37.00
   0  -2  -1 1229.16  124.36
   0  -2   1 1337.78  124.29
   0  -2   1 1247.85  125.07
   0  -2   1 1265.55  124.70
   0   2   1 1351.68  124.18
   0   2   2  275.11   27.73
   0   2  -2  259.33   29.46
   0  -2   2  279.41   27.94
   0   2   2  256.73   28.27
   0  -2   2  314.11   29.24
   0   2   3   32.69    5.05
   0   2   3   35.73    4.16
   0  -2  -3   38.16    4.52
   0   2  -3   31.82    7.14
   0  -2   3   33.75    4.54
   0  -2   3   54.58    6.91
   0  -2  -3   35.93    4.83
   0   2  -4   19.45    4.57
   0  -2   4   17.90    3.17
   0   2  -4   12.80    6.44
   0  -2  -4   17.55    2.84
   0   2   4   18.02    3.60
   0  -2  -4   16.78    3.51
   0   2   4   14.39    2.20
   0   2  -5 1410.63  135.56
   0  -2  -5 1546.81  134.94
   0  -2  -5 1378.71  135.21
   0   2   5 1249.45  134.42
   0  -2   5 1444.30  133.66
   0   2  -5 1245.71  136.55
   0   2  -6   10.75    4.40
   0  -2  -6    8.57    3.05
   0   2  -6    0.75    6.64
   0   2   6    9.02    3.02
   0  -2  -6    5.22    3.47
   0  -2  -7   14.14    3.96
   0   2  -7   14.51    4.84
   0   2   7    8.17    3.90
   0   2   7   10.72    4.39
   0   2  -8    7.86    6.98
   0  -2  -8    8.43    3.60
   0  -2   8   -1.80    7.90
   0   2   8    3.87    5.13
   0  -2   8    1.98    4.82
   0   2   8    4.13    5.09
   0   2  -8    8.43    4.39
   0   2   8    6.20    3.67
   0  -2   8    8.08    3.93
   0   2   8   14.53    5.95
   0  -2   9   82.53   15.71
   0  -2   9  118.39   14.75
   0   2  -9  132.27   18.94
   0  -2   9   53.79   15.67
   0   2   9   59.46   14.73
   0   2  -9  195.17   18.60
   0   2   9  123.34   17.06
   0   2   9  152.42   16.40
   0   2   9  128.24   16.28
   0   2  10    4.57    6.91
   0  -2  10   12.22    8.35
   0   2  10    9.10    5.86
   0  -2  10    1.81    5.78
   0  -2  10    7.14    4.87
   0   2  10    3.79    5.61
   0   2  10    2.72    7.21
   0  -2  11    0.40    4.67
   0  -2  11    3.48    8.12
   0   2  11    0.69    5.37
   0  -2  11    1.32    4.55
   0   2  11    0.54    8.13
   0   2  11   -1.86    5.46
   0   2  11    0.68    7.14
   0   2  11    5.78    4.82
   0  -2  12   19.61   11.53
   0   2  12   48.72    8.78
   0   2  12   19.53   11.43
   0   2  12   22.01    9.14
   0   2  12   38.41    9.95
   0  -2  12   30.47    9.29
   0   2  12   33.24   12.08
   0  -2  12   32.13    8.26
   0   2  13   45.03   15.19
   0   2  13   92.96   12.37
   0  -2  13   46.83   14.81
   0   2  13   55.78   14.94
   0  -2  13   65.36   13.40
   0   2  13   42.42   12.69
   0   2  14    5.35    9.09
   0   2  14    4.19    6.09
   0   2  14    4.08    4.56
   0  -2  14    9.83    6.11
   0  -2  14    6.06   11.08
   0   2  14    5.36    9.73
   0   2  15   -1.81    5.49
   0   2  15   -2.60    9.71
   0   2  15   -0.76    8.24
   0   2  15   -0.37    3.85
   0  -2  15    0.52    4.40
   0  -2  15   -1.65    9.81
   0   2  16   17.08   10.11
   0   2  16   21.52   10.72
   0   2  16   31.72    8.02
   0  -2  16   51.42    8.80
   0   2  17    6.77    3.47
   0  -2  17    6.93    3.39
   0   2  17    3.69    7.32
   0  -2  18    7.02    2.51
   0   2  18    3.90    5.79
   0  -3   0   -0.33    1.88
   0  -3   0   -0.09    2.07
   0   3   0   -2.22    2.61
   0  -3  -1   40.94    5.41
   0  -3   1   45.46    5.99
   0   3   1   46.08    5.23
   0   3  -1   51.08    6.42
   0   3   2 1227.61  112.16
   0  -3   2 1249.47  113.25
   0  -3   2 1161.73  113.74
   0  -3  -2 1129.34  112.58
   0  -3   2 1091.73  112.38
   0   3  -3  707.08   80.80
   0  -3   3  862.02   80.21
   0   3   3  686.12   79.03
   0   3   3  858.33   78.27
   0  -3  -3  909.04   79.37
   0  -3   3  800.87   78.66
   0  -3  -4   56.23    7.10
   0   3  -4   51.66   10.18
   0  -3   4   64.30    7.43
   0   3   4   53.03    7.76
   0   3   4   61.93    6.63
   0   3   5  240.26   25.78
   0  -3  -5  324.48   26.97
   0   3  -5  221.26   28.19
   0  -3  -5  216.28   24.78
   0   3  -5  258.79   26.86
   0  -3   5  273.68   25.19
   0   3   6  236.51   27.50
   0   3  -6  234.07   30.52
   0  -3  -6  322.32   28.89
   0   3  -6  286.07   29.23
   0   3   7    1.10    3.44
   0  -3   7    3.04    6.28
   0  -3   7    0.87    4.78
   0   3  -7   -2.58    5.84
   0  -3   7   -0.26    3.19
   0   3   7    1.07    3.25
   0   3   7    0.40    2.11
   0   3  -7    0.33    3.42
   0  -3  -7   -0.81    2.79
   0   3  -8  129.98   14.60
   0   3   8   95.52   12.83
   0   3   8   85.75   12.53
   0   3  -8   88.80   15.81
   0  -3   8   73.98   11.89
   0   3   8   91.71   13.30
   0  -3   8   44.15   12.38
   0  -3  -8  131.00   13.82
   0  -3  -8  110.28   14.35
   0   3  -9  296.28   25.67
   0  -3   9  164.31   21.48
   0   3   9  223.05   22.90
   0   3   9  221.33   22.99
   0   3   9   94.64   21.62
   0   3   9  206.11   23.67
   0  -3   9  140.35   23.00
   0   3  10   90.23   12.73
   0   3  10   74.49   13.67
   0   3  10   39.97   11.53
   0  -3  10   62.01   10.91
   0  -3  10   61.77   12.93
   0   3  10   77.86   13.49
   0   3  11   58.35   11.36
   0  -3  11   55.69   12.43
   0   3  11   67.00   13.15
   0  -3  11   57.50   10.14
   0   3  11   57.25   13.66
   0  -3  11   37.19   12.92
   0   3  11   26.78   11.40
   0  -3  12   -0.83   10.67
   0   3  12   36.26    9.47
   0  -3  12   27.67    9.03
   0   3  12   15.19   10.83
   0   3  12   29.82    7.23
   0   3  12   26.82   11.10
   0   3  12   19.50    8.79
   0  -3  13  108.76   16.89
   0   3  13   51.26   14.38
   0  -3  13   52.64   17.70
   0   3  13  119.04   14.59
   0   3  13   70.57   17.20
   0   3  13  128.11   17.17
   0   3  13   63.41   16.81
   0  -3  14    0.59    6.63
   0   3  14   11.20    5.45
   0   3  14    3.46    8.91
   0   3  14   13.26   10.14
   0   3  14    2.09    5.89
   0  -3  14    7.07   10.87
   0  -3  15   26.55    7.98
   0   3  15   12.41   10.13
   0   3  15   14.43   10.91
   0   3  15   31.09    6.74
   0   3  15   17.51    8.02
   0   3  16    7.30    5.30
   0   3  16    4.63    8.50
   0   3  16   17.43   10.17
   0  -3  16   12.22    5.22
   0   3  17   -1.20    6.69
   0  -3  17    2.75    2.90
   0  -3  17    3.61    2.82
   0  -3  18    5.48    2.32
   0   3  18    5.87    5.43
   0  -4   0 4893.54  505.02
   0  -4   0 5378.49  505.24
   0   4   0 5295.43  504.47
   0   4   0 5573.32  504.96
   0   4  -1  821.30   73.77
   0  -4  -1  661.11   72.92
   0  -4   1  667.85   73.15
   0   4   1  832.91   72.63
   0   4   1  746.62   72.86
   0   4  -1  781.02   73.52
   0   4   2    3.59    2.78
   0  -4   2    3.41    4.90
   0  -4  -2    3.95    2.31
   0   4  -2    5.18    3.42
   0  -4   2    5.87    3.36
   0  -4   2    6.64    5.16
   0   4  -2    3.64    3.50
   0   4   2    6.67    3.26
   0   4  -3   17.08    4.52
   0   4   3   11.18    2.84
   0   4   3   13.98    3.75
   0  -4   3    9.28    5.16
   0  -4   3   11.00    3.77
   0  -4  -3   10.55    2.92
   0   4   3   10.84    2.70
   0  -4   4  671.67   66.62
   0   4   4  581.79   67.08
   0   4   4  721.81   66.01
   0  -4   4  789.96   68.50
   0  -4  -4  654.51   67.16
   0   4  -5  384.43   47.10
   0   4   5  438.25   44.57
   0  -4   5  446.63   43.83
   0  -4  -5  421.16   43.69
   0   4  -5  429.35   45.73
   0  -4  -5  540.62   45.53
   0   4  -6   32.39    6.46
   0   4  -6   29.34    6.73
   0  -4  -6   42.52    6.98
   0   4  -6   28.20    8.54
   0   4   6   30.42    5.37
   0   4  -7  526.53   43.88
   0  -4  -7  725.77   46.54
   0   4   7  469.41   41.53
   0   4   7  446.83   41.24
   0   4  -7  476.95   43.83
   0   4   7  423.14   42.11
   0   4  -7  412.27   45.84
   0  -4   7  221.36   42.60
   0   4   7  421.02   42.01
   0  -4   7  192.26   41.78
   0  -4   7  327.41   41.45
   0  -4   7  317.30   42.92
   0   4   7  499.31   42.70
   0  -4  -8    9.12    5.58
   0   4   8    0.64    3.19
   0   4   8    2.09    4.07
   0   4  -8    1.02    2.23
   0   4   8    0.24    2.40
   0   4  -8    2.02    5.86
   0  -4   8    3.57    3.99
   0  -4   8   -1.90    6.27
   0  -4  -8   -2.70    3.72
   0   4   8    1.35    4.37
   0   4   8   -0.32    3.56
   0  -4   8    1.98    4.38
   0   4  -8   -0.42    3.12
   0   4  -8   -0.40    3.29
   0  -4   9    0.71    6.87
   0   4  -9    3.45    2.60
   0   4   9    4.01    5.84
   0   4   9    5.65    4.60
   0   4   9    6.42    6.23
   0   4  -9   -0.48    3.91
   0  -4   9    3.81    4.89
   0   4  10    2.61    6.98
   0   4  10    4.53    6.88
   0  -4  10   -4.74    8.95
   0   4  10   -1.28    4.61
   0  -4  10   -0.59    4.94
   0   4  10   -0.65    5.49
   0  -4  11    1.24    5.57
   0   4  11   -0.48    5.74
   0   4  11   -4.48    8.80
   0   4  11    0.51    7.74
   0   4  11    2.90    6.08
   0   4  12    3.57    9.17
   0   4  12   -0.76    5.94
   0   4  12    7.42    9.12
   0  -4  12    8.87    6.61
   0   4  12    9.34    7.33
   0   4  13    3.76    5.79
   0  -4  13    0.59    2.54
   0   4  13    0.68   10.04
   0   4  13    3.79    6.47
   0  -4  13    1.21    5.15
   0   4  13    2.03    4.37
   0   4  13    0.82    8.65
   0   4  14    0.79    3.96
   0  -4  14    4.01    2.83
   0   4  14   -2.83    8.92
   0   4  14    3.57    6.20
   0  -4  14    3.35    5.40
   0   4  14    0.85    8.27
   0   4  15    9.05    9.04
   0  -4  15   -0.94    4.22
   0   4  15   -0.35    3.67
   0   4  15    2.48    9.74
   0   4  15    1.20    5.12
   0   4  16    8.91    5.16
   0   4  16    5.92    9.01
   0   4  16    1.86    7.63
   0  -4  16   23.44    5.90
   0  -4  17    2.82    2.53
   0  -4  17    2.09    2.79
   0   4  17    1.75    6.79
   0   4  18    1.58    4.73
   0  -4  18    0.93    1.81
   0   5   0   -0.39    2.31
   0  -5   0    0.82    2.85
   0  -5   0   -1.43    2.90
   0   5  -1  107.66   12.09
   0  -5  -1   96.90   11.39
   0   5   1   98.38   10.99
   0   5   1  105.14   11.37
   0  -5   1   93.08   11.65
   0  -5  -2  316.75   35.25
   0   5   2  391.64   34.96
   0  -5   2  315.59   35.25
   0   5   2  405.76   35.88
   0   5  -2  365.28   36.39
   0  -5   2  295.21   36.49
   0  -5   2  357.28   35.99
   0   5  -2  369.78   36.91
   0   5  -3  216.86   21.88
   0  -5   3  171.96   20.22
   0   5   3  208.94   19.76
   0   5  -3  197.26   22.41
   0  -5  -3  173.10   20.29
   0   5   3  194.10   20.20
   0  -5   3  205.52   22.08
   0   5  -4  640.64   59.72
   0   5   4  528.88   58.16
   0  -5   4  682.14   59.72
   0  -5   4  556.70   57.68
   0  -5  -4  587.30   58.13
   0  -5  -5  225.36   23.91
   0  -5  -5  238.34   24.61
   0  -5   5  224.18   23.90
   0   5  -5  251.39   26.17
   0   5   5  216.21   24.48
   0  -5  -6  277.18   26.38
   0  -5   6  210.83   26.94
   0   5   6  243.70   25.75
   0   5   6  300.36   26.27
   0  -5   6  113.89   26.25
   0   5  -6  287.17   27.94
   0   5   6  261.45   26.14
   0  -5  -6  233.77   24.49
   0  -5   6  164.94   27.61
   0   5   6  258.21   25.64
   0   5  -6  255.84   26.99
   0  -5   7   34.26    8.33
   0  -5   7   24.27    9.52
   0   5   7   39.82    6.94
   0   5  -7   48.04    8.20
   0   5  -7   46.58    8.46
   0   5   7   44.65    6.96
   0  -5   7   10.93    8.20
   0  -5  -7   47.13    7.39
   0   5   7   44.65    7.52
   0   5   7   34.67    6.10
   0   5   7   35.72    7.34
   0   5  -8   60.61    9.78
   0   5   8   58.81    9.72
   0   5   8   48.75    8.96
   0   5  -8   53.18    7.37
   0   5   8   69.27    9.27
   0  -5   8   35.97   11.04
   0  -5   8   39.52    9.81
   0   5   8   52.16    8.91
   0   5   9  241.40   27.37
   0   5   9  243.59   27.40
   0  -5   9  239.94   29.04
   0   5   9  259.76   27.94
   0   5  -9  256.31   25.02
   0  -5   9  171.57   29.59
   0   5   9  266.12   26.96
   0   5 -10   63.32    8.41
   0   5  10   55.28   10.91
   0   5  10   76.78   12.45
   0  -5  10   49.90   14.04
   0  -5  10   53.09   11.38
   0   5  10   73.39   13.32
   0   5  10   26.11   10.65
   0  -5  11  115.32   13.32
   0   5  11   98.81   16.59
   0   5  11  100.30   17.54
   0   5  11  120.90   16.62
   0  -5  11  113.53   17.12
   0  -5  11   76.68   17.83
   0   5  11   46.65   14.69
   0   5  12    7.30    8.83
   0  -5  12    3.64    5.72
   0   5  12    4.21    6.16
   0  -5  12    5.53    9.60
   0   5  12    9.94    8.86
   0  -5  12    7.34    3.56
   0   5  12    1.55    6.66
   0  -5  13    4.01    5.67
   0   5  13    3.92    9.47
   0  -5  13    7.43   10.55
   0   5  13    6.17    6.75
   0   5  13    4.07    9.53
   0   5  13    6.47    5.08
   0  -5  13   15.07    4.10
   0   5  13   10.28    7.13
   0   5  14    0.39    4.07
   0   5  14   -4.84   10.35
   0   5  14    1.65    9.69
   0   5  14    1.43    5.54
   0  -5  14    3.67    5.27
   0   5  15    0.80    8.83
   0   5  15    3.51    5.18
   0  -5  15   13.14    5.57
   0   5  15    1.35    3.58
   0   5  15    4.01    8.55
   0   5  16    6.98    7.15
   0  -5  16   17.14    4.94
   0   5  16    7.08    8.23
   0   5  16    5.84    4.29
   0  -5  16   10.16    4.42
   0  -5  17   78.95    9.41
   0  -5  17   83.76    9.76
   0  -5  18   15.54    3.19
   0   5  18   11.27    5.59
   0  -6   0    0.82    3.10
   0   6   0    1.42    2.60
   0  -6   0    3.87    2.84
   0   6  -1    5.59    3.30
   0  -6   1    2.29    2.91
   0  -6  -1    2.99    2.94
   0   6   1    4.47    2.71
   0   6   2    2.75    2.48
   0  -6  -2    5.06    2.78
   0  -6   2    2.45    4.97
   0  -6   2    3.50    3.37
   0   6  -2    6.82    4.13
   0  -6   2    4.86    3.37
   0   6  -2    7.40    4.02
   0   6   3   65.46    7.95
   0  -6   3   57.99    8.29
   0   6  -3   63.14    8.99
   0   6  -3   54.38    9.29
   0  -6   3   50.61    9.52
   0  -6  -3   51.33    7.67
   0   6  -4 1509.45  131.88
   0  -6   4 1179.32  129.31
   0   6  -4 1506.59  132.89
   0   6   4 1227.77  130.05
   0  -6  -4 1305.09  129.84
   0  -6   4 1577.09  131.45
   0   6   5 2382.69  259.94
   0   6  -5 2818.92  261.91
   0  -6  -5 2615.75  260.04
   0  -6   5 3197.73  261.57
   0   6  -6  161.55   18.97
   0   6  -6  144.84   17.89
   0   6   6  162.06   17.10
   0  -6  -6  134.51   15.87
   0   6   6  136.47   16.63
   0  -6  -6  148.23   17.16
   0   6   6  140.98   16.93
   0   6   6  143.42   16.73
   0  -6   6  103.43   19.12
   0  -6   6  141.08   18.10
   0  -6   7  142.39   24.94
   0   6   7  181.48   21.32
   0   6  -7  204.68   23.39
   0   6   7  211.01   21.46
   0   6   7  201.00   22.35
   0  -6  -7  225.18   22.99
   0   6   7  187.24   22.29
   0   6  -7  199.18   20.95
   0   6  -7  209.98   24.16
   0  -6   7  211.06   21.37
   0   6   7  226.23   22.72
   0  -6   7  181.30   23.53
   0   6   8  354.18   33.79
   0  -6   8  213.29   36.38
   0   6   8  341.17   34.87
   0   6   8  378.26   35.41
   0   6  -8  338.52   32.79
   0  -6   8  341.21   36.65
   0  -6   8  360.15   33.38
   0   6   8  298.41   34.45
   0   6   9  318.00   32.85
   0  -6   9  187.91   34.04
   0  -6   9  328.33   30.81
   0  -6   9  337.65   34.83
   0   6  -9  291.11   29.93
   0   6   9  312.11   33.21
   0  -6   9  135.12   32.65
   0   6   9  309.79   31.82
   0   6   9  281.10   32.48
   0   6 -10  163.76   18.78
   0   6  10  164.19   22.75
   0  -6  10  188.45   23.59
   0  -6  10  181.72   19.64
   0   6  10  163.73   21.70
   0   6  10  171.28   21.74
   0  -6  10  107.43   23.71
   0   6  10  164.92   21.76
   0  -6  11   50.94   15.26
   0   6  11   68.07   13.33
   0   6  11   30.24   11.44
   0   6  11   72.65   14.74
   0   6  11   71.29   12.83
   0  -6  11   69.82   13.25
   0  -6  11   75.94    9.98
   0   6  12    3.17    6.77
   0   6  12    3.50    9.17
   0  -6  12   -0.93    9.64
   0  -6  12    2.04    2.82
   0   6  12    7.92    8.55
   0   6  12    4.82    6.84
   0  -6  12    0.58    5.54
   0   6  13   13.65    9.36
   0   6  13   12.79   10.58
   0  -6  13   40.29    9.17
   0   6  13   19.00    8.55
   0  -6  13   26.63    5.27
   0   6  13    8.54    7.67
   0   6  14    1.39    4.93
   0   6  14    4.68    5.71
   0   6  14   -5.90   10.29
   0   6  14   -0.38    3.83
   0   6  14   -1.61    8.27
   0  -6  14    4.92    5.35
   0   6  15   47.15    8.13
   0   6  15   42.95   13.50
   0   6  15   18.54    7.98
   0   6  15   27.35   10.06
   0   6  16    3.35    7.21
   0   6  16    2.66    6.03
   0  -6  16   -0.30    2.90
   0  -6  17   65.59    8.04
   0   6  17   35.73   10.56
   0  -6  18  109.89   10.55
   0   6 -18   87.21   10.45
   0  -7   0   -0.25    3.13
   0   7   0    0.94    2.29
   0  -7   0   -0.64    2.79
   0   7  -1  196.31   19.50
   0  -7   1  161.65   18.96
   0  -7  -1  155.43   18.75
   0  -7  -1  144.96   19.12
   0   7   1  193.14   18.85
   0  -7   2  147.18   19.83
   0  -7   2  168.84   19.28
   0   7  -2  195.81   20.08
   0   7   2  191.92   19.03
   0  -7  -2  148.13   18.68
   0  -7   3  154.73   18.64
   0   7  -3  182.51   19.83
   0  -7   3  158.44   19.71
   0   7   3  163.28   18.08
   0  -7  -3  149.68   18.10
   0   7  -3  171.83   19.82
   0   7  -4    0.69    3.39
   0   7   4   -0.54    2.88
   0  -7   4    1.21    4.64
   0   7  -4   -0.40    3.82
   0   7   4    0.95    2.16
   0  -7  -4    0.95    2.44
   0  -7   4   -0.53    2.90
   0   7  -5  657.49   63.72
   0  -7   5  740.49   66.12
   0   7   5  564.98   64.71
   0   7  -5  677.84   66.75
   0   7   5  672.43   64.37
   0   7   5  612.93   64.36
   0  -7  -5  586.32   64.49
   0  -7   5  734.01   66.14
   0   7   5  601.59   64.34
   0   7  -5  676.18   67.78
   0   7  -6  155.11   20.17
   0   7   6  149.95   15.74
   0  -7   6  151.01   18.07
   0  -7   6  142.08   15.85
   0   7   6  128.39   16.51
   0   7  -6  144.91   18.66
   0  -7  -6  120.13   15.72
   0   7   6  116.53   16.09
   0   7   6  141.95   16.42
   0   7   6  134.27   16.50
   0   7  -6  138.86   15.54
   0  -7  -6  130.51   16.64
   0   7  -7  279.56   34.26
   0   7   7  296.38   33.68
   0   7  -7  295.58   32.13
   0  -7   7  299.11   32.42
   0   7   7  294.76   33.58
   0   7   7  341.75   33.88
   0  -7   7  346.38   35.52
   0   7   7  332.97   32.72
   0   7   8   12.73    5.24
   0   7   8    3.74    5.00
   0   7  -8   12.34    3.58
   0  -7   8    7.19    3.19
   0   7   8    7.67    4.82
   0  -7   8   10.17    4.88
   0   7   8   10.75    6.11
   0   7   9   46.44    9.93
   0   7   9   44.53    9.28
   0   7  -9   33.56    6.41
   0  -7   9   43.33    7.17
   0   7   9   37.50    8.99
   0   7   9   47.47    9.14
   0  -7   9   44.91    9.72
   0   7  10  161.48   22.83
   0   7  10  174.85   24.14
   0  -7  10  167.15   20.38
   0   7  10  177.32   23.28
   0   7 -10  179.68   20.09
   0  -7  10  208.87   24.85
   0   7  10  186.89   22.79
   0   7  11    2.32    6.18
   0  -7  11    7.32    3.54
   0   7  11    5.16    6.21
   0   7  11    7.19    7.90
   0   7  11    8.61    8.80
   0  -7  11   12.18    6.94
   0  -7  12    9.12    3.56
   0   7  12    0.80    6.15
   0   7  12    9.23    8.76
   0   7  12   12.92    8.58
   0  -7  12    6.56    6.12
   0   7  12   12.45    7.62
   0  -7  13    0.52    4.63
   0   7  13   -0.54    5.89
   0   7  13    0.78    9.18
   0   7  13    4.85    8.44
   0   7  13   -0.77    5.74
   0  -7  14   11.00    5.65
   0   7  14    0.68    5.60
   0   7  14    5.11    4.32
   0   7  14    8.66    6.83
   0   7  14   -1.88    8.73
   0   7  14    8.67    9.53
   0  -7  15    1.86    3.87
   0   7  15    2.95    8.35
   0   7  15   -2.63    4.72
   0   7  15    0.30    3.28
   0   7  15    3.46    7.31
   0  -7  15    2.51    3.79
   0   7  16   20.18    9.05
   0   7  16    6.10    6.81
   0  -7  17   -0.83    2.02
   0   7  17    0.94    5.74
   0   7 -18   34.44    4.87
   0  -8   0  614.83   66.40
   0   8   0  748.41   66.65
   0  -8   0  627.72   67.12
   0  -8   1    3.15    3.12
   0  -8  -1    0.25    2.75
   0  -8  -1    0.29    2.85
   0   8   1    2.16    2.49
   0   8  -1   -1.01    2.67
   0   8  -2   92.90   12.22
   0  -8  -2   85.21   11.62
   0  -8   2   80.12   12.52
   0  -8   2   82.67   11.71
   0   8   2  102.42   11.78
   0   8   3   52.94    7.40
   0  -8  -3   37.63    6.84
   0   8  -3   42.18    6.65
   0   8   3   42.27    6.53
   0  -8   3   42.37    7.34
   0   8  -3   45.33    8.07
   0   8  -3   36.81    5.92
   0  -8   3   30.30    7.87
   0   8   4  100.65   13.62
   0   8   4   87.11   12.36
   0   8  -4  123.21   15.18
   0   8   4  102.43   12.68
   0  -8   4   94.95   14.01
   0  -8  -4   92.43   12.99
   0   8   4  105.12   12.68
   0   8  -4  107.60   12.21
   0   8   4  105.75   12.64
   0   8  -4  119.08   15.35
   0   8  -5  172.85   23.22
   0  -8   5  196.39   21.16
   0   8   5  157.74   21.83
   0   8  -5  219.27   25.02
   0  -8   5  241.57   23.40
   0   8  -5  188.37   20.87
   0  -8  -5  165.22   21.79
   0   8   5  206.95   21.79
   0   8   5  185.55   21.69
   0   8   5  191.03   20.79
   0   8   5  187.53   21.72
   0  -8   5  233.55   23.56
   0   8  -6   21.29    6.17
   0   8  -6   12.68    5.77
   0   8   6   10.93    4.66
   0  -8   6   15.18    5.17
   0   8   6   11.29    4.40
   0   8   6   11.17    4.28
   0   8   6   13.99    4.09
   0  -8   6   13.73    3.57
   0  -8  -6   11.29    4.32
   0   8  -6   14.47    3.94
   0   8   6   13.79    5.03
   0  -8   7   76.84   10.40
   0   8   7   84.80   11.95
   0   8   7   86.38   10.92
   0  -8   7   85.72   12.61
   0   8  -7   67.08    9.94
   0   8   7   77.98   11.67
   0   8   7   73.75   11.86
   0   8  -7   65.72   13.35
   0   8   8   12.74    5.65
   0   8   8   16.25    6.81
   0   8   8   11.47    5.59
   0   8   8    6.26    4.93
   0   8  -8   12.80    3.90
   0  -8   8    7.94    5.25
   0  -8   8   12.73    4.08
   0   8   9    0.44    5.08
   0  -8   9   -1.01    5.43
   0   8   9    1.35    5.28
   0   8  -9    0.74    2.85
   0   8   9   -0.34    5.37
   0  -8   9    0.57    2.51
   0   8   9    2.70    6.13
   0  -8  10    4.69    3.30
   0  -8  10    4.81    5.84
   0   8  10    8.45    6.03
   0   8  10    8.99    7.00
   0   8 -10    5.49    3.17
   0   8  10   11.25    8.47
   0   8  10    8.91    6.55
   0  -8  11    4.86    5.64
   0   8  11    7.42    6.64
   0  -8  11    6.11    3.03
   0   8  11    7.26    7.05
   0   8 -11    6.27    3.13
   0   8  11    2.52    7.44
   0   8  11    0.79    5.92
   0   8  12   10.91    7.06
   0   8  12    4.03    6.68
   0   8  12    4.30    8.60
   0  -8  12    6.57    3.24
   0   8  12   11.11    7.81
   0  -8  12   11.02    6.54
   0   8  13    9.07    7.94
   0   8  13   12.88    8.85
   0  -8  13   37.51    8.36
   0   8  13   20.35   10.88
   0   8  13   28.35    8.81
   0  -8  14    6.80    4.86
   0   8  14   -1.76    8.63
   0   8  14    6.81    8.66
   0   8  14   -1.95    5.46
   0  -8  14    6.49    4.13
   0   8  14   -1.05    4.18
   0   8  14    2.46    6.10
   0  -8  15   23.73    5.75
   0   8  15    4.74    7.38
   0   8  15   12.38    8.00
   0  -8  15   21.10    5.31
   0   8  15    8.78    5.44
   0  -8  16   16.99    4.36
   0  -8  16   11.76    3.64
   0   8  16    3.49    6.76
   0   8 -17   14.28    3.64
   0  -8  17   10.66    2.80
   0   8  17    7.85    5.69
   0  -8  17   17.02    3.46
   0   9   0    1.28    2.14
   0  -9   0   -0.91    2.90
   0   9   0    0.27    2.61
   0  -9   0    0.21    2.27
   0   9  -1  239.12   25.73
   0  -9  -1  209.83   25.88
   0  -9   1  189.46   25.18
   0   9  -1  195.23   30.75
   0   9   1  247.97   24.71
   0   9   1  232.72   24.70
   0  -9   1  248.02   25.04
   0  -9  -1  198.65   25.25
   0   9  -1  244.89   24.99
   0   9   1  260.53   25.60
   0   9   2   13.42    4.14
   0   9  -2   16.68   15.31
   0   9   2    6.52   13.82
   0  -9  -2    7.05    4.09
   0   9   2   10.90    3.86
   0   9   2    9.37    3.37
   0  -9  -2   10.78    4.27
   0   9  -2   13.07    4.31
   0  -9   2   16.55    4.36
   0   9  -2   11.96    3.64
   0  -9   2    4.68    4.63
   0  -9   2   12.06    4.13
   0  -9   3  151.87   20.64
   0   9  -3  184.98   19.39
   0   9  -3  121.45   22.37
   0   9   3  171.04   19.03
   0   9  -3  180.56   18.57
   0  -9   3  186.84   18.93
   0   9   3  165.06   18.79
   0   9  -3  197.00   21.16
   0  -9   3  155.27   19.67
   0   9   3  166.82   18.84
   0  -9  -3  143.97   19.37
   0   9   3  191.87   19.87
   0  -9   4   88.67   12.78
   0   9   4   82.57   10.47
   0   9  -4   91.82   13.23
   0   9  -4   48.24   15.26
   0  -9  -4   76.60   11.65
   0   9   4   82.07   11.35
   0   9   4   84.54   11.20
   0  -9   4   84.33   10.18
   0   9  -4   90.32   10.84
   0   9   4   85.37   11.31
   0   9   4   75.65   10.79
   0  -9   4   80.87   10.67
   0   9  -4   92.95   11.75
   0   9   5   82.30   10.59
   0  -9   5   96.68   12.85
   0   9   5   94.40   11.70
   0  -9   5   76.93   10.57
   0   9  -5   80.70   10.63
   0  -9  -5   71.71   11.53
   0  -9   5  100.81   12.75
   0   9   5   68.87   11.65
   0   9  -5   95.32   13.67
   0  -9   5   82.33   10.43
   0   9   5   76.49   11.44
   0   9  -5   80.47   13.11
   0   9   5   74.01   11.28
   0  -9   6    0.39    3.63
   0   9   6    0.89    3.00
   0   9  -6    1.86    2.85
   0   9   6   -0.99    3.66
   0   9   6    2.00    4.07
   0   9   6    1.83    4.00
   0  -9   6    0.26    2.22
   0  -9   7    3.88    3.87
   0   9   7    1.39    4.75
   0  -9   7    0.27    2.75
   0   9   7    0.38    4.50
   0   9   7   -1.26    3.89
   0   9  -7    5.38    3.54
   0   9   7    3.72    4.17
   0   9   8   18.68    6.45
   0   9   8   21.03    6.76
   0  -9   8   21.82    5.08
   0   9   8   22.85    7.46
   0   9  -8   22.78    5.20
   0   9   8   21.73    7.39
   0  -9   8   24.73    7.36
   0   9   9    4.73    5.43
   0  -9   9    6.72    3.28
   0   9  -9    4.97    3.28
   0  -9   9    5.47    5.77
   0   9   9    4.93    5.66
   0   9   9    6.54    6.56
   0   9   9    2.35    5.35
   0  -9  10  129.10   15.54
   0   9  10  100.50   17.75
   0   9  10  115.27   17.80
   0   9  10  110.60   18.13
   0   9  10  124.16   19.08
   0  -9  10  163.93   19.68
   0   9 -10  128.04   15.25
   0  -9  11   -0.85    2.34
   0   9  11    5.66    7.46
   0   9  11    1.94    7.16
   0   9  11    4.43    5.96
   0   9 -11    2.46    2.67
   0  -9  11   -0.52    4.92
   0   9  11    5.40    6.41
   0   9  12    0.54    5.79
   0   9  12   -0.70    8.80
   0   9  12   -0.80    6.09
   0   9  12    3.80    8.02
   0  -9  12    2.51    4.78
   0  -9  13    0.71    3.93
   0   9  13    0.55    7.15
   0   9  13    0.52    5.61
   0   9  13   -2.22    8.77
   0  -9  13   -1.83    4.23
   0   9  13   -0.74    5.34
   0   9  14   26.76    8.62
   0   9  14   42.00   12.21
   0   9  14   12.29    8.52
   0  -9  14   37.98    7.05
   0   9  14   17.57    8.07
   0  -9  14   55.21    8.61
   0   9  14   24.15    6.36
   0  -9  15    1.22    3.22
   0   9  15   -2.56    7.54
   0  -9  15    5.71    3.55
   0   9 -16    7.45    3.47
   0  -9  16    6.31    3.00
   0   9  16   -1.57    6.28
   0  -9  16    6.17    2.88
   0  -9  17    0.53    1.48
   0   9  17    0.34    3.86
   0   9 -17   -0.77    1.82
   0  10   0   90.59   11.77
   0  10   0   98.26   11.71
   0  10   0   48.49   18.99
   0 -10   0   81.51   12.26
   0  10   0   92.69   12.34
   0 -10   1  144.56   19.62
   0  10   1  188.39   19.23
   0  10   1  190.93   20.02
   0 -10  -1  131.32   19.31
   0  10  -1  115.59   25.45
   0  10   1  169.87   19.16
   0  10  -1  180.89   19.43
   0 -10  -1  142.60   19.93
   0  10   1  157.44   18.69
   0  10  -1  179.94   20.13
   0 -10   1  195.43   19.62
   0  10  -2   83.69   20.57
   0  10   2  115.31   14.23
   0  10  -2  136.81   14.87
   0  10   2  155.80   16.21
   0  10   2  126.69   14.56
   0 -10  -2  110.45   15.64
   0 -10   2  100.41   14.88
   0 -10   2  108.04   15.96
   0  10   2  116.14   13.89
   0  10  -2  127.13   15.71
   0 -10   2  121.21   14.66
   0 -10  -2  106.40   15.01
   0 -10   3  131.32   19.20
   0 -10  -3  136.03   18.66
   0  10   3  159.46   18.13
   0  10  -3   99.29   22.07
   0 -10   3  150.53   18.85
   0  10  -3  177.49   20.04
   0  10   3  165.67   18.26
   0  10   3  150.60   17.24
   0  10   3  159.34   18.54
   0  10  -3  164.79   18.44
   0  10   3  162.30   18.15
   0 -10  -3  129.58   18.91
   0 -10   4   61.01    7.81
   0  10   4   53.21    8.96
   0  10   4   54.78    8.84
   0  10   4   62.19    9.30
   0  10  -4   68.40    9.69
   0  10   4   53.45    8.33
   0  10   5    6.59    3.78
   0  10  -5    4.60    3.23
   0 -10   5    4.51    2.90
   0  10   5    6.18    4.22
   0  10   5    4.93    3.97
   0 -10   5    5.28    2.61
   0  10   5    7.27    4.56
   0  10  -5    5.07    3.75
   0 -10   6    9.69    5.33
   0  10   6    9.72    4.20
   0  10   6    7.69    4.95
   0 -10   6    5.80    3.08
   0  10  -6    5.09    3.48
   0  10   6   12.55    5.29
   0  10  -6    6.26    4.35
   0 -10   6   10.23    3.58
   0  10   6    6.25    5.33
   0  10  -7   11.17    4.16
   0  10   7   10.59    5.55
   0 -10   7   13.98    4.37
   0  10   7    8.64    5.90
   0 -10   7   18.08    5.99
   0 -10   7   14.05    4.42
   0  10   7    6.85    5.63
   0  10   7    5.67    4.43
   0  10  -8   28.73    5.79
   0  10   8   22.77    7.48
   0  10   8   19.10    6.97
   0 -10   8   22.68    5.34
   0 -10   8   25.96    5.99
   0  10   8   19.83    7.78
   0 -10   8   38.65    8.20
   0  10   8   17.24    7.17
   0  10   9    6.96    6.53
   0 -10   9   14.53    6.34
   0  10   9   14.59    6.62
   0 -10   9   11.88    4.05
   0  10   9    7.49    6.66
   0  10  -9   11.00    4.24
   0 -10   9   10.61    4.50
   0  10   9    6.91    6.68
   0 -10  10    4.36    2.96
   0  10  10   10.08    7.16
   0  10  10    5.92    6.90
   0  10 -10    5.89    3.59
   0 -10  10    9.24    5.55
   0  10  10    7.91    7.46
   0  10  10    2.16    6.01
   0 -10  10    5.76    3.87
   0  10  11   46.86   11.20
   0 -10  11   65.33   11.63
   0  10  11   54.21   13.24
   0  10  11   48.03   11.49
   0 -10  11   66.02    9.98
   0  10  11   38.16   11.00
   0  10  12   13.16   10.04
   0  10  12    9.87    8.58
   0  10  12    9.42    7.48
   0  10  12   15.03    7.68
   0 -10  12   14.78    6.14
   0 -10  12   15.91    5.27
   0  10  13    5.71    8.11
   0 -10  13    7.48    4.08
   0 -10  13   13.57    5.66
   0  10  13    5.52    5.82
   0  10  13    4.60    6.71
   0  10  13    2.09    5.57
   0 -10  14    2.11    3.92
   0  10 -14    7.23    4.93
   0  10  14    2.08    3.28
   0  10  14    3.40    7.41
   0  10  14    4.36    5.50
   0 -10  14    6.20    3.62
   0  10  14   -0.55    4.69
   0 -10  15   14.44    4.38
   0 -10  15   11.19    3.72
   0  10  15   10.49    8.04
   0  10 -15   12.70    4.49
   0  10  16   11.26    6.84
   0 -10  16   27.11    4.55
   0 -10  16   24.72    4.55
   0  10 -16   27.10    4.97
   0  10 -17   20.37    3.44
   0  11   0  -14.36   16.57
   0  11   0   -1.07    3.55
   0  11   0   -1.16    3.11
   0  11   1  100.08   12.31
   0  11   1   86.17   11.84
   0  11   1   98.51   12.44
   0 -11   1   95.64   12.41
   0  11  -1   92.66   12.30
   0  11  -1   92.48   12.08
   0  11  -1   45.50   19.29
   0  11   2  497.92   49.47
   0  11   2  514.20   49.60
   0  11   2  447.00   48.46
   0  11   2  499.29   49.30
   0 -11   2  533.86   49.89
   0  11  -2  521.36   49.71
   0  11  -3   21.37    5.59
   0  11   3   14.11    4.80
   0  11   3   19.06    5.73
   0  11   3   18.67    4.67
   0  11   3   13.33    5.19
   0  11   4  295.39   28.57
   0  11   4  300.42   30.01
   0  11   4  286.66   29.98
   0  11  -4  326.27   30.50
   0  11  -5  361.39   36.84
   0  11   5  326.08   36.41
   0  11   5  312.05   34.77
   0 -11   5  321.62   34.44
   0  11   5  375.07   36.71
   0  11   5  312.27   36.35
   0  11   6    6.34    4.42
   0 -11   6    6.53    3.46
   0  11   6    3.25    4.76
   0  11   6    8.25    5.70
   0  11  -6    3.96    4.68
   0 -11   6    3.86    4.83
   0 -11   6    4.15    2.86
   0  11   6    3.23    5.23
   0  11   7   41.46    9.61
   0  11   7   43.57    8.23
   0 -11   7   36.64    6.98
   0 -11   7   45.55    9.85
   0 -11   7   37.43    7.01
   0  11  -7   40.46    8.39
   0  11   7   37.85    9.13
   0  11   7   36.48    9.07
   0 -11   8   40.49    7.45
   0  11  -8   41.73    9.63
   0  11   8   50.77   10.78
   0 -11   8   45.28    7.84
   0 -11   8   50.82   10.44
   0  11   8   33.38    9.40
   0  11   8   39.01    9.89
   0  11   8   43.54    8.98
   0 -11   9   -1.00    5.63
   0 -11   9   -0.67    3.44
   0  11   9    1.05    5.21
   0  11   9   -1.55    6.88
   0  11   9   -0.37    5.74
   0  11   9   -0.52    5.92
   0  11  -9    0.46    4.60
   0 -11   9   -0.30    2.55
   0  11  10   15.55    7.83
   0 -11  10   17.27    4.50
   0 -11  10   20.75    5.47
   0 -11  10   25.19    7.86
   0  11  10   16.82    8.36
   0  11  10   15.13    7.43
   0  11  10   20.67    7.57
   0  11 -10   17.09    6.66
   0 -11  11    6.79    5.67
   0  11  11    4.56    6.72
   0  11  11    3.69    6.61
   0  11 -11    4.95    5.31
   0  11  11    7.03    8.12
   0  11  11    3.25    6.33
   0 -11  11    3.44    3.80
   0 -11  12    1.95    3.14
   0  11  12    3.63    5.87
   0 -11  12    0.89    4.42
   0  11  12    3.03    6.69
   0  11 -12   -0.84    4.85
   0  11  12    4.49    7.34
   0  11  12   -0.68    8.65
   0 -11  13    5.42    4.80
   0 -11  13    1.17    3.23
   0  11  13    2.03    7.82
   0  11 -13    4.09    4.72
   0  11  13    0.64    5.50
   0  11  13   -0.47    5.47
   0 -11  14   17.23    5.19
   0 -11  14   17.87    4.39
   0  11  14   10.63    8.50
   0  11 -14   12.75    4.84
   0  11  14    3.16    4.92
   0 -11  15   25.86    4.85
   0  11 -15   19.21    4.88
   0 -11  15   18.16    4.17
   0  11  15    7.81    7.00
   0  11 -16   -0.99    2.09
   0  11  16    1.09    4.36
   0 -11  16    1.66    1.62
   0 -11  16    0.13    1.42
   0  12   0    6.29    4.20
   0  12   0    7.70    4.18
   0  12   0    9.47    4.63
   0  12  -1   14.89    5.40
   0  12   1   16.90    5.19
   0  12   1    9.86    4.41
   0  12   1   13.96    5.18
   0  12  -1   18.58    5.65
   0 -12   2    4.23    3.87
   0  12   2    2.72    3.86
   0  12   2   -1.94    4.34
   0  12   2    1.01    4.21
   0  12  -2    2.57    3.98
   0  12  -2    1.39    3.90
   0  12   2    1.66    3.32
   0  12  -3  246.25   27.37
   0  12   3  239.68   27.16
   0  12   3  235.91   27.16
   0 -12   3  256.90   27.72
   0  12   3  225.54   25.98
   0  12   3  220.23   27.09
   0  12   4  350.10   36.48
   0  12  -4  328.83   36.26
   0  12   4  316.16   34.77
   0  12   4  331.44   36.33
   0  12   4  318.01   36.38
   0  12   5    3.22    4.87
   0  12  -5    2.82    4.88
   0  12   5    2.91    4.98
   0  12   5    0.82    3.65
   0  12   5    7.98    5.56
   0  12   6   32.26    6.95
   0  12  -6   35.26    8.31
   0 -12   6   34.03    6.24
   0  12   6   27.34    7.86
   0  12   6   29.26    8.26
   0  12   6   31.25    8.43
   0  12  -7   81.73   13.72
   0 -12   7   88.86   12.16
   0  12   7   84.31   12.80
   0  12   7   89.56   14.63
   0  12   7   92.23   14.96
   0  12   7  100.78   15.09
   0 -12   7  103.06   15.39
   0  12   8   33.26    9.61
   0 -12   8   39.87    7.19
   0  12  -8   42.60    9.22
   0  12   8   34.04    9.32
   0  12   8   23.87    8.68
   0 -12   8   49.79   10.07
   0  12   8   30.33    7.92
   0  12  -9  151.64   20.04
   0  12   9  126.56   20.18
   0 -12   9  169.33   20.81
   0  12   9  147.77   21.26
   0  12   9  137.10   21.04
   0  12   9  150.46   19.37
   0 -12   9  145.77   18.00
   0  12  10   85.11   15.96
   0 -12  10   90.46   12.52
   0  12 -10   92.92   14.17
   0  12  10   89.28   15.75
   0  12  10   86.00   14.12
   0 -12  10  119.14   15.88
   0  12  10   76.29   14.94
   0  12  11   34.81   10.29
   0  12 -11   61.89   10.36
   0  12  11   39.00   10.79
   0 -12  11   42.03    7.97
   0 -12  11   56.19   10.41
   0  12  11   45.96   11.87
   0  12  12   -1.42    5.76
   0  12  12    6.36    6.14
   0 -12  12   16.06    5.84
   0  12  12    7.76    8.17
   0 -12  12    6.19    3.88
   0  12 -12   10.60    5.36
   0  12 -13    2.37    4.02
   0  12  13    2.27    4.85
   0 -12  13    2.05    2.91
   0 -12  13    2.78    4.16
   0  12  13    0.85    4.93
   0  12  13    0.63    7.70
   0  12  14    1.72    4.41
   0  12 -14    7.09    3.84
   0 -12  14   10.84    3.98
   0  12  14    7.29    7.42
   0 -12  14    8.69    3.09
   0 -12  15    2.46    2.30
   0  12  15    1.73    5.14
   0  12 -15    2.83    2.68
   0 -12  15   -0.89    1.65
   0  12 -16    6.15    2.06
   0  13   0    1.50    4.05
   0  13   0    1.01    3.90
   0  13   0    1.73    4.25
   0  13   1    6.07    4.20
   0  13  -1    3.81    4.16
   0  13   1    3.51    4.44
   0  13  -1    5.55    4.42
   0  13   1    4.17    4.90
   0  13   2  268.86   30.65
   0  13   2  276.12   30.47
   0  13   2  245.82   29.16
   0  13   2  262.55   30.54
   0 -13   2  261.12   30.43
   0  13  -2  275.72   30.64
   0  13  -2  281.10   30.35
   0  13  -3  848.25   82.54
   0  13   3  817.21   82.71
   0  13   3  858.59   82.94
   0 -13   3  829.46   83.08
   0  13   3  765.37   82.80
   0  13   3  763.58   81.16
   0  13  -3  825.34   82.90
   0  13   4  186.55   24.40
   0  13   4  217.53   25.29
   0  13  -4  192.88   24.43
   0  13   4  196.87   23.03
   0  13   4  215.56   24.85
   0  13   5   22.04    5.75
   0  13   5   18.82    7.03
   0  13  -5   28.14    7.41
   0  13   5   24.17    7.83
   0  13   5   25.09    7.51
   0  13   6   68.31   12.93
   0  13  -6   79.11   12.59
   0  13   6   71.39   13.04
   0  13   6   70.58   12.99
   0  13   6   69.07   10.64
   0  13   7   82.65   15.87
   0 -13   7  131.90   16.64
   0  13  -7   98.27   15.28
   0  13   7   97.90   15.93
   0  13   7  105.76   14.26
   0  13   7  107.77   16.36
   0 -13   7   93.33   12.85
   0 -13   8   16.82    6.76
   0  13   8    7.33    6.80
   0  13   8   14.56    6.15
   0  13   8   17.34    8.49
   0 -13   8   13.24    4.19
   0  13  -8   20.93    7.30
   0  13   8   25.02    8.75
   0 -13   9   37.59    8.64
   0  13  -9   26.21    7.79
   0 -13   9   29.35    6.02
   0  13   9   32.81    9.81
   0  13   9   18.71    8.06
   0  13   9   32.01   10.02
   0  13  10  123.25   19.60
   0 -13  10  174.89   19.34
   0  13  10  107.29   17.94
   0  13 -10  137.07   17.80
   0  13  10  121.56   19.05
   0 -13  10  107.12   15.04
   0  13 -11  184.05   21.07
   0  13  11  126.51   22.26
   0 -13  11  158.50   18.78
   0  13  11  138.19   21.10
   0  13  11  150.75   22.04
   0 -13  11  199.71   21.80
   0 -13  12    4.82    3.22
   0  13  12    4.91    5.50
   0  13 -12    6.46    4.54
   0  13  12   10.23    8.27
   0  13  12   -0.64    5.28
   0 -13  12    4.46    4.23
   0  13 -13    4.18    4.09
   0  13  13   -2.30    6.83
   0 -13  13    3.99    2.55
   0 -13  13    3.34    3.61
   0  13  13    0.74    4.84
   0  13 -14    0.69    2.93
   0  13  14   -0.47    5.27
   0 -13  14    0.91    2.58
   0  13  15    5.61    4.43
   0  13 -15   17.23    3.45
   0 -13  15   12.89    2.98
   0  14   0  164.81   21.66
   0  14   0  198.79   22.85
   0  14   0  186.26   22.97
   0  14   1  188.74   23.65
   0  14   1  195.93   23.46
   0  14   1  175.34   22.31
   0  14  -1  206.54   24.04
   0  14   1  199.27   23.85
   0  14  -1  204.69   23.66
   0  14  -1  171.29   22.82
   0  14   2    5.65    5.49
   0  14  -2    4.30    5.08
   0  14   2    5.65    5.22
   0  14   2    6.72    6.04
   0  14  -2    3.10    4.61
   0  14   2    2.26    3.78
   0  14   3   39.26    9.08
   0  14   3   35.00    7.60
   0  14   3   42.15    9.73
   0  14  -3   47.92    9.39
   0  14  -3   42.88    8.98
   0 -14   3   45.15    9.98
   0  14   3   44.60    9.45
   0  14  -4   39.10    9.14
   0  14   4   32.20    8.84
   0  14  -4   32.67    8.29
   0  14   4   33.36    7.15
   0  14   4   40.91    9.76
   0  14   4   32.91    8.78
   0  14   5  214.96   28.23
   0  14  -5  251.99   28.30
   0  14   5  219.52   28.02
   0  14   5  254.53   28.69
   0  14   5  220.78   25.96
   0  14   6  153.22   19.50
   0  14   6  116.45   18.34
   0  14   6  126.89   19.15
   0  14  -6  121.91   17.81
   0  14  -7   27.16    7.63
   0  14   7   16.01    7.51
   0  14   7   22.20    8.30
   0  14   7   24.52    8.42
   0 -14   7   25.64    7.73
   0  14   8  131.36   20.71
   0  14  -8  152.73   20.35
   0 -14   8  168.58   21.13
   0  14   8  140.53   21.54
   0  14   8  165.32   22.09
   0  14   9    3.37    5.65
   0  14   9    0.55    6.75
   0  14   9    4.17    5.92
   0 -14   9   12.19    5.82
   0 -14   9    2.73    2.83
   0  14  -9    5.78    5.15
   0  14  10   80.27   14.29
   0 -14  10   73.66   10.76
   0  14 -10   79.98   12.93
   0  14  10   85.24   15.03
   0  14  10   80.30   15.31
   0 -14  10  115.40   14.48
   0  14  11    1.16    6.94
   0  14  11    2.59    6.09
   0  14  11    0.68    5.27
   0  14 -11   -0.74    4.20
   0 -14  11    1.16    4.12
   0  14  11    0.45    5.18
   0 -14  12   74.26    9.59
   0  14  12   14.09    7.55
   0  14  12   47.35    9.52
   0  14  12   33.80   10.62
   0  14 -12   71.69    9.38
   0 -14  13   82.87    9.68
   0  14 -13   65.97    9.09
   0  14  13   36.45   11.03
   0  14  13   45.78    9.27
   0  14  14    3.76    4.50
   0  14 -14    0.93    2.30
   0 -14  14   -0.72    1.97
   0  15   0   -0.42    4.63
   0  15   0    1.38    4.84
   0  15   0    0.37    4.02
   0  15   1   43.29    9.15
   0  15   1   45.70    9.74
   0  15   1   31.82    7.31
   0  15  -1   36.79    8.90
   0  15  -1   39.58    8.46
   0  15   1   34.98    8.87
   0  15  -1   27.42    7.62
   0  15   2   63.91   11.54
   0  15  -2   58.64   10.84
   0  15   2   47.48   10.87
   0  15   2   68.27   11.55
   0  15  -2   62.51   11.21
   0  15  -2   52.69   10.09
   0  15   2   58.13    9.86
   0  15   3  119.30   17.81
   0  15  -3  133.62   17.57
   0  15  -3  122.86   17.83
   0  15   3  135.37   18.63
   0  15   3  121.96   16.14
   0  15   3  129.76   18.25
   0  15  -4   26.98    7.62
   0  15   4   32.51    8.72
   0  15   4   34.38    9.50
   0  15  -4   28.39    8.34
   0  15   4   36.04    8.89
   0  15   5   95.53   16.61
   0  15  -5  103.85   15.96
   0  15   5  106.40   16.34
   0  15   5  117.18   16.86
   0  15  -5  106.74   15.47
   0  15   6   35.56    9.81
   0  15   6   51.07   10.86
   0  15  -6   44.18    9.23
   0  15   6   49.47   10.98
   0  15  -6   40.33    9.50
   0  15   7    3.88    6.27
   0  15   7    3.06    6.22
   0  15  -7   -0.93    5.21
   0  15   7    0.51    5.35
   0  15  -8   69.11   12.01
   0  15   8   46.81   11.24
   0  15   8   76.01   13.63
   0  15   8   59.12   12.77
   0 -15   8   75.60   12.19
   0  15   9   89.59   15.96
   0  15   9   78.21   14.58
   0  15  -9  104.79   14.70
   0 -15   9  109.89   14.99
   0  15   9   95.24   16.29
   0  15  10   46.27   10.63
   0  15  10   33.74    9.39
   0  15  10   42.16   11.00
   0 -15  10   55.50    9.50
   0  15 -10   47.16    8.98
   0  15  11    5.86    5.33
   0  15  11   -1.16    5.18
   0 -15  11   14.00    5.03
   0  15  11    5.32    7.04
   0  15 -11   10.12    4.55
   0 -15  12   25.79    5.61
   0  15  12   12.54    5.54
   0  15  12   13.06    7.88
   0  15 -12   26.32    5.48
   0  15 -13   20.07    4.40
   0  15 -13   17.77    3.70
   0  15  13    8.74    5.69
   0  15 -14    1.22    1.69
   0  16   0    7.81    4.90
   0  16   0    5.69    5.46
   0  16   0   12.01    6.67
   0  16   0    0.49    5.64
   0  16  -1  151.45   19.14
   0  16  -1  134.74   19.98
   0  16   1  154.93   20.76
   0  16   1  161.54   20.71
   0  16  -1  154.19   19.79
   0  16   1  145.29   18.42
   0  16   1  135.28   19.50
   0  16  -2  134.76   20.11
   0  16   2  173.89   21.88
   0  16  -2  179.41   21.62
   0  16  -2  166.93   22.07
   0  16   2  175.36   22.09
   0  16   2  163.92   22.39
   0  16  -3   -0.43    4.57
   0  16   3    1.88    5.52
   0  16   3    2.63    6.01
   0  16   3    1.43    6.14
   0  16  -3    2.12    4.75
   0  16  -3    0.97    5.43
   0  16   4   14.53    6.39
   0  16  -4   15.43    6.63
   0  16   4   22.14    7.79
   0  16   4   17.16    7.90
   0  16  -4   15.14    5.87
   0  16   5   59.41   11.71
   0  16   5   71.70   12.75
   0  16  -5   58.18   11.40
   0  16   5   52.37   12.10
   0  16  -5   50.65   10.00
   0  16   6    1.65    6.12
   0  16  -6    8.10    4.92
   0  16   6    7.46    6.04
   0  16  -6    5.12    5.98
   0  16   6    6.47    6.44
   0  16  -7    8.91    5.14
   0  16  -7    6.68    5.64
   0  16   7    6.57    6.81
   0  16   7    3.43    5.95
   0  16   7    8.06    7.35
   0  16   8    2.69    5.40
   0  16  -8    2.53    4.18
   0  16   8    3.57    6.62
   0  16   8    2.82    5.83
   0  16  -8    3.34    4.69
   0 -16   8    2.19    4.71
   0  16  -9  148.45   17.91
   0  16   9  136.70   19.82
   0 -16   9  135.18   17.75
   0  16   9  139.37   19.58
   0  16   9  109.59   17.64
   0  16  -9  133.11   16.94
   0  16 -10   27.35    5.96
   0  16  10   21.44    8.71
   0  16 -10   22.92    6.28
   0  16  10   22.11    6.74
   0  16  10   23.66    8.31
   0 -16  10   34.05    7.09
   0  16  11    7.37    6.83
   0  16  11    8.35    4.58
   0  16 -11   14.95    4.55
   0  16 -11   13.72    4.19
   0  16 -12   72.65    8.27
   0  16 -12   68.65    8.87
   0  16 -13   10.59    2.78
   0  17   0    2.20    5.04
   0  17   0    0.48    5.89
   0  17   0    2.52    5.49
   0  17  -1  199.77   24.19
   0  17   1  188.13   24.94
   0  17  -1  192.92   24.82
   0  17   1  216.77   25.40
   0  17   1  189.90   24.15
   0  17  -1  190.13   24.79
   0  17  -1  179.39   22.79
   0  17  -2   17.75    6.31
   0  17   2   11.06    7.17
   0  17  -2   11.79    7.14
   0  17  -2    9.21    5.28
   0  17   2   12.43    7.19
   0  17   2    7.74    5.79
   0  17  -3  308.15   35.58
   0  17   3  308.93   36.69
   0  17   3  377.42   38.15
   0  17  -3  337.68   37.31
   0  17  -3  291.02   35.81
   0  17   3  333.54   38.15
   0  17   4    2.36    5.04
   0  17  -4    3.22    4.57
   0  17   4    8.66    6.97
   0  17  -4    6.15    6.06
   0  17  -4    0.41    4.86
   0  17   4    7.00    6.45
   0  17  -5    5.73    5.10
   0  17  -5    0.46    5.79
   0  17  -5    6.58    5.20
   0  17   5    6.25    6.67
   0  17   5    7.54    6.36
   0  17   5    4.85    6.58
   0  17   6    3.83    6.79
   0  17   6    2.31    5.02
   0  17  -6   -0.37    3.91
   0  17  -6    2.19    5.33
   0  17   6    2.66    5.85
   0  17  -7   42.85    8.12
   0  17   7   42.15   10.26
   0  17  -7   42.60    8.94
   0  17   7   29.06    8.44
   0  17   7   35.17    9.72
   0  17   8   25.82    8.71
   0  17  -8   28.72    6.54
   0  17   8   19.52    7.21
   0  17  -8   37.97    7.68
   0  17   8   27.69    9.11
   0  17   9   23.21    7.37
   0  17   9   39.57    9.76
   0  17   9   40.98    9.59
   0  17  -9   41.81    7.33
   0  17  -9   53.77    8.39
   0  17 -10   86.67   10.17
   0  17  10   57.32   11.68
   0  17  10   58.81   10.31
   0  17 -10   97.82   11.35
   0  17  10   66.07   12.53
   0  17 -11   36.50    5.99
   0  17 -11   34.15    5.09
   0  17 -12    0.16    1.96
   0  18   0  513.56   55.77
   0  18   0  469.36   54.18
   0  18   0  573.65   55.81
   0  18  -1  215.79   27.84
   0  18   1  228.75   28.40
   0  18   1  232.77   29.40
   0  18  -1  251.21   29.19
   0  18  -1  250.81   29.63
   0  18   1  273.82   29.77
   0  18  -2  374.06   39.24
   0  18   2  366.56   39.32
   0  18   2  319.82   38.09
   0  18   2  343.83   39.54
   0  18  -2  314.15   37.50
   0  18  -2  350.05   39.07
   0  18   3   26.05    7.09
   0  18  -3   17.08    6.15
   0  18   3   17.09    8.15
   0  18   3   20.62    7.52
   0  18  -3   21.18    7.19
   0  18  -4   23.90    6.50
   0  18  -4   24.78    7.49
   0  18  -4   21.45    6.10
   0  18   4   25.02    8.24
   0  18   4   26.86    8.44
   0  18   4   26.70    7.53
   0  18  -5    4.21    5.17
   0  18  -5    8.02    4.61
   0  18  -5    5.79    4.51
   0  18   5   11.32    5.92
   0  18   5    9.88    6.90
   0  18   5    9.64    6.73
   0  18   6   44.94   10.57
   0  18  -6   49.13    8.63
   0  18  -6   48.50    8.60
   0  18  -6   58.41   10.19
   0  18   6   43.29    9.54
   0  18   6   71.35   12.06
   0  18   7    7.07    6.41
   0  18  -7    7.64    4.35
   0  18   7   14.21    7.41
   0  18  -7   14.61    5.76
   0  18   7    6.92    5.28
   0  18  -7   11.44    4.39
   0  18  -8    1.03    3.24
   0  18  -8    2.83    4.03
   0  18   8    3.81    4.22
   0  18  -8    2.15    3.37
   0  18   8    3.73    5.65
   0  18   8    5.24    5.80
   0  18   9    5.48    5.13
   0  18  -9    2.29    2.65
   0  18   9    1.15    4.91
   0  18  -9    3.21    3.34
   0  18  -9    1.89    2.77
   0  18 -10    0.64    2.66
   0  18  10   -0.99    4.33
   0  18 -11   41.48    5.95
   0  19   0   -1.40    5.79
   0  19   0   -0.37    4.39
   0  19   0   -2.51    5.83
   0  19   1  510.78   50.24
   0  19  -1  478.68   50.34
   0  19   1  440.92   50.25
   0  19  -1  479.83   49.78
   0  19   1  420.37   48.67
   0  19  -1  454.42   48.71
   0  19  -2  254.25   28.94
   0  19   2  271.43   29.29
   0  19   2  252.27   29.47
   0  19  -2  212.54   26.88
   0  19  -2  260.33   28.60
   0  19   2  208.49   27.23
   0  19  -3  150.62   20.35
   0  19   3  196.91   22.88
   0  19   3  179.45   23.11
   0  19   3  170.75   21.43
   0  19  -3  182.93   22.07
   0  19  -3  181.20   22.20
   0  19  -4   47.84    9.34
   0  19   4   36.24    8.51
   0  19   4   48.26   10.18
   0  19  -4   43.45    8.24
   0  19   4   72.08   11.20
   0  19  -4   50.52    9.49
   0  19   5    3.54    5.41
   0  19  -5    2.13    4.30
   0  19   5    1.35    4.11
   0  19  -5    4.12    3.85
   0  19  -5    4.03    4.62
   0  19   5    3.18    5.40
   0  19   6    5.70    5.95
   0  19   6    8.66    5.76
   0  19  -6    5.01    4.35
   0  19  -6    2.41    3.13
   0  19   7   10.07    5.96
   0  19  -7   10.10    3.62
   0  19  -7    7.34    4.23
   0  19   7    8.44    5.40
   0  19   8    1.44    4.51
   0  19   8    0.98    4.15
   0  19  -8    0.50    2.88
   0  19  -9   66.87    8.69
   0  19   9   55.77    9.81
   0  19 -10   25.10    4.19
   0  20   0  246.04   27.38
   0  20   0  224.73   27.77
   0  20   1    0.35    4.36
   0  20   1    2.09    5.43
   0  20  -1    2.08    4.70
   0  20  -1    3.20    5.46
   0  20  -2  129.75   17.76
   0  20   2  134.48   17.69
   0  20  -2  148.30   17.73
   0  20   2  121.43   17.89
   0  20   3  240.88   29.12
   0  20   3  259.90   28.64
   0  20  -3  257.75   28.11
   0  20  -3  234.41   28.28
   0  20   4   21.98    6.46
   0  20  -4   12.99    5.55
   0  20   4   23.99    7.02
   0  20  -4   21.94    5.88
   0  20   5    1.15    4.49
   0  20  -5   -0.30    3.58
   0  20  -5   -0.55    3.72
   0  20   5    0.64    4.63
   0  20   6    1.78    4.04
   0  20  -6    0.24    3.26
   0  20  -6   -1.60    3.32
   0  20   6    2.12    4.23
   0  20   7   10.54    4.22
   0  20   7    7.90    4.56
   0  20  -7   10.36    3.72
   0  20  -7   11.87    3.85
   0  20  -8    6.98    2.78
   0  20   8    2.66    3.60
   0  21   0   -1.34    4.13
   0  21   0   -0.27    3.81
   0  21  -1    2.27    4.05
   0  21   1    1.34    3.88
   0  21   1    2.38    3.93
   0  21  -1    1.30    3.54
   0  21  -2   13.33    4.68
   0  21  -2   10.16    4.81
   0  21   2   11.04    4.81
   0  21   2   11.16    5.15
   0  21   3   34.92    6.87
   0  21   3   39.56    7.84
   0  21  -3   36.58    7.17
   0  21  -3   35.27    6.47
   0  21   4   14.46    5.27
   0  21   4   13.04    4.41
   0  21  -4   14.19    4.62
   0  21  -4   16.77    4.30
   0  21  -5    0.90    2.71
   0  21  -5   -0.35    2.29
   0  21   5   -0.87    3.38
   0  21  -6    3.19    2.55
   0  21   6    2.55    3.30
   0  22   0    8.46    3.84
   0  22   1    0.73    2.80
   0  22  -1    0.23    2.89
   0  22  -2   77.41   10.29
   0  22   2   76.19   10.46
   0  22   3    1.60    2.86
   0  22  -3    1.56    2.42
   0  22   4   17.71    4.52
   0  22  -4   26.48    4.44
  -1   0  18   -0.76    2.63
  -1   0  17    7.85    4.87
  -1   0  16    2.85    5.64
  -1   0  16   -1.44    7.15
  -1   0  15  284.48   38.39
  -1   0  15  307.37   37.39
  -1   0  14    0.87    8.74
  -1   0  14   -0.76    6.28
   1   0 -14   -0.30    2.60
  -1   0  14    4.77    8.55
  -1   0  13  189.39   29.62
  -1   0  13  133.62   26.86
  -1   0  13  156.54   28.21
   1   0 -12   -0.68    3.31
  -1   0  12    2.31    7.22
  -1   0  12    0.72    8.54
  -1   0  12    1.60    8.61
  -1   0  11    2.87    6.65
  -1   0  11   -0.72    7.43
  -1   0  11    7.72    5.82
  -1   0  11    3.66    3.85
  -1   0  11    1.28    7.09
  -1   0  10   -1.32    5.74
  -1   0  10   -3.36    6.33
  -1   0  10    3.13    6.74
  -1   0  10    0.77    4.46
  -1   0   9   84.20   17.59
  -1   0   9  111.51   18.44
  -1   0   9   84.90   16.99
  -1   0   8   -0.86    3.36
  -1   0   8    2.59    4.92
  -1   0   8   -4.47    6.73
  -1   0   8   -0.46    5.28
   1   0  -8   -1.81    5.25
   1   0  -8    1.52    5.14
   1   0  -7  251.93   34.17
   1   0  -7  307.55   34.11
  -1   0   7  321.10   32.04
  -1   0   6   -0.74    3.09
   1   0  -6    3.41    5.11
  -1   0   6   -2.35    3.89
   1   0  -6    2.15    4.55
  -1   0   5   90.36    8.39
   1   0  -5  121.58   11.33
  -1   0   5  115.31   10.38
   1   0  -4    1.23    4.76
  -1   0   4    0.50    4.98
   1   0  -4   -2.44    5.50
  -1   0   4   10.66    5.59
  -1   0   3  459.22   41.06
  -1   0   3  418.41   41.33
   1   0  -3  318.61   41.01
   1   0  -2    0.15    3.20
  -1   0   2   -4.48    5.71
  -1   0   2    2.87    4.18
  -1   0   1 1585.66  158.32
   1   0  -1 1654.93  157.51
   1   0  -1 1700.74  158.93
   1   0  -1 1663.45  158.64
   1   0   0    0.33    0.52
  -1   0   0    0.35    0.70
   1   0   0   -0.50    3.72
  -1   0   0   -0.47    3.90
  -1   0   0   -0.77    1.84
  -1   0   0    0.62    2.44
   1   0   0    2.18    2.26
  -1   0  -1   80.39    9.24
   1   0   1   89.46   10.95
  -1   0  -1   82.72   10.38
  -1   0  -1   98.35    9.11
   1   0   2   -1.74    3.54
  -1   0  -2   -0.60    2.59
  -1   0  -3    0.56    1.56
  -1   0  -4    1.05    1.65
  -1   0  -5  173.83   18.05
  -1   0  -6   -0.44    2.25
   1   0   7   88.34   15.32
   1   0   7  107.21   14.72
  -1   0  -7  124.35   15.60
  -1   0  -7  129.17   13.68
   1   0   7  120.19   15.01
   1   0   8   -0.44    3.78
   1   0   8    0.96    5.50
   1   0   8    1.40    5.79
  -1   0  -8    4.79    5.56
   1   0   9  117.35   18.03
   1   0   9   92.47   14.87
   1   0  10    2.42    4.74
   1   0  10   -1.36    7.55
   1   0  10    1.07    4.15
   1   0  11   29.84    8.48
   1   0  11   26.33   11.38
   1   0  11   36.02    9.16
   1   0  12    0.95    6.19
   1   0  12    0.56    5.14
   1   0  12    2.60    9.42
   1   0  13    3.09    4.25
   1   0  13    0.92    9.04
   1   0  13    3.92    6.22
   1   0  14    0.95    5.66
   1   0  14   -1.85   10.79
   1   0  15   19.51   12.75
   1   0  15   42.84   14.62
   1   0  16   -0.24    2.41
   1   0  16    2.17    7.43
   1   0  16   -8.26   10.18
   1   0  17   16.51    7.94
   1   0  17   13.61    3.45
   1   0  17   23.21    3.97
  -1   1  18    3.84    3.17
  -1  -1  18    3.68    3.25
  -1   1  17   30.93    7.61
  -1  -1  17   36.82    7.78
  -1   1  17   22.96    9.08
  -1   1  16    4.33    8.27
  -1   1  16    6.39    6.14
  -1  -1  16    9.12    5.74
  -1  -1  16    1.43    8.37
  -1   1  15    5.74    8.86
  -1  -1  15   22.25   10.41
  -1   1  15   21.27    8.92
  -1  -1  15   16.68    8.34
   1   1 -14   55.08    7.80
  -1  -1  14   33.40   11.06
  -1   1  14   37.63   11.53
  -1  -1  14   37.60   13.33
   1  -1 -14   39.07    7.15
  -1   1  14   39.91   13.31
  -1   1  14   17.01   10.44
  -1   1  13   15.62   10.06
  -1  -1  13   27.90   12.13
  -1  -1  13   21.82   10.78
   1  -1 -13   40.39    7.27
   1   1 -13   45.33    7.53
  -1   1  13   29.40   12.09
  -1  -1  13   22.22   10.55
  -1   1  13   28.20   11.20
  -1   1  12    2.77    8.30
  -1  -1  12    0.75    7.36
  -1   1  12    0.78    8.23
  -1   1  12    0.78    6.64
  -1  -1  12   -2.25    9.14
   1   1 -12   -0.34    3.47
  -1  -1  12    1.66    8.63
  -1   1  12    0.47    6.00
  -1   1  11   20.31    6.75
   1   1 -11   13.42    4.80
  -1  -1  11   16.46    4.97
  -1   1  11    9.69    8.31
  -1   1  11   21.39    9.12
  -1   1  11    6.57    7.52
  -1  -1  11    0.68    7.70
  -1  -1  11    6.77    8.61
  -1  -1  11   11.49    8.06
  -1  -1  10   79.88   10.20
  -1  -1  10  112.61   12.93
  -1   1  10   49.28   12.13
  -1   1  10   40.24   12.22
  -1   1  10   39.58   11.65
  -1  -1  10   60.78   14.00
  -1   1  10  101.15   12.64
  -1  -1  10   41.36   11.96
  -1  -1  10   40.44   12.07
  -1  -1   9   58.84   13.03
  -1  -1   9   44.21   11.66
   1   1  -9  130.66   16.12
  -1   1   9   57.23   12.50
  -1   1   9   37.63   11.26
  -1  -1   9   83.63   10.22
  -1  -1   9   47.24   12.23
   1  -1  -9  134.95   15.78
  -1   1   9   97.82   12.17
  -1   1   9   40.45   11.52
  -1  -1   9   90.07   11.63
   1  -1  -8    3.39    4.55
  -1   1   8   -2.23    5.68
  -1  -1   8    0.50    5.63
  -1  -1   8    3.46    3.00
  -1   1   8    4.61    3.71
  -1  -1   8    2.23    5.66
  -1   1   8    1.28    4.96
  -1   1   8    0.32    3.26
  -1  -1   8    0.52    4.39
   1  -1  -8   -3.99    7.83
  -1  -1   8    2.63    3.44
   1   1  -8    2.00    4.42
  -1   1   8    0.51    4.12
  -1   1   7   26.49    5.76
   1  -1  -7   30.25    7.64
   1  -1  -7   22.42    8.64
   1   1  -7   39.18    8.33
  -1  -1   7   30.81    6.79
  -1   1   6   76.17    9.83
   1  -1  -6   54.84   11.86
   1   1  -6   77.15   11.32
  -1   1   6   59.63    9.40
  -1  -1   6   71.00   10.98
   1  -1  -6   72.22   11.50
  -1   1   5   27.21    5.98
  -1   1   5   29.78    5.70
   1   1  -5   39.13    7.56
  -1  -1   5   31.77    6.17
   1  -1  -5   23.00    7.75
   1  -1  -5   38.75    7.39
  -1  -1   5   42.82    8.16
   1  -1  -4   29.90    7.99
   1  -1  -4   28.66    7.40
  -1   1   4   32.29    5.86
  -1   1   4   42.11    7.00
  -1  -1   4   42.99    8.67
   1  -1  -3   49.36    7.80
   1  -1  -3   25.85    9.10
  -1  -1   3   10.86   10.60
  -1   1   3   59.73    8.13
   1   1  -3   61.49    6.73
   1   1  -2 1335.88  122.24
  -1  -1   2 1169.86  121.67
  -1  -1   2 1121.19  122.88
   1   1  -2 1268.79  121.35
  -1   1   2 1434.46  122.12
   1  -1  -2 1243.58  122.44
   1  -1  -2 1164.47  122.47
  -1   1   2 1337.61  122.67
  -1   1   1  590.29   62.82
  -1  -1   1  618.62   62.19
  -1   1   1  648.52   62.95
   1   1  -1  657.74   62.20
  -1  -1   1  661.71   62.69
   1   1  -1  681.01   62.93
   1   1  -1  671.21   63.66
   1  -1   0    0.46    3.55
   1   1   0    1.45    1.17
   1   1   0    1.79    2.06
  -1  -1   0    0.79    2.60
  -1   1   0    2.46    2.31
  -1  -1   0    2.76    1.84
  -1   1   0    1.44    1.86
  -1  -1   0    1.39    1.27
   1   1   1 1886.23  172.24
  -1  -1  -1 1819.65  172.05
  -1  -1  -1 1711.12  172.22
  -1  -1  -1 1768.79  173.73
   1  -1   1 1778.16  173.56
   1  -1   2   47.07    7.24
  -1  -1  -2   48.00    6.85
  -1  -1  -2   56.41    6.41
  -1  -1  -3  467.92   43.19
   1  -1   3  461.73   43.79
  -1  -1  -3  406.14   42.78
  -1   1  -4  514.11   54.07
   1  -1   4  643.32   55.70
  -1  -1  -4  668.25   55.59
  -1  -1  -5  325.84   33.72
  -1   1  -5  345.15   33.49
   1  -1   5  324.55   33.17
  -1   1  -6  789.31   73.97
  -1  -1  -6  742.76   74.22
  -1   1  -6  707.67   74.85
   1  -1   7  209.38   33.48
  -1   1  -7  314.81   33.93
   1  -1   7  283.99   33.45
  -1  -1  -7  395.10   33.49
   1   1   7  275.23   33.53
   1   1   7  273.69   32.84
  -1   1  -7  395.83   32.96
  -1   1  -8    5.12    5.34
  -1  -1  -8    6.58    3.35
   1  -1   8   -0.53    6.00
   1  -1   8    3.43    3.86
   1  -1   8    4.24    6.76
   1  -1   8    1.95    4.13
   1   1   8    1.71    3.69
  -1  -1  -8    3.94    4.61
   1   1   8    3.05    5.04
   1   1   9  105.80   13.59
   1   1   9   54.89   12.02
   1  -1   9   67.34   12.43
   1   1   9   79.86   14.17
   1  -1   9  108.43   13.20
   1  -1   9   74.94   14.42
   1  -1   9   67.76   14.16
   1  -1  10  184.91   19.25
   1   1  10   99.11   17.38
   1  -1  10  119.89   19.88
   1  -1  10  140.83   18.81
   1  -1  10  106.17   19.95
   1   1  10  124.21   20.41
   1  -1  11   98.25   15.60
   1  -1  11  109.81   15.51
   1   1  11   68.20   14.33
   1   1  11  127.83   16.02
   1  -1  11   77.77   17.32
   1   1  11   81.43   17.21
   1   1  12  221.26   24.57
   1  -1  12  122.80   25.73
   1   1  12  166.58   23.55
   1  -1  12  204.15   24.24
   1  -1  12  185.71   23.94
   1   1  12  150.38   26.33
   1   1  13    4.58   12.55
   1  -1  13    7.97    6.50
   1   1  13   10.05   10.70
   1   1  13   13.55    7.31
   1  -1  13   14.14    6.08
   1  -1  13    6.60   10.42
   1   1  14    1.84   10.29
   1  -1  14    1.93    5.88
   1   1  14    0.94    5.66
   1  -1  14    6.52   11.15
   1   1  14   -3.14    9.64
   1   1  15    0.86    4.62
   1  -1  15    0.32    3.43
   1   1  15    1.16    2.83
   1  -1  15   -0.85    8.70
   1   1  15    5.17   10.67
   1   1  15   -3.06    9.56
   1  -1  16    9.21    3.76
   1  -1  16    6.00    3.22
   1  -1  16    7.77    8.99
   1   1  16    6.52    2.91
   1   1  16   -2.02    9.21
   1   1  16   -0.73    8.34
   1   1  17   -2.78    6.60
   1   1  17    1.10    1.89
   1  -1  17    2.15    5.90
   1   1  17    0.54    6.78
   1  -1  17    0.18    1.92
   1  -1  17   -0.34    1.76
  -1  -2  18    1.38    2.71
  -1   2  18    2.29    3.00
  -1   2  17   79.44   13.40
  -1   2  17   81.77   15.20
  -1  -2  17  114.90   14.14
  -1   2  16  105.17   17.46
  -1   2  16   96.99   18.86
  -1  -2  16  141.78   18.35
  -1   2  15   25.08   10.74
  -1   2  15   32.75   10.19
  -1  -2  15   46.79   10.78
  -1  -2  15   43.16   13.01
  -1   2  15   26.13   11.61
   1   2 -14   58.00    7.98
  -1   2  14   30.90   11.31
  -1   2  14   29.66   11.68
   1  -2 -14   42.17    7.70
  -1   2  14   28.94   12.19
  -1  -2  14   46.33   11.89
  -1  -2  14   56.83   14.94
  -1   2  13   23.94   11.69
   1  -2 -13   35.60    7.34
   1   2 -13   51.80    7.86
  -1   2  13   48.49   10.65
  -1   2  13   22.69   10.28
  -1  -2  13   42.13   13.27
  -1  -2  13   26.23   10.64
  -1  -2  13   23.33   11.64
  -1   2  13   27.26   10.72
  -1   2  12    5.58    7.20
  -1   2  12    7.56    8.18
  -1  -2  12    7.59    9.68
   1   2 -12   10.36    4.46
  -1   2  12   17.71    7.37
  -1  -2  12    6.68    7.86
  -1  -2  12    6.32    8.99
  -1   2  12    7.23    7.98
  -1   2  11    1.76    7.73
  -1  -2  11    7.02    9.77
  -1   2  11    8.11    7.52
  -1   2  11   32.41    8.13
  -1  -2  11    9.44    8.80
  -1   2  11   13.95    8.73
   1   2 -11   22.39    5.58
  -1  -2  11   11.84    7.78
   1   2 -10    0.93    3.19
  -1   2  10    1.34    5.30
  -1   2  10    3.89    4.66
  -1   2  10    3.45    6.52
  -1  -2  10    2.82    8.06
  -1   2  10   -0.50    6.85
  -1  -2  10    1.96    6.31
   1   2  -9    4.18    5.12
  -1   2   9    6.11    4.55
  -1  -2   9    1.78    5.17
  -1  -2   9    1.24    6.53
  -1   2   9    6.96    6.48
   1   2  -9    3.14    3.39
  -1   2   9   -0.59    5.37
  -1  -2   9    4.78    4.35
  -1   2   9    3.83    5.75
   1  -2  -9   10.95    3.93
  -1  -2   9    4.30    3.16
  -1  -2   9    2.82    6.52
  -1  -2   8    4.89    6.15
   1   2  -8   12.07    5.87
   1  -2  -8   15.49    4.11
  -1   2   8   13.65    4.48
   1  -2  -8    9.85    5.78
  -1   2   8    5.39    5.69
   1   2  -8    6.98    3.93
   1   2  -8    5.58    6.78
  -1  -2   8   11.01    4.50
  -1   2   8    4.95    3.96
   1  -2  -8    2.66    6.58
  -1  -2   8    3.47    6.49
  -1   2   8    8.15    5.57
  -1  -2   8    9.83    4.45
  -1  -2   7   31.39    7.47
   1  -2  -7   32.94    7.88
  -1   2   7   25.49    5.82
   1   2  -7   32.40    6.36
   1  -2  -7   19.46    8.32
   1   2  -7   35.29    7.86
   1  -2  -7   36.29    5.85
  -1   2   7   29.77    6.00
   1   2  -6 1329.48  121.68
  -1   2   6 1082.15  120.81
   1  -2  -6 1129.92  122.51
   1  -2  -6 1332.00  123.11
   1   2  -6 1445.17  123.44
   1   2  -5  852.60   80.56
   1  -2  -5  776.30   81.22
   1  -2  -5  840.86   81.60
   1   2  -5  867.34   81.85
  -1   2   5  754.42   80.25
   1   2  -4  541.36   52.37
   1  -2  -4  508.57   52.89
  -1   2   4  463.21   52.18
   1  -2  -4  497.52   53.09
   1  -2  -4  462.87   52.43
   1  -2  -4  605.77   51.40
   1  -2  -3 6043.78  507.07
  -1   2   3 4714.59  508.10
   1  -2  -3 4996.92  508.44
   1   2  -3 5304.88  508.49
   1   2  -3 5532.91  508.03
   1  -2  -3 4493.56  508.30
   1   2  -2 8657.26  836.26
   1   2  -2 8392.97  836.65
   1  -2  -2 7178.12  836.72
   1  -2  -2 8321.43  836.48
   1  -2  -2 9999.00  835.51
  -1  -2   2 8516.37  836.10
   1  -2  -1  228.25   23.12
   1   2  -1  260.08   24.39
  -1  -2   1  225.02   23.90
   1   2  -1  266.60   24.08
  -1   2   0 4198.38  416.10
   1   2   0 4422.15  416.61
  -1  -2   0 4248.44  416.71
   1   2   0 4916.38  416.89
   1   2   1   76.58    8.35
  -1   2  -1   83.59    8.79
  -1  -2  -1   70.06    8.61
   1  -2   1   74.81   10.17
   1  -2   2    9.16    4.33
  -1  -2  -2    5.25    2.26
   1  -2   3   68.10    8.81
  -1  -2  -3   80.01    8.51
  -1  -2  -3   54.61    8.11
   1  -2   4   82.55    9.02
  -1  -2  -4   96.05    9.20
  -1  -2  -4   68.90    7.13
  -1   2  -4   84.70    9.31
  -1   2  -4   67.06    7.26
  -1  -2  -4   57.57    6.64
   1  -2   5  105.57   12.33
  -1   2  -5  104.73   12.34
  -1   2  -5  104.64   13.27
  -1  -2  -5  107.82   12.60
  -1  -2  -6  154.67   17.35
   1  -2   6  153.89   16.23
  -1   2  -6  122.33   17.67
  -1   2  -6  156.96   16.91
   1  -2   7  362.60   48.74
   1  -2   7  280.67   48.67
   1   2   7  500.84   49.15
   1   2   7  435.28   48.28
  -1   2  -7  476.39   49.65
  -1   2  -7  625.96   48.79
  -1  -2  -7  648.90   49.76
   1  -2   8    6.27    6.74
   1  -2   8   10.87    5.29
   1   2   8    9.93    5.10
   1  -2   8    8.74    7.59
  -1   2  -8    4.33    5.80
  -1  -2  -8    9.21    4.14
   1  -2   8    3.38    4.12
   1   2   8    6.98    5.75
  -1   2  -8    4.38    3.37
   1  -2   9  281.74   25.60
   1   2   9  286.32   25.91
   1   2   9  117.81   23.02
   1  -2   9  175.82   25.61
   1  -2   9  201.00   24.86
   1   2   9  243.07   26.71
   1  -2   9  149.22   25.84
   1  -2  10   89.74   13.13
   1   2  10   95.98   13.42
   1   2  10   82.96   14.30
   1   2  10   55.63   11.89
   1  -2  10   71.63   12.48
   1   2  10   72.36   14.65
   1  -2  10   44.83   13.84
   1  -2  10   41.88   14.04
   1   2  11  223.60   28.14
   1  -2  11  145.27   27.63
   1  -2  11  180.17   28.98
   1   2  11  145.67   24.67
   1  -2  11  248.55   26.46
   1  -2  11  259.87   27.26
   1   2  11  218.80   29.20
   1  -2  12   16.48   12.13
   1  -2  12   -0.99    6.26
   1  -2  12   -0.92    9.70
   1   2  12    6.08    6.21
   1   2  12    2.61   10.86
   1  -2  12    0.52    4.38
   1   2  12    8.26    9.55
   1  -2  13   -2.86   10.17
   1  -2  13    6.58    6.76
   1   2  13    4.42   10.79
   1   2  13    7.90   11.47
   1   2  13   14.40    6.90
   1  -2  13    9.65    5.19
   1   2  14   27.87   13.29
   1   2  14   43.70   10.26
   1  -2  14   39.54   14.62
   1   2  14   11.45   13.26
   1  -2  14   63.92    9.92
   1   2  15    8.19   10.30
   1  -2  15   24.03    5.94
   1   2  15   20.49    4.80
   1   2  15   11.05   10.92
   1  -2  15   21.56   11.14
   1   2  15   11.37    6.25
   1   2  16    1.59    2.30
   1  -2  16    1.19    2.23
   1  -2  16    3.15    3.04
   1  -2  16   -1.37    7.31
   1   2  16   -1.31    8.60
   1   2  16   -0.73    7.91
   1   2  17   -1.05    6.63
   1  -2  17    0.76    2.02
   1   2  17   -2.22    6.23
   1  -2  17    0.31    1.50
   1   2  18    2.18    4.59
  -1  -3  18   57.88    7.72
  -1   3  18   43.69    7.56
  -1   3  17   18.83    6.40
  -1  -3  17   30.84    6.50
  -1   3  17    8.21    7.10
  -1  -3  16   74.62   12.33
  -1   3  16   54.48   13.66
  -1   3  16   51.62   12.11
  -1  -3  15  280.91   32.48
  -1   3  15  170.19   27.28
  -1   3  15  146.44   26.48
  -1  -3  15  317.09   30.26
  -1   3  15  184.30   29.25
  -1   3  14   84.24   20.22
   1   3 -14  171.95   17.67
  -1  -3  14  148.35   24.59
  -1   3  14   89.01   20.92
  -1  -3  14  183.71   23.85
  -1   3  14  125.28   23.11
  -1   3  14  212.55   22.78
  -1   3  13   51.68   10.62
   1   3 -13   38.48    6.77
  -1   3  13   17.25    9.37
  -1   3  13   21.58   10.72
  -1   3  13   16.57   10.01
  -1  -3  13   38.08   13.65
  -1  -3  13   28.97   10.44
  -1   3  12    0.97    5.41
  -1  -3  12   -0.86    9.01
  -1   3  12    0.80    6.50
  -1   3  12    1.26    6.72
   1   3 -12    1.94    3.39
  -1   3  12    5.84    8.59
  -1  -3  12   -4.95   10.87
  -1  -3  12    2.20    5.45
  -1  -3  11   -3.06    9.58
  -1  -3  11    9.10    7.57
  -1   3  11   12.81    8.05
  -1   3  11    9.41    8.22
  -1   3  11   23.17    7.37
  -1  -3  11   14.39    9.68
   1   3 -11   22.79    5.69
  -1   3  11   21.45    9.44
  -1  -3  10    6.21    8.42
  -1   3  10   11.93    5.63
  -1   3  10    2.02    6.16
  -1  -3  10    1.29    5.81
  -1  -3  10    7.30    8.04
  -1   3  10    1.10    6.51
   1   3 -10    5.99    3.77
  -1   3  10    4.18    6.61
  -1  -3   9    0.61    7.62
  -1  -3   9    7.62    6.31
  -1   3   9    1.39    3.97
  -1   3   9    1.42    2.82
  -1   3   9    0.39    5.50
  -1   3   9   -0.45    5.09
   1   3  -9   -0.29    2.98
  -1  -3   9    2.62    7.03
  -1  -3   8   16.25    3.59
   1   3  -8    9.70    3.87
  -1  -3   8    7.76    4.86
  -1   3   8   11.00    4.90
  -1   3   8    7.32    5.58
  -1   3   8    9.95    4.14
  -1  -3   8    3.82    7.21
   1   3  -8   13.43    4.87
   1  -3  -8   18.56    4.82
   1   3  -8   10.36    5.58
  -1   3   8    7.68    5.32
   1  -3  -8   11.89    7.18
  -1  -3   8    1.16    6.97
  -1   3   8   11.02    4.56
   1   3  -7 1154.97   83.30
  -1  -3   7  469.67   79.75
   1   3  -7  647.16   78.16
   1  -3  -7  879.66   81.66
  -1   3   7  896.08   79.14
   1   3  -7 1035.74   81.18
  -1   3   7  926.39   79.77
  -1   3   7  825.20   79.03
   1  -3  -7 1241.89   80.43
  -1  -3   7  370.98   78.75
  -1  -3   6 2630.29  223.88
   1  -3  -6 1989.82  222.30
  -1   3   6 2041.79  221.41
   1   3  -6 2235.55  222.12
   1  -3  -6 2544.44  221.26
   1   3  -6 2419.99  223.30
  -1  -3   5  243.07   26.99
   1  -3  -5  218.09   25.69
  -1   3   5  198.90   24.83
   1  -3  -5  191.53   24.96
   1   3  -5  232.02   25.95
   1   3  -5  263.88   25.85
   1  -3  -5  283.65   24.74
   1  -3  -4  985.65  114.82
  -1  -3   4 1174.54  116.84
   1   3  -4 1219.69  115.17
   1  -3  -4 1111.51  114.85
  -1   3   4 1009.07  114.85
   1   3  -3 3431.33  312.36
   1  -3  -3 3199.03  311.65
   1   3  -3 3442.07  312.16
   1  -3  -3 3631.03  310.88
  -1   3   3 2824.35  311.91
  -1  -3   3 2966.45  313.52
   1  -3  -3 2894.28  312.00
   1   3  -2 9421.50  853.85
   1  -3  -2 8676.13  854.26
   1  -3  -2 9390.70  853.32
  -1  -3   2 8675.81  853.55
   1  -3  -2 8531.92  852.65
   1   3  -2 9425.63  854.10
   1  -3  -1 4238.55  445.42
   1   3  -1 4736.50  446.45
   1  -3  -1 4520.43  445.56
  -1   3   1 5313.08  445.42
   1   3  -1 4820.79  446.25
  -1  -3   1 4310.19  446.10
   1  -3   0  573.19   55.49
   1   3   0  572.82   55.77
  -1  -3   0  546.31   55.90
  -1   3   0  585.41   55.26
  -1  -3  -1  743.48   83.72
  -1   3  -1  930.76   83.91
   1   3   1  954.13   84.01
  -1  -3  -2  565.19   60.04
  -1   3  -2  645.16   60.55
  -1   3  -2  617.96   60.12
   1   3   2  647.31   60.18
  -1   3  -3  587.53   49.43
  -1   3  -3  504.79   48.89
  -1   3  -3  437.84   47.79
  -1  -3  -3  511.26   48.59
  -1   3  -4   16.54    4.96
  -1   3  -4   15.43    4.42
  -1  -3  -4   13.35    3.58
  -1  -3  -4   20.26    4.02
  -1  -3  -4   17.64    2.56
  -1   3  -4   17.01    3.07
  -1   3  -5   26.05    6.80
  -1  -3  -5   36.65    6.06
  -1   3  -6  718.49   87.45
   1  -3   6  941.79   86.40
   1   3   6  831.35   86.60
  -1   3  -6  831.60   86.42
   1   3   7 1529.12  129.12
  -1   3  -7 1598.27  128.45
  -1  -3  -7 2157.30  132.49
   1  -3   7 1616.01  127.09
   1  -3   7  700.95  128.30
   1   3   7 1255.05  128.10
   1   3   7 1341.11  128.50
  -1   3  -7 1389.27  130.43
   1  -3   7  703.95  127.47
   1  -3   7 1072.01  128.21
   1   3   7 1514.49  127.87
  -1   3  -8  364.01   33.66
  -1   3  -8  313.24   34.87
   1  -3   8  263.42   31.82
   1   3   8  307.66   32.17
   1   3   8  328.24   33.09
   1  -3   8  264.68   32.27
   1   3   8  356.62   32.29
   1  -3   8  167.68   32.55
   1  -3   8  146.81   31.66
  -1   3  -8  423.14   33.09
   1  -3   9   86.33   13.75
   1  -3   9  101.08   14.37
   1   3   9   98.34   13.89
   1  -3   9   64.21   15.53
   1  -3   9   53.58   15.21
   1   3   9  127.72   15.21
   1   3   9   94.37   15.23
   1  -3  10  173.68   20.71
   1  -3  10  162.13   20.21
   1   3  10  190.62   20.94
   1   3  10  179.35   21.10
   1  -3  10   86.81   21.16
   1  -3  10   74.03   20.25
   1   3  10  153.48   21.57
   1  -3  11  975.98   98.21
   1  -3  11 1246.23  100.35
   1   3  11 1255.18  100.48
   1   3  11  962.52  101.31
   1   3  11 1161.75  100.26
   1  -3  11  665.43  100.29
   1  -3  11  583.17   98.09
   1  -3  12  504.08   55.89
   1  -3  12  749.78   58.40
   1   3  12  503.02   57.68
   1  -3  12  370.85   58.54
   1   3  12  474.51   59.08
   1   3  12  736.29   58.00
   1  -3  12  307.54   56.26
   1  -3  13   51.39   18.14
   1  -3  13  130.04   16.10
   1  -3  13   56.82   17.16
   1   3  13  125.90   16.14
   1   3  13   79.05   18.47
   1   3  13   72.35   17.81
   1  -3  14    4.52   10.84
   1   3  14    5.97    5.62
   1   3  14    4.40   10.07
   1   3  14    0.74   11.57
   1  -3  14    7.16    4.57
   1  -3  14   -4.35   12.21
   1  -3  15    3.27    3.83
   1  -3  15   -5.60   10.84
   1  -3  15    4.98    3.37
   1   3  15    5.04    9.63
   1   3  15    1.67    9.37
   1  -3  15   -0.80    7.85
   1   3  15    5.36    5.07
   1   3  16   -2.55    7.82
   1  -3  16    1.80    2.40
   1   3  16   -5.76   10.02
   1   3  16    2.35    4.06
   1  -3  16    4.23    3.17
   1  -3  17   -0.38    1.93
   1   3  17   -3.51    6.89
   1   3  17    1.64    6.83
   1   3  18    0.70    4.28
  -1  -4  18   74.71    8.68
  -1  -4  18   70.27    8.27
  -1   4  17   18.35    7.79
  -1  -4  17   31.71    6.51
  -1   4  17   20.53    6.48
  -1   4  16   57.70   14.26
  -1   4  16   59.62   12.85
  -1   4  15   32.90   11.39
  -1   4  15   38.45   11.80
  -1   4  15   53.83   14.93
  -1   4  14   74.39   17.00
   1   4 -14  117.72   11.94
  -1   4  14   35.48   13.56
  -1  -4  14  124.50   17.94
  -1   4  14   54.65   14.93
  -1  -4  13    1.39    5.93
  -1   4  13    8.61    8.42
  -1   4  13    2.52    7.30
   1   4 -13   -0.58    2.78
  -1  -4  13   -0.89    9.53
  -1   4  13    2.69    7.39
  -1   4  12    3.04    7.48
  -1  -4  12   -0.87    9.02
   1   4 -12    2.83    3.24
  -1   4  12    4.34    7.79
  -1   4  12    0.82    6.80
  -1  -4  12    8.56    7.85
  -1   4  11   -0.53    7.97
   1   4 -11   -0.64    3.35
  -1   4  11    3.05    6.17
  -1  -4  11   -0.82    8.03
  -1   4  11    1.92    7.33
  -1  -4  11    0.69    6.09
  -1   4  10   15.98    7.69
   1   4 -10   28.44    6.21
  -1  -4  10   24.00    8.97
  -1   4  10   24.32    8.99
  -1  -4  10   14.33    9.26
  -1   4  10   15.79    8.54
  -1  -4   9   75.23   15.99
  -1   4   9  102.16   13.84
  -1   4   9  103.14   13.91
  -1   4   9   77.95   13.29
   1   4  -9  110.82   13.06
  -1   4   9   86.81   13.90
  -1   4   9  108.80   13.36
   1   4  -8  918.63   72.94
  -1  -4   8  889.00   66.93
   1  -4  -8  666.44   70.91
   1   4  -8  838.01   71.02
  -1   4   8  698.85   68.60
  -1   4   8  668.55   69.04
  -1  -4   8  425.92   69.85
  -1   4   8  663.87   68.43
  -1   4   8  670.38   68.47
  -1   4   8  526.92   67.44
   1   4  -8  592.93   67.61
  -1  -4   8  346.77   68.68
   1  -4  -8 1247.42   73.91
  -1   4   7  897.58   85.05
   1   4  -7  974.71   87.06
  -1   4   7  895.87   85.31
  -1   4   7  823.79   84.98
  -1  -4   7  387.54   85.17
   1  -4  -7  827.03   86.79
   1   4  -7 1096.25   88.73
  -1  -4   7  521.34   86.30
   1   4  -7  719.64   84.46
  -1   4   7  928.88   85.83
   1  -4  -7 1597.40   89.72
  -1  -4   7 1050.29   84.01
   1   4  -6  106.90   14.57
   1  -4  -6  102.07   13.98
   1   4  -6  112.62   15.02
   1  -4  -6  100.84   14.83
  -1  -4   6  116.09   15.84
  -1   4   6  101.00   13.80
   1  -4  -6  144.56   14.45
   1  -4  -5  511.02   54.40
   1  -4  -5  653.69   53.89
   1   4  -5  581.26   55.04
   1  -4  -5  468.56   54.11
  -1  -4   5  583.95   56.35
  -1   4   5  439.69   53.92
   1  -4  -4   19.49    3.47
  -1   4   4   15.23    4.60
   1   4  -4   15.37    4.84
   1  -4  -4   14.27    4.74
   1  -4  -4   13.47    4.68
  -1  -4   4    4.50    6.08
   1  -4  -3  375.05   37.98
   1  -4  -3  417.31   38.71
   1   4  -3  418.58   41.72
  -1  -4   3  353.32   41.09
   1   4  -3  402.34   39.45
  -1  -4   3  394.78   39.08
   1   4  -3  395.79   39.59
   1  -4  -3  362.92   39.46
  -1   4   3  333.53   39.24
   1  -4  -2 3243.27  342.01
   1   4  -2 3863.56  343.46
   1   4  -2 3650.28  345.11
  -1  -4   2 3374.11  342.97
  -1   4   2 3605.64  341.86
   1  -4  -2 3967.02  342.37
   1  -4  -2 3522.38  343.87
  -1  -4   1 3581.16  378.72
   1   4  -1 4224.14  379.02
   1  -4  -1 3643.66  378.09
   1  -4  -1 4384.35  377.77
  -1  -4   1 3546.84  380.12
  -1   4   1 3934.79  377.83
   1  -4   0 2567.22  236.07
  -1  -4   0 2131.68  237.57
  -1   4   0 2493.04  235.75
  -1  -4   0 2368.78  236.41
   1   4   0 2577.85  236.35
   1   4   1  435.56   42.62
  -1   4  -1  452.66   42.65
  -1  -4  -1  374.27   42.57
   1  -4   1  462.52   42.69
  -1   4  -2   38.58    5.77
  -1  -4  -2   33.94    5.47
   1   4   2   46.30    5.94
  -1   4  -2   45.07    6.33
  -1   4  -3   66.71    9.55
   1   4   3   75.01    8.54
  -1  -4  -3   65.28    8.57
  -1   4  -3   79.46    9.57
   1   4   3   66.82    7.61
  -1  -4  -3   71.41    7.81
  -1   4  -3   66.04    8.13
   1   4   4   64.60    6.74
  -1   4  -4   62.82    9.22
  -1   4  -4   67.31    9.69
  -1  -4  -4   59.68    7.05
  -1   4  -4   63.44    7.45
  -1  -4  -4   62.11    8.33
  -1   4  -5   51.24    9.16
  -1   4  -5   55.43    8.70
  -1  -4  -5   57.87    7.83
  -1  -4  -5   50.65    6.48
   1   4   6 1016.19   82.20
  -1   4  -6  867.98   83.82
   1  -4   6  389.68   81.02
   1   4   6  926.49   81.98
  -1  -4  -6 1009.67   82.35
  -1   4  -6 1041.10   83.58
   1  -4   6  478.04   82.35
   1   4   6 1026.88   81.38
  -1   4  -7  158.10   17.68
   1  -4   7   45.90   16.38
   1  -4   7   67.44   17.46
   1   4   7  117.85   15.90
   1  -4   7  130.62   16.71
  -1   4  -7  151.79   16.50
   1   4   7  151.20   16.15
   1  -4   7  145.69   15.98
  -1   4  -7  132.40   18.49
   1   4   7  141.01   32.07
   1   4   7  164.00   17.25
   1   4   7  130.60   16.26
  -1  -4  -7  153.88   16.87
   1  -4   8   -0.56    8.06
   1   4   8    9.83    4.98
  -1   4  -8   10.00    3.91
   1  -4   8    4.24    4.99
   1   4   8   12.45    5.87
   1   4   8    8.58    5.73
   1  -4   8    8.08    7.52
  -1   4  -8    7.10    5.37
   1  -4   8    9.88    4.59
   1  -4   9    2.65    4.49
   1  -4   9    5.71    8.36
   1  -4   9    0.43    4.90
   1   4   9    1.21    4.24
   1  -4   9    3.03    8.40
   1   4   9    7.01    5.80
   1   4   9    4.24    6.27
   1  -4  10   45.01    9.85
   1  -4  10   21.95   11.90
   1  -4  10   56.34   10.19
   1   4  10   47.47    9.80
   1   4  10   55.71   11.82
   1  -4  10   28.42   11.94
   1   4  10   47.52   11.70
   1   4  11  195.80   26.69
   1  -4  11  234.24   24.82
   1  -4  11   96.24   24.06
   1   4  11  219.51   25.70
   1  -4  11  119.93   25.75
   1   4  11  219.37   24.82
   1   4  12  505.48   59.34
   1  -4  12  387.68   58.35
   1  -4  12  314.65   56.25
   1   4  12  602.62   58.61
   1  -4  13   68.45   16.84
   1  -4  13  108.09   13.74
   1   4  13   39.20   15.31
   1   4  13   97.31   14.06
   1   4  13   49.82   14.57
   1  -4  13   31.57   14.99
   1  -4  14   13.12   11.94
   1   4  14   63.34   11.44
   1  -4  14   75.26   10.11
   1   4  14   34.37   14.20
   1   4  14   22.70   13.91
   1  -4  14   43.94   14.94
   1  -4  14   73.00   10.82
   1  -4  14   83.16   11.38
   1  -4  15   41.79    7.52
   1  -4  15   29.03    5.87
   1   4  15   24.75   10.70
   1   4  15   27.26    7.54
   1   4  16    7.85    8.37
   1   4  16    5.80    4.49
   1  -4  16    4.33    2.52
   1  -4  16    6.78    3.42
   1   4  17    0.47    6.37
   1  -4  17    2.09    2.36
  -1   5  18    0.81    2.04
  -1  -5  18    3.29    2.21
  -1  -5  17   31.01    6.03
  -1   5  17   16.64    7.46
  -1   5  17   13.66    5.75
  -1   5  16   -0.65    6.92
  -1  -5  16    0.40    4.41
  -1   5  16    1.14    5.34
  -1   5  15   -5.39    7.78
  -1  -5  15   -1.04    5.40
  -1   5  15   -3.76    7.26
  -1   5  15   -3.61    6.48
   1   5 -14   88.15   10.04
  -1  -5  14  110.86   16.09
  -1   5  14   66.19   15.64
  -1   5  14   34.22   12.98
  -1   5  14   38.37   12.16
  -1   5  13    5.93    7.30
   1   5 -13   12.68    4.22
  -1   5  13    5.78    7.34
  -1   5  13    6.91    9.00
  -1  -5  13   18.35    8.44
  -1  -5  12   19.33   11.23
   1   5 -12   17.46    5.12
  -1  -5  12   14.76    8.07
  -1   5  12   12.96    8.42
  -1   5  12    2.39    8.94
  -1   5  12   10.89    8.91
  -1  -5  11   15.86    7.60
  -1   5  11    5.58    8.02
  -1  -5  11   10.88    9.13
   1   5 -11   10.60    4.54
  -1   5  11    9.75    8.30
  -1   5  11   -0.78    6.25
  -1   5  10    6.62    5.24
   1   5 -10    7.49    4.15
  -1  -5  10    7.79    9.18
  -1   5  10   -1.74    6.11
  -1   5  10    7.33    7.17
  -1  -5  10    6.94    5.95
  -1   5   9   59.16   11.21
   1   5  -9   81.68   10.72
  -1   5   9   71.71   11.22
  -1   5   9   63.90   11.71
  -1  -5   9   53.31   13.98
   1  -5  -8    6.57    3.63
  -1  -5   8    8.33    7.76
   1   5  -8    6.66    3.33
  -1   5   8    3.08    3.04
  -1  -5   8    8.82    3.53
  -1   5   8    6.77    3.92
  -1   5   8    8.50    5.07
   1  -5  -8   11.13    6.74
  -1   5   7   45.00    7.94
  -1   5   7   48.49    6.50
  -1  -5   7   30.90    8.59
   1   5  -7   50.96    9.19
  -1   5   7   39.60    7.28
   1   5  -7   44.19    8.81
  -1  -5   7   29.76   10.34
  -1  -5   7   68.21   10.97
   1   5  -7   38.40    7.26
  -1  -5   7   48.31    7.14
   1  -5  -7   43.50    9.45
  -1   5   7   50.98    7.89
   1  -5  -7   54.54    7.97
  -1   5   6  216.01   25.50
   1   5  -6  245.17   26.66
  -1  -5   6  269.05   28.25
   1   5  -6  212.37   24.56
   1  -5  -6  209.69   25.33
  -1   5   6  242.47   24.67
   1  -5  -6  206.47   25.78
   1   5  -6  255.27   26.75
  -1  -5   6  166.71   27.03
  -1  -5   6  163.99   25.78
  -1  -5   6  258.65   24.34
   1  -5  -6  264.27   24.96
  -1   5   5   90.35   12.42
   1   5  -5  103.05   13.14
   1  -5  -5   85.59   12.12
  -1  -5   5   95.49   14.43
   1  -5  -5   81.57   12.08
   1  -5  -5   93.17   11.08
   1  -5  -4 1197.55  125.31
  -1   5   4 1139.98  125.26
   1   5  -4 1368.00  125.94
  -1  -5   4 1267.28  127.38
   1   5  -4 1346.47  125.80
   1  -5  -4 1299.19  124.11
   1   5  -4 1417.89  128.64
  -1  -5   3  342.79   35.51
   1  -5  -3  351.27   36.33
   1  -5  -3  330.04   34.32
   1   5  -3  386.79   38.48
  -1  -5   3  288.38   37.23
   1   5  -3  402.71   36.39
  -1   5   3  320.98   35.90
   1  -5  -2  873.37   93.86
   1   5  -2 1044.63   97.10
   1   5  -2 1056.04   95.46
  -1  -5   2  847.25   94.57
  -1   5   2 1086.50   93.92
   1  -5  -1   33.35    4.79
  -1  -5   1   30.70    5.33
   1   5  -1   31.46    5.40
  -1  -5   1   24.79    6.57
  -1   5   1   26.18    4.04
   1  -5   0 2546.53  242.20
  -1  -5   0 2294.92  243.86
   1   5   0 2716.46  242.52
  -1  -5   0 2330.98  242.45
  -1   5   0 2603.98  241.81
  -1   5  -1    0.58    2.40
   1   5   1    2.01    2.41
  -1   5  -1    4.40    3.34
  -1  -5  -1    0.33    2.54
  -1  -5  -1    0.26    3.66
  -1  -5  -1   -1.65    3.28
   1  -5   1    1.15    2.40
  -1   5  -2 1234.34  119.06
  -1  -5  -2 1317.09  118.05
  -1   5  -2 1273.34  117.79
  -1  -5  -2 1035.19  118.43
  -1   5  -2 1066.46  117.95
  -1   5  -3  109.17   12.53
  -1  -5  -3   96.85   12.98
  -1   5  -3  131.62   14.38
   1   5   3  114.43   13.06
  -1  -5  -3  128.45   12.59
  -1  -5  -4    0.61    2.14
   1   5   4   -0.49    1.60
  -1   5  -4    1.61    3.30
  -1   5  -4   -0.43    2.55
   1   5   5    5.18    1.57
   1   5   5    4.59    3.05
  -1   5  -5    7.53    3.75
   1   5   5    4.47    3.17
  -1  -5  -5    4.48    2.89
   1  -5   6    1.64    5.95
   1  -5   6    6.74    3.60
  -1  -5  -6    3.32    2.81
  -1   5  -6    0.91    5.67
   1   5   6    6.84    3.78
   1   5   6    1.05    2.80
  -1   5  -6    8.73    4.22
   1  -5   6    3.36    6.56
   1   5   6    6.13    3.91
   1   5   6    8.49    3.70
   1  -5   7   21.32   10.57
  -1   5  -7   58.72   11.72
   1   5   7   66.81    9.87
  -1   5  -7   69.06    9.82
   1  -5   7   78.09   10.42
   1   5   7   53.85    9.31
   1   5   7   74.24   10.27
   1  -5   7   44.19   12.17
   1   5   7  121.31   30.75
  -1   5  -7   63.14   10.37
  -1  -5  -7   51.37    9.14
   1   5   7   62.88    9.33
   1   5   8   77.47   11.45
   1   5   8   72.60   10.81
   1  -5   8   28.78   11.98
   1   5   8   57.31   10.18
   1  -5   8   72.17   10.91
   1   5   8   72.80   10.51
   1  -5   8   22.84   11.68
   1  -5   9   33.75    7.63
   1   5   9   25.81    8.24
   1   5   9   30.48    7.72
   1  -5   9   10.52   10.01
   1   5   9   21.12    7.67
   1  -5   9    8.60    9.54
   1  -5  10   67.26   19.66
   1   5  10  141.25   20.12
   1   5  10  150.67   19.12
   1  -5  10  172.92   19.50
   1  -5  10   74.26   19.71
   1   5  10  172.49   19.74
   1  -5  11  118.71   15.39
   1   5  11   90.86   14.63
   1  -5  11   74.56   17.61
   1   5  11   98.46   16.78
   1   5  12   34.95    9.47
   1  -5  12   26.15   13.36
   1  -5  12    3.61   10.30
   1  -5  12   34.83    7.38
   1  -5  12   47.25    8.92
   1   5  12   37.90   12.46
   1  -5  13   14.60   12.36
   1   5  13   11.35   10.46
   1  -5  13   24.11    6.01
   1  -5  13   11.93    9.75
   1   5  13   19.35    7.89
   1  -5  13   27.35    7.00
   1  -5  14   95.83   12.74
   1  -5  14  119.04   14.49
   1   5  14   83.94   14.37
   1  -5  14  104.55   13.85
   1  -5  15   51.10    8.02
   1  -5  15   68.31    9.53
   1   5  15   50.69    9.62
   1   5  16   61.52   10.39
   1  -5  16   71.69    8.97
   1   5  17   -1.30    5.95
   1  -5  17   12.81    3.36
  -1  -6  18   29.02    4.30
  -1  -6  18   31.83    4.59
   1   6 -18   20.72    3.98
  -1  -6  17   15.57    3.89
  -1   6  17   11.15    6.07
  -1   6  17    5.17    4.22
  -1  -6  17   16.60    4.34
  -1   6  16   -1.84    7.21
  -1  -6  16    4.09    4.49
  -1   6  16    0.55    4.98
  -1   6  15   -2.17    8.20
  -1  -6  15    1.90    4.65
  -1   6  15   -0.70    6.48
  -1   6  14    3.21    7.32
  -1  -6  14    2.76    5.62
  -1   6  14    2.44    6.34
  -1   6  14    0.77    7.21
   1   6 -14    2.54    2.66
  -1   6  13    3.08    6.85
  -1   6  13   -0.76    7.38
  -1  -6  13    1.23    5.45
   1   6 -13   -0.54    2.90
  -1   6  13    1.71    7.03
  -1   6  12   -2.86    8.67
   1   6 -12    0.59    3.14
  -1   6  12    1.70    7.75
  -1  -6  12    0.64    6.09
  -1   6  12   -2.13    8.59
  -1   6  11   33.64   12.83
  -1   6  11   35.60   11.22
  -1   6  11   54.66   13.13
   1   6 -11   80.68   10.38
  -1  -6  11   72.77   13.97
   1   6 -10  166.69   17.63
  -1   6  10  134.85   19.67
  -1   6  10   92.70   17.64
  -1  -6  10  128.06   20.19
  -1   6  10  155.27   19.40
  -1   6   9  110.75   15.62
   1   6  -9   97.92   13.45
  -1   6   9  101.05   14.56
  -1   6   8   74.56   11.26
  -1   6   8   69.35   10.98
   1   6  -8   73.93   10.56
  -1   6   8   79.03   11.62
   1   6  -7  233.45   28.62
   1   6  -7  307.28   31.95
  -1  -6   7  214.28   30.53
  -1   6   7  248.44   29.10
   1  -6  -7  242.29   30.57
  -1  -6   7  370.06   33.42
  -1   6   7  254.27   29.83
  -1   6   7  288.95   29.39
  -1  -6   7  316.66   28.68
   1  -6  -7  299.36   29.72
   1   6  -7  270.86   31.17
   1  -6  -7  222.44   29.21
   1   6  -6   30.34    8.72
   1   6  -6   30.67    5.73
   1   6  -6   29.40    7.02
  -1   6   6   28.24    6.42
   1  -6  -6   33.80    5.88
  -1  -6   6   39.79    9.08
   1   6  -6   30.92    7.16
  -1  -6   6   22.43    6.68
   1  -6  -6   21.72    6.94
  -1   6   6   30.46    5.55
  -1   6   6   23.83    5.48
   1  -6  -6   25.03    6.39
  -1  -6   6   37.17    6.09
   1  -6  -5  191.08   20.81
   1   6  -5  180.49   20.78
  -1  -6   5  180.69   23.57
  -1  -6   5  173.95   22.36
  -1   6   5  184.60   20.68
   1  -6  -5  171.61   21.86
  -1   6   5  188.61   20.37
  -1   6   5  182.28   22.32
  -1  -6   5  238.05   21.15
   1   6  -5  211.92   23.13
   1   6  -5  202.61   25.16
   1  -6  -5  174.86   21.50
  -1  -6   4   31.16    5.61
   1   6  -4   35.25    6.68
  -1  -6   4   16.26    6.71
   1  -6  -4   21.75    4.30
   1   6  -4   25.51    7.51
   1  -6  -4   25.43    6.27
   1   6  -4   27.00    6.01
  -1   6   4   29.42    5.76
  -1   6   4   25.31    6.16
   1  -6  -3  117.03   14.79
   1   6  -3  149.41   18.60
   1   6  -3  161.85   17.06
  -1   6   3  133.83   16.59
  -1  -6   3  125.74   18.37
  -1  -6   3  127.33   15.83
  -1   6   3  130.71   14.47
  -1  -6   3  153.81   15.55
  -1  -6   2  286.70   34.91
   1   6  -2  389.49   36.06
  -1   6   2  293.92   34.23
   1  -6  -2  328.55   34.56
  -1   6   1   63.51    7.43
   1   6  -1   60.99    8.33
  -1  -6   1   57.22    8.47
  -1   6   1   65.72    8.48
   1  -6  -1   53.89    7.07
   1  -6  -1   62.46    7.94
  -1  -6   0  148.79   18.13
   1   6   0   98.60   15.61
   1  -6   0  151.03   16.24
  -1   6   0  170.89   15.93
  -1  -6   0  146.24   16.57
  -1  -6   0  209.41   16.74
   1  -6   0  137.34   14.95
  -1  -6  -1  564.12   45.87
  -1   6  -1  500.68   46.11
   1   6   1  370.43   45.57
   1  -6   1  481.67   46.16
  -1  -6  -1  410.86   46.11
  -1   6  -1  460.46   45.59
  -1  -6  -1  419.08   47.45
   1   6   2   17.22    4.07
  -1   6  -2   14.92    4.20
  -1  -6  -2   10.91    3.67
  -1   6  -2   12.15    3.72
  -1  -6  -2   15.99    3.99
  -1   6  -3  246.80   26.15
  -1   6  -3  285.71   26.87
   1   6   3  273.53   27.18
  -1   6  -3  275.43   28.02
  -1  -6  -3  227.57   26.94
  -1  -6  -3  246.39   26.14
  -1  -6  -4   19.19    4.38
  -1   6  -4   34.22    6.46
   1   6   4   22.30    3.94
  -1   6  -4   19.56    4.05
   1   6   5   22.67    4.85
  -1   6  -5   21.05    5.62
   1   6   5   21.86    3.56
  -1  -6  -5   20.19    4.94
   1   6   5   44.20   28.10
   1   6   5   21.75    4.97
   1  -6   5   24.70    5.15
   1  -6   5   17.85    4.64
   1   6   5   26.84    5.40
   1  -6   6    5.95    7.84
   1   6   6   29.01    5.98
   1  -6   6   25.27    5.51
  -1  -6  -6   25.18    5.42
  -1   6  -6   24.18    6.26
   1  -6   6   26.77    5.81
   1  -6   6   14.27    7.57
   1   6   6   15.99    5.16
   1   6   6   27.61    5.59
   1   6   6   24.76    5.53
   1  -6   7   -0.61    7.16
   1  -6   7    3.25    6.95
   1   6   7    9.23    4.78
   1   6   7    4.21    3.97
   1  -6   7   10.16    4.39
   1  -6   7    5.24    3.40
  -1   6  -7    9.21    4.23
   1   6   7   10.18    4.65
  -1   6  -7    6.48    4.57
   1   6   7    7.37    4.97
   1  -6   8   52.71   17.45
   1  -6   8   82.90   18.82
   1  -6   8  152.36   17.38
   1   6   8  119.45   16.51
   1   6   8  123.26   16.51
   1   6   8  157.34   16.93
   1  -6   8  141.76   16.26
   1  -6   9    3.08    9.14
   1  -6   9   -0.34    3.51
   1  -6   9    1.60    7.84
   1   6   9    2.12    4.89
   1  -6   9    3.85    4.19
   1   6   9   -1.43    5.95
   1   6   9    0.44    4.60
   1  -6  10    0.84   10.42
   1   6  10   18.34    6.72
   1   6  10   20.25    8.87
   1  -6  10    4.32    8.19
   1  -6  10   13.33    5.01
   1  -6  10    9.89    5.50
   1   6  11   24.12   10.15
   1  -6  11   18.18    6.18
   1  -6  11   17.04    5.57
   1   6  11   19.68    7.30
   1  -6  11   -2.68   11.23
   1  -6  11    5.47    9.15
   1  -6  12   -0.93   11.26
   1   6  12   26.80   10.60
   1   6  12    6.25    6.07
   1  -6  12   11.10   11.05
   1  -6  12   28.12    7.11
   1  -6  12   10.67    4.92
   1  -6  13  106.02   14.40
   1  -6  13  110.29   14.64
   1   6  13   59.66   16.51
   1  -6  13   88.86   12.90
   1  -6  14    9.98    3.77
   1  -6  14    7.25    4.21
   1   6  14    6.50    5.56
   1  -6  14   10.35    5.10
   1   6  14    6.58    9.59
   1   6  15   -0.62    9.48
   1  -6  15   10.66    4.52
   1  -6  15    8.35    3.24
   1   6  15    7.03    5.14
   1   6  16   15.31    4.98
   1   6  16    7.34    7.48
   1   6  17    0.77    5.27
   1  -6  17   14.57    3.32
  -1  -7  18   -0.11    1.28
  -1  -7  17    1.60    2.54
  -1  -7  17    3.66    2.45
  -1   7  17   -0.98    3.29
  -1   7  17    1.55    4.18
  -1  -7  16    1.67    3.78
  -1   7  16    2.83    6.73
  -1   7  16    0.51    4.58
  -1  -7  15   18.22    6.42
  -1   7  15    8.81    6.47
  -1   7  15    8.86    8.10
  -1   7  14    3.99    6.99
  -1  -7  14   15.89    6.91
   1   7 -14   10.73    3.55
  -1   7  14    5.14    8.69
  -1   7  13   -4.31    8.31
  -1   7  13    0.75    7.31
   1   7 -13   -0.27    2.76
  -1  -7  13   -0.58    5.60
  -1   7  12    3.46    7.01
  -1  -7  12    7.32    6.07
   1   7 -12    6.67    3.67
  -1   7  12    7.01    8.12
  -1   7  11   10.98    8.00
   1   7 -11   12.98    4.93
  -1  -7  11    8.00    7.25
   1   7 -10   12.37    4.59
  -1   7  10    8.97    5.77
  -1   7  10    6.83    6.63
   1   7  -9   49.46    8.22
  -1   7   9   45.99    9.48
  -1   7   9   42.01    9.40
  -1   7   8   48.84    9.82
  -1   7   8   66.05   10.30
   1   7  -8   58.46    9.10
  -1  -7   7    5.00    4.34
   1   7  -7    5.80    3.54
  -1   7   7    8.33    4.39
   1  -7  -7    7.79    3.65
  -1   7   7    8.97    4.19
   1   7  -7    8.27    6.25
  -1  -7   7   14.70    4.67
   1  -7  -7   14.38    6.57
  -1   7   7    5.63    4.26
  -1  -7   7   14.08    6.54
   1  -7  -6   17.00    4.52
  -1  -7   6   24.44    7.00
  -1   7   6   23.11    5.25
  -1   7   6   22.18    6.19
   1  -7  -6   18.32    5.54
  -1   7   6   21.74    5.38
   1   7  -6   24.49    6.46
  -1   7   6   23.35    4.76
   1   7  -6   20.18    7.90
   1   7  -6   18.27    4.87
  -1  -7   6   21.45    7.54
   1  -7  -6   29.68    7.00
  -1  -7   6   28.10    5.79
   1  -7  -5    1.69    2.48
  -1  -7   5    1.97    5.94
   1  -7  -5    0.73    3.45
  -1   7   5    1.53    3.84
   1   7  -5    1.12    3.71
   1   7  -5   -0.40    3.76
  -1  -7   5   -0.34    3.13
  -1   7   5   -0.90    2.53
   1   7  -5    1.20    4.56
  -1   7   5    9.15    4.22
  -1  -7   5    0.84    4.06
   1   7  -5    0.66    2.73
  -1  -7   4  569.56   47.24
   1   7  -4  486.43   50.96
  -1   7   4  418.01   46.31
   1  -7  -4  416.66   46.52
  -1   7   4  494.19   46.45
   1   7  -4  502.57   49.07
  -1  -7   4  381.14   49.29
   1  -7  -4  461.89   48.65
  -1  -7   4  486.82   47.97
  -1   7   4  400.00   48.01
   1  -7  -3    3.58    2.62
   1   7  -3    4.52    3.50
  -1   7   3    3.36    2.15
   1   7  -3    5.50    4.78
  -1  -7   3    3.00    3.15
  -1   7   3    9.65    4.00
  -1  -7   3    6.17    3.96
  -1  -7   3    3.80    5.07
  -1   7   2   87.49   11.04
   1  -7  -2   77.80   10.73
   1   7  -2  102.11   12.26
  -1  -7   2   66.99   11.01
  -1   7   2  120.71   11.72
   1   7  -1    4.98    2.88
   1  -7  -1    6.70    2.84
   1  -7  -1    4.54    2.28
  -1   7   1   10.91    4.61
  -1  -7   1    7.62    4.25
  -1   7   1    7.80    2.71
  -1  -7   1    6.15    3.27
  -1   7   0   30.30    4.73
  -1  -7   0   32.09    5.95
   1   7   0   29.24    5.25
   1  -7   0   28.70    5.04
  -1  -7   0   24.24    5.15
  -1  -7   0   26.73    6.46
   1  -7   0   19.69    4.12
  -1  -7  -1  177.88   17.76
  -1   7  -1  154.65   17.60
  -1  -7  -1  133.67   17.79
   1  -7   1  149.36   17.78
  -1  -7  -1  136.95   19.09
  -1   7  -1  157.40   17.32
   1  -7   1  165.72   15.98
   1   7   1  172.04   18.05
  -1   7  -2   79.78   10.36
  -1  -7  -2   72.50   11.05
  -1   7  -2   91.70   11.55
   1   7   2   98.53   11.88
  -1  -7  -2  102.19   11.15
  -1  -7  -3   57.80    8.02
   1  -7   3   57.94    8.10
  -1  -7  -3   50.29    8.10
  -1   7  -3   48.52    7.30
   1   7   3   67.54    8.53
  -1   7  -3   47.96    8.37
   1   7   3   57.46    7.96
   1  -7   4  282.38   29.19
   1  -7   4  332.03   29.67
   1   7   4  260.28   28.23
  -1   7  -4  283.23   29.17
   1   7   4  287.72   29.00
  -1  -7  -4  225.40   28.92
  -1   7  -4  297.71   30.65
   1   7   4  274.37   28.91
   1   7   4  268.28   28.79
   1  -7   4  267.59   28.34
   1   7   4  263.53   28.61
   1   7   5   75.38   10.04
  -1  -7  -5   74.94   11.40
  -1   7  -5   93.61   12.45
  -1   7  -5   86.85   12.64
   1  -7   5   85.92   11.49
   1   7   5   72.86   11.00
   1  -7   5  100.67   11.22
   1   7   5  128.25   37.01
   1   7   5  100.25   17.68
   1  -7   5  104.01   12.20
   1   7   5   88.00   11.55
   1   7   5   82.34   11.00
   1  -7   6   56.88    8.87
   1   7   6   51.66    8.75
   1   7   6   51.19    8.53
   1  -7   6   49.02    8.25
  -1   7  -6   53.14    9.73
   1   7   6   48.84    8.15
   1   7   7   62.80   10.17
   1  -7   7   61.33    9.59
   1   7   7   50.06    9.50
   1  -7   7   71.18   10.39
   1   7   7   73.09    9.92
   1  -7   8   -0.75    9.42
   1   7   8    6.64    5.57
   1   7   8    8.34    5.52
   1   7   8   12.10    5.60
   1  -7   8    7.66    4.00
   1  -7   8   14.34    5.53
   1  -7   9   25.27   12.84
   1  -7   9   43.15    7.91
   1  -7   9   56.51    9.63
   1   7   9   46.55    9.66
   1   7   9   30.61    8.58
   1   7   9   33.18    8.80
   1   7  10    6.94    8.11
   1  -7  10   10.36    4.71
   1  -7  10   14.36    5.94
   1   7  10    6.24    5.77
   1   7  11   45.88   12.37
   1  -7  11   36.73    7.65
   1   7  11   30.53    9.34
   1  -7  11   51.33    9.51
   1  -7  12   61.43    9.91
   1  -7  12   76.64   11.51
   1   7  12   46.02   11.23
   1   7  12   40.72   12.76
   1  -7  13   12.97    4.53
   1   7  13   12.30   10.18
   1  -7  13   16.95    5.62
   1  -7  14   20.91    5.62
   1  -7  14   16.04    4.46
   1   7  14   17.16    6.53
   1   7  14    7.32    9.47
   1  -7  15    0.42    1.98
   1  -7  15    0.72    2.54
   1   7  15    1.40    4.47
   1  -7  15    1.45    3.31
   1   7  15   -4.08    8.97
   1   7  16    0.95    6.17
   1  -7  16    2.49    2.57
   1   7  16    0.77    3.19
  -1   7 -17   11.86    3.34
   1  -7  17   10.06    2.76
  -1   8  17    3.56    3.00
  -1  -8  17   13.62    3.49
  -1   8  17    2.50    3.52
   1   8 -17    3.97    2.46
  -1  -8  17    8.22    2.63
  -1   8  16    2.84    4.94
  -1  -8  16    2.05    3.32
  -1   8  16    1.02    5.41
  -1  -8  16    3.32    2.77
  -1   8  15    1.27    6.47
  -1   8  15   11.37    6.37
  -1  -8  15    6.27    4.90
  -1   8  15   -1.92    5.48
  -1   8  14    0.70    7.07
  -1  -8  14   -0.47    4.79
   1   8 -14    1.91    2.48
  -1   8  14    0.78    5.92
  -1   8  14   -2.00    6.15
  -1   8  13   47.10   11.60
   1   8 -13   53.71    7.75
  -1  -8  13   70.26   12.40
  -1   8  13   46.53   12.83
   1   8 -12   32.98    6.21
  -1  -8  12   34.81    9.73
  -1   8  12    2.63    8.83
  -1   8  12   34.68    9.49
  -1   8  12   23.97   10.05
  -1   8  11   12.72    8.01
   1   8 -11    8.78    4.26
  -1   8  11    3.06    5.78
  -1  -8  11    8.14    6.88
  -1   8  11    8.90    7.23
  -1   8  10   36.51   10.26
   1   8 -10   53.64    8.47
  -1   8  10   42.26    9.96
  -1   8  10   41.27   10.74
  -1   8   9   13.46    6.12
   1   8  -9   21.00    5.53
  -1   8   9   21.63    7.40
  -1   8   9   14.01    6.35
  -1   8   8   49.73    9.95
  -1  -8   8   54.76   11.11
  -1   8   8   48.76    9.58
  -1   8   8   59.47    9.97
   1   8  -8   51.01    8.59
  -1  -8   7  139.63   16.96
  -1   8   7  100.66   14.43
  -1   8   7  108.34   14.51
   1   8  -7  104.41   13.55
   1  -8  -7   75.92   14.36
  -1   8   7  123.08   14.57
   1  -8  -6   60.17   10.30
   1  -8  -6   53.04    8.79
  -1   8   6   49.80    9.88
  -1   8   6   60.36    8.22
  -1   8   6   57.93    9.68
   1   8  -6   61.36    8.91
  -1  -8   6   61.65   11.57
  -1   8   6   56.47    9.23
   1   8  -6   65.23   12.80
  -1  -8   6   66.08   10.65
  -1  -8   6   63.71    9.54
  -1   8   6   61.40    9.08
   1  -8  -6   48.25   10.02
   1   8  -5  115.62   15.96
  -1   8   5  111.31   14.50
  -1  -8   5  132.65   15.82
  -1   8   5   97.22   15.64
   1  -8  -5   97.83   15.49
   1   8  -5  115.15   14.12
  -1   8   5  136.67   14.19
  -1   8   5  125.82   14.14
   1  -8  -5   95.87   14.08
  -1  -8   5  105.31   17.40
  -1   8   5  103.54   14.20
  -1  -8   5  136.87   15.01
   1   8  -5  139.01   17.24
   1   8  -5  114.07   19.09
   1   8  -5  129.52   18.56
  -1   8   4  100.51   12.16
   1   8  -4  119.54   14.85
   1  -8  -4   92.04   12.45
   1  -8  -4   93.04   14.21
  -1   8   4   90.26   12.23
   1   8  -4   95.44   15.39
  -1  -8   4  117.95   13.21
  -1  -8   4  113.16   13.43
   1   8  -4   98.22   12.27
  -1   8   4   81.86   11.90
  -1   8   4   91.03   13.92
  -1  -8   4   83.26   14.79
   1   8  -4  102.40   17.79
   1   8  -3   11.82   12.88
  -1   8   3   13.38    3.93
  -1   8   3   17.00    3.76
  -1   8   3   17.75    4.34
  -1  -8   3   16.66    4.89
  -1  -8   3   24.09    5.79
  -1  -8   3   21.42    4.85
  -1   8   3   22.96    5.43
   1  -8  -3   13.97    4.15
  -1  -8   3    5.23    5.73
   1   8  -3   22.66    5.68
  -1   8   2   54.40    7.80
   1  -8  -2   50.25    7.67
   1   8  -2   60.78    9.18
   1  -8  -2   56.87    8.42
  -1   8   2   56.44    8.06
  -1  -8   2   39.31    8.31
  -1   8   2   76.42    9.16
  -1   8   2   64.31    8.72
   1   8  -2   70.43    8.19
   1   8  -2   62.82   15.42
   1   8  -1   14.14    3.99
  -1   8   1   15.25    3.69
  -1  -8   1   12.83    4.38
  -1   8   1   14.35    3.47
  -1  -8   1   17.18    5.25
  -1   8   1   14.64    4.56
   1  -8  -1    9.69    2.99
   1  -8  -1   13.19    4.03
   1   8  -1   11.84   12.04
   1   8   0    0.78    2.63
  -1   8   0    4.78    2.71
   1  -8   0    0.95    2.73
  -1  -8   0    2.47    3.82
   1  -8   0   -0.68    2.38
  -1  -8   0    1.39    2.61
  -1  -8   0    7.71    4.70
  -1   8   0    4.11    3.80
  -1  -8  -1  364.02   47.72
   1  -8   1  492.31   47.67
   1  -8   1  470.05   47.98
  -1  -8  -1  405.59   49.40
   1  -8   1  449.88   45.65
  -1   8  -1  459.55   47.01
   1   8   1  413.78   47.41
  -1   8  -1  523.62   47.97
   1   8   1  677.56   54.45
   1  -8   1  490.64   47.46
  -1   8  -1  486.02   47.50
  -1  -8  -1  526.89   47.87
   1   8   1  526.20   48.37
   1   8   2  524.95   58.98
  -1   8  -2  656.83   60.38
   1  -8   2  655.56   59.70
  -1  -8  -2  438.59   59.35
  -1  -8  -2  484.06   60.95
  -1   8  -2  608.09   59.38
  -1   8  -2  597.51   58.65
  -1  -8  -2  572.14   59.00
   1  -8   2  618.16   59.35
   1   8   2  733.49   61.06
   1   8   2  826.44   65.71
   1  -8   3  140.12   15.61
   1   8   3  132.94   15.26
  -1   8  -3  160.00   17.09
   1  -8   3  128.09   15.49
  -1   8  -3  132.05   15.54
   1   8   3  169.54   22.84
   1  -8   3  113.27   14.41
   1   8   3  110.88   15.00
  -1   8  -3  124.45   14.70
   1   8   3  143.81   16.08
  -1   8  -4   -0.75    3.32
   1   8   4    2.96    2.88
   1  -8   4    2.13    2.77
   1   8   4    2.51    2.62
   1  -8   4    3.06    2.39
   1   8   4   10.77   13.76
   1   8   4    1.82    3.20
   1  -8   4    3.44    2.98
   1   8   4    3.83    2.57
   1  -8   5    4.47    3.42
   1  -8   5    3.01    2.71
   1   8   5    2.38    3.28
  -1   8  -5    2.14    3.26
   1   8   5    6.21    3.98
   1   8   5    0.48   12.41
  -1  -8  -5    0.35    2.81
   1   8   5    2.25    3.26
   1  -8   5    1.72    2.96
   1   8   6    4.38    3.97
   1  -8   6    3.71    3.21
   1   8   6    5.51    3.98
   1  -8   6    4.34    3.85
   1   8   6    7.48    4.01
   1  -8   6    5.26    3.24
   1   8   6   -6.68   12.36
   1  -8   7  140.33   16.56
   1  -8   7  119.25   15.06
   1   8   7  107.77   16.09
   1   8   7  101.59   15.37
   1  -8   7  120.58   15.51
   1   8   7  125.17   15.55
   1  -8   8   38.26    7.70
   1   8   8   41.15    8.84
   1  -8   8   44.53    8.84
   1  -8   8   51.04    8.38
   1   8   8   34.34    8.67
   1   8   8   42.67    9.42
   1  -8   9   48.49    9.01
   1   8   9   40.76    9.80
   1  -8   9   54.62    9.21
   1   8   9   46.17   10.38
   1   8   9   55.98   10.63
   1  -8   9   55.77   10.02
   1  -8  10   -0.38    3.59
   1  -8  10    0.90    4.10
   1   8  10   -0.43    7.24
   1   8  10   -0.98    5.37
   1  -8  10   -0.38    3.59
   1  -8  11    8.03    5.19
   1   8  11    7.52    8.36
   1  -8  11    4.47    3.96
   1   8  11    4.08    5.87
   1  -8  11    8.28    5.12
   1   8  12   23.48   10.81
   1  -8  12   26.03    6.84
   1   8  12    9.13    6.61
   1  -8  12   24.23    6.69
   1  -8  12   13.76    5.07
   1   8  13  145.64   24.48
   1  -8  13  163.44   20.77
   1   8  14    4.62    8.73
   1  -8  14    9.15    4.00
   1   8  14    6.00    5.24
   1  -8  14    7.37    3.30
   1   8  15   -3.22    9.07
   1  -8  15    0.53    1.81
   1   8  15    0.97    4.22
   1   8  16   53.83   13.18
   1   8  16   70.03   15.32
   1   8  16  101.89   12.39
   1   8  17    6.63    5.05
  -1   8 -17   17.63    3.38
  -1  -9  17    0.37    1.34
  -1  -9  17   -1.14    1.92
   1   9 -17   -0.13    1.60
  -1   9  16   -0.84    3.93
  -1  -9  16    1.13    1.93
  -1   9  16   -0.43    4.77
   1   9 -16   -0.64    2.35
  -1  -9  16    2.82    3.15
  -1  -9  15   -0.35    3.51
  -1   9  15    3.30    5.39
  -1   9  15    1.20    5.30
  -1  -9  15    2.97    2.84
   1   9 -15    1.69    3.44
  -1   9  15   -1.16    5.96
  -1  -9  14    4.73    4.92
  -1   9  14    0.66    6.84
  -1   9  14   -2.90    6.04
   1   9 -14    1.58    2.28
  -1   9  14    0.74    6.68
  -1   9  13  119.20   22.65
   1   9 -13  191.48   18.97
  -1   9  13  193.53   23.25
  -1   9  13   64.00   20.53
  -1  -9  13  258.93   24.48
  -1  -9  12    7.54    6.51
  -1   9  12    4.92    7.36
  -1   9  12    0.68    7.64
  -1   9  12    2.64    7.64
   1   9 -12    1.72    3.06
  -1   9  11  119.12   18.66
  -1   9  11  118.58   18.29
  -1   9  11  100.81   18.56
   1   9 -11  142.73   16.19
  -1   9  10   18.87    8.31
   1   9 -10   24.73    5.96
  -1   9  10   27.70    8.61
  -1   9  10   14.74    7.10
  -1   9   9   15.04    7.08
  -1   9   9   13.89    6.80
  -1   9   9   17.52    7.66
   1   9  -9   21.96    5.57
  -1   9   8   56.67   11.34
  -1  -9   8   76.68   12.50
  -1   9   8   60.61   11.05
  -1   9   8   59.28   11.01
   1   9  -8   65.52    9.92
  -1   9   7   39.65    7.95
  -1   9   7   36.22    8.31
  -1  -9   7   45.66    9.53
  -1   9   7   33.98    7.77
   1   9  -7   41.28    7.43
  -1  -9   6   26.14    6.88
   1   9  -6   25.10   12.93
  -1   9   6   15.56    5.87
  -1   9   6   16.31    5.52
   1   9  -6   20.36    5.36
  -1   9   6   23.13    5.55
  -1  -9   5   12.34    5.04
   1   9  -5    9.44   12.56
   1  -9  -5    9.14    5.09
  -1   9   5   11.27    5.52
   1   9  -5   11.02    3.96
   1   9  -5    9.97    6.13
  -1   9   5    8.27    4.30
   1   9  -5    8.79    4.00
  -1  -9   5    7.35    6.34
  -1   9   5   12.01    4.90
  -1   9   5    8.62    3.91
  -1   9   5    7.60    4.00
   1  -9  -5   12.18    4.23
   1  -9  -4  213.87   25.88
  -1  -9   4  252.33   26.33
  -1   9   4  237.66   24.92
  -1   9   4  222.29   24.79
   1   9  -4  272.95   28.34
  -1   9   4  229.72   25.46
   1   9  -4  233.95   25.44
   1   9  -4  274.54   30.91
  -1  -9   4  201.17   28.19
  -1   9   4  202.39   27.08
  -1   9   4  207.00   25.33
  -1  -9   4  280.18   26.83
   1  -9  -4  207.27   27.50
  -1   9   3    1.10    2.13
  -1  -9   3    1.93    2.99
  -1   9   3    0.50    3.06
   1   9  -3   -2.74    3.77
  -1   9   3    0.24    2.67
  -1  -9   3    5.15    4.76
   1  -9  -3    0.30    2.26
   1   9  -3   -1.04   13.43
  -1   9   3   -0.62    3.68
  -1   9   3   -0.59    2.27
  -1  -9   3   -4.00    6.01
   1   9  -3    3.07    2.91
   1   9  -2  215.55   24.10
   1  -9  -2  163.95   22.54
  -1   9   2  200.79   22.46
   1  -9  -2  159.94   22.00
  -1  -9   2  230.21   23.10
  -1   9   2  226.63   22.67
   1   9  -2  211.63   22.30
   1   9  -2  200.47   22.42
  -1   9   2  195.11   22.62
  -1   9   2  288.61   24.59
   1   9  -2  269.11   30.22
   1   9  -1  343.54   35.28
  -1  -9   1  346.01   34.14
  -1   9   1  315.58   34.05
   1   9  -1  335.40   33.66
   1  -9  -1  291.29   34.42
  -1   9   1  324.66   33.83
   1   9  -1  320.45   33.84
  -1   9   1  296.07   33.79
   1   9  -1  390.45   41.37
  -1  -9   1  346.14   34.85
  -1   9   1  333.56   34.04
  -1   9   0   11.51    4.33
  -1   9   0   13.11    4.03
   1  -9   0    7.84    3.62
  -1  -9   0   25.96    6.40
   1   9   0   -0.69   27.11
  -1  -9   0   15.54    5.92
  -1   9   0   10.40    3.57
   1   9   0    9.54    3.57
  -1  -9   0   13.09    3.48
   1  -9   0    7.34    2.98
  -1   9   0   10.30    3.63
   1   9   0   11.67    4.19
   1   9   1 2436.34  256.50
  -1   9  -1 2982.51  257.08
   1  -9   1 2789.18  256.59
  -1   9  -1 2547.30  255.79
   1   9   1 1386.86  259.49
  -1   9  -1 2908.96  256.72
   1   9   1 2895.37  256.38
  -1  -9  -1 2356.26  258.91
  -1  -9  -1 2852.13  256.73
   1  -9   1 2474.16  254.26
   1   9   1 3889.16  263.84
   1  -9   1 2736.22  257.22
   1   9   1 3071.74  257.75
   1   9   2  103.98   12.27
  -1   9  -2  100.87   13.00
   1  -9   2  106.10   12.72
   1  -9   2  106.83   12.55
   1   9   2  130.43   21.36
  -1  -9  -2   67.51   13.37
   1   9   2   89.04   35.18
  -1   9  -2   75.72   11.56
   1   9   2  117.81   13.92
  -1   9  -2  101.89   12.54
   1   9   2   88.27   12.20
   1  -9   3 1220.07  105.92
   1  -9   3 1158.83  105.73
   1   9   3 1119.59  105.40
   1  -9   3  981.54  104.33
  -1   9  -3 1160.01  106.92
  -1   9  -3 1089.70  105.63
   1   9   3  994.33  105.02
   1   9   3 1386.53  111.53
  -1  -9  -3  867.38  107.33
   1   9   3 1137.23  106.25
  -1   9  -4  437.37   45.20
   1   9   4  416.06   43.38
   1  -9   4  429.32   43.52
   1   9   4  395.65   42.87
   1  -9   4  371.18   42.27
  -1   9  -4  443.41   43.86
   1  -9   4  472.32   44.03
   1   9   4  442.09   49.03
   1   9   4  393.51   42.91
   1   9   5    0.59    3.50
   1  -9   5    0.98    3.65
   1   9   5   -3.33   14.49
   1  -9   5   -0.31    2.91
   1   9   5    0.26    3.76
   1   9   5   -1.57    3.48
   1  -9   5    0.50    2.37
   1  -9   6   17.54    5.26
   1   9   6   12.14    5.01
   1   9   6   15.60    5.51
   1  -9   6   17.26    4.62
   1   9   7   46.62    8.32
   1  -9   7   39.95    7.69
   1  -9   7   45.75    8.55
   1   9   7   27.53    7.66
   1   9   7   31.80    8.32
   1  -9   7   41.17    7.44
   1   9   8    5.84    5.98
   1  -9   8    1.10    3.71
   1  -9   8    7.13    4.56
   1   9   8    3.42    4.67
   1   9   8    6.79    5.53
   1  -9   8    7.13    4.77
   1   9   9    0.93    4.80
   1   9   9    0.50    5.17
   1   9   9    3.89    7.02
   1  -9   9    2.64    3.88
   1  -9   9    1.46    3.81
   1  -9   9    2.64    4.25
   1  -9  10   96.38   13.60
   1   9  10   66.83   13.78
   1  -9  10   85.24   12.40
   1  -9  10   76.84   11.95
   1   9  10   71.23   13.21
   1   9  10   75.34   13.90
   1  -9  11    4.75    3.77
   1   9  11   -1.01    5.21
   1  -9  11    3.08    4.54
   1  -9  11    4.28    4.29
   1   9  11    4.53    7.91
   1  -9  12   13.23    5.90
   1  -9  12   18.42    5.95
   1   9  12   11.28    6.72
   1  -9  12   16.10    4.74
   1   9  12   16.46    9.03
   1   9  13    6.85    9.10
   1  -9  13    1.44    2.77
   1  -9  13   -1.42    3.47
   1  -9  13    0.35    3.92
   1   9  14   13.52    5.86
   1   9  14    6.11    8.09
   1  -9  14   14.44    3.91
   1  -9  14   20.42    5.02
   1  -9  14   22.26    5.46
   1   9  14   16.60    9.43
   1  -9  15  279.82   23.06
   1   9  15  196.79   22.44
  -1   9 -15  273.14   23.57
   1   9  15  141.61   25.00
   1   9  15   91.94   22.55
   1   9  16   16.52    6.88
  -1   9 -16   75.12    7.72
   1   9  16   24.50    9.07
   1   9  16   30.64    5.87
   1  -9  16   63.47    6.94
  -1 -10  17   -0.13    1.40
  -1 -10  16    5.17    2.22
  -1  10  16    3.78    3.56
  -1 -10  16    7.44    3.16
   1  10 -16    4.13    2.54
  -1 -10  15    1.53    3.79
  -1  10  15   -0.54    5.15
   1  10 -15    0.75    2.89
  -1  10  15    0.38    5.05
  -1 -10  15    1.68    2.42
  -1  10  15    1.52    5.29
  -1  10  14    2.79    6.44
  -1 -10  14   10.86    5.55
  -1  10  14   13.77    7.89
  -1  10  14    4.29    6.80
  -1 -10  14   11.81    3.95
   1  10 -14   11.32    4.53
  -1 -10  13   55.70   10.13
  -1  10  13   42.28   10.67
  -1  10  13   12.26    8.99
   1  10 -13   37.18    6.21
  -1  10  13   20.85   10.01
   1  10 -12  194.82   19.58
  -1  10  12  187.69   23.47
  -1  10  12  134.89   22.79
  -1  10  11   17.05    7.94
  -1  10  11   13.50    7.46
   1  10 -11   21.21    5.56
  -1  10  11   16.08    8.66
  -1  10  10  143.96   22.88
   1  10 -10  205.68   21.48
  -1  10  10  181.92   23.68
  -1  10  10  160.59   23.59
  -1  10   9  127.66   19.67
   1  10  -9  153.46   18.33
  -1  10   9  136.70   19.77
  -1  10   9  159.90   20.57
  -1  10   8    6.46    6.00
  -1  10   8    5.97    6.46
   1  10  -8    5.05    4.01
  -1 -10   8    6.48    5.50
  -1  10   8    6.96    6.08
  -1  10   7   55.51   10.71
   1  10  -7   58.40    9.36
  -1  10   7   47.23    9.60
   1  10  -7   56.00    9.71
  -1 -10   7   63.76   11.08
  -1  10   7   52.13    9.76
   1  10  -6   66.27   10.02
  -1  10   6   67.16   10.39
  -1 -10   6   70.23   11.48
  -1  10   6   60.46   10.92
   1  10  -6   63.33   10.19
  -1  10   6   58.20   10.51
   1  10  -6   69.51   16.69
  -1  10   5   19.24    6.04
  -1 -10   5   27.56    6.59
  -1  10   5   19.36    5.94
  -1  10   5   22.35    5.53
   1  10  -5   25.52    5.94
   1  10  -5   23.16   14.42
   1  10  -5   19.16    5.21
  -1 -10   4   79.31   10.37
   1  10  -4   56.38    8.64
   1 -10  -4   44.27    8.52
  -1  10   4   43.97    8.53
  -1  10   4   49.18    8.85
   1 -10  -4   46.75   10.60
  -1 -10   4   60.70   11.99
   1  10  -4   86.03   17.63
  -1  10   4   62.14    8.57
  -1  10   4   44.65    8.24
   1 -10  -3    0.35    2.31
  -1 -10   3    1.51    3.32
  -1  10   3    0.25    1.94
  -1  10   3    2.00    3.30
  -1  10   3   -0.46    2.72
  -1  10   3   -1.65    4.10
  -1  10   3   -0.27    3.29
   1  10  -3   -0.80    3.18
  -1 -10   3   -1.24    4.92
   1  10  -3    8.67   14.34
   1 -10  -2  115.25   15.89
  -1  10   2  123.82   14.98
  -1  10   2  122.15   15.50
   1  10  -2  124.72   16.63
   1  10  -2  125.38   15.25
  -1 -10   2  133.90   15.75
   1  10  -2  128.77   15.48
   1  10  -2   82.31   30.01
  -1  10   2  122.34   15.68
  -1  10   2  127.70   15.38
   1  10  -2  185.14   24.42
  -1  10   2  154.14   16.64
  -1 -10   1  176.51   20.06
  -1  10   1  176.59   20.30
  -1  10   1  160.64   19.99
  -1  10   1  174.94   19.84
   1  10  -1  178.69   20.05
   1 -10  -1  149.93   20.32
  -1 -10   1  188.37   21.13
   1  10  -1  253.90   29.13
  -1  10   1  190.74   20.38
   1  10  -1  123.76   36.39
  -1  10   0  426.88   42.15
  -1  10   0  411.71   42.13
   1  10   0  429.58   41.80
   1  10   0  225.76   52.28
  -1  10   0  425.85   42.04
   1 -10   0  370.55   42.23
  -1 -10   0  381.59   42.24
  -1 -10   0  408.81   41.58
  -1  10   0  401.88   41.43
   1  10   1  133.06   17.49
   1  10   1  110.84   36.41
   1 -10   1  130.29   17.55
  -1  10  -1  164.07   17.85
  -1 -10  -1  118.75   19.18
  -1  10  -1  158.60   17.84
   1  10   1  149.22   17.21
   1  10   2  370.80   41.04
   1  10   2  402.12   41.05
   1 -10   2  452.28   41.74
   1  10   2  211.71   54.50
  -1  10  -2  400.37   41.38
  -1 -10  -2  315.73   43.15
   1 -10   2  404.65   41.28
  -1  10  -2  388.43   41.58
   1  10   2  510.52   50.01
  -1  10  -3  243.56   25.88
   1 -10   3  195.07   23.30
   1  10   3  198.33   45.46
  -1  10  -3  228.93   24.91
   1  10   3  227.73   24.16
   1 -10   3  223.04   24.72
  -1 -10  -3  173.30   26.32
   1 -10   3  243.01   25.07
   1  10   3  251.32   32.33
   1  10   3  215.59   24.48
   1  10   3  202.73   24.23
  -1  10  -4  237.44   25.59
   1  10   4  219.42   25.05
   1 -10   4  241.64   25.46
   1 -10   4  233.36   25.28
   1 -10   4  209.23   23.82
   1  10   4  208.37   24.44
   1  10   4  193.22   31.01
   1  10   4  202.18   24.47
   1  10   5    3.55    4.23
   1 -10   5    4.94    4.12
   1  10   5   -7.68   15.72
  -1  10  -5    2.53    3.91
   1 -10   5    3.02    3.50
   1  10   5    4.53    4.37
   1 -10   5    4.30    3.03
   1  10   5    1.16    3.93
   1 -10   6    0.35    3.45
   1  10   6    2.72    4.05
   1 -10   6    1.78    3.26
  -1  10  -6   -1.96    4.40
   1  10   6    1.09    3.86
   1  10   6    2.15    4.51
   1 -10   6    0.38    3.66
   1  10   7   48.60   10.36
   1  10   7   59.15   11.31
   1 -10   7   57.02    9.54
   1 -10   7   65.06   10.44
   1  10   7   79.04   11.40
   1 -10   7   75.62   11.49
   1 -10   8   98.92   14.07
   1  10   8   90.38   14.99
   1 -10   8  105.97   14.60
   1  10   8   99.09   16.17
   1 -10   8  125.22   15.93
   1  10   8  102.36   15.09
   1 -10   9    9.01    5.46
   1  10   9    7.68    6.98
   1  10   9    2.62    6.13
   1  10   9    1.91    4.82
   1 -10   9    5.95    4.24
   1 -10   9    5.35    4.00
   1 -10  10   93.37   13.09
   1  10  10   55.60   13.10
   1  10  10   65.30   12.49
   1  10  10   69.31   13.10
   1 -10  10   85.45   12.12
   1  10  10   70.72   14.76
   1 -10  10   66.22   10.97
   1 -10  11   13.35    5.82
   1  10  11   10.49    8.04
   1 -10  11   12.17    5.61
   1  10  11   11.84    6.82
   1  10  11    4.63    9.03
   1 -10  11   12.31    4.60
   1 -10  12    1.56    4.01
   1  10  12    9.01    9.01
   1 -10  12    0.94    2.89
   1  10  12   -0.70    8.34
   1  10  12    1.86    5.47
   1 -10  12   -1.45    3.59
  -1  10 -13    6.94    5.22
   1  10  13    4.95    9.80
   1  10  13   11.23    8.63
   1 -10  13    5.60    3.55
   1 -10  13    4.61    2.85
   1 -10  13    9.49    4.35
   1 -10  14   76.75    9.23
   1  10  14   54.56    9.77
   1  10  14   22.03   10.57
  -1  10 -14   72.66   10.19
   1 -10  14   54.00    7.56
   1 -10  14   64.62    9.12
   1  10  14   36.43   12.18
  -1  10 -15   42.94    6.83
   1  10  15   18.01    7.84
   1 -10  15   43.62    6.36
   1  10  15   34.02    6.61
   1  10  15   25.89    9.41
  -1  10 -16   83.46    9.15
   1  10  16   42.86   10.77
  -1 -11  16    1.09    1.26
   1  11 -16    0.71    1.70
  -1 -11  16    3.03    2.39
   1  11 -15   15.09    3.93
  -1  11  15    5.90    5.59
  -1  11  15   12.61    5.67
  -1 -11  15   14.67    3.40
  -1 -11  15   26.35    5.43
  -1  11  15    6.06    5.44
  -1 -11  14    1.37    4.07
  -1  11  14   -2.56    5.83
  -1  11  14    2.56    5.61
  -1 -11  14    3.07    2.66
   1  11 -14    1.41    3.25
  -1  11  14   -0.55    5.86
  -1 -11  13  200.68   19.75
  -1  11  13   53.54   16.97
  -1 -11  13  144.33   15.76
   1  11 -13  157.36   17.26
  -1  11  13   91.98   18.31
  -1  11  13  126.48   18.93
  -1  11  12    8.55    8.60
  -1  11  12   11.79    7.89
   1  11 -12   18.73    4.76
   1  11 -12   18.74    5.83
  -1 -11  12   20.57    5.01
  -1  11  12    2.57    7.44
  -1  11  11   37.68   10.64
  -1  11  11   34.45   10.56
  -1 -11  11   50.19    7.94
   1  11 -11   35.38    7.38
  -1  11  11   29.44   10.48
   1  11 -11   53.14    9.38
   1  11 -10    7.11    4.23
  -1  11  10    8.92    6.82
  -1  11  10    4.38    6.81
   1  11 -10    8.40    5.32
  -1  11  10    0.53    5.76
  -1  11   9   72.23   13.43
  -1 -11   9   83.11   13.85
   1  11  -9   70.08   12.08
  -1  11   9   72.97   13.83
  -1  11   9   74.61   13.33
   1  11  -9   83.79   11.87
  -1 -11   8   59.54   11.67
   1  11  -8   47.00    9.32
  -1  11   8   51.74   11.18
   1  11  -8   47.47    8.87
  -1  11   8   43.13   10.01
  -1  11   8   49.32   10.27
  -1 -11   7    3.76    5.48
  -1  11   7    0.91    5.05
  -1  11   7    1.29    4.44
   1  11  -7   -1.30    4.12
   1  11  -7    1.16    3.92
  -1  11   7    0.37    4.72
  -1 -11   6    3.05    4.42
   1  11  -6    0.94    4.35
  -1  11   6    3.97    4.84
  -1  11   6    1.66    5.06
   1  11  -6    1.18   12.83
   1  11  -6   -0.36    4.20
  -1  11   6    0.67    4.27
  -1  11   5    1.51    4.03
  -1 -11   5   -0.80    4.19
   1  11  -5   -0.30    3.85
  -1  11   5    1.82    4.47
   1  11  -5   11.74   14.34
  -1  11   5   -1.89    4.64
   1  11  -5    1.03    4.13
  -1 -11   4   35.71    7.31
  -1  11   4   27.86    6.28
  -1  11   4   30.82    7.33
  -1  11   4   29.61    6.83
   1  11  -4   32.40    6.86
  -1  11   3   28.98    6.81
  -1  11   3   27.55    6.93
  -1 -11   3   32.83    6.83
  -1  11   3   28.50    6.09
   1  11  -3   28.15    6.23
  -1  11   2    3.23    3.24
  -1 -11   2    4.87    3.82
  -1  11   2    4.38    4.31
   1 -11  -2    0.40    2.48
  -1  11   2    5.43    3.72
   1  11  -2    9.31    3.71
  -1 -11   2   -1.99    5.58
  -1  11   2    5.86    3.70
   1  11  -1    8.50    4.00
  -1  11   1    9.21    3.71
  -1 -11   1    5.69    3.44
  -1  11   1    5.83    4.24
   1 -11  -1    5.29    3.18
  -1  11   1    6.55    4.00
  -1  11   0  181.70   21.23
   1  11   0  139.36   42.20
  -1  11   0  185.74   21.26
   1  11   0  183.72   20.78
   1 -11   0  159.37   21.12
   1  11   0  216.61   32.08
  -1  11   0  177.15   20.88
   1  11   1  393.50   45.50
  -1  11  -1  478.33   46.27
   1  11   1  284.09   60.00
  -1  11  -1  452.27   45.79
   1  11   1  451.40   45.45
  -1  11  -1  491.07   46.23
   1 -11   1  387.86   45.80
   1  11   2   15.46   18.00
   1 -11   2    2.58    3.43
   1  11   2    1.27    3.94
   1  11   2    1.21    3.25
  -1  11  -2    1.62    3.74
   1  11   3   56.46    9.18
  -1  11  -3   56.68    9.70
   1  11   3   58.43    9.65
   1  11   3   51.71    9.34
   1 -11   3   64.14    9.96
   1  11   3   72.43   21.84
   1 -11   4   29.22    6.87
   1  11   4   22.74    6.14
   1  11   4   25.11    6.59
   1 -11   4   28.85    6.52
   1 -11   4   25.77    5.39
   1  11   4   23.76    6.85
   1  11   4   11.62   18.34
  -1  11  -4   30.53    6.82
   1 -11   5  362.89   40.95
   1 -11   5  397.55   42.18
   1  11   5  382.84   42.71
   1  11   5  364.08   41.90
   1 -11   5  429.37   43.08
  -1  11  -5  418.06   42.94
   1  11   5  414.63   43.00
   1  11   5  400.23   41.90
   1  11   6   10.89    5.50
   1 -11   6   18.28    5.61
   1  11   6   14.31    5.79
   1  11   6    8.49    6.62
   1 -11   6   23.00    6.61
  -1  11  -6   15.56    6.06
   1  11   6   15.76    6.84
   1 -11   6   15.65    4.80
  -1  11  -7  161.29   20.24
   1  11   7  129.64   19.85
   1 -11   7  164.11   19.29
   1  11   7  117.58   18.91
   1 -11   7  134.94   18.11
   1 -11   7  183.67   20.53
   1  11   7  165.93   21.35
   1  11   7  156.90   19.39
   1  11   8   61.09   11.53
   1 -11   8   58.33   10.21
   1  11   8   60.50   11.36
   1 -11   8   76.47   11.75
   1  11   8   53.87   11.94
   1 -11   8   63.28   10.19
  -1  11  -8   58.51   11.29
   1  11   8   66.02   13.13
   1 -11   9   21.83    6.59
   1 -11   9   12.57    4.98
   1  11   9    8.71    6.91
   1  11   9   10.60    5.97
   1  11   9   13.53    7.61
   1  11   9   15.65    8.92
   1 -11   9   13.47    5.41
  -1  11  -9   22.78    7.76
   1  11  10    4.08    7.45
   1  11  10    4.86    5.51
   1 -11  10    3.40    3.79
   1 -11  10    1.09    3.27
  -1  11 -10    2.35    5.34
   1  11  10    3.05    8.33
   1  11  10    1.69    5.44
   1 -11  10    1.78    4.24
   1  11  11   14.10    6.57
   1 -11  11   25.70    6.76
   1 -11  11   23.04    6.20
   1 -11  11   17.56    4.97
  -1  11 -11   23.37    7.45
   1  11  11   19.47    9.95
   1  11  11   22.99   10.44
   1  11  12    2.56    4.79
   1 -11  12   -0.28    2.58
   1  11  12    8.01    7.90
   1 -11  12    0.34    3.53
  -1  11 -12   -0.41    4.83
   1  11  12    3.40    9.59
   1 -11  12   -0.73    3.38
   1  11  13   -0.50    7.00
   1 -11  13    0.88    2.15
   1 -11  13   -0.60    3.10
   1 -11  13   -0.90    3.14
  -1  11 -13    0.71    4.31
   1  11  13   -4.00    8.78
   1 -11  14    8.30    3.22
   1  11  14    0.44    7.12
   1  11  14    6.78    4.38
  -1  11 -14    8.00    4.07
   1  11  14    8.02    7.98
   1 -11  14    9.28    3.54
   1  11  15    2.88    2.71
   1  11  15    0.49    6.02
  -1  11 -15    3.60    2.88
  -1  11 -16    6.30    2.17
   1  11  16    0.67    3.85
  -1 -12  16    4.40    1.96
  -1 -12  15    5.90    3.07
  -1  12  15    1.13    3.38
  -1  12  15    3.22    4.03
  -1 -12  15    2.52    1.48
   1  12 -15    2.65    2.38
  -1  12  14    0.57    5.01
  -1  12  14    1.15    4.60
  -1 -12  14    1.19    3.59
  -1 -12  14   -1.04    1.78
   1  12 -14    0.24    2.69
  -1  12  14    3.26    5.06
  -1  12  13    0.46    5.45
  -1  12  13   -1.43    6.01
  -1 -12  13    4.06    4.42
  -1 -12  13    2.62    2.51
   1  12 -13    2.14    3.60
  -1  12  13   -0.56    6.05
  -1  12  12   -0.82    6.88
  -1  12  12    1.55    5.73
  -1 -12  12    3.01    2.79
   1  12 -12    3.55    4.22
  -1  12  12    3.62    7.16
  -1  12  11   15.89    8.19
  -1  12  11   17.93    8.66
  -1 -12  11   18.20    4.59
   1  12 -11   18.44    5.98
  -1  12  11   17.26    8.82
  -1  12  10   -0.56    5.66
  -1  12  10    7.78    7.05
  -1  12  10    2.72    5.92
  -1 -12  10    1.67    2.69
   1  12 -10   -0.41    4.10
   1  12 -10   -1.60    3.66
  -1 -12   9    1.52    5.80
  -1  12   9    0.55    6.18
   1  12  -9    0.67    4.03
  -1 -12   9    0.27    2.48
  -1  12   9    3.70    5.56
   1  12  -9   -1.69    4.28
  -1  12   9    1.51    5.42
  -1 -12   8   14.99    6.62
  -1  12   8   10.98    7.67
   1  12  -8   17.15    5.78
  -1  12   8   15.02    7.18
   1  12  -8   16.26    5.84
  -1  12   8    8.11    6.29
  -1 -12   7   68.03   11.76
   1  12  -7   50.12    9.48
  -1  12   7   57.00   11.72
  -1  12   7   46.46   10.28
   1  12  -7   57.20   10.40
  -1  12   7   57.35   10.62
  -1 -12   6   43.83    9.48
   1  12  -6   31.00   16.74
   1  12  -6   45.59    8.76
   1  12  -6   43.32    8.54
  -1  12   6   43.28    9.98
  -1  12   6   37.75    9.02
  -1  12   6   41.16    8.57
   1  12  -5   83.79   12.51
  -1  12   5   79.26   13.49
  -1  12   5   78.21   13.42
   1  12  -5   84.35   21.45
   1  12  -5   89.19   12.98
  -1  12   5   95.75   13.02
  -1 -12   5   95.43   13.86
   1  12  -4  122.93   16.11
  -1 -12   4  133.56   16.80
  -1  12   4  112.02   16.48
  -1  12   4  111.06   16.22
   1  12  -4  147.32   25.09
  -1  12   4  119.30   15.63
  -1  12   3   -0.89    3.75
  -1 -12   3    3.27    4.08
   1  12  -3    0.68    3.89
  -1  12   3    1.86    4.66
   1  12  -3    2.76    3.42
  -1  12   3    4.33    4.21
   1  12  -3    4.37   16.13
  -1 -12   2   15.67    5.43
   1  12  -2   11.36    4.14
  -1  12   2    9.99    5.30
  -1  12   2    7.99    4.54
   1  12  -2   11.84    4.90
  -1  12   2   10.77    4.78
   1  12  -1    0.64    3.47
  -1  12   1   -0.35    3.89
  -1  12   1    1.37    3.98
   1  12  -1    0.77   17.86
   1  12   0   82.50   13.16
   1  12   0  119.94   40.32
  -1  12   0   95.11   13.32
   1  12   0   85.11   12.56
  -1  12   0   91.51   13.09
   1  12   0  118.03   25.25
   1  12   1   44.39    8.97
   1  12   1   47.96    8.52
  -1  12  -1   50.80    9.21
  -1  12  -1   45.42    8.65
  -1  12  -2   14.85    5.83
   1  12   2   14.52    6.54
   1  12   2   13.74    5.40
  -1  12  -2   25.20    6.54
   1  12   2   20.43    6.37
   1  12   2   22.51   20.31
  -1  12  -3   -0.76    4.20
   1  12   3    2.84    3.55
   1  12   3    2.57    4.59
   1  12   3    0.69    3.95
   1  12   3    2.45   20.25
   1  12   3    4.30    5.45
   1 -12   3    8.72    4.74
   1  12   4   -2.44    5.44
  -1  12  -4   -2.01    4.43
   1  12   4    2.77    3.88
   1 -12   4    0.80    4.28
   1  12   4    0.40    4.32
   1  12   4   -0.69    4.71
   1  12   4   -6.55   20.04
   1  12   5   10.25    5.30
  -1  12  -5    9.78    5.43
   1 -12   5   10.01    5.12
   1  12   5    9.42    5.64
   1  12   5   10.79    6.34
   1  12   5    9.85    5.88
   1 -12   5    7.94    5.54
   1 -12   6  151.05   19.20
   1  12   6  132.19   18.52
   1  12   6  133.12   19.23
  -1  12  -6  142.92   19.11
   1 -12   6  126.73   17.18
   1  12   6  149.63   19.94
   1 -12   6  151.39   18.54
   1  12   6  141.13   18.39
   1 -12   7  166.43   20.03
   1  12   7  140.68   21.12
  -1  12  -7  146.21   20.61
   1 -12   7  139.82   18.96
   1  12   7  146.25   20.52
   1 -12   7  169.20   21.04
   1  12   7  177.55   22.61
   1  12   7  179.64   20.55
   1  12   8  209.79   31.41
   1  12   8  234.77   32.91
   1 -12   8  297.51   31.89
   1  12   8  333.33   35.01
   1 -12   8  309.87   33.06
   1 -12   8  274.57   31.19
  -1  12  -8  308.09   33.22
   1  12   8  300.38   32.47
   1  12   9    6.69    6.68
   1 -12   9    5.89    4.79
   1 -12   9    6.36    4.18
   1  12   9    1.90    4.41
   1  12   9    7.58    9.03
   1  12   9    3.32    6.39
   1 -12   9    3.69    3.49
  -1  12  -9    5.69    5.33
   1 -12  10  155.20   18.23
   1  12  10  115.30   17.97
   1  12  10  110.36   19.09
   1 -12  10  123.25   16.20
   1  12  10  107.21   17.17
   1  12  10  131.98   20.20
  -1  12 -10  134.86   18.21
   1 -12  10  133.86   16.72
   1 -12  11   89.81   11.77
   1  12  11   53.29   12.30
   1 -12  11   60.76    9.52
   1  12  11   45.40   10.43
   1 -12  11   72.97   10.69
  -1  12 -11   64.96   11.44
   1  12  11   65.99   14.43
   1  12  12    7.56    7.79
   1 -12  12    0.31    3.25
   1  12  12    2.25    4.54
   1 -12  12    4.70    3.81
  -1  12 -12    0.38    4.25
   1  12  12    3.23    7.80
   1  12  13   20.00    8.95
   1  12  13   23.90   10.77
   1 -12  13   50.08    7.43
  -1  12 -13   55.16    8.68
   1 -12  13   38.77    6.82
   1  12  14   -1.79    6.20
  -1  12 -14    9.41    3.76
   1  12  14    8.75    7.03
   1  12  14    8.37    4.32
   1 -12  14    9.40    2.97
  -1  12 -15    1.38    2.29
   1  12  15    3.34    5.69
  -1 -13  15   31.56    4.99
   1  13 -15   26.63    4.31
   1  13 -14    8.71    3.23
  -1 -13  14   11.23    3.90
  -1  13  14    2.37    4.62
  -1  13  14    5.65    4.88
  -1  13  13   22.85    7.50
  -1  13  13   12.19    7.32
  -1 -13  13   28.30    6.33
   1  13 -13   32.24    5.94
  -1  13  13   13.94    7.37
   1  13 -12   68.32    9.35
  -1  13  12   51.12   11.34
  -1  13  12   41.23   11.08
  -1  13  11   -2.12    6.28
   1  13 -11    2.93    3.72
  -1  13  11   -1.68    6.28
  -1  13  11    1.06    5.90
  -1  13  10   -0.55    6.25
  -1  13  10    4.36    6.24
   1  13 -10   -0.40    4.19
  -1  13  10    1.09    5.97
  -1 -13   9    8.37    6.50
  -1  13   9   12.78    7.63
  -1  13   9    3.80    6.03
   1  13  -9   10.83    5.24
  -1  13   9   13.67    6.92
  -1 -13   8   45.40    9.59
   1  13  -8   40.26    8.63
  -1  13   8   31.61    8.75
  -1  13   8   34.33   10.35
  -1  13   8   38.40   10.04
  -1  13   7   12.54    7.60
  -1  13   7   13.58    6.64
  -1 -13   7   13.11    6.24
   1  13  -7   18.09    6.36
  -1  13   7   18.75    6.85
  -1 -13   6   44.34    9.54
  -1  13   6   38.11   10.06
  -1  13   6   36.84    9.35
   1  13  -6   35.77    8.30
   1  13  -6   11.76   14.34
  -1  13   6   45.77    9.04
   1  13  -5   39.60   19.16
  -1  13   5   85.84   12.28
  -1 -13   5   76.30   12.52
  -1  13   5   67.89   12.26
  -1  13   5   71.53   12.85
   1  13  -5   74.22   11.82
  -1 -13   4  503.12   48.54
  -1  13   4  424.55   48.12
  -1  13   4  413.27   47.91
   1  13  -4  447.13   46.52
   1  13  -4  448.36   47.50
  -1  13   4  476.06   47.33
   1  13  -4  351.05   53.05
  -1 -13   3  134.69   17.34
  -1  13   3  122.57   17.36
  -1  13   3  120.80   17.40
   1  13  -3  119.51   15.78
   1  13  -3  102.24   25.81
   1  13  -3  134.59   17.14
  -1  13   3  137.94   16.80
  -1  13   2   68.03   10.51
  -1  13   2   58.36   11.18
  -1  13   2   58.41   10.89
   1  13  -2   64.86    9.87
   1  13  -2   69.19   11.14
  -1 -13   2   74.67   11.30
   1  13  -2   80.96   23.62
  -1  13   1   -0.39    4.46
   1  13  -1    6.89   21.21
  -1  13   1    0.77    4.63
   1  13  -1    1.82    3.95
  -1  13   1   -0.33    3.93
   1  13   0    7.34    5.48
   1  13   0    3.99    4.34
  -1  13   0    7.37    5.50
  -1  13   0    7.47    5.13
   1  13   0   -2.63   19.75
   1  13   1    9.42    5.39
   1  13   1    9.31    4.80
  -1  13  -1    7.17    5.47
  -1  13  -1   11.09    5.65
  -1  13  -2  123.09   16.89
  -1  13  -2  119.15   16.86
   1  13   2  121.25   16.70
   1  13   2  141.70   18.12
   1  13   2  100.39   28.31
   1  13   2  118.65   16.46
   1  13   3  253.01   29.67
  -1  13  -3  281.63   30.17
   1  13   3  248.61   28.70
   1  13   3  262.53   29.28
   1  13   3  290.98   30.70
   1  13   4    0.75    3.99
  -1  13  -4    3.93    5.27
   1 -13   4    1.30    4.30
   1  13   4    0.44    4.56
   1  13   4   -2.96    5.38
   1  13   4    1.79    5.23
   1  13   5   84.11   13.38
   1  13   5   57.53   11.13
   1  13   5   62.89   12.77
   1 -13   5   80.24   12.82
  -1  13  -5   71.67   12.32
   1  13   5   70.12   11.54
   1 -13   6   80.52   12.91
   1  13   6   57.27   11.57
   1  13   6   69.73   12.93
  -1  13  -6   69.29   12.49
   1  13   6   78.26   13.61
   1  13   6   72.08   11.79
   1  13   7  169.11   21.63
   1 -13   7  157.99   19.92
   1  13   7  116.89   18.41
   1  13   7  125.60   20.07
  -1  13  -7  144.47   19.56
   1  13   7  154.10   19.21
   1  13   8   24.88    8.28
   1  13   8   18.81    6.99
   1 -13   8   30.95    7.86
   1 -13   8   23.60    6.00
  -1  13  -8   29.15    8.11
   1  13   8   33.93   10.44
   1  13   8   16.88    7.93
   1  13   9  105.05   17.47
   1  13   9  108.62   18.82
   1 -13   9  132.51   16.97
  -1  13  -9  150.94   19.14
   1  13   9  166.80   22.18
   1 -13   9  149.45   18.71
   1  13   9  137.76   18.66
   1 -13  10    8.25    4.68
   1  13  10    2.18    6.98
   1  13  10    5.55    5.12
  -1  13 -10   11.85    5.95
   1  13  10    8.59    7.82
   1 -13  10   10.73    4.48
   1  13  10    3.27    6.03
   1 -13  11    4.00    3.89
   1  13  11    2.28    4.28
   1  13  11    5.84    7.45
  -1  13 -11    7.92    5.49
   1  13  11    6.27    9.34
   1  13  12    1.28    6.56
   1 -13  12    1.20    3.06
  -1  13 -12    4.77    4.40
   1  13  12    2.45    8.18
  -1  13 -13    5.79    3.57
   1  13  13    4.49    7.51
   1 -13  13    2.93    2.65
   1  13  13    0.72    5.72
  -1  13 -14    0.61    2.54
   1  13  14    3.74    5.66
   1  13  14    3.87    2.86
  -1  13 -15    0.13    1.54
  -1 -14  15    6.44    2.14
  -1 -14  14    5.85    2.76
  -1  14  14   -0.27    3.43
  -1  14  14   -0.71    3.33
   1  14 -14    1.88    1.98
  -1  14  13    1.63    4.96
  -1  14  13    2.16    4.88
   1  14 -13    0.67    2.71
  -1  14  12   11.74    6.95
  -1  14  12    8.95    7.17
   1  14 -12   16.87    4.81
  -1  14  12    5.78    6.49
  -1  14  11    2.47    6.56
  -1  14  11   -0.50    5.49
   1  14 -11   -0.33    3.56
  -1  14  11   -1.04    6.68
   1  14 -10    9.30    4.77
  -1 -14  10   10.46    5.78
  -1  14  10    6.92    7.04
  -1  14  10    4.80    6.64
  -1  14  10    2.10    5.75
  -1  14   9   -1.65    6.36
  -1 -14   9    2.33    5.16
  -1  14   9    3.27    6.81
   1  14  -9    2.40    4.27
  -1  14   9    1.01    5.67
  -1 -14   8   29.29    8.06
  -1  14   8   22.17    8.98
  -1  14   8   24.88    8.73
   1  14  -8   23.79    7.33
  -1  14   8   32.81    8.80
  -1 -14   7  123.95   17.63
  -1  14   7  133.84   17.55
  -1  14   7  117.05   18.40
  -1  14   7  110.16   17.90
   1  14  -7  120.04   16.88
  -1  14   6    3.15    6.07
   1  14  -6    2.05    3.89
   1  14  -6    6.82    4.98
  -1  14   6    1.03    5.76
  -1 -14   6    6.18    5.45
  -1  14   6    5.81    5.28
  -1 -14   5  103.09   14.62
  -1  14   5   97.97   15.64
   1  14  -5   80.39   12.30
  -1  14   5   91.29   15.24
   1  14  -5  100.43   14.30
  -1  14   5  101.76   14.06
  -1 -14   4    1.34    4.35
   1  14  -4    0.33    3.36
  -1  14   4    1.92    5.74
  -1  14   4    0.94    4.86
  -1  14   4    3.76    4.91
   1  14  -4    0.42    4.33
   1  14  -4   -9.30   19.67
  -1 -14   3   -0.43    4.41
  -1  14   3    6.79    5.71
  -1  14   3    4.61    6.21
   1  14  -3    6.70    4.18
   1  14  -3    1.23    4.65
   1  14  -3   -8.90   20.35
  -1  14   3    4.37    4.74
  -1  14   2  233.11   28.67
  -1  14   2  241.49   28.78
   1  14  -2  256.42   28.67
  -1  14   2  258.34   27.94
   1  14  -2  150.32   36.49
  -1  14   1   92.82   12.92
   1  14  -1   67.94   13.03
  -1  14   1   88.26   13.57
   1  14  -1   94.96   13.43
  -1  14   1   81.60   13.34
   1  14  -1   51.24   25.36
   1  14   0    7.02    5.71
  -1  14   0   16.49    6.54
   1  14   0    7.71    5.21
  -1  14   0    6.47    5.74
  -1  14  -1    6.10    5.60
   1  14   1    4.14    4.98
   1  14   1    5.06    5.20
  -1  14  -1    3.49    5.30
   1  14   1    6.99    6.37
  -1  14  -2   17.32    6.83
   1  14   2   21.22    6.76
   1  14   2   14.24    6.39
  -1  14  -2   16.52    7.22
   1  14   2   17.31    7.66
  -1  14  -3   21.82    7.13
   1  14   3   11.76    6.04
  -1  14  -3    9.60    5.93
   1  14   3   13.77    6.97
   1  14   3   10.74    5.95
  -1  14  -4   78.45   13.09
  -1  14  -4   86.68   13.74
   1  14   4   77.52   13.65
   1  14   4   83.06   14.01
   1  14   4   68.59   12.03
   1  14   5    9.94    5.58
   1  14   5   11.57    6.10
   1  14   5    9.95    6.49
  -1  14  -5    6.67    5.33
   1  14   5   15.13    7.98
   1 -14   5   11.80    6.25
   1  14   6   29.66    7.93
   1  14   6   31.59    9.22
   1 -14   6   26.16    7.78
  -1  14  -6   40.93    9.29
   1  14   6   32.34    8.19
   1  14   6   37.39   10.28
  -1  14  -7   97.73   15.01
   1  14   7   91.13   14.28
   1 -14   7   93.12   14.41
   1  14   7   80.65   13.91
   1  14   7   80.49   14.56
   1  14   7  122.93   17.41
  -1  14  -8  116.40   16.50
   1  14   8  135.52   19.22
   1  14   8   92.91   15.06
   1  14   8   81.18   16.32
   1  14   8  112.09   16.03
   1 -14   8  118.71   16.15
   1  14   9  223.42   30.43
   1 -14   9  261.12   29.52
  -1  14  -9  241.36   29.49
   1  14   9  276.64   32.43
   1  14   9  254.27   29.63
   1  14  10   36.03   10.00
   1  14  10   39.68    9.91
   1  14  10   42.75   12.33
   1 -14  10   53.57    9.25
  -1  14 -10   44.25    8.99
  -1  14 -11   91.14   13.22
   1 -14  11   99.55   12.85
   1  14  11   83.62   15.79
   1  14  11   77.38   13.91
  -1  14 -12   88.89   11.10
   1  14  12   49.27   10.98
   1  14  12   68.98   14.07
  -1  14 -13   19.47    4.53
   1  14  13   12.77    7.54
  -1  14 -14   -0.15    2.12
  -1  14 -14    0.16    1.83
   1  14  14    1.48    4.42
  -1  15  13   -2.11    4.12
  -1  15  13    1.17    3.58
   1  15 -13   -1.04    2.18
  -1  15  12    1.77    5.37
  -1  15  12    5.62    5.26
   1  15 -12    2.81    2.96
   1  15 -11    4.06    3.80
  -1  15  11    2.22    5.46
  -1  15  11    0.93    5.11
  -1  15  10    6.08    6.36
  -1 -15  10    7.08    4.91
   1  15 -10    9.40    4.50
  -1  15  10    2.48    6.17
  -1  15  10    6.74    5.95
  -1 -15   9   -0.43    4.98
  -1  15   9    7.40    7.02
   1  15  -9    0.28    2.98
   1  15  -9   -1.49    4.06
  -1  15   9    4.25    6.53
  -1  15   9    1.45    5.43
  -1  15   8   18.03    8.13
  -1 -15   8   12.36    6.26
   1  15  -8   19.98    5.47
  -1  15   8   15.74    8.08
   1  15  -8   15.70    5.81
  -1  15   8   13.58    6.57
  -1  15   7   34.68   10.33
  -1 -15   7   40.54    9.28
   1  15  -7   36.40    7.43
  -1  15   7   34.48    9.01
  -1  15   7   37.35   10.49
   1  15  -7   42.80    9.00
   1  15  -6   44.78    7.90
  -1 -15   6   46.55    9.66
  -1  15   6   41.22   10.44
  -1  15   6   34.78   10.17
   1  15  -6   32.25    8.38
  -1  15   6   43.40    9.10
   1  15  -5  113.65   16.19
  -1  15   5   95.18   17.31
  -1  15   5  114.89   15.97
  -1  15   5  102.71   17.01
  -1 -15   5  126.14   17.01
  -1  15   4  486.30   54.04
  -1  15   4  482.76   53.89
   1  15  -4  469.33   52.78
  -1  15   4  548.09   53.06
  -1 -15   4  481.88   53.10
   1  15  -3 1532.92  134.52
  -1  15   3 1568.69  134.07
  -1  15   3 1408.58  134.97
  -1  15   3 1466.15  135.33
   1  15  -2  229.52   29.08
  -1  15   2  250.14   29.59
  -1  15   2  249.10   29.54
  -1  15   2  277.96   28.70
   1  15  -2  253.17   28.95
  -1  15   1   64.02   11.94
   1  15  -1   50.94   11.39
   1  15  -1   65.09   11.47
  -1  15   1   63.39   12.18
  -1  15   1   67.64   10.86
   1  15  -1   18.32   23.93
   1  15   0  -11.45   23.30
   1  15   0    1.37    4.77
  -1  15   0   10.77    6.50
  -1  15   0    6.27    5.08
   1  15   0    5.72    4.61
  -1  15   0    9.83    6.10
   1  15   0    5.52    7.01
   1  15   1    2.50    6.40
  -1  15  -1    0.94    5.36
   1  15   1   -0.44    4.71
  -1  15  -1    2.83    5.39
   1  15   1    0.45    4.25
   1  15   2   22.53    7.02
  -1  15  -2   19.74    7.26
   1  15   2   16.33    6.82
  -1  15  -2   17.61    7.08
   1  15   2   19.54    7.59
   1  15   3    0.82    5.55
   1  15   3    4.85    5.35
  -1  15  -3    6.65    6.32
  -1  15  -3    5.31    5.70
   1  15   3    9.60    7.41
   1  15   4   33.06    8.41
   1  15   4   41.54   10.62
  -1  15  -4   40.73    9.53
   1  15   4   38.19    9.60
  -1  15  -4   36.99    9.47
   1  15   5    8.93    5.90
  -1  15  -5   17.78    7.06
   1  15   5    8.78    6.16
  -1  15  -5    9.27    6.87
   1  15   5    9.50    7.83
  -1  15  -6   24.29    8.15
  -1  15  -6   26.08    8.01
   1  15   6   20.61    8.26
   1  15   6   29.06   10.03
   1  15   6   15.65    6.51
   1  15   7   54.87   10.19
  -1  15  -7   39.85    9.59
   1  15   7   46.62   10.94
   1  15   7   52.49   12.49
   1  15   8   36.54    9.60
   1  15   8   39.93   11.16
   1  15   9   35.89    9.27
  -1  15  -9   38.28    8.70
   1  15   9   34.08   11.15
   1  15   9   32.10    9.04
  -1  15 -10  231.26   25.42
   1  15  10  230.34   28.24
   1  15  10  186.42   25.06
  -1  15 -11  197.93   22.34
   1  15  11  175.58   24.92
  -1  15 -12   30.51    5.91
  -1  15 -12   27.22    5.66
   1  15  12   17.24    8.36
  -1  15 -13    8.12    3.08
  -1  15 -13    9.94    3.12
   1  15  13    7.15    5.66
  -1  16  13    2.07    2.91
  -1  16  12    2.32    4.65
  -1  16  12    9.64    5.00
   1  16 -12   16.84    3.76
  -1 -16  11   72.91   10.10
  -1  16  11   50.70   10.69
   1  16 -11   68.20    9.41
  -1 -16  10    5.47    4.38
  -1  16  10   -1.32    5.05
  -1  16  10   -0.46    4.72
   1  16 -10    2.03    3.57
  -1 -16   9   17.80    6.20
  -1  16   9   11.03    7.61
  -1  16   9   10.22    6.90
   1  16  -9   20.11    5.63
  -1  16   9   16.12    6.87
  -1  16   8   31.07   10.19
  -1 -16   8   63.21   10.22
   1  16  -8   48.60    9.01
  -1  16   8   48.35   10.11
  -1  16   8   38.92   10.88
  -1 -16   7   48.16    9.55
  -1  16   7   46.62   10.95
  -1  16   7   37.52   10.23
   1  16  -7   35.12    8.18
  -1  16   7   40.69    9.59
  -1 -16   6    2.76    5.20
  -1  16   6   -2.16    7.10
   1  16  -6   -1.26    4.97
  -1  16   6   -2.70    6.36
  -1  16   6    0.42    5.20
  -1  16   5  386.57   47.97
  -1  16   5  435.59   48.44
   1  16  -5  423.80   46.82
  -1  16   5  476.33   47.31
  -1  16   4  210.68   28.14
   1  16  -4  198.48   26.38
  -1  16   4  261.41   27.34
  -1  16   4  221.85   28.30
   1  16  -3  580.50   69.69
  -1  16   3  716.18   71.15
   1  16  -3  665.85   69.66
  -1  16   3  638.41   70.51
  -1  16   3  740.60   69.58
  -1  16   2   59.67   12.29
   1  16  -2   66.48   12.23
  -1  16   2   50.12   11.48
   1  16  -2   62.02   11.36
  -1  16   2   61.53   10.50
   1  16  -1   -0.95    5.35
  -1  16   1    2.49    5.75
  -1  16   1    0.40    4.38
  -1  16   1   -1.00    5.85
   1  16  -1    0.91    5.32
  -1  16   0   69.78   13.01
  -1  16   0   72.97   11.82
   1  16   0   62.29   11.91
   1  16   0   60.34   11.86
   1  16   0   84.13   14.03
   1  16   1   56.09   10.81
  -1  16  -1   59.37   11.44
   1  16   1   47.15   10.73
  -1  16  -1   53.16   10.07
   1  16   1   56.77   12.28
   1  16   2    7.19    5.84
   1  16   2    7.36    5.58
   1  16   2   10.41    7.21
  -1  16  -2   15.50    6.97
   1  16   3   63.82   12.29
   1  16   3   61.05   11.27
  -1  16  -3   65.81   12.22
   1  16   3   73.04   13.58
   1  16   4   41.96    9.19
  -1  16  -4   54.29   10.73
   1  16   4   37.44   10.17
   1  16   4   52.58   11.76
  -1  16  -5    5.15    6.26
   1  16   5    1.04    5.08
   1  16   5    1.07    7.19
   1  16   5    6.75    5.93
  -1  16  -6   82.93   13.36
   1  16   6   89.67   15.25
   1  16   6   63.45   13.27
   1  16   6   80.43   12.66
   1  16   7   23.09    7.45
   1  16   7   22.62    7.99
  -1  16  -7   32.67    8.16
   1  16   7   32.99    9.82
   1  16   8   25.08    7.54
   1  16   8   26.71    8.06
   1  16   8   24.92    9.07
  -1  16  -8   24.98    7.49
   1  16   9  552.40   65.31
  -1  16  -9  684.80   64.88
   1  16   9  704.97   67.58
   1  16   9  594.13   64.02
  -1  16 -10   78.38   11.36
   1  16  10   76.55   14.06
  -1  16 -11  175.66   18.43
   1  16  11  123.32   20.20
  -1  16 -12   95.24   11.69
  -1  16 -12  114.66   11.84
   1  17 -12   17.54    3.80
  -1  17  12   11.45    3.96
  -1  17  11    4.31    5.00
   1  17 -11   16.95    3.67
  -1  17  11    9.77    4.90
  -1  17  10    9.59    5.83
  -1  17  10    5.69    5.39
   1  17 -10   15.52    4.24
  -1  17   9    6.80    6.20
  -1  17   9    8.61    6.65
   1  17  -9   10.22    4.14
  -1  17   8    7.01    6.22
  -1  17   8    2.44    5.87
   1  17  -8    5.86    4.32
  -1  17   7    8.95    7.13
   1  17  -7    7.21    4.62
  -1  17   7    5.48    5.16
   1  17  -6  143.40   18.87
  -1  17   6  149.68   19.26
  -1  17   6  146.92   20.93
   1  17  -5   44.56    9.37
  -1  17   5   48.46    9.71
  -1  17   5   56.39   11.51
   1  17  -5   47.42   10.44
   1  17  -4  415.41   50.88
   1  17  -4  461.82   50.80
  -1  17   4  549.50   51.38
  -1  17   4  480.21   52.42
   1  17  -3   -2.85    5.37
   1  17  -3    1.31    4.96
  -1  17   3    4.63    6.27
  -1  17   3    1.18    4.46
   1  17  -2   11.25    6.36
  -1  17   2    3.06    6.05
   1  17  -2    9.01    5.74
  -1  17   2   12.51    5.71
   1  17  -1   17.63    6.79
  -1  17   1   16.61    7.57
   1  17  -1   14.76    6.61
  -1  17   1   13.34    5.77
   1  17  -1   11.53    7.43
   1  17   0  127.74   19.23
  -1  17   0  143.16   20.09
  -1  17   0  159.66   19.23
   1  17   0  151.30   20.80
   1  17   0  135.07   18.95
  -1  17  -1   80.39   13.97
   1  17   1   77.85   13.70
   1  17   1   93.93   15.29
  -1  17  -1   83.18   12.68
   1  17   1   78.78   13.22
  -1  17  -2   61.19   11.87
   1  17   2   53.00   11.96
   1  17   2   57.11   11.71
   1  17   2   58.41   10.71
  -1  17  -2   61.53   10.51
   1  17   3  226.94   27.60
  -1  17  -3  207.04   26.24
   1  17   3  199.99   26.52
   1  17   3  216.51   25.36
   1  17   4   46.42    9.08
  -1  17  -4   51.89   10.55
   1  17   4   40.11   10.26
   1  17   4   55.95   12.20
   1  17   5   23.38    6.42
  -1  17  -5   18.79    6.87
   1  17   5   16.98    7.11
   1  17   5   18.13    8.74
  -1  17  -6    7.83    5.76
   1  17   6    8.33    6.24
   1  17   6    4.61    7.37
   1  17   6    2.64    5.04
   1  17   7   23.13    6.71
  -1  17  -7   20.92    6.92
   1  17   7   19.31    7.56
   1  17   7   29.90    9.20
   1  17   8  134.61   19.11
  -1  17  -8  142.12   18.10
   1  17   8  157.85   20.90
  -1  17  -9   65.09   10.12
   1  17   9   59.42   10.93
   1  17   9   80.14   13.34
  -1  17 -10  103.58   13.22
   1  17  10  112.07   16.20
  -1  17 -11    0.18    2.37
   1  17  11    0.38    5.03
  -1  17 -12   27.63    4.28
   1  18 -11   74.27    9.02
   1  18 -10    9.89    3.87
  -1  18  10    5.54    4.40
   1  18 -10   10.47    3.06
  -1  18  10    4.67    4.59
   1  18  -9   65.79    9.89
   1  18  -9   76.93    9.54
  -1  18   9   51.60   10.41
  -1  18   8    7.92    6.19
   1  18  -8   24.43    5.38
   1  18  -8   18.23    5.96
  -1  18   7    8.71    6.32
   1  18  -7    8.58    5.18
   1  18  -7   11.08    4.46
  -1  18   6    5.57    6.33
   1  18  -6    3.11    5.27
   1  18  -6   -0.68    4.02
  -1  18   5    6.27    6.13
   1  18  -5    2.45    5.35
   1  18  -5    4.08    4.38
   1  18  -4    7.09    5.77
  -1  18   4   12.23    7.26
   1  18  -4   13.79    5.91
  -1  18   4    8.27    5.34
   1  18  -3   52.28   10.31
   1  18  -3   50.33    9.89
  -1  18   3   42.67   10.68
  -1  18   3   57.74    9.79
   1  18  -3   56.76   11.45
   1  18  -2   17.18    6.24
  -1  18   2   15.59    7.52
   1  18  -2   19.59    6.88
  -1  18   2   16.71    5.91
   1  18  -2   17.80    7.86
  -1  18   1   89.78   14.62
   1  18  -1   74.77   13.19
  -1  18   1   94.13   12.98
   1  18  -1   97.32   15.31
   1  18  -1   81.01   13.10
  -1  18   0    1.90    5.74
   1  18   0    0.79    4.92
   1  18   0    1.37    4.87
  -1  18   0    5.46    4.70
   1  18   0    0.50    6.10
  -1  18  -1   -0.46    5.70
   1  18   1    0.76    4.57
   1  18   1    3.49    6.29
  -1  18  -1    2.91    4.51
   1  18   1   -0.47    5.12
  -1  18  -2   41.44    9.71
   1  18   2   45.60    8.96
   1  18   2   55.59   10.53
   1  18   2   38.70   10.42
  -1  18  -2   46.14    8.80
  -1  18  -3  139.92   20.76
   1  18   3  157.35   21.56
   1  18   3  204.87   23.40
  -1  18  -3  175.90   20.46
   1  18   3  158.07   20.06
  -1  18  -4   -0.41    4.79
   1  18   4   -0.93    4.86
   1  18   4    3.43    7.04
  -1  18  -4    1.02    4.32
   1  18   4    5.95    4.79
  -1  18  -5   77.07   12.66
   1  18   5   87.49   13.84
   1  18   5   94.45   14.99
   1  18   5   74.97   11.69
  -1  18  -6    0.72    4.68
   1  18   6    3.94    5.11
   1  18   6    6.05    7.27
   1  18   7    1.63    4.80
  -1  18  -7   -0.64    4.13
   1  18   7    4.51    6.40
   1  18   8   13.55    5.84
  -1  18  -8   22.44    5.66
   1  18   8   24.94    8.22
  -1  18  -9   -0.22    3.09
   1  18   9    5.99    5.95
  -1  18 -10   11.63    3.28
   1  18  10    8.86    5.72
  -1  19   9   28.72    6.62
   1  19  -9   44.07    5.88
   1  19  -9   44.01    6.24
  -1  19   8   25.76    6.70
   1  19  -8   34.87    5.57
   1  19  -8   27.69    5.67
   1  19  -7    7.37    3.62
   1  19  -7    5.56    3.92
  -1  19   7    5.62    5.23
   1  19  -6    9.18    4.46
  -1  19   6    3.49    5.12
   1  19  -6    7.95    3.99
   1  19  -5   -0.32    3.61
  -1  19   5   -0.41    4.97
   1  19  -5    1.90    3.93
   1  19  -5   -5.00    5.66
   1  19  -4   10.05    4.96
   1  19  -4   11.04    5.04
  -1  19   4   13.37    6.72
   1  19  -4   12.72    6.40
   1  19  -3   38.33    8.01
   1  19  -3   28.89    7.08
  -1  19   3   33.34    9.15
   1  19  -3   35.64    8.77
   1  19  -2   64.67   11.15
  -1  19   2   59.81   11.96
   1  19  -2   63.67   10.58
   1  19  -2   79.59   12.80
   1  19  -1   -3.36    5.05
   1  19  -1   -1.21    4.66
  -1  19   1    3.48    5.12
   1  19  -1    3.15    5.67
   1  19   0   21.71    6.69
   1  19   0   33.10    8.80
  -1  19   0   25.26    8.10
   1  19   0   27.43    7.61
  -1  19  -1  169.07   22.17
   1  19   1  165.99   21.82
   1  19   1  189.81   22.96
   1  19   1  172.77   20.64
   1  19   2   49.52   10.28
  -1  19  -2   55.78   10.58
   1  19   2   52.48    9.04
   1  19   2   69.40   11.97
  -1  19  -3  147.67   20.27
   1  19   3  157.25   20.71
   1  19   3  188.64   22.16
   1  19   3  157.18   18.77
  -1  19  -4    8.15    5.56
   1  19   4   13.86    5.82
   1  19   4    7.44    6.43
  -1  19  -5   -1.29    4.10
   1  19   5    0.78    4.39
   1  19   5    0.42    6.01
  -1  19  -6   32.55    7.21
   1  19   6   36.02    8.05
   1  19   6   52.59   10.13
  -1  19  -7   -0.74    3.44
   1  19   7   -3.90    4.10
   1  19   7   -2.68    5.77
   1  19   8    2.12    5.06
  -1  19  -8    0.60    2.94
  -1  19  -9    0.72    1.89
   1  19   9    0.30    3.88
   1  20  -8    2.05    2.75
  -1  20   7    2.43    3.46
   1  20  -7    6.74    2.77
   1  20  -7    8.59    2.94
   1  20  -7    7.90    3.83
   1  20  -6   26.07    5.17
  -1  20   6   26.57    6.52
   1  20  -6   31.26    5.51
   1  20  -6   34.05    6.80
   1  20  -5    4.60    3.53
  -1  20   5    0.65    4.04
   1  20  -5    1.00    3.11
   1  20  -5    2.14    4.35
   1  20  -4   13.27    4.56
   1  20  -4   12.50    4.53
  -1  20   4   12.14    5.84
   1  20  -4   12.35    5.63
   1  20  -3   -0.92    3.72
  -1  20   3    0.36    4.83
   1  20  -3   -1.07    4.72
   1  20  -3   -0.74    3.43
   1  20  -2   28.69    6.32
  -1  20   2   28.93    7.71
   1  20  -2   32.29    7.95
   1  20  -2   38.35    7.42
   1  20  -1    1.22    3.37
  -1  20   1    5.10    5.21
   1  20  -1   -0.34    3.93
   1  20  -1    8.00    5.89
  -1  20   0   -2.15    4.58
   1  20   0    5.02    5.23
   1  20   0    0.70    4.08
  -1  20  -1   83.34   13.50
   1  20   1  100.27   13.90
   1  20   1  103.86   14.64
   1  20   2   93.27   13.95
  -1  20  -2   87.96   13.86
  -1  20  -3    3.98    4.43
   1  20   3    0.69    3.97
   1  20   3    3.79    5.52
  -1  20  -4   10.86    4.94
   1  20   4    8.56    4.60
   1  20   4   12.41    6.10
   1  20   5    5.46    4.13
  -1  20  -5   11.81    4.53
   1  20   5   15.74    6.63
   1  20   6   10.46    4.37
  -1  20  -6   14.94    4.16
   1  20   6   14.53    5.95
  -1  20  -7    0.32    2.13
   1  20   7    0.29    3.99
   1  21  -6   11.64    3.63
   1  21  -5    1.79    2.01
   1  21  -5    2.17    3.33
  -1  21   4    0.47    3.16
   1  21  -4    0.78    2.46
   1  21  -4    7.38    4.12
  -1  21   3   16.65    5.48
   1  21  -3   31.06    5.53
   1  21  -3   32.26    6.49
  -1  21   2   37.28    7.47
   1  21  -2   37.53    6.94
   1  21  -2   56.35    8.56
  -1  21   1   85.27   12.64
   1  21  -1   95.53   12.46
   1  21  -1  112.56   13.79
  -1  21   0   35.17    7.48
   1  21   0   42.82    7.32
   1  21   0   53.37    8.88
  -1  21  -1    3.82    3.75
   1  21   1    4.79    3.61
   1  21   1    6.76    4.80
  -1  21  -2    6.16    3.89
   1  21   2    6.26    3.63
   1  21   2   11.80    5.51
  -1  21  -3    5.55    3.41
   1  21   3    4.47    3.38
   1  21   3    7.28    4.89
  -1  21  -4    4.59    2.80
   1  21   4    5.19    3.19
   1  21   4   11.63    5.11
   1  21   5   58.70    9.22
   1  22  -2   82.94   10.50
   1  22  -1   84.46   10.83
   1  22   0  190.77   21.04
   1  22   1  200.32   21.91
  -2   0  18    6.33    3.55
  -2   0  17   -2.55    4.21
  -2   0  16    0.58    5.47
   2   0 -16   -0.68    2.52
  -2   0  15    0.69    6.57
  -2   0  15    4.80    7.38
   2   0 -15    1.24    3.15
  -2   0  14   13.55    9.12
   2   0 -14   27.68    6.52
  -2   0  13   -3.09    8.21
   2   0 -13   -1.19    4.07
  -2   0  12    2.60    4.95
  -2   0  12   -0.75    7.14
   2   0 -12    1.98    4.27
  -2   0  11   -0.75    6.61
  -2   0  11    0.81    4.51
  -2   0  11    1.40    6.86
  -2   0  10   96.39   22.44
  -2   0  10  141.38   22.96
   2   0  -9   -0.37    2.55
  -2   0   9   -0.63    4.69
  -2   0   9   -0.32    3.49
  -2   0   9    1.70    5.60
  -2   0   8 2109.03  128.07
   2   0  -8 2059.89  131.21
   2   0  -8 1784.40  123.56
  -2   0   8 1422.21  121.79
  -2   0   8  780.71  121.68
  -2   0   7   -0.49    4.00
  -2   0   7    0.48    4.20
   2   0  -7    1.13    4.74
   2   0  -7   -0.80    2.44
  -2   0   7    1.42    2.82
  -2   0   6   56.70   10.54
  -2   0   6   38.58    7.68
   2   0  -6   51.06    7.49
  -2   0   5    1.37    5.53
   2   0  -5    0.18    2.39
   2   0  -5   -0.42    4.55
  -2   0   5    4.09    5.90
  -2   0   4  101.33   14.59
  -2   0   4   94.26   13.39
   2   0  -4   86.70   13.00
   2   0  -4   87.29   10.13
  -2   0   4   73.11   10.99
   2   0  -3    0.88    1.71
  -2   0   3    1.22    5.86
   2   0  -3    2.33    4.22
   2   0  -3    1.21    4.18
  -2   0   3   -3.22    6.14
  -2   0   3    0.22    2.96
   2   0  -2  660.94   63.07
  -2   0   2  594.24   66.35
   2   0  -2  694.56   66.31
   2   0  -2  670.85   65.87
  -2   0   2  637.10   65.04
  -2   0   1   -0.34    5.21
  -2   0   1    1.02    2.88
  -2   0   0  937.42   83.01
  -2   0   0  936.70   85.46
  -2   0   0  908.47   84.25
  -2   0   0  811.81   81.32
  -2   0  -1    0.27    3.75
  -2   0  -1    0.43    1.16
  -2   0  -1   -1.32    2.74
  -2   0  -1    0.12    2.13
  -2   0  -2  260.22   25.94
  -2   0  -2  263.75   27.97
  -2   0  -2  256.18   25.68
  -2   0  -3    0.13    1.51
  -2   0  -3    0.40    1.06
  -2   0  -4 4591.67  439.50
  -2   0  -5    0.96    1.91
   2   0   6  476.47   50.48
   2   0   6  428.56   52.75
  -2   0  -6  582.17   51.94
   2   0   6  554.21   52.37
   2   0   7    5.57    5.62
  -2   0  -7    0.59    2.44
   2   0   7   -1.87    5.78
   2   0   8  101.86   18.81
   2   0   8  156.42   18.96
   2   0   9    7.33    8.50
   2   0   9    1.79    5.33
   2   0   9    6.06    7.56
   2   0  10    7.59   10.48
   2   0  10    1.47    3.10
   2   0  10    3.06    8.57
   2   0  11   10.02   11.46
   2   0  11    0.63    2.86
   2   0  11   -5.12    9.66
   2   0  12   48.14   15.35
   2   0  12   33.14   15.99
   2   0  13   -8.68   14.26
   2   0  13    2.73    9.80
   2   0  13    1.22    2.87
   2   0  13   -1.59    6.47
   2   0  14   26.51    8.82
   2   0  14   38.15    6.31
   2   0  14   13.05   11.45
   2   0  14   21.19   11.13
   2   0  15   -0.70    9.08
   2   0  15    0.22    2.27
   2   0  15   -2.15    7.96
   2   0  16   -0.58    8.29
   2   0  16    6.11    3.10
   2   0  16    0.55    6.20
   2   0  17   -0.16    1.68
  -2   1  18   19.22    5.15
  -2  -1  18   21.69    5.12
  -2  -1  17    3.66    4.15
  -2   1  17    4.38    4.18
  -2  -1  16    2.17    4.64
  -2   1  16    4.71    5.90
   2   1 -16   -0.65    2.37
   2  -1 -16    0.93    2.65
  -2  -1  15    0.67    6.31
  -2   1  15    4.27    7.90
  -2   1  15    4.06    7.04
   2   1 -15    5.73    3.49
   2  -1 -15   -0.32    2.87
  -2  -1  14    3.78    7.62
  -2   1  14   -0.75    7.61
   2   1 -14   11.13    4.85
   2  -1 -14   10.83    4.68
  -2   1  14    6.27    8.65
  -2  -1  13    8.57    7.48
  -2   1  13   11.45    8.88
   2   1 -13    9.84    4.98
   2  -1 -13   13.11    5.22
  -2   1  12  129.27   16.07
  -2   1  12   72.55   16.98
   2   1 -12   95.63   14.47
  -2  -1  12   92.89   18.45
  -2   1  11   39.28    8.03
  -2  -1  11   17.87    9.14
  -2   1  11   14.48    8.63
  -2  -1  11   12.67    8.67
   2   1 -11   18.43    6.22
  -2   1  10   32.57   12.99
  -2   1  10   72.15   15.96
  -2   1  10  191.18   16.77
  -2  -1  10  179.44   16.31
  -2  -1  10   78.93   15.79
  -2   1  10   81.28   15.71
  -2  -1  10   80.20   16.31
  -2  -1   9  354.24   31.59
  -2  -1   9  162.22   31.47
  -2  -1   9  223.59   32.55
  -2   1   9  188.48   31.34
  -2   1   9  169.26   31.79
  -2   1   9  344.02   31.53
  -2  -1   8  303.46   25.43
   2   1  -8  287.31   27.11
   2   1  -8  250.32   21.14
   2  -1  -8   79.23   20.07
  -2  -1   8   82.30   19.20
  -2   1   8  202.05   19.40
   2  -1  -8  287.64   26.60
  -2  -1   8  106.93   19.72
  -2   1   8   90.98   18.61
  -2  -1   8  208.28   19.47
  -2   1   8  232.57   21.50
  -2   1   8   77.62   18.87
  -2  -1   7  260.28   25.35
  -2  -1   7   74.62   19.81
  -2   1   7  267.26   24.44
   2  -1  -7  260.91   25.80
   2   1  -7  235.77   21.40
  -2   1   7   86.57   19.89
  -2   1   7  200.37   21.49
   2   1  -7  262.83   26.22
  -2   1   7  178.82   19.71
  -2   1   6  302.53   31.67
   2   1  -6  270.89   28.73
  -2  -1   6  305.63   31.36
  -2   1   6  207.02   28.47
  -2  -1   6  311.85   32.98
  -2   1   5  433.67   43.62
   2   1  -5  413.73   43.57
   2   1  -5  388.34   40.38
  -2  -1   5  446.04   43.58
  -2  -1   5  455.72   45.29
  -2  -1   5  324.60   40.82
  -2  -1   4    3.87    6.79
   2   1  -4    2.55    4.74
   2  -1  -4    1.06    4.27
  -2   1   4    5.55    4.96
   2   1  -4    3.99    2.72
  -2  -1   4    0.25    3.04
  -2  -1   4    5.41    5.86
  -2   1   4    2.80    3.58
   2  -1  -4    3.27    2.14
  -2   1   4    8.18    4.74
  -2   1   3  681.72   75.49
   2   1  -3  782.42   74.39
   2  -1  -3  755.71   73.75
   2  -1  -3  768.43   76.99
   2   1  -3  796.11   77.02
   2   1  -3  785.11   77.82
  -2  -1   3  686.40   77.31
  -2   1   3  867.51   76.63
  -2  -1   3  712.60   75.51
  -2   1   3  813.54   78.07
  -2  -1   3  843.63   79.38
  -2   1   2  112.41   15.91
  -2   1   2  105.98   13.85
   2   1  -2  127.73   12.41
   2   1  -2  111.73   15.15
   2  -1  -2  122.10   14.50
  -2  -1   2   83.40   15.25
  -2  -1   2  122.69   13.87
   2   1  -2  124.48   14.83
  -2   1   2  122.48   15.19
  -2   1   1  427.76   47.52
  -2  -1   1  480.77   46.15
   2   1  -1  474.08   47.85
  -2  -1   1  481.51   50.47
  -2   1   1  421.89   48.17
  -2  -1   1  458.53   47.24
   2   1  -1  498.68   45.85
  -2  -1   0  141.01   15.30
  -2   1   0  155.75   18.52
  -2  -1   0  124.98   17.32
   2   1   0  163.08   16.58
  -2   1   0  126.56   16.41
  -2  -1   0  150.72   16.20
   2   1   0  170.98   15.16
   2  -1   0  144.41   19.08
  -2  -1   0  144.22   19.04
  -2   1  -1  139.35   14.14
  -2   1  -1  170.12   17.83
  -2  -1  -1  137.06   14.69
  -2   1  -1  141.68   15.88
  -2  -1  -1  150.32   17.09
  -2   1  -1  135.59   16.27
  -2  -1  -1  156.52   15.13
   2  -1   1  153.45   18.90
  -2  -1  -1  147.62   17.99
   2  -1   2    7.07    5.39
  -2  -1  -2    8.44    4.29
  -2   1  -2   12.15    2.38
  -2  -1  -2    8.74    2.09
  -2   1  -2    6.36    2.82
  -2  -1  -3   16.78    4.40
  -2  -1  -3   19.86    3.40
  -2   1  -3   18.34    3.51
  -2   1  -3   22.44    3.34
   2  -1   3   26.33    7.02
  -2   1  -4  867.53   88.25
  -2   1  -4  905.42   88.73
  -2  -1  -4 1015.46   89.51
  -2   1  -5 1789.98  174.53
  -2   1  -5 1739.45  174.58
  -2   1  -5 1791.08  175.84
  -2  -1  -5 2116.47  177.10
   2   1   5 1954.34  176.47
   2  -1   6 1090.89  110.62
  -2   1  -6 1195.54  111.24
   2   1   6 1021.99  110.11
   2  -1   6  793.72  112.26
   2   1   6 1123.15  112.77
   2  -1   6 1172.49  112.40
  -2  -1  -6 1600.75  114.21
   2   1   6 1394.84  112.28
   2  -1   7  282.71   30.45
   2   1   7  261.71   32.81
   2  -1   7  197.08   32.50
  -2   1  -7  274.07   32.13
  -2   1  -7  285.04   31.05
   2  -1   7  292.12   32.68
   2   1   7  352.82   32.61
   2  -1   8   63.21   12.66
   2   1   8   73.45   12.46
   2  -1   8   75.62   12.03
   2  -1   8   51.61   12.42
   2   1   8   50.17   11.92
   2  -1   9  122.26   24.91
   2   1   9  174.09   26.63
   2  -1   9  238.91   23.16
   2  -1   9  229.27   25.62
   2  -1   9  173.80   25.93
   2   1   9  223.88   25.90
   2  -1  10   -1.24    9.76
   2   1  10   13.59   10.26
   2  -1  10    8.11    3.78
   2   1  10    4.68    3.11
   2  -1  10    4.77    8.56
   2   1  10    2.99    8.06
   2  -1  11   14.88   12.20
   2   1  11   18.18   10.62
   2   1  11   28.82   12.81
   2   1  11   46.33    7.18
   2  -1  11   40.47    7.32
   2  -1  11   12.28   10.60
   2  -1  12   -4.67   13.13
   2   1  12    2.84   11.96
   2   1  12   -0.30    2.31
   2  -1  12    2.70    3.17
   2  -1  12    2.77    9.36
   2   1  12    3.55    9.75
   2  -1  13    8.82   10.72
   2  -1  13    4.81    7.24
   2   1  13    3.76   11.93
   2   1  13   -0.57    2.58
   2  -1  13   -0.32    3.05
   2  -1  13    0.91    9.58
   2   1  13    4.50    9.57
   2   1  13   -2.10    6.45
   2  -1  14    0.79   10.00
   2   1  14    7.53   10.48
   2   1  14    3.90    6.28
   2   1  14    0.25    2.38
   2  -1  14    4.69    3.29
   2  -1  14   -0.83    8.22
   2   1  14   -5.93    8.60
   2  -1  15   -0.70    8.64
   2   1  15   -0.69    8.71
   2   1  15    3.76    5.26
   2  -1  15    2.64    2.56
   2  -1  15   -0.70    7.60
   2   1  15    2.92    8.27
   2  -1  16   -0.58    7.28
   2   1  16    5.21    7.49
   2  -1  16    9.48    3.51
   2  -1  16    7.40    2.56
   2  -1  16    7.39    6.73
   2   1  16    2.81    6.98
   2  -1  17   21.51    3.93
   2   1  17   23.85    4.10
  -2  -2  18    8.06    3.39
  -2   2  18    2.57    2.94
  -2  -2  17   18.40    6.04
  -2   2  17    7.72    5.52
  -2   2  16   27.97    9.68
   2   2 -16   34.53    5.65
  -2   2  16   29.65    8.96
   2  -2 -16   27.77    5.59
  -2  -2  16   40.43    9.31
  -2  -2  15  120.49   19.47
   2   2 -15  138.74   15.42
   2  -2 -15  117.42   15.22
  -2   2  15   76.61   17.91
  -2   2  14    0.81    7.48
   2   2 -14   -1.40    3.94
  -2   2  14    1.47    6.99
   2  -2 -14    0.38    3.73
  -2  -2  13   31.38   11.42
  -2   2  13   40.64    9.33
  -2   2  13   20.36   10.14
   2   2 -13   42.14    8.02
  -2   2  12   -0.90    4.85
  -2  -2  12   -0.77    7.32
  -2   2  12    1.46    6.46
   2   2 -12    0.80    4.32
  -2   2  11    4.00    7.17
  -2  -2  11    3.66    7.52
  -2   2  11    1.67    4.78
  -2  -2  11    2.18    6.83
   2   2 -11   -0.78    3.94
  -2   2  10   44.15   13.52
  -2  -2  10   57.42   13.70
  -2   2  10  112.61   13.54
   2   2 -10   93.32   12.62
  -2  -2  10   79.26   15.41
  -2   2  10   61.74   13.51
  -2  -2   9   49.97    8.09
  -2  -2   9   18.34    8.73
  -2   2   9   43.91    7.81
  -2  -2   9   44.09   10.91
  -2   2   9   19.03    8.70
  -2   2   9   29.98    8.68
   2  -2  -8   40.98   16.03
   2   2  -8  175.14   17.61
  -2  -2   8   71.61   16.52
  -2  -2   8  129.63   15.56
  -2  -2   8   90.40   17.22
  -2   2   8  150.43   17.30
   2  -2  -8  200.19   16.60
  -2   2   8  122.55   15.53
   2  -2  -8  128.39   20.38
  -2  -2   8  175.70   20.48
   2   2  -7  241.53   23.99
  -2  -2   7   87.31   22.50
   2  -2  -7  211.35   27.37
  -2  -2   7  123.08   23.15
  -2   2   7  231.24   24.31
  -2   2   7  206.92   22.56
   2  -2  -7  340.75   23.61
  -2  -2   7  295.36   29.14
  -2  -2   6  236.18   23.69
   2   2  -6  190.35   20.12
   2  -2  -6  152.61   22.58
   2  -2  -6  231.32   19.09
  -2   2   6  173.74   20.31
  -2  -2   6  195.25   24.26
  -2  -2   5   19.61    7.62
   2   2  -5   13.66    4.20
  -2   2   5   18.39    6.54
   2   2  -5   16.54    6.32
  -2  -2   5   13.87    7.28
   2  -2  -5   20.35    3.38
   2   2  -4  264.68   30.75
   2   2  -4  244.98   28.57
  -2   2   4  285.34   31.47
   2   2  -4  261.32   31.95
  -2  -2   4  227.02   31.59
  -2  -2   4  293.95   33.44
   2  -2  -4  306.31   27.67
  -2   2   3  145.97   19.25
   2   2  -3  180.41   20.41
  -2  -2   3  144.41   21.26
  -2   2   3  210.58   19.46
   2  -2  -3  153.76   16.93
   2   2  -3  179.36   18.31
   2   2  -3  177.17   21.57
  -2  -2   3  164.01   19.19
  -2   2   3  199.58   21.64
   2  -2  -3  133.39   20.59
  -2  -2   3  176.72   23.02
   2  -2  -3  177.69   16.78
   2   2  -2  372.18   37.84
   2   2  -2  402.23   39.94
  -2   2   2  321.45   39.14
   2   2  -2  396.27   40.97
   2  -2  -2  363.66   38.97
  -2   2   2  431.11   39.08
  -2  -2   2  389.26   39.22
  -2   2   2  407.47   41.33
   2   2  -1   76.75    7.90
  -2   2   1   61.57    9.37
  -2  -2   1   70.38    8.19
   2   2  -1   57.56    9.22
  -2   2   1   68.02    9.32
  -2  -2   1   70.77    9.05
  -2  -2   1   70.98   12.28
  -2   2   0   65.71   10.30
   2   2   0   81.93   10.06
  -2  -2   0   70.47   11.38
  -2  -2   0   72.39    9.16
  -2  -2   0   93.96   13.45
   2  -2   0   78.26   12.58
   2  -2   1   43.11    9.24
  -2   2  -1   39.18    6.21
  -2  -2  -1   49.95    8.94
  -2  -2  -1   37.79    7.34
  -2   2  -1   42.58    6.72
  -2  -2  -1   39.78    5.58
  -2   2  -1   41.31    4.93
  -2   2  -1   50.75    4.74
  -2  -2  -2   10.09    2.57
  -2   2  -2   15.21    2.99
  -2   2  -2   11.08    3.33
  -2  -2  -2   10.19    4.66
   2  -2   2   10.81    5.42
  -2   2  -2   12.56    2.09
  -2  -2  -3  537.92   53.70
  -2  -2  -3  530.04   55.30
   2  -2   3  587.49   57.25
   2  -2   4   14.23    5.64
  -2  -2  -4   17.42    4.13
  -2  -2  -4   13.29    3.25
   2  -2   5   58.93    9.15
   2  -2   5   50.49    7.20
   2  -2   5   62.38    9.98
  -2   2  -5   45.67    6.50
   2   2   5   62.69    8.39
  -2  -2  -5   63.96    8.05
   2   2   6   16.30    5.38
  -2  -2  -6    9.90    3.75
   2  -2   6    8.71    6.36
   2  -2   6   13.43    5.38
   2  -2   6   14.38    3.68
   2  -2   6   11.76    6.13
   2   2   6   12.37    5.37
  -2   2  -6   14.57    5.30
   2  -2   7    4.03    7.54
  -2  -2  -7    0.32    2.40
   2  -2   7    0.47    2.29
   2  -2   7    2.78    6.24
   2   2   7   -0.40    4.85
  -2   2  -7    2.99    4.59
   2   2   7    1.73    4.83
   2  -2   7    1.90    4.74
   2   2   8   46.52    9.69
   2  -2   8   26.25   10.21
   2  -2   8   39.11    8.73
   2  -2   8   38.44    6.64
   2  -2   8   17.48    9.24
   2   2   8   45.18   10.35
   2  -2   9   -2.32    9.37
   2   2   9    3.45    7.80
   2  -2   9    1.88    5.58
   2  -2   9    2.10    3.26
   2   2   9    0.23    2.09
   2  -2   9   -2.96    7.88
   2   2   9    1.20    6.78
   2  -2  10   33.22   13.92
   2   2  10   59.60   14.15
   2  -2  10   72.00   10.32
   2   2  10   84.31    9.77
   2  -2  10   40.72   14.02
   2   2  10   35.37   13.49
   2  -2  11   -4.52   11.84
   2   2  11   11.64   11.17
   2   2  11    1.07    2.45
   2  -2  11    2.08    3.61
   2  -2  11   -0.89    8.75
   2   2  11   -2.44    8.05
   2  -2  12    6.49   10.21
   2   2  12   -1.59    6.53
   2   2  12    1.35    2.47
   2  -2  12    1.06    3.66
   2  -2  12    1.85    8.92
   2   2  12   -2.09   11.22
   2   2  12    3.45    8.43
   2  -2  13    2.48   10.44
   2   2  13    5.21    7.41
   2  -2  13    7.53    7.22
   2  -2  13   10.17    4.44
   2  -2  13    3.57    8.74
   2   2  13    0.88    9.36
   2   2  13   -1.46   12.05
   2  -2  14   -3.15    9.84
   2   2  14   -5.88   12.87
   2   2  14    1.92    6.22
   2  -2  14    0.61    3.19
   2  -2  14    0.81    8.38
   2   2  14   -0.84    9.43
   2  -2  15   29.55   12.58
   2  -2  15   82.81   10.58
   2  -2  15  105.40   10.62
   2   2  15   51.50   11.21
   2  -2  15   61.50   14.32
   2   2  15   28.57   12.55
   2  -2  16    2.06    2.44
   2  -2  16    1.28    2.06
   2   2  16    2.26    6.75
   2  -2  17   34.09    4.86
   2   2  17   32.66    5.04
   2   2  17   26.46    7.44
  -2  -3  18   26.27    4.85
  -2   3  18   13.03    4.52
  -2   3  17    5.90    5.08
  -2  -3  17    7.76    4.59
  -2  -3  16   28.09    8.23
  -2   3  16   16.96    8.61
  -2   3  16   20.93    7.97
   2   3 -16   27.05    4.86
   2  -3 -16   20.76    4.99
  -2   3  15    0.72    6.49
   2   3 -15   -0.27    2.71
  -2   3  15   -1.94    5.98
   2  -3 -15    3.86    3.96
  -2   3  14   32.54   12.43
  -2   3  14   33.07   11.23
  -2   3  14   70.97   11.84
   2   3 -14   53.97    8.81
   2  -3 -14   41.22    8.48
  -2   3  13    4.22    7.93
  -2   3  13    2.85    5.50
   2   3 -13    5.26    4.47
  -2   3  13    0.74    6.79
  -2   3  12    5.53    5.63
  -2   3  12    0.71    6.62
   2   3 -12    5.52    4.82
  -2  -3  12    2.97    6.77
  -2   3  11   21.83    7.21
  -2  -3  11   10.87    7.68
  -2  -3  11   14.90    9.19
  -2   3  11   12.39    7.74
   2   3 -11   15.58    5.44
  -2  -3  10    5.42    6.56
  -2  -3  10    0.69    7.21
  -2   3  10    8.93    4.73
  -2   3  10    4.57    5.70
   2   3 -10    7.85    4.56
  -2   3   9    1.03    4.00
  -2  -3   9   -0.63    5.16
  -2  -3   9   -1.25    6.88
  -2   3   9   -0.99    5.02
   2   3  -9   -0.35    3.93
  -2  -3   8    4.73    5.16
   2  -3  -8    6.57    3.37
  -2   3   8    5.36    3.83
   2   3  -8    6.46    4.02
  -2  -3   8    2.23    5.54
   2  -3  -8    0.73    6.27
  -2  -3   8    3.43    5.75
   2   3  -8    2.92    3.81
  -2  -3   7   24.00    8.02
  -2  -3   7    4.06    5.33
   2   3  -7   14.05    4.78
   2  -3  -7   25.96    4.88
  -2   3   7   11.70    4.43
  -2   3   7   10.71    4.32
  -2  -3   7   11.30    6.33
   2  -3  -7   11.94    7.31
  -2  -3   7   25.09    7.72
  -2   3   7   12.97    4.05
   2   3  -6   59.93   11.27
   2   3  -6   55.32    8.84
   2  -3  -6   46.83   10.62
  -2   3   6   49.56    7.66
  -2  -3   6   56.48   11.47
  -2   3   6   49.00    8.92
  -2  -3   6   24.61    8.20
  -2  -3   6   52.52   12.00
  -2   3   5  150.06   19.95
  -2  -3   5  195.06   24.60
   2   3  -5  174.60   19.94
   2   3  -5  181.56   21.94
   2   3  -5  174.59   23.31
   2  -3  -5  125.74   20.98
  -2  -3   5  165.26   22.69
   2  -3  -5  196.57   18.52
   2   3  -4  758.57   73.55
   2   3  -4  713.87   75.18
  -2  -3   4  665.49   74.55
   2   3  -4  733.42   71.60
   2  -3  -4  624.48   73.47
   2  -3  -4  740.89   69.82
   2  -3  -3  259.27   25.88
  -2   3   3  243.20   28.75
   2   3  -3  289.69   31.26
  -2  -3   3  189.73   29.74
   2   3  -3  309.62   28.01
   2  -3  -3  252.40   30.41
   2   3  -3  312.10   29.88
   2   3  -2  283.99   29.45
   2   3  -2  285.51   30.97
  -2  -3   2  265.74   27.95
   2  -3  -2  269.44   28.14
   2   3  -2  288.01   27.96
  -2   3   2  238.57   29.17
   2   3  -1    2.09    3.36
   2   3  -1   -0.46    1.76
  -2  -3   1    0.71    2.14
  -2   3   1    3.23    3.74
   2   3   0  598.70   58.34
  -2   3   0  597.63   56.70
  -2  -3   0  523.19   60.02
  -2   3   0  530.64   58.78
  -2  -3   0  546.56   57.67
   2   3   0  671.55   57.73
   2  -3   0  555.31   60.82
   2  -3   1   90.25   13.37
  -2  -3  -1   76.11   10.01
   2   3   1   83.69    9.91
  -2  -3  -1   81.70   12.27
  -2   3  -1   89.62    9.06
  -2  -3  -1   81.29   13.25
   2   3   1  100.33   10.08
  -2  -3  -2   70.21    8.95
  -2   3  -2   67.38    8.74
  -2   3  -2   86.12    9.01
  -2  -3  -2   85.84   12.05
   2  -3   2   79.47   12.25
  -2  -3  -3   10.39    4.26
   2  -3   3   12.48    5.58
  -2  -3  -3   11.22    2.99
  -2   3  -3   13.37    3.44
  -2  -3  -4  158.61   18.22
  -2  -3  -4  148.31   18.53
  -2   3  -4  193.54   19.07
   2  -3   4  153.82   17.78
  -2   3  -4  165.51   18.26
   2   3   4  178.53   18.39
   2  -3   4  176.53   21.07
  -2  -3  -5  283.02   29.90
  -2   3  -5  332.89   31.03
   2   3   5  340.69   30.85
   2  -3   5  268.62   29.24
  -2   3  -5  282.73   30.16
   2  -3   5  271.39   30.94
  -2   3  -5  231.96   28.16
   2  -3   5  319.32   32.77
   2   3   5  333.58   30.16
   2   3   6   10.26    4.51
  -2  -3  -6   11.82    3.72
   2  -3   6   12.42    5.70
  -2   3  -6   12.39    4.27
   2  -3   6   11.66    7.53
   2  -3   6   11.74    3.56
   2  -3   6    5.17    5.96
  -2   3  -6   13.73    5.56
   2   3   6   13.96    5.43
   2  -3   7   -0.46    7.31
   2  -3   7   -2.99    6.78
   2  -3   7    0.40    4.80
   2   3   7   -1.14    4.54
  -2   3  -7    0.38    2.99
   2  -3   7   -0.50    2.62
   2   3   7    2.66    5.01
   2  -3   8   58.02   11.41
   2  -3   8   71.97    9.57
   2  -3   8   30.18   12.25
   2  -3   8   33.71   12.04
   2   3   8   69.16   12.43
   2   3   8   82.31   12.15
   2   3   9    3.39    7.78
   2  -3   9    3.16    9.48
   2  -3   9   10.07    4.36
   2  -3   9    3.88    8.27
   2   3   9    7.46    7.53
   2  -3   9    1.95    6.21
   2  -3  10   64.06   19.88
   2   3  10  128.77   21.82
   2  -3  10  134.12   20.10
   2  -3  10  204.72   19.04
   2  -3  10   92.35   21.09
   2   3  10  190.65   22.40
   2  -3  11    9.39    4.65
   2  -3  11    7.91   10.53
   2   3  11   15.46   11.54
   2  -3  11    8.13   10.16
   2   3  11    1.58    9.30
   2  -3  12   28.61   13.08
   2   3  12   30.73   10.20
   2  -3  12   33.54    7.30
   2  -3  12   22.76   11.41
   2   3  12   17.99   10.52
   2  -3  13   12.66   12.05
   2   3  13   47.88   11.13
   2  -3  13   58.54    8.93
   2  -3  13   36.50   12.75
   2   3  13   23.33   12.08
   2  -3  14   -1.59    9.46
   2   3  14    0.47    6.17
   2  -3  14    2.88    3.67
   2  -3  14    5.03    3.58
   2  -3  14    5.40    8.75
   2   3  14    2.49    9.59
   2  -3  15   -0.69    8.91
   2  -3  15   12.76    4.11
   2  -3  15   12.36    4.24
   2   3  15   14.41    9.69
   2   3  15   12.48    6.41
   2  -3  16    0.86    2.39
   2  -3  16    0.19    2.08
   2   3  16    1.12    6.45
   2  -3  17    6.28    1.93
   2   3  17    7.25    2.46
   2   3  17    5.05    4.68
  -2   4  18   12.54    4.36
  -2  -4  18   29.83    4.87
  -2   4  17    6.58    5.13
  -2  -4  17   21.74    5.74
  -2   4  16  107.60   18.50
   2   4 -16  133.50   14.43
   2  -4 -16  106.08   14.47
  -2   4  16  120.62   17.87
   2   4 -15    9.15    3.96
  -2   4  15    9.32    7.13
   2  -4 -15    6.03    3.86
  -2   4  15    0.74    6.75
  -2   4  14   62.28   11.50
   2   4 -14   63.21    9.38
  -2   4  14   34.34   11.74
  -2   4  14   34.26   12.71
  -2   4  13    4.31    8.01
  -2   4  13   39.77    9.21
   2   4 -13   28.53    6.81
  -2   4  13   15.90    8.90
  -2  -4  12    4.31    6.37
  -2   4  12   11.79    6.63
   2   4 -12    4.63    4.36
  -2   4  12    4.16    6.89
  -2   4  11   13.71    6.24
  -2  -4  11    2.81    5.95
  -2   4  11    4.42    6.45
   2   4 -11   10.46    5.51
  -2   4  10   10.84    5.52
  -2   4  10    3.36    5.44
   2   4 -10    6.40    4.74
  -2  -4  10    6.69    6.91
  -2  -4   9   21.87    9.05
  -2   4   9   23.52    7.54
  -2   4   9   40.26    7.98
   2   4  -9   32.93    7.41
  -2  -4   8   20.51    7.94
  -2   4   8   28.90    6.58
  -2   4   8   38.56    6.85
   2  -4  -8   28.21    9.59
   2   4  -8   29.82    6.77
  -2  -4   7   -1.53    3.88
  -2  -4   7   -2.17    5.63
   2   4  -7   -0.66    7.93
   2  -4  -7    0.94    1.94
  -2   4   7    2.15    3.51
   2   4  -7   -0.79    3.44
  -2   4   7   -0.99    2.84
   2  -4  -7   -4.94    6.57
  -2   4   7   -1.95    2.96
   2  -4  -6    6.76    5.81
  -2  -4   6    3.61    5.17
   2  -4  -6   15.84    3.27
  -2   4   6   11.02    3.97
   2   4  -6   10.62    4.44
   2   4  -6   16.92    7.28
  -2   4   6    8.80    4.21
   2   4  -6   13.22    5.70
  -2   4   5    7.04    3.91
   2  -4  -5   -0.43    5.26
   2  -4  -5    7.29    2.23
   2   4  -5    6.47    3.83
   2  -4  -5    8.68    6.05
   2   4  -5    3.62    5.35
   2   4  -5    5.45    3.02
   2   4  -5    8.86    5.26
   2  -4  -4  184.35   18.97
   2   4  -4  194.47   24.51
  -2  -4   4  140.48   22.98
   2  -4  -4  171.05   22.85
   2   4  -4  206.63   21.33
   2   4  -4  202.21   22.62
  -2   4   3  473.77   57.61
   2   4  -3  628.44   60.74
   2  -4  -3  572.86   55.07
  -2  -4   3  468.47   59.50
   2   4  -3  659.63   57.38
   2  -4  -3  504.93   58.90
   2   4  -3  626.74   58.56
  -2   4   2  175.33   21.11
  -2  -4   2  191.00   19.86
   2  -4  -2  190.23   19.17
   2   4  -2  219.91   20.00
   2  -4  -2  164.14   17.91
   2   4  -2  210.52   21.34
   2  -4  -2  170.80   22.08
  -2   4   1    0.83    3.45
  -2  -4   1    0.17    2.23
   2   4  -1    2.06    2.09
   2   4  -1    0.44    3.11
   2   4   0  202.52   22.14
   2  -4   0  166.52   24.08
  -2  -4   0  148.83   21.46
  -2  -4   0  160.67   23.76
  -2   4   0  240.81   20.33
   2   4   0  198.62   21.61
   2  -4   1   22.58    7.30
   2   4   1   33.65    5.01
  -2  -4  -1   35.39    7.63
  -2   4  -1   33.12    4.17
   2   4   1   47.75    6.09
  -2  -4  -1   32.61    5.34
  -2  -4  -2   48.70    6.91
   2  -4   2   50.61    9.66
  -2  -4  -2   47.09    8.89
   2   4   2   45.72    5.33
  -2   4  -2   57.31    6.59
   2   4   2   59.23    6.92
   2  -4   3  303.85   31.75
  -2  -4  -3  255.98   28.14
  -2   4  -3  297.91   28.52
  -2   4  -3  253.23   27.51
  -2  -4  -3  280.07   30.73
   2   4   4    6.82    3.49
  -2  -4  -4    5.23    3.64
   2  -4   4    5.39    4.87
   2  -4   4    2.69    4.00
  -2  -4  -4    5.22    2.65
  -2   4  -4    8.38    3.38
   2  -4   4    5.61    2.47
  -2   4  -4    2.43    3.60
  -2   4  -4   11.80    3.69
   2  -4   5    7.75    4.61
  -2  -4  -5    9.07    2.34
  -2  -4  -5   15.92    3.90
   2  -4   5   10.56    5.26
  -2   4  -5   14.44    3.42
   2  -4   5   12.67    3.33
  -2  -4  -5    8.25    3.05
  -2   4  -5   10.34    4.69
   2   4   5   14.69    4.52
  -2   4  -5   16.07    4.51
   2   4   5   14.78    4.18
   2   4   6   14.61    5.05
  -2   4  -6   15.93    4.81
   2  -4   6    2.71    7.14
  -2  -4  -6   11.75    3.94
   2  -4   6   10.98    5.33
   2  -4   6   14.92    3.92
   2  -4   6    4.40    5.85
   2   4   6   17.77    5.41
   2  -4   7   -1.06    8.46
   2   4   7   20.92    6.30
   2   4   7   26.12   27.30
  -2   4  -7    9.99    4.71
   2  -4   7    5.08    7.34
   2  -4   7   12.99    4.15
   2   4   7   18.02    6.32
   2  -4   7   11.38    6.05
   2  -4   8   70.13   12.54
   2  -4   8   79.54   10.72
   2   4   8  103.58   30.26
   2   4   8   86.12   13.56
   2  -4   8   48.09   14.07
   2  -4   8   22.67   13.17
   2   4   8  103.64   13.30
   2   4   9    3.28    7.51
   2  -4   9    4.17    9.09
   2  -4   9    0.66    3.59
   2  -4   9   -3.18    7.45
   2   4   9    3.99    7.17
   2  -4   9    2.55    5.95
   2  -4  10   50.15   15.01
   2  -4  10   62.78   14.09
   2  -4  10  108.02   12.88
   2  -4  10   58.17   16.01
   2   4  10   75.35   15.50
   2  -4  11   12.40   11.23
   2  -4  11   33.90    7.03
   2  -4  11   21.44   11.84
   2   4  11   17.82   10.63
   2  -4  12   41.42   15.73
   2   4  12   51.79   15.55
   2  -4  12   64.18   16.58
   2  -4  13    3.43   10.07
   2   4  13    8.66    7.94
   2  -4  13   17.11    5.90
   2  -4  13   18.18    5.55
   2  -4  13   12.53    9.64
   2   4  13   11.01   10.23
   2   4  14    0.46    5.72
   2  -4  14    6.26    4.20
   2  -4  14   -1.28    3.13
   2   4  14    7.20    8.97
   2  -4  14   -5.48    9.94
   2   4  15   18.29    6.89
   2  -4  15   20.43    5.20
   2  -4  15   28.75    5.62
   2   4  15   14.03    9.80
   2   4  16    2.57    6.77
   2   4  16    0.59    3.82
   2  -4  16    0.79    2.07
   2  -4  16    0.19    2.13
   2   4  16   -2.73    6.76
   2   4  17   -1.09    5.01
   2   4  17   -0.60    1.56
   2   4  17    0.69    3.94
  -2  -5  18   21.73    4.10
  -2   5  18   17.05    4.56
  -2   5  17   64.26   13.04
  -2  -5  17  126.21   13.49
  -2   5  16    1.16    5.74
   2   5 -16    3.22    2.09
   2  -5 -16    4.42    3.03
   2   5 -15  100.89   11.36
   2  -5 -15   71.77   11.29
  -2   5  15  123.94   15.04
  -2   5  15   49.88   14.12
  -2   5  15   59.14   13.86
  -2   5  14   10.44    6.16
  -2   5  14    3.28    7.72
   2   5 -14   12.11    4.42
  -2   5  14   -0.68    6.82
  -2  -5  13   23.27    9.32
  -2   5  13   24.63    8.27
   2   5 -13   21.69    5.99
  -2   5  13    7.00    7.28
  -2   5  13    5.21    7.94
  -2  -5  12    3.45    7.34
  -2   5  12    2.42    5.84
  -2   5  12   -1.73    7.53
   2   5 -12   -0.37    3.78
  -2   5  12    7.47    6.98
  -2   5  11    0.91    5.18
  -2  -5  11    2.06    6.43
   2   5 -11    2.67    4.32
  -2   5  11   -1.24    5.29
  -2  -5  10    2.64    5.64
  -2   5  10    2.93    4.88
  -2   5  10   -1.10    4.99
   2   5 -10    4.14    4.14
  -2  -5   9   40.25   10.98
  -2   5   9   47.05    9.01
  -2   5   9   46.07    8.69
   2   5  -9   46.06    8.88
  -2  -5   8    0.57    5.31
  -2  -5   8    0.81    5.28
  -2   5   8    0.99    3.87
  -2   5   8    1.22    3.09
   2  -5  -8   -0.72    5.67
   2   5  -8    3.40    4.10
  -2   5   7    3.72    3.39
  -2  -5   7    5.09    5.25
   2  -5  -7    4.61    2.44
   2   5  -7    3.39    3.65
   2  -5  -7   -0.61    6.27
   2   5  -7   -3.27   10.63
  -2   5   7   10.67    3.67
   2   5  -6  389.10   36.91
   2  -5  -6  350.50   32.20
  -2  -5   6  220.26   33.57
  -2   5   6  290.81   34.16
  -2   5   6  315.98   32.24
  -2  -5   6  344.15   37.19
  -2   5   6  325.63   32.74
   2   5  -6  388.49   35.11
   2  -5  -6  288.15   35.32
   2   5  -6  177.46   34.95
   2  -5  -6  278.10   35.07
   2  -5  -5 1516.02  134.58
  -2  -5   5 1152.91  136.64
   2   5  -5 1759.71  137.98
   2  -5  -5 1414.96  137.98
  -2   5   5 1402.49  137.59
  -2   5   5 1444.92  135.33
   2   5  -5 1290.54  135.67
   2   5  -5  776.55  137.76
   2  -5  -5 1434.12  135.38
   2  -5  -5 1319.41  138.41
   2   5  -5 1742.61  139.50
   2  -5  -4  371.05   36.41
   2   5  -4  344.64   37.67
   2   5  -4  445.17   39.33
   2  -5  -4  333.45   38.72
   2  -5  -4  342.96   37.11
   2   5  -4  397.40   39.89
   2  -5  -4  331.20   40.11
   2  -5  -3   49.97    6.35
   2  -5  -3   42.52    9.67
  -2  -5   3   49.33    7.69
   2   5  -3   61.06    8.35
   2   5  -3   55.11    8.96
   2  -5  -2  658.64   73.14
   2   5  -2  805.31   70.92
   2  -5  -2  744.27   69.08
  -2  -5   2  701.98   70.68
   2  -5  -2  666.28   68.76
  -2   5   2  662.06   71.97
   2   5  -2  783.61   71.84
   2   5  -1  126.56   13.59
  -2  -5   1  106.15   13.52
  -2   5   1  107.91   14.87
   2   5  -1  118.65   14.10
  -2  -5   0    0.20    2.05
  -2   5   0    0.86    0.99
   2   5   0    0.69    2.11
  -2  -5   0    0.41    4.13
   2   5   0    0.58    2.45
   2  -5   0    1.66    4.11
  -2   5  -1  145.17   15.19
   2  -5   1  132.14   19.05
  -2  -5  -1  129.99   18.64
  -2  -5  -1  123.22   16.31
   2   5   1  151.90   16.11
   2   5   2  401.91   38.93
   2  -5   2  421.20   43.63
  -2  -5  -2  342.06   42.42
  -2  -5  -2  351.35   40.21
  -2   5  -2  414.04   39.78
   2   5   2  423.89   40.28
   2  -5   3   94.54   14.92
  -2   5  -3  116.22   12.66
   2  -5   3  125.97   13.30
   2   5   3   94.19   12.25
  -2  -5  -3   87.06   12.26
  -2  -5  -4    1.06    3.51
  -2   5  -4    3.52    3.15
   2   5   4   -0.21    2.89
   2   5   4   -0.76   15.05
   2  -5   4    1.35    4.58
   2  -5   4    1.33    2.83
  -2  -5  -4    0.24    2.19
  -2   5  -4   -0.53    2.47
   2  -5   4    0.20    1.87
  -2  -5  -4   -1.65    2.67
   2   5   4    0.23    3.06
   2  -5   5  387.72   34.98
  -2  -5  -5  276.02   30.74
  -2   5  -5  369.23   32.39
   2   5   5  382.79   32.06
   2  -5   5  218.32   31.12
   2  -5   5  317.76   30.46
   2  -5   5  144.32   30.70
  -2   5  -5  269.54   29.03
   2   5   5  345.05   31.14
  -2  -5  -6   57.82    9.81
   2  -5   6   48.18   12.23
   2  -5   6   84.64   10.20
  -2   5  -6   88.30   11.67
   2  -5   6   56.11   11.06
   2   5   6   61.46   10.16
   2   5   6   87.11   11.65
   2  -5   6   49.38   12.43
   2   5   6   89.49   10.89
   2  -5   7   23.00    9.64
   2   5   7   55.53    9.40
   2  -5   7   32.38    9.05
   2   5   7   51.17   29.82
   2  -5   7   48.47    7.67
   2  -5   7   32.99   10.81
   2   5   7   62.31   10.08
   2   5   8  178.68   42.62
   2  -5   8  386.90   29.89
   2  -5   8  199.33   31.75
   2   5   8  402.99   33.03
   2  -5   8  119.00   29.06
   2  -5   8  237.23   30.16
   2  -5   9  533.89   42.67
   2  -5   9  288.68   44.57
   2   5   9  522.13   46.24
   2  -5   9  218.31   42.76
   2  -5  10   -7.39   10.08
   2  -5  10    0.37    3.79
   2  -5  10    2.55    8.40
   2   5  10    1.32    7.72
   2  -5  11    2.61    9.89
   2  -5  11   13.15   10.07
   2  -5  11   10.87    5.39
   2  -5  11   15.31    5.35
   2   5  11    1.49    7.98
   2  -5  12   -1.76   10.93
   2  -5  12    9.68    5.71
   2  -5  12    7.63    4.74
   2  -5  12   10.31    9.06
   2   5  12    9.03   10.02
   2  -5  13   -1.69    9.58
   2   5  13    1.50    7.12
   2  -5  13    4.26    4.17
   2  -5  13    1.08    3.75
   2   5  13    0.83    9.52
   2  -5  14   78.63   11.48
   2   5  14   82.99   14.09
   2   5  14   40.81   15.72
   2  -5  14  101.62   11.84
   2   5  14   40.96   14.07
   2   5  15   -2.95   10.22
   2  -5  15   12.80    4.11
   2  -5  15   15.07    4.15
   2   5  15   12.15    8.97
   2   5  15   13.78    5.88
   2   5  16    4.37    6.58
   2   5  16   -0.56    3.65
   2  -5  16    0.89    1.89
   2   5  16    4.71    6.27
   2   5  17   -1.63    4.63
   2   5  17    2.23    3.79
  -2  -6  18   30.28    4.40
  -2  -6  18   26.80    3.70
  -2   6  17   75.71   15.09
   2   6 -17  121.12   13.34
   2   6 -16    7.52    2.59
  -2   6  16    4.51    6.03
  -2   6  15    0.42    5.15
  -2   6  15   -2.13    6.26
   2   6 -15    2.67    3.04
   2  -6 -15    0.30    3.11
  -2   6  14   13.53    8.50
  -2   6  14   40.33    9.38
   2   6 -14   34.05    6.40
  -2   6  14   11.46    9.88
  -2  -6  13  112.07   17.53
   2   6 -13  112.70   13.41
  -2   6  13   43.94   15.44
  -2   6  13  105.67   15.55
  -2   6  13   61.17   14.73
  -2  -6  12   39.09   10.91
  -2   6  12    5.27    8.64
  -2   6  12   32.21    8.96
   2   6 -12   40.11    7.56
  -2   6  12   21.08    8.76
  -2  -6  11   25.69    9.24
  -2   6  11   31.78    8.61
   2   6 -11   25.65    6.82
  -2   6  11   11.55    7.08
  -2  -6  10   14.44    7.48
  -2   6  10   15.24    5.71
  -2   6  10   15.31    6.69
   2   6 -10    9.52    5.42
  -2   6  10    9.29    6.65
  -2   6   9    3.55    4.75
  -2   6   9    5.88    4.51
   2   6  -9    6.44    4.77
  -2  -6   9    6.62    6.21
  -2  -6   8   56.25   11.61
  -2   6   8   59.92   10.17
  -2   6   8   59.74    9.80
   2   6  -8   64.58   10.24
   2   6  -7   -1.26   10.08
  -2  -6   7   -0.48    4.61
   2  -6  -7   -1.10    4.19
  -2   6   7    0.92    3.76
  -2   6   7    2.51    3.19
   2   6  -6   94.24   12.31
  -2   6   6   56.32   10.84
   2  -6  -6   72.12    9.22
  -2  -6   6   59.26   11.04
   2   6  -6   54.62   14.72
  -2   6   6   68.90   10.21
  -2   6   6   77.14    9.87
   2  -6  -6   61.61   12.02
   2   6  -6   84.26   14.96
   2  -6  -6   59.02   11.92
  -2  -6   6   71.80   13.74
   2   6  -6   74.60   12.27
  -2  -6   5  591.28   63.19
   2  -6  -5  671.91   61.26
  -2   6   5  557.23   63.78
   2  -6  -5  550.72   63.39
  -2   6   5  631.43   61.48
  -2   6   5  604.41   61.70
   2   6  -5  722.19   68.62
   2   6  -5  610.74   62.18
   2   6  -5  785.71   64.76
   2  -6  -5  628.91   61.82
  -2  -6   5  615.21   66.76
   2   6  -5  365.18   64.87
   2   6  -5  697.14   65.13
   2  -6  -5  557.92   64.80
   2   6  -4 2719.06  215.19
   2  -6  -4 2342.78  212.02
  -2   6   4 2106.91  215.01
  -2   6   4 2186.93  212.45
   2   6  -4 2519.95  218.93
   2   6  -4 2241.99  212.95
   2  -6  -4 2025.65  213.42
   2  -6  -4 2170.32  212.45
  -2  -6   4 2014.63  217.02
   2   6  -4 1497.55  216.21
   2   6  -4 2452.31  215.41
   2  -6  -4 2018.53  215.65
   2  -6  -3 1838.60  192.75
   2   6  -3 2444.25  191.51
  -2  -6   3 1994.46  190.38
  -2   6   3 1920.76  189.28
   2   6  -3 2006.29  189.68
   2  -6  -3 1999.32  188.77
   2  -6  -3 1848.79  189.19
   2   6  -3 2166.56  191.83
  -2   6   2   10.11    4.59
   2  -6  -2    8.26    5.95
   2   6  -2   14.96    4.08
   2  -6  -2    9.44    2.53
  -2  -6   2    8.78    3.60
   2   6  -2    0.69   11.87
   2   6  -2   12.99    4.60
   2   6  -1  807.36   73.99
   2  -6  -1  754.64   72.34
  -2  -6   1  613.02   73.47
   2   6  -1  708.71   74.05
  -2   6   1  776.12   71.84
   2  -6   0 1630.90  164.80
  -2  -6   0 1418.43  161.47
   2   6   0 1674.55  161.69
  -2   6   0 1699.42  159.91
   2   6   0 1874.90  161.89
   2  -6   1  684.69   68.39
  -2  -6  -1  640.01   65.16
   2  -6   1  727.39   65.15
  -2   6  -1  691.78   63.53
   2   6   1  690.80   64.43
   2   6   1  920.59   66.49
   2   6   1  622.44   64.82
   2   6   2   27.94   11.18
   2  -6   2   21.74    6.84
   2   6   2   25.99    4.89
   2  -6   2   22.52    4.80
   2   6   2   18.45    4.72
  -2   6  -2   23.74    4.28
  -2  -6  -2   21.99    5.06
   2   6   2   23.28    4.81
   2   6   2   22.70    3.68
  -2  -6  -3  611.83   77.52
   2  -6   3  628.93   74.48
   2  -6   3  869.03   76.20
   2  -6   3  850.94   79.45
  -2   6  -3  616.86   74.22
   2   6   3  882.40   75.74
  -2  -6  -3  764.04   74.36
   2   6   3 1129.11   81.83
  -2  -6  -3  677.34   75.45
   2   6   3  830.81   75.44
   2   6   3  781.13   75.40
  -2   6  -3  878.93   75.65
  -2  -6  -4    0.55    2.56
  -2  -6  -4   -0.42    4.03
   2  -6   4    4.53    5.23
   2  -6   4    0.86    2.82
  -2  -6  -4    0.28    2.25
  -2   6  -4   -0.56    2.75
  -2   6  -4    2.00    3.21
   2   6   4    0.48    3.19
   2   6   4   -1.25    2.91
   2   6   4   -4.94   13.17
   2  -6   5   87.14   13.22
  -2  -6  -5   76.31   10.68
   2   6   5   -5.73   33.21
   2   6   5   75.53   10.40
  -2   6  -5   62.41    8.88
  -2   6  -5   76.08   10.92
   2   6   5   18.36   18.48
   2   6   5   90.90   11.25
   2   6   5   78.05   10.58
   2  -6   6   -0.57    7.76
   2   6   6   21.25   18.38
   2   6   6    2.27    4.06
   2  -6   6    3.41    5.99
   2   6   6    6.69    5.15
   2   6   6   -5.93   30.75
   2  -6   7   12.22    9.06
   2   6   7   27.70   33.36
   2  -6   7   17.12    5.75
   2   6   7   16.16    5.89
   2  -6   7   23.09    5.54
   2  -6   7    9.12    7.72
   2   6   7   28.72    7.64
   2  -6   8  187.61   20.36
   2   6   8  152.76   39.79
   2  -6   8  189.38   19.40
   2  -6   8  129.56   22.08
   2   6   8  176.92   21.56
   2  -6   9  757.39   64.18
   2  -6   9  757.81   63.36
   2   6   9  773.34   66.94
   2  -6  10 1060.70   85.44
   2   6  10  937.43   89.17
   2  -6  10 1061.13   86.28
   2  -6  11   70.32   11.50
   2  -6  11   79.90   11.13
   2   6  11   46.93   14.12
   2   6  12   61.45   15.47
   2  -6  12   59.75   10.50
   2  -6  12   56.28   10.10
   2   6  12   42.37   14.21
   2  -6  13  149.45   17.87
   2   6  13  134.08   19.35
   2  -6  13  146.02   17.49
   2   6  13   78.86   20.79
   2   6  13  125.12   21.98
   2  -6  14   79.97   11.20
   2   6  14   71.38   12.82
   2   6  14   36.23   13.68
   2  -6  14  102.06   11.90
   2   6  14   57.89   14.93
   2   6  15   -7.83   10.07
   2  -6  15    1.91    2.51
   2   6  15    0.35    4.18
   2  -6  15   -1.51    2.85
   2   6  15    1.29    7.26
   2   6  16    1.32    5.94
   2  -6  16   -0.30    1.61
   2   6  16    1.53    3.35
   2   6  16   -2.95    6.43
  -2   6 -16    1.46    2.26
  -2  -7  17   24.75    4.98
  -2   7  17   16.22    5.72
  -2  -7  17   24.18    4.07
  -2   7  16  160.26   27.49
   2   7 -16  214.81   24.13
  -2   7  15    2.75    7.07
  -2   7  15    4.54    5.71
   2   7 -15    2.50    2.49
  -2   7  14   28.70    8.86
   2   7 -14   34.06    6.29
  -2   7  14   13.71    9.26
  -2   7  13    4.40    9.14
  -2   7  13    4.01    6.36
  -2  -7  13    1.68    6.10
   2   7 -13    0.31    3.32
  -2   7  13   -1.29    5.98
  -2  -7  12   -1.20    6.00
  -2   7  12   -2.67    8.69
  -2   7  12    1.02    5.46
   2   7 -12   -0.34    3.48
  -2   7  12    0.64    5.43
  -2  -7  11   29.33    9.60
  -2   7  11   24.09    8.36
   2   7 -11   31.87    7.29
  -2   7  11   11.41    7.02
  -2  -7  10    1.21    5.76
  -2   7  10   -0.92    5.54
  -2   7  10    0.43    4.31
   2   7 -10   -0.72    4.25
  -2  -7   9  138.50   19.95
  -2   7   9  137.41   17.73
  -2   7   9  138.11   18.16
   2   7  -9  116.65   16.99
  -2  -7   8   -0.53    4.94
  -2   7   8    1.51    4.77
  -2   7   8    1.37    3.56
   2   7  -8   -0.34    4.14
  -2  -7   7   71.92   12.33
   2   7  -7   61.03   15.46
  -2   7   7   76.59   11.50
  -2   7   7   70.66   10.61
  -2  -7   6  464.66   45.03
  -2   7   6  395.58   42.63
  -2   7   6  427.22   42.40
   2   7  -6  388.95   47.33
   2  -7  -6  342.55   44.99
  -2  -7   5  156.80   23.19
   2  -7  -5  160.65   18.23
  -2  -7   5  167.68   20.14
   2   7  -5  168.34   19.12
  -2   7   5  149.02   20.73
  -2   7   5  170.33   19.04
  -2   7   5  164.63   18.49
   2   7  -5  209.20   21.69
   2  -7  -5  158.47   18.70
   2   7  -5  186.06   24.48
   2   7  -5  146.58   24.76
   2   7  -5  211.62   22.30
   2  -7  -5  159.05   21.96
   2  -7  -4  231.04   30.86
   2   7  -4  281.81   28.32
  -2  -7   4  307.90   29.26
   2   7  -4  298.66   30.04
   2   7  -4  298.48   33.65
  -2   7   4  247.46   30.40
  -2   7   4  258.80   28.00
  -2   7   4  245.24   27.38
   2  -7  -4  249.81   27.81
  -2  -7   4  199.95   31.22
   2   7  -4  247.23   34.16
   2   7  -4  274.44   30.33
   2  -7  -4  250.17   27.37
   2  -7  -3 1278.31  140.08
   2   7  -3 1702.04  138.76
   2  -7  -3 1376.19  136.04
   2   7  -3 1516.02  136.89
  -2   7   3 1365.93  136.56
  -2  -7   3 1381.01  137.61
  -2   7   3 1393.79  136.14
   2  -7  -3 1327.69  136.42
   2   7  -3 1407.37  138.47
   2   7  -3 1293.09  142.38
  -2   7   2 3847.20  377.63
   2   7  -2 4419.08  379.02
  -2  -7   2 3598.35  378.42
   2  -7  -2 3583.28  381.20
   2  -7  -2 3999.68  377.13
   2   7  -2 4287.14  377.67
  -2   7   2 3507.23  380.09
   2   7  -2 3894.65  379.13
   2   7  -2 3962.09  384.04
   2   7  -1  856.03   78.79
  -2  -7   1  667.64   78.23
  -2   7   1  746.60   77.63
   2  -7  -1  787.64   77.11
   2   7  -1  703.47   78.40
  -2   7   1  893.50   76.80
   2   7   0    9.26   10.27
   2   7   0    4.55    3.43
   2  -7   0    1.76    2.44
  -2   7   0    2.51    1.52
   2   7   0    4.66    3.02
  -2  -7   0    0.83    2.38
  -2  -7   0    5.63    4.46
   2   7   0    2.69    2.72
   2  -7   0    3.08    5.02
   2   7   1   43.37    7.70
  -2   7  -1   54.46    6.70
   2   7   1   64.95   15.31
  -2  -7  -1   43.84    7.84
   2  -7   1   55.39    7.89
   2  -7   1   55.33   10.99
  -2   7  -1   48.87    8.14
  -2  -7  -1   42.24    9.88
   2   7   1   46.28    7.09
   2   7   1   71.84    9.09
   2   7   2   48.99   13.74
   2  -7   2   21.29    4.40
  -2   7  -2   25.35    4.59
   2   7   2   29.19    5.81
  -2  -7  -2   23.24    5.51
   2  -7   2   25.70    7.85
   2   7   2   27.06    5.47
   2  -7   2   31.85    5.79
  -2   7  -2   22.73    5.62
  -2   7  -2   24.66    4.81
   2   7   2   27.63    4.48
   2   7   2   31.57    5.75
  -2  -7  -2   22.37    5.33
   2   7   3   22.27   14.71
   2  -7   3   33.14    5.42
   2   7   3   36.54    6.37
   2  -7   3   25.31    8.09
  -2  -7  -3   32.93    5.87
  -2  -7  -3   23.35    5.72
  -2   7  -3   29.96    5.90
   2  -7   3   33.14    6.23
   2  -7   3   28.20    5.48
  -2   7  -3   38.28    6.21
  -2   7  -3   31.02    5.73
   2   7   3   33.33    5.94
   2   7   3   37.11    6.49
  -2   7  -4   24.23    4.86
  -2  -7  -4   27.15    5.11
  -2  -7  -4   16.08    5.01
   2   7   4    3.68   20.31
   2  -7   4   20.96    7.41
   2  -7   4   26.22    6.05
  -2   7  -4   33.86    6.07
   2  -7   4   23.51    5.08
   2   7   4   28.68    6.04
   2   7   4   33.91   14.35
   2  -7   4   29.26    4.99
   2   7   5    6.46   20.01
   2  -7   5   51.58    7.14
   2  -7   5   44.96    9.86
   2   7   5   37.84    7.28
   2  -7   5   38.68    6.86
   2   7   5   51.78    8.44
  -2   7  -5   31.22    5.99
   2   7   5   68.25   15.40
   2  -7   6    0.62    7.55
   2  -7   6    4.79    2.96
   2   7   6   27.26   34.74
   2   7   6    4.78    4.08
   2   7   6   27.10   21.50
   2   7   6    5.37    5.32
   2  -7   7   -2.79    9.76
   2  -7   7    0.87    3.03
   2  -7   7    1.57    3.99
   2   7   7   -0.39    4.00
   2   7   7   -1.24    5.78
   2  -7   8   -2.31    9.99
   2  -7   8   -0.31    2.76
   2  -7   8    4.16    4.48
   2   7   8   -0.48    6.58
   2  -7   9   53.38    8.39
   2  -7   9   57.64    9.99
   2   7   9   44.12   11.71
   2  -7  10  785.00   79.78
   2   7  10  744.60   83.09
   2  -7  10  760.47   80.25
   2   7  10  838.32   81.75
   2  -7  11  266.16   30.60
   2  -7  11  287.15   31.28
   2   7  11  217.75   33.43
   2   7  11  273.19   33.38
   2  -7  12  430.08   43.46
   2  -7  12  441.31   43.45
   2   7  12  309.11   46.21
   2   7  12  364.33   45.81
   2   7  13   18.33   11.53
   2  -7  13   17.96    5.62
   2   7  13    7.02    9.47
   2  -7  13   16.00    5.44
   2   7  14    2.30    9.22
   2   7  14   13.63    6.17
   2  -7  14    8.68    3.86
   2  -7  14    9.35    4.39
   2   7  14    8.55    9.08
   2  -7  15    0.63    2.14
   2   7  15   -0.98    4.03
   2   7  15   -1.04    8.02
   2  -7  15    1.19    2.80
   2   7  15   -3.03    6.79
  -2   7 -15    1.71    2.90
   2   7  16    6.82    5.91
   2   7  16   16.64    6.83
   2  -7  16   11.41    2.53
   2   7  16    7.98    3.66
  -2   7 -16   18.29    3.54
  -2   8  17    9.71    4.07
  -2  -8  17    9.17    2.33
  -2   8  16    5.49    6.00
   2   8 -16   18.87    3.75
  -2   8  15   18.62    6.88
  -2   8  15   13.69    8.11
   2   8 -15   27.85    4.99
   2   8 -15   30.90    5.53
  -2  -8  14   29.10    7.96
  -2   8  14   29.48    8.60
   2   8 -14   27.46    5.72
  -2   8  14    4.69    8.16
  -2   8  13   -1.74    7.31
  -2   8  13    4.50    6.52
   2   8 -13    7.37    4.14
  -2  -8  13   10.37    6.61
  -2   8  12    1.55    5.86
  -2  -8  12    2.25    5.27
  -2   8  12   -1.79    8.66
   2   8 -12    3.26    3.95
  -2  -8  11    2.33    5.48
  -2   8  11    7.11    6.41
   2   8 -11    4.15    4.40
  -2   8  10   16.85    7.14
  -2  -8  10   21.66    8.24
  -2   8  10   14.33    6.20
   2   8 -10   16.57    5.84
  -2  -8   9   58.68   11.53
  -2   8   9   44.08   10.08
  -2   8   9   44.11    9.30
   2   8  -9   43.13    8.94
  -2  -8   8   23.32    7.40
  -2   8   8   26.33    7.29
  -2   8   8   16.52    5.88
   2   8  -8   17.88    5.81
   2   8  -7   19.15   11.30
  -2  -8   7   11.63    5.79
  -2   8   7   16.01    5.78
  -2   8   7   10.10    4.63
  -2  -8   6  484.88   49.69
  -2   8   6  441.74   48.21
  -2   8   6  408.62   47.47
   2   8  -6  495.71   47.54
   2   8  -6  516.13   53.74
  -2  -8   5   88.48   11.45
   2   8  -5   44.86   19.99
   2  -8  -5   47.81   11.64
  -2   8   5   64.32    9.49
   2   8  -5   89.96   17.99
   2   8  -5   62.34    9.60
  -2   8   5   55.42    9.78
  -2   8   5   68.71   10.18
   2  -8  -5   68.94   10.02
   2   8  -4   11.53   11.19
  -2  -8   4    6.28    3.53
  -2   8   4    7.46    4.00
   2   8  -4    8.78    4.24
   2  -8  -4    3.57    5.28
   2   8  -4   13.43   16.73
   2  -8  -4    5.92    4.07
  -2   8   4    5.85    3.06
   2   8  -4    3.27    3.34
   2   8  -4    4.87    3.95
   2  -8  -3  314.23   39.48
  -2  -8   3  440.15   36.79
   2   8  -3  407.19   37.89
   2  -8  -3  322.95   35.35
   2   8  -3  405.05   36.23
  -2   8   3  340.26   35.98
  -2   8   3  362.52   35.66
  -2   8   3  338.88   38.87
  -2  -8   3  267.58   39.53
   2  -8  -3  331.73   35.75
  -2  -8   3  327.15   36.74
   2   8  -3  339.99   37.60
   2   8  -3  442.02   44.30
   2   8  -2    1.37   10.34
   2   8  -2    2.57   15.92
  -2  -8   2   -0.26    4.14
   2  -8  -2    2.87    4.73
  -2   8   2    1.41    1.50
   2   8  -2    0.63    2.58
  -2   8   2    0.71    2.81
   2  -8  -2    2.25    2.13
  -2  -8   2   -0.66    2.85
   2   8  -2    1.45    2.46
  -2   8   2   -0.60    2.16
   2   8  -2    0.35    2.85
  -2   8   2    9.31    5.04
  -2  -8   1   15.33    4.92
  -2   8   1   17.27    4.53
   2  -8  -1   15.85    3.75
   2   8  -1   24.29    5.44
  -2  -8   1   13.43    5.07
  -2   8   1   17.58    4.03
   2   8  -1   21.19    5.08
   2   8  -1   19.50    4.35
  -2   8   1   23.91    3.80
  -2   8   1   18.31    5.70
  -2   8   0   40.22    7.51
   2   8   0   40.82    6.12
   2  -8   0   51.28    7.29
  -2   8   0   41.30    6.95
   2   8   0   32.11    6.93
   2  -8   0   33.73    9.24
   2   8   0   39.04    6.93
  -2   8   0   37.88    6.15
  -2  -8   0   31.34    6.78
  -2  -8   0   42.49    7.51
  -2  -8   0   34.87    8.78
   2   8   0   31.87    6.40
  -2   8   0   42.89    5.64
   2   8   1   23.82   12.78
  -2  -8  -1    2.90    3.01
   2   8   1    0.95   17.02
   2   8   1    2.81    3.50
   2  -8   1    4.80    3.25
  -2   8  -1   12.49    4.79
  -2   8  -1    5.15    2.22
  -2  -8  -1    3.91    3.83
   2  -8   1    2.38    4.92
   2   8   1    3.11    2.37
  -2   8  -1    4.26    2.65
   2   8   1    4.96    3.30
  -2  -8  -1    1.73    4.10
   2   8   2   -7.87   17.29
  -2   8  -2    2.28    2.19
   2  -8   2    4.26    5.72
   2   8   2   11.75   18.11
  -2   8  -2    3.13    3.78
   2  -8   2    4.60    3.39
  -2  -8  -2    2.05    2.87
  -2  -8  -2    3.04    3.51
  -2  -8  -2   -1.18    4.40
   2   8   2    0.65    2.72
  -2   8  -2    1.85    2.68
   2   8   2    4.01    3.63
   2  -8   3   87.56   11.60
  -2   8  -3  101.50   12.15
   2  -8   3  101.48   16.06
  -2   8  -3   79.51   11.32
  -2  -8  -3   78.46   12.40
  -2   8  -3  101.08   12.27
   2   8   3  103.45   12.76
   2  -8   3  101.73   12.89
   2   8   3  100.40   12.48
  -2  -8  -3   86.88   11.54
   2   8   3  126.51   21.57
   2  -8   4    2.25    2.63
   2  -8   4    3.21    4.90
   2   8   4    2.75    3.14
   2  -8   4    6.30    3.30
   2   8   4    4.07   21.17
  -2   8  -4    5.43    3.51
   2   8   4    7.38    4.48
   2   8   4  -27.21   36.83
   2   8   4   12.76   14.28
   2  -8   5    4.59    3.18
   2   8   5    3.80    3.25
   2   8   5  -12.13   35.63
   2  -8   5    4.89    3.59
  -2   8  -5    4.47    3.81
   2   8   5    3.43    4.88
   2   8   5   12.41   14.52
   2  -8   6   67.81    9.52
   2   8   6   58.10   10.15
   2  -8   6   53.41    9.28
   2   8   6   62.08   10.96
   2  -8   6   57.90   10.18
   2   8   6   74.78   17.41
   2   8   6   72.69   38.74
   2  -8   7   22.65    5.53
   2  -8   7   25.58    7.16
   2   8   7   25.40    7.56
   2  -8   7   22.20    6.03
   2   8   7   19.40    6.60
   2   8   7   25.73    7.81
   2  -8   8  130.24   15.30
   2  -8   8  105.06   15.81
   2   8   8   87.76   15.82
   2   8   8  126.04   18.07
   2   8   8  114.00   16.85
   2  -8   9    3.74    3.68
   2  -8   9    1.77    4.56
   2   8   9    6.98    8.28
   2   8   9   12.04    8.39
   2  -8  10    5.35    3.56
   2   8  10    6.37    8.78
   2  -8  10    6.62    5.07
   2   8  10    4.58    8.25
   2   8  11  135.43   23.83
   2  -8  11  155.91   20.36
   2   8  11  182.00   23.84
   2   8  12    9.81   10.34
   2  -8  12    8.12    5.03
   2  -8  12    7.94    5.38
   2   8  12    2.98    9.18
   2   8  13   55.75   14.38
   2  -8  13   53.23    8.93
   2  -8  13   51.68    9.16
   2   8  13   35.58   13.07
   2   8  14    1.08    8.30
   2  -8  14   14.00    4.64
   2  -8  14   10.41    3.87
   2   8  14   13.52    9.35
  -2   8 -14   13.32    4.72
   2   8  14   10.48    5.64
   2   8  15    0.47    7.61
   2  -8  15    4.49    2.34
   2   8  15    3.92    6.95
  -2   8 -15    3.06    2.80
   2   8  15    5.69    4.47
   2   8  16    7.16    5.22
   2   8  16    3.86    2.82
   2   8  16    7.15    4.94
  -2   8 -16   12.92    2.75
  -2   9  17    4.72    3.09
  -2   9  16    4.49    5.20
  -2  -9  16    4.07    2.02
  -2   9  15    7.40    6.62
  -2   9  15    9.72    5.77
   2   9 -15   15.95    3.56
   2   9 -15   13.87    3.80
  -2  -9  14  122.19   14.78
  -2   9  14   84.49   14.44
   2   9 -14   91.86   11.52
   2   9 -14  102.53   12.09
  -2  -9  13   18.03    6.55
  -2   9  13    9.38    6.58
  -2   9  13    3.41    7.82
   2   9 -13   10.12    3.93
   2   9 -13   10.45    4.25
  -2   9  12   14.36   11.29
  -2  -9  12   42.95    9.74
  -2   9  12   23.94    8.72
   2   9 -12   31.78    6.99
  -2  -9  11   66.07   12.21
  -2   9  11   41.21   11.09
   2   9 -11   58.79    9.57
  -2   9  11   45.85   10.29
  -2  -9  10  103.35   15.86
  -2   9  10   83.85   13.80
  -2   9  10   67.94   13.69
   2   9 -10   94.70   13.13
  -2  -9   9  121.15   17.81
   2   9  -9  118.33   15.74
  -2   9   9  114.02   17.44
  -2   9   9  109.30   16.50
  -2  -9   8   36.43    8.92
  -2   9   8   31.94    7.84
   2   9  -8   33.20    7.51
  -2   9   8   31.89    8.77
   2   9  -8   37.43    7.24
   2   9  -7   -2.45   14.27
  -2  -9   7    3.65    4.58
  -2   9   7    3.98    5.65
   2   9  -7   -0.30    3.02
   2   9  -6   13.76   12.30
  -2  -9   6    0.41    3.67
  -2   9   6   -0.36    4.27
  -2   9   6    0.32    3.58
   2   9  -6    0.54    2.99
   2   9  -5   12.96   11.45
  -2   9   5    3.27    4.25
  -2  -9   5   -0.71    3.49
   2  -9  -5   -0.29    3.80
  -2   9   5    1.46    3.12
   2   9  -5    1.44    3.68
   2   9  -5    1.74    2.68
   2   9  -4   48.56   14.72
  -2   9   4   20.53    5.84
  -2  -9   4   29.16    6.06
   2   9  -4   28.72   20.26
   2   9  -4   26.81    5.87
  -2   9   4   20.75    5.15
   2  -9  -4   18.27    5.46
   2   9  -3   78.51   17.18
  -2  -9   3   64.81    9.36
  -2   9   3   58.90    9.44
  -2   9   3   58.97    9.00
   2   9  -3   77.52    9.68
   2   9  -3   34.63   22.26
   2  -9  -3   63.06    9.37
   2   9  -3   53.57   10.27
   2   9  -2   47.24   15.27
  -2  -9   2   31.96    5.44
   2   9  -2   33.42    6.65
  -2   9   2   30.98    6.19
  -2  -9   2   19.37    5.83
   2   9  -2   24.44    5.33
   2  -9  -2   22.28    5.27
  -2   9   2   25.06    5.25
   2   9  -2   15.61    5.39
   2   9  -2    9.50   20.80
  -2  -9   1    3.62    3.16
   2   9  -1    2.43    2.66
  -2   9   1    2.95    3.34
   2   9  -1    1.89    2.40
   2   9  -1    5.28    3.27
  -2   9   1    5.08    3.10
  -2  -9   0  269.12   25.16
  -2   9   0  231.21   24.75
  -2   9   0  215.52   23.92
  -2  -9   0  183.99   24.83
   2   9   0  188.61   24.33
   2   9   0  302.87   34.40
   2   9   0  265.07   25.88
  -2  -9  -1   80.95   11.54
  -2   9  -1   79.44   10.96
   2  -9   1   81.48   11.52
   2   9   1   99.38   13.05
   2   9   1  101.92   21.76
   2  -9   2  206.05   22.04
  -2   9  -2  187.30   21.05
   2   9   2  196.87   21.85
   2   9   2  215.65   29.86
  -2  -9  -2  188.35   21.20
   2  -9   3    4.02    3.00
  -2   9  -3    2.01    3.25
   2   9   3    7.00    3.67
   2   9   3    4.48    4.91
   2   9   3    8.34   14.71
   2  -9   4   43.97    7.54
   2   9   4   13.96   37.77
   2   9   4   40.00    7.65
   2  -9   4   42.56    7.49
  -2   9  -4   44.40    8.04
   2   9   4   45.86    8.96
   2   9   4   66.79   18.14
   2   9   5   13.38    6.06
   2  -9   5   12.70    4.47
   2   9   5   34.47   39.61
   2   9   5    9.96    4.88
   2  -9   5   10.25    4.10
  -2   9  -5   15.90    5.49
   2   9   5   21.38    6.61
   2   9   5   14.65   16.25
   2   9   6   25.17    7.22
   2  -9   6   18.99    5.31
   2  -9   6   24.60    6.87
   2   9   6   57.07   44.43
   2   9   6   17.83    6.23
   2  -9   6   24.21    6.10
  -2   9  -6   23.79    6.35
   2   9   6   25.53    7.94
   2   9   6   17.32   14.95
   2  -9   7   16.95    5.23
   2  -9   7   24.49    6.93
   2   9   7   12.15    5.77
   2  -9   7   13.07    5.30
  -2   9  -7   17.95    6.11
   2   9   7   16.80    7.78
   2   9   7   18.37    6.94
   2   9   8   -1.23    7.34
   2  -9   8    1.05    3.20
   2  -9   8    2.66    4.77
   2   9   8    1.43    4.90
   2  -9   8   -0.77    3.70
   2   9   8    0.53    7.09
   2   9   9    0.90    7.40
   2  -9   9    1.41    3.21
   2  -9   9   -2.68    4.91
   2  -9   9    0.80    3.91
   2   9   9    1.16    7.83
   2  -9  10   71.59   10.82
   2  -9  10   64.66   11.80
   2   9  10   76.36   15.29
   2   9  10   74.78   14.78
   2  -9  10   74.52   12.19
   2   9  11    3.75    8.93
   2  -9  11    8.16    5.16
   2   9  11   -0.70    8.21
   2  -9  12    2.53    3.50
   2   9  12   12.84   10.63
  -2   9 -12    0.79    4.91
   2   9  12   -2.18    9.44
   2   9  13    6.66    9.64
   2  -9  13    1.80    3.22
  -2   9 -13    5.72    4.42
   2   9  13   10.62   10.30
   2   9  14   30.30   11.11
  -2   9 -14   55.37    8.31
   2  -9  14   51.75    7.45
   2   9  14   46.93    9.19
   2   9  14   35.62   11.47
   2   9  15   -5.00    7.02
   2  -9  15    0.29    1.55
   2   9  15    5.04    3.69
  -2   9 -15    0.76    2.16
   2   9  15   -0.51    6.17
   2   9  16   -1.32    3.86
  -2  10  16   -3.11    4.32
  -2 -10  16    0.50    1.16
  -2 -10  15    4.50    3.79
  -2  10  15    2.07    4.87
  -2 -10  15    3.50    2.08
   2  10 -15    1.84    2.06
  -2  10  15    1.13    5.44
  -2 -10  14   15.36    5.87
  -2  10  14    1.42    7.50
  -2  10  14    7.17    6.48
   2  10 -14    9.53    3.46
  -2 -10  14    9.04    3.17
   2  10 -14   10.37    3.66
  -2 -10  13   35.21    8.12
  -2  10  13   25.98    8.79
   2  10 -13   27.86    5.81
   2  10 -13   26.79    5.71
  -2  10  12    1.77    8.00
  -2  10  12   12.97    7.95
  -2 -10  12   15.71    6.30
   2  10 -12   10.11    4.58
   2  10 -12    9.27    4.23
  -2 -10  11   81.15   12.97
  -2  10  11   51.46   12.33
   2  10 -11   63.21   10.00
   2  10 -11   67.41   10.16
  -2  10  11   39.62   10.73
  -2  10  10    0.52    6.31
  -2 -10  10    1.04    4.93
  -2  10  10    4.35    5.42
   2  10 -10    2.10    4.44
   2  10 -10    1.40    3.34
   2  10  -9   53.91    9.40
  -2  10   9   56.52   12.16
   2  10  -9   53.87    9.90
  -2  10   9   50.68   10.67
  -2 -10   9   65.69   11.99
  -2 -10   8   77.57   12.58
  -2  10   8   60.11   11.87
   2  10  -8   66.22   10.14
  -2  10   8   56.41   10.74
   2  10  -8   54.62   10.33
  -2 -10   7   22.11    6.77
  -2  10   7   11.72    6.07
  -2  10   7   12.84    5.71
   2  10  -7   11.33    4.86
   2  10  -7   18.45   14.08
  -2 -10   6    3.30    4.34
  -2  10   6    1.19    5.02
  -2  10   6    3.58    4.36
   2  10  -6    2.66    3.25
   2  10  -6   -6.79   14.05
  -2 -10   5   69.06   10.06
   2  10  -5   49.15    8.21
   2  10  -5   53.52    9.01
  -2  10   5   44.38    9.30
  -2  10   5   47.79    8.74
   2  10  -5   58.22   18.38
   2  10  -4  -10.18   18.31
  -2 -10   4    2.29    3.45
  -2  10   4    1.71    4.53
   2  10  -4    2.61    3.70
   2 -10  -4    2.62    4.08
  -2  10   4    0.61    3.50
   2  10  -4    0.26    2.51
   2  10  -3   -3.69   16.32
  -2 -10   3    1.74    3.39
  -2  10   3    0.97    3.76
  -2  10   3    3.12    3.52
   2  10  -3    1.90    3.47
   2 -10  -3    0.83    3.47
   2  10  -3    2.43    2.68
   2  10  -2  -14.18   19.30
  -2 -10   2    0.26    2.49
  -2  10   2   -2.18    3.98
   2 -10  -2   -0.79    3.58
   2  10  -2    1.26    3.15
  -2  10   2   -0.55    3.06
   2  10  -2    1.17    2.69
  -2 -10   1  155.68   17.81
  -2  10   1  156.55   19.02
   2  10  -1  163.75   18.09
  -2  10   1  152.97   18.27
   2  10   0  126.19   32.37
  -2  10   0  125.90   16.18
  -2  10   0  137.05   15.88
   2  10   0  138.78   25.77
  -2  10  -1  266.99   29.01
  -2  10  -1  249.35   28.13
   2  10   1  260.79   27.80
   2  10   1  313.61   38.46
   2 -10   2  144.43   17.56
   2  10   2  115.71   34.59
  -2  10  -2  126.71   16.70
   2  10   2  145.90   16.81
   2  10   2  150.23   18.22
   2  10   2  178.53   28.33
   2  10   2  113.78   17.12
   2  10   3    3.15    4.15
   2  10   3  -16.97   40.29
   2  10   3   -0.91    3.32
  -2  10  -3    1.60    3.88
   2  10   3    1.80    4.66
   2  10   3   11.39   16.97
   2 -10   4    0.96    3.25
   2  10   4    0.67    3.51
   2  10   4    0.36    4.75
  -2  10  -4    0.35    3.81
   2  10   4    0.38    4.52
   2  10   4   16.14   18.33
   2 -10   5  329.60   38.18
   2 -10   5  367.77   39.50
   2  10   5  346.83   39.01
  -2  10  -5  376.98   39.20
   2 -10   5  330.28   38.04
   2  10   5  404.95   40.18
   2  10   5  385.25   45.63
   2  10   5  243.49   62.21
   2  10   5  368.42   39.26
   2  10   6   24.78    7.77
   2 -10   6   24.96    6.17
   2  10   6   19.85    6.80
   2 -10   6   21.06    6.12
   2 -10   6   24.45    7.03
  -2  10  -6   28.91    7.10
   2  10   6   20.80   17.05
   2  10   6   28.88    8.72
   2 -10   7  338.65   35.51
   2  10   7  221.37   62.02
   2 -10   7  303.68   35.89
   2  10   7  276.71   36.19
  -2  10  -7  320.99   36.19
   2 -10   7  297.54   35.26
   2  10   7  388.07   38.50
   2  10   7  352.34   36.53
   2 -10   8  117.78   15.92
   2 -10   8  122.80   16.95
   2  10   8   84.54   16.67
  -2  10  -8  128.90   17.15
   2 -10   8  123.69   16.60
   2  10   8  148.93   19.81
   2  10   8  131.43   18.11
   2 -10   9   27.66    7.44
   2 -10   9   31.21    6.85
   2  10   9   39.86   10.59
   2 -10   9   29.65    7.74
  -2  10  -9   35.99    8.48
   2  10   9   32.91   11.71
   2  10  10   84.61   14.83
   2 -10  10   68.88   11.74
  -2  10 -10   79.34   12.73
   2 -10  10   58.80   11.05
   2  10  10   78.18   15.51
   2 -10  10   72.26   10.87
   2 -10  11   27.75    6.92
   2  10  11   35.58   11.65
   2 -10  11   23.71    6.85
  -2  10 -11   31.90    7.87
   2  10  11   35.98   12.38
   2 -10  12    1.00    3.49
   2  10  12    4.78    9.39
   2 -10  12   -0.35    4.14
  -2  10 -12   -0.74    3.92
   2  10  12    0.70    8.87
   2  10  13   42.08   11.97
   2 -10  13   57.69    8.27
  -2  10 -13   53.48    8.84
   2  10  13   31.25   11.86
   2  10  14   16.52    9.04
   2 -10  14   28.56    4.88
   2  10  14   34.51    7.07
  -2  10 -14   30.57    5.70
   2  10  14   15.97    8.89
   2  10  15    5.98    5.63
   2  10  15    8.94    3.76
  -2  10 -15   10.89    2.86
   2  10  15    0.88    5.30
  -2  11  16   -0.31    3.20
  -2 -11  16    3.18    2.19
  -2 -11  15   18.00    4.27
  -2  11  15    6.38    5.08
  -2 -11  14    0.31    3.33
  -2  11  14    1.95    5.94
   2  11 -14    2.98    2.44
  -2 -11  14    1.27    1.84
   2  11 -14    2.74    2.39
  -2  11  13   -4.67    7.42
  -2 -11  13    3.03    4.18
  -2 -11  13    4.01    2.43
   2  11 -13    4.38    3.38
   2  11 -13    6.56    3.37
  -2 -11  12   80.49   11.98
   2  11 -12   61.88    9.39
   2  11 -12   60.76    9.27
  -2 -11  12   64.30    8.62
  -2 -11  11   15.53    6.63
  -2  11  11    6.94    5.92
   2  11 -11   13.35    5.04
   2  11 -11   16.32    4.77
  -2 -11  10    6.92    6.11
  -2  11  10    6.93    5.97
   2  11 -10   12.53    5.28
   2  11 -10   14.76    4.89
  -2 -11   9   13.21    6.27
  -2  11   9    5.74    5.69
   2  11  -9   10.39    5.55
   2  11  -9    8.01    4.64
  -2 -11   8   67.70   11.76
   2  11  -8   57.76    9.28
  -2  11   8   39.87    9.85
   2  11  -8   54.34    9.85
  -2 -11   7   34.19    8.00
  -2  11   7   24.53    7.49
   2  11  -7   25.23    6.41
   2  11  -7   35.80   15.64
  -2 -11   6  134.50   16.77
  -2  11   6  110.53   15.71
   2  11  -6  105.19   14.60
   2  11  -6  103.34   23.27
  -2 -11   5  183.31   21.02
  -2  11   5  144.19   19.91
   2  11  -5  189.70   20.46
   2  11  -5  144.87   19.07
   2  11  -5  185.93   29.41
  -2 -11   4  197.95   23.36
  -2  11   4  196.17   23.43
  -2  11   4  172.69   23.56
   2  11  -4  219.56   23.42
   2  11  -4  202.24   22.67
   2 -11  -4  180.12   22.73
   2  11  -4  261.94   33.78
  -2 -11   3  381.70   39.15
   2  11  -3  375.73   38.55
  -2  11   3  333.34   39.35
   2  11  -3  390.88   38.98
  -2  11   3  335.63   38.88
   2 -11  -3  344.81   38.64
   2  11  -3  473.29   49.61
  -2 -11   2   46.20    8.02
   2  11  -2   59.14    8.73
   2  11  -2   59.68    8.50
  -2  11   2   49.89    9.42
   2 -11  -2   46.72    8.47
  -2  11   2   43.14    8.47
   2  11  -2   57.56   21.50
  -2  11   1  228.08   26.00
   2  11  -1  216.05   24.52
  -2  11   1  216.24   25.15
   2  11  -1  246.80   36.03
   2  11   0    3.99    5.24
  -2  11   0    4.24    4.58
   2  11   0    6.31    3.49
  -2  11   0    5.01    3.81
   2  11   1    1.12   37.69
  -2  11  -1   29.83    7.14
   2  11   1   25.14    5.64
  -2  11  -1   14.25    5.39
   2  11   1   29.96    7.52
   2  11   1   28.08    7.17
   2  11   1   26.28   21.18
   2  11   2   11.13    5.83
   2  11   2   34.19   41.35
   2  11   2    8.06    4.21
  -2  11  -2   12.49    4.95
   2  11   2   10.84    5.58
   2  11   2   28.63   21.72
   2  11   3   92.21   47.48
   2  11   3   86.01   12.88
  -2  11  -3   86.19   13.07
   2  11   3   95.77   14.20
   2  11   3  148.20   27.04
   2  11   3   90.46   13.77
   2  11   4    3.07    5.23
   2  11   4    6.24    4.58
  -2  11  -4    4.92    4.65
   2  11   4    8.83    6.17
   2  11   5    3.51    5.47
   2 -11   5    3.32    3.94
   2 -11   5    2.59    4.76
   2  11   5    3.21    4.43
  -2  11  -5    5.24    4.53
   2  11   5   10.78   17.61
   2  11   5   -0.45    6.10
   2 -11   6   10.63    4.86
   2 -11   6    9.79    5.16
   2  11   6   10.01    6.50
  -2  11  -6    6.79    5.11
   2  11   6  -12.60   18.65
   2  11   6    7.90    5.33
   2  11   6   13.10    7.78
   2 -11   7  161.89   19.76
   2 -11   7  158.32   20.36
  -2  11  -7  175.62   20.89
   2 -11   7  124.76   18.85
   2  11   7  197.89   23.09
   2  11   7  119.71   20.05
   2  11   7  175.14   21.09
   2  11   8   26.69   10.26
   2 -11   8   40.95    8.05
   2 -11   8   45.24    9.08
   2  11   8   29.56    8.56
   2 -11   8   36.50    7.94
  -2  11  -8   45.52    9.24
   2  11   8   45.68   12.02
   2 -11   9  270.43   30.00
   2 -11   9  234.35   29.86
   2 -11   9  251.17   30.49
  -2  11  -9  273.71   31.10
   2  11   9  289.34   33.95
   2  11   9  278.69   32.07
   2 -11  10   17.76    4.90
   2 -11  10   18.49    6.02
  -2  11 -10   14.11    5.93
   2 -11  10   14.38    5.54
   2  11  10   21.34   10.23
   2  11  10   17.03    8.97
   2  11  11   18.05    9.73
   2 -11  11    8.19    4.68
  -2  11 -11    8.20    5.44
   2  11  11   12.74    9.60
   2 -11  11    5.42    3.31
   2  11  12   43.54   11.76
   2 -11  12   53.19    8.49
  -2  11 -12   56.10    9.38
   2  11  12   48.91   13.80
   2 -11  13   15.70    4.23
   2  11  13   20.76    8.95
  -2  11 -13   16.38    4.91
   2  11  13   17.72    9.77
   2  11  14    1.56    6.20
   2  11  14    5.04    4.23
  -2  11 -14    2.39    2.55
   2  11  14    3.57    6.32
   2  11  15    1.46    4.14
  -2 -12  15   28.36    4.66
  -2  12  15    8.28    5.17
  -2  12  14    7.52    7.30
  -2 -12  14   54.90    7.38
  -2 -12  13    9.26    4.48
  -2  12  13    0.72    6.69
   2  12 -13    4.75    3.01
  -2 -12  12  101.58   13.01
   2  12 -12   81.86   10.76
   2  12 -12   76.21   10.38
  -2 -12  11   16.08    6.47
  -2  12  11    4.88    5.83
   2  12 -11    9.57    4.70
   2  12 -11   12.20    4.34
  -2 -12  10   16.16    6.98
  -2  12  10    8.99    6.21
   2  12 -10   11.85    5.27
   2  12 -10   14.89    4.53
  -2 -12   9   27.42    7.84
  -2  12   9   12.84    6.86
   2  12  -9   19.31    6.24
   2  12  -9   20.66    5.46
  -2 -12   8   23.02    7.19
  -2  12   8   11.47    6.38
   2  12  -8   24.16    6.97
   2  12  -8   20.16    5.68
  -2 -12   7   17.67    6.62
  -2  12   7   15.91    6.52
   2  12  -7   23.32    5.98
   2  12  -7   29.15   16.83
  -2 -12   6  571.22   55.84
  -2  12   6  478.63   54.85
   2  12  -6  475.21   54.03
   2  12  -6  551.45   54.16
   2  12  -6  543.03   60.81
  -2 -12   5 1302.27  122.18
   2  12  -5 1242.41  121.29
  -2  12   5 1128.75  121.75
   2  12  -5 1171.96  120.68
   2  12  -5 1366.95  128.82
  -2 -12   4  904.71   84.23
   2  12  -4  835.30   83.51
  -2  12   4  791.35   83.91
   2  12  -4  815.60   83.09
   2 -12  -4  752.61   83.01
   2  12  -4 1019.67   93.25
  -2 -12   3   51.47    9.27
   2  12  -3   42.63   34.05
   2  12  -3   68.26   10.04
   2  12  -3   66.17    9.62
   2 -12  -3   49.35    9.30
  -2  12   3   55.97   10.03
   2  12  -3   72.26   22.95
  -2 -12   2  115.20   14.11
   2  12  -2   71.74   37.28
  -2  12   2  100.02   14.27
   2  12  -2  108.16   13.81
   2 -12  -2   89.48   13.71
   2  12  -2  130.57   27.01
   2  12  -1  130.71   19.58
   2  12  -1  154.62   18.12
  -2  12   1  147.72   18.63
   2  12  -1   91.47   42.75
   2 -12  -1  148.46   18.09
   2  12  -1  195.13   31.74
   2  12   0    9.17    6.30
   2  12   0   40.80   39.65
   2  12   0   14.32    4.93
  -2  12   0   17.72    5.47
   2  12   1   86.56   46.42
   2  12   1  109.55   14.55
  -2  12  -1  112.27   15.07
   2  12   1  119.37   16.20
   2  12   1  156.84   29.83
   2  12   1   89.58   15.45
   2  12   2  181.69   52.81
   2  12   2  144.54   18.60
  -2  12  -2  126.60   18.38
   2  12   2  163.84   20.29
   2  12   2  228.72   33.94
   2  12   2  147.89   19.66
   2  12   3   -1.25    5.69
   2  12   3    2.60    4.01
  -2  12  -3    4.71    4.37
   2  12   3    2.21    5.79
   2 -12   4   10.16    5.76
   2  12   4    3.32    5.53
   2  12   4    2.79    3.99
  -2  12  -4   12.28    5.61
   2  12   4   14.79   20.39
   2  12   4    2.76    5.77
   2  12   5    7.49    6.42
   2 -12   5    6.33    5.10
   2  12   5    3.43    4.70
  -2  12  -5    8.55    5.32
   2  12   5   -2.54   20.81
   2  12   5    3.42    6.99
   2  12   6   59.78   11.23
   2 -12   6   50.24   10.14
   2  12   6   40.48   10.22
  -2  12  -6   58.89   10.61
   2  12   6   66.53   12.57
   2 -12   7   38.93    8.49
   2  12   7   41.69    9.99
   2 -12   7   49.48    9.66
   2  12   7   38.34    9.45
  -2  12  -7   45.71    9.58
   2  12   7   50.67   11.78
   2 -12   8 1075.20   91.99
   2 -12   8 1054.12   91.16
   2  12   8  871.48   91.88
   2  12   8 1205.93   95.50
   2  12   8 1212.65   93.07
   2 -12   9  726.15   76.61
   2 -12   9  726.33   77.28
  -2  12  -9  712.18   77.52
   2  12   9  834.32   81.34
   2  12   9  833.76   78.85
   2 -12  10  138.17   18.37
  -2  12 -10  151.39   19.18
   2  12  10  139.94   22.27
   2  12  10  152.61   20.91
   2 -12  11    4.82    3.90
   2  12  11   10.31    9.17
  -2  12 -11   13.36    5.31
   2  12  11   16.55    9.72
   2  12  12    5.54    7.82
  -2  12 -12    3.62    3.69
   2  12  12    0.61    7.63
   2  12  13    6.16    7.25
  -2  12 -13    9.83    3.75
   2  12  13    8.19    7.93
   2  12  14   41.00   11.25
   2  12  14   89.70   11.33
  -2  12 -14  125.52   10.94
   2  12  14   73.87   13.21
  -2 -13  15    7.16    2.34
  -2  13  15    0.94    3.02
  -2 -13  14   21.11    4.33
  -2  13  14    4.96    5.70
  -2  13  13    7.11    7.23
  -2 -13  13   17.17    4.77
  -2 -13  12   28.34    6.44
  -2  13  12   12.23    9.79
   2  13 -12   22.73    4.87
  -2 -13  11   81.09   12.26
   2  13 -11   81.46   10.95
   2  13 -11   84.91   11.21
  -2  13  11   56.26   12.77
  -2 -13  10    9.78    5.58
  -2  13  10    3.95    5.74
   2  13 -10   11.58    5.36
   2  13 -10   16.36    4.66
  -2 -13   9    3.57    4.70
  -2  13   9   -0.50    5.14
   2  13  -9    4.86    4.96
   2  13  -9    1.33    3.29
  -2 -13   8   37.59    8.64
   2  13  -8   46.11    8.82
  -2  13   8   36.62    9.97
   2  13  -8   36.60    7.49
  -2 -13   7  529.28   52.54
   2  13  -7  489.75   50.75
   2  13  -7  461.87   55.80
  -2  13   7  444.25   52.16
  -2 -13   6 1219.41  111.19
   2  13  -6 1038.78  109.47
   2  13  -6 1086.83  109.41
  -2  13   6 1029.37  110.80
   2  13  -6 1207.26  116.61
  -2 -13   5  308.12   34.23
   2  13  -5  295.12   33.69
  -2  13   5  303.62   34.67
   2  13  -5  299.84   33.32
   2  13  -5  309.49   42.64
  -2 -13   4   25.60    6.53
  -2  13   4   19.70    6.57
   2  13  -4   18.67    5.82
   2  13  -4   17.12   20.37
  -2 -13   3    6.93    4.23
   2 -13  -3    5.98    4.74
  -2  13   3    7.41    4.94
   2  13  -3    7.02    4.26
   2  13  -2   20.00    8.39
   2 -13  -2   26.44    6.62
  -2  13   2   23.14    6.98
   2  13  -2   29.83    6.72
   2  13  -2   47.47   23.48
   2  13  -1   41.55   10.01
   2 -13  -1   52.67    9.05
   2  13  -1   42.76    8.35
  -2  13   1   45.91    9.33
   2  13  -1   71.76   41.49
   2  13   0    4.23    6.00
   2  13   0   10.41    4.68
   2  13   1  186.84   55.83
   2  13   1  223.55   26.77
  -2  13  -1  232.91   27.28
   2  13   1  251.46   28.73
   2  13   1  326.92   42.00
   2  13   1  205.18   27.68
   2  13   2  236.56   28.87
   2  13   2  136.77   58.37
  -2  13  -2  261.16   29.45
   2  13   2  278.78   30.75
   2  13   2  262.95   41.82
   2  13   2  239.24   29.78
   2  13   3   12.84    7.34
   2  13   3   16.50    6.28
  -2  13  -3   26.82    7.39
   2  13   3   28.83    8.72
   2  13   4   -0.87    5.91
   2  13   4    4.68    4.48
  -2  13  -4    0.44    4.91
   2  13   4    5.66   21.84
   2  13   4    5.44    5.77
   2  13   5   22.07    8.04
   2  13   5   17.54    6.33
  -2  13  -5   21.52    6.74
   2  13   5   15.54    8.35
   2  13   6   98.72   16.00
  -2  13  -6  107.67   16.11
   2  13   6  129.26   18.55
   2  13   6  117.16   16.76
   2 -13   7  525.62   54.51
  -2  13  -7  500.74   54.41
   2  13   7  405.89   53.86
   2  13   7  593.51   57.33
   2  13   7  565.93   55.02
   2 -13   8  412.68   43.32
   2  13   8  317.92   42.94
  -2  13  -8  402.56   43.51
   2  13   8  421.38   46.11
   2  13   8  445.30   44.46
   2  13   9   51.83   11.85
  -2  13  -9   59.62   10.68
   2  13   9   61.72   13.89
   2  13  10    3.15    7.92
  -2  13 -10    5.24    4.69
   2  13  10    3.00    8.14
  -2  13 -11   80.22   11.76
   2  13  11   79.01   15.53
   2  13  11   85.44   14.32
   2  13  12   80.93   15.34
  -2  13 -12  134.40   14.24
   2  13  12   90.34   16.89
   2  13  13   12.56    7.28
   2  13  13   16.71    7.82
   2  13  14   -1.37    3.84
  -2 -14  14    4.67    2.33
  -2  14  14   -0.39    3.55
  -2  14  14    8.52    4.32
  -2 -14  13    3.00    2.92
  -2  14  13    6.39    4.92
  -2  14  13   -0.56    5.47
  -2 -14  12    4.05    3.72
  -2  14  12    4.13    7.16
  -2  14  12    4.09    6.24
  -2 -14  11    2.73    4.02
  -2  14  11    2.19    5.06
   2  14 -11    3.31    2.72
  -2 -14  10    6.12    4.71
  -2  14  10   -0.95    5.16
   2  14 -10    2.79    3.19
  -2 -14   9   16.89    6.17
  -2  14   9    6.91    6.28
   2  14  -9    8.07    4.17
  -2 -14   8    2.57    4.40
  -2  14   8    2.00    5.38
   2  14  -8    1.99    3.42
  -2 -14   7   43.73    9.00
  -2  14   7   32.80    9.46
   2  14  -7   41.18    7.81
   2  14  -7   21.98   14.98
  -2 -14   6  267.75   29.45
  -2  14   6  237.14   29.76
   2  14  -6  246.38   28.10
   2  14  -6  219.60   34.97
  -2 -14   5    6.67    5.03
  -2  14   5    5.72    5.74
   2  14  -5    6.76    4.19
   2  14  -5   13.45   17.95
  -2 -14   4   26.83    6.69
  -2  14   4   23.56    7.45
   2  14  -4   26.67    6.48
   2  14  -4   26.96   19.65
  -2  14   3   37.85    9.04
   2  14  -3   40.87    7.87
   2  14  -3   23.07    9.37
   2  14  -2   -0.52    5.63
  -2  14   2    0.44    4.45
   2  14  -2    0.36    3.51
   2  14  -1    7.63    7.01
   2 -14  -1   11.81    5.07
   2  14  -1   12.39    5.10
  -2  14   1   17.77    6.27
   2  14  -1   30.94   23.88
   2  14   0   10.92    7.29
   2 -14   0    4.78    4.32
   2  14   0    4.90    4.29
  -2  14   0   12.46    5.63
   2  14   0    9.97    6.89
   2  14   1  155.56   54.48
   2  14   1  100.82   14.61
  -2  14  -1   98.23   15.07
   2  14   1   94.99   15.73
   2  14   1  115.75   29.09
   2  14   1  102.02   15.81
   2  14   2   21.70    8.29
   2  14   2   23.67    6.89
  -2  14  -2   23.42    6.91
   2  14   2   30.79   24.96
   2  14   2   29.73    8.63
   2  14   3   11.49    7.38
   2  14   3   14.05    6.34
  -2  14  -3   14.88    6.27
   2  14   3   12.25   23.61
   2  14   3   18.39    7.94
   2  14   4    8.06    6.29
   2  14   4    3.55    4.47
  -2  14  -4    3.65    5.09
   2  14   4   -5.94   21.02
   2  14   4    4.19    7.25
   2  14   5   14.03    7.06
   2  14   5    8.30    5.51
  -2  14  -5   10.57    5.83
   2  14   5   10.81    8.01
   2  14   6    2.36    4.49
   2  14   6    2.17    5.73
  -2  14  -6   -0.46    4.96
   2  14   6    0.55    7.82
   2  14   7  111.52   16.36
  -2  14  -7  106.55   16.09
   2  14   7  134.70   19.46
   2  14   7  109.24   17.03
   2  14   8  109.08   17.08
  -2  14  -8  120.75   17.18
   2  14   8  138.40   20.33
   2  14   8  138.65   18.38
   2  14   9   17.50    8.02
  -2  14  -9   16.50    6.13
   2  14   9   25.33    9.43
   2  14  10    2.08    6.81
  -2  14 -10    4.71    4.18
   2  14  10    0.57    7.13
   2  14  11    6.20    6.79
  -2  14 -11    1.68    3.24
   2  14  11    0.54    7.21
  -2  14 -12    4.52    3.07
   2  14  13    3.99    3.13
  -2  14 -13    2.00    1.90
  -2 -15  13    5.33    2.47
  -2  15  13    1.33    4.12
  -2  15  13    7.98    4.28
  -2  15  12    5.91    6.44
  -2 -15  12    2.60    2.75
  -2  15  12    2.12    4.70
  -2 -15  11   22.01    5.34
  -2  15  11   16.42    7.01
  -2  15  10    5.21    6.93
  -2  15  10    6.18    5.34
  -2 -15  10    4.69    3.88
   2  15 -10    1.66    2.70
  -2 -15   9    1.85    3.59
  -2  15   9    0.51    5.96
  -2  15   9    3.31    5.52
   2  15  -9    4.14    3.37
  -2 -15   8    2.38    4.40
  -2  15   8    1.07    7.05
  -2  15   8    1.48    5.24
   2  15  -8    1.22    3.00
  -2 -15   7   -0.41    3.85
  -2  15   7    3.83    6.71
  -2  15   7    2.99    5.64
   2  15  -7    1.64    3.50
   2  15  -7  -13.03   15.04
  -2 -15   6    1.24    4.16
  -2  15   6    6.55    7.88
  -2  15   6   -0.50    5.13
   2  15  -6   -1.37    3.31
   2  15  -6    0.76   15.61
  -2 -15   5   13.58    5.77
  -2  15   5   23.19    8.95
  -2  15   5    8.42    6.37
   2  15  -5   14.85    5.00
   2  15  -5    8.49   18.26
   2  15  -4  107.52   17.55
  -2  15   4  140.59   18.46
  -2  15   4   98.45   16.34
   2  15  -4  110.31   14.95
   2  15  -4   75.02   24.51
  -2  15   3    0.52    6.76
   2  15  -3    1.63    5.89
  -2  15   3   -1.92    5.38
   2  15  -3    1.11    3.36
   2  15  -3    2.91   20.61
   2  15  -2   21.36    8.00
  -2  15   2   28.76    9.39
  -2  15   2   27.66    8.10
   2  15  -2   25.55    6.49
   2  15  -2   21.28   21.99
   2  15  -1   61.02   12.44
   2  15  -1   70.84   10.87
  -2  15   1   55.58   12.38
  -2  15   1   61.11   11.47
   2  15  -1   59.42   26.19
   2  15  -1   59.09   12.24
  -2  15   0    4.51    6.72
   2  15   0    6.34    4.34
  -2  15   0    5.98    5.29
   2  15   0    5.04    6.72
   2  15   0    5.23    6.50
   2  15   1  116.96   15.81
  -2  15  -1  100.92   16.02
   2 -15   1  102.43   14.58
   2  15   1  125.14   17.90
   2  15   1   82.47   30.95
  -2  15  -1  110.81   17.13
   2  15   1  116.58   17.02
   2  15   2    3.33    6.71
   2  15   2    4.67    4.48
  -2  15  -2    5.99    5.59
   2  15   2   -2.14   22.73
   2  15   2    5.25    6.73
   2  15   3  127.12   17.67
   2  15   3  153.50   20.29
  -2  15  -3  121.37   17.89
   2  15   3  148.64   19.26
   2  15   4   20.13    7.88
   2  15   4   24.56    7.30
  -2  15  -4   31.44    7.91
   2  15   4   38.73   10.53
   2  15   5   14.71    7.72
   2  15   5   18.22    6.93
  -2  15  -5   15.06    6.63
   2  15   5   10.90    9.05
   2  15   6    7.15    6.00
   2  15   6   -1.81    4.49
  -2  15  -6    0.89    4.86
   2  15   6    2.74    8.57
   2  15   7   17.71    6.57
   2  15   7   24.53    8.13
  -2  15  -7   27.66    7.33
   2  15   8    2.08    4.15
   2  15   8    5.95    6.50
  -2  15  -8   10.05    5.08
   2  15   9   16.00    7.86
  -2  15  -9   14.41    5.46
   2  15  10    6.23    6.76
  -2  15 -10    2.62    3.88
   2  15  11   11.20    6.55
  -2  15 -11   12.89    3.87
  -2  15 -12    4.73    2.43
  -2  16  13   34.67    5.98
  -2  16  12    4.30    4.17
  -2  16  12    5.24    4.74
  -2 -16  11   35.23    6.08
  -2  16  11   27.74    7.63
  -2 -16  10    2.25    3.03
  -2  16  10    0.42    5.75
  -2  16  10    4.74    4.98
  -2  16   9    7.96    7.13
  -2  16   9    3.92    5.05
  -2 -16   9   11.55    4.43
   2  16  -9    9.37    3.43
  -2 -16   8    7.75    4.47
  -2  16   8    6.54    7.25
  -2  16   8    0.93    5.04
   2  16  -8    8.25    3.58
  -2  16   7   24.20    8.84
  -2  16   7   16.88    7.43
   2  16  -7   20.39    5.15
  -2  16   6   44.16   11.07
  -2  16   6   40.43   10.23
   2  16  -6   42.09    7.60
  -2  16   5   19.96    8.83
   2  16  -5   18.30    8.24
  -2  16   5   15.91    7.89
   2  16  -5   18.26    5.42
   2  16  -5   -8.94   18.03
   2  16  -4    6.34    7.12
  -2  16   4    4.83    7.85
  -2  16   4    1.49    5.24
   2  16  -4    1.06    3.31
   2  16  -4   -4.47   18.92
   2  16  -3   95.56   15.97
  -2  16   3  100.86   16.61
  -2  16   3   88.69   15.54
   2  16  -3  114.06   14.33
   2  16  -3   64.48   24.70
   2  16  -2    8.34    7.34
  -2  16   2   12.10    7.55
  -2  16   2   11.22    6.52
   2  16  -2   12.85    5.00
   2  16  -2   21.29   20.05
   2  16  -1   -2.04    6.23
  -2  16   1    4.34    5.67
  -2  16   1    1.04    6.65
   2  16  -1   -1.17    3.71
   2  16  -1   -1.05   22.21
   2  16  -1   -2.12    6.66
   2  16   0    0.50    5.87
  -2  16   0   -1.54    7.11
   2  16   0    2.00    3.65
  -2  16   0   -0.48    4.95
   2  16   0   -1.59    6.67
   2  16   1   69.54   11.14
  -2  16  -1   51.38   11.68
   2  16   1   65.77   12.04
  -2  16  -1   60.82   11.80
   2  16   1   75.76   13.56
   2  16   2   68.18   11.11
  -2  16  -2   67.48   13.01
   2  16   2   58.21   12.28
  -2  16  -2   48.36   11.47
   2  16   2   73.62   13.75
  -2  16  -3  129.97   18.57
   2  16   3  115.99   16.71
  -2  16  -3  117.93   17.68
   2 -16   3  121.89   15.68
   2  16   3  125.45   17.76
   2  16   4   52.85   10.64
  -2  16  -4   59.14   11.39
   2  16   4   40.01    8.94
  -2  16  -4   42.34    9.69
   2  16   5    7.80    5.93
  -2  16  -5    7.48    6.79
   2  16   5    5.57    5.22
  -2  16  -5    6.97    5.65
  -2  16  -6   17.75    7.23
   2  16   6   22.40    8.32
   2  16   6   15.00    6.14
  -2  16  -6   17.36    6.54
   2  16   7    3.40    6.45
  -2  16  -7    2.05    6.04
   2  16   7    1.97    4.14
  -2  16  -7    4.97    4.78
   2  16   8   30.90    8.31
  -2  16  -8   25.04    7.21
  -2  16  -8   21.56    6.45
  -2  16  -9   42.24    8.04
   2  16   9   38.70    9.36
  -2  16  -9   39.59    7.40
   2  16  10   14.87    5.86
  -2  16 -10   20.56    5.40
  -2  16 -10   12.56    3.99
  -2  16 -11   13.60    3.89
  -2  16 -11   11.16    3.28
  -2  17  12    2.65    2.75
   2  17 -12    2.28    2.22
  -2  17  11   -1.45    4.66
   2  17 -11    1.10    2.86
  -2  17  11    2.29    3.74
   2  17 -10   28.06    6.14
  -2  17  10   23.01    6.93
  -2  17  10   24.29    6.55
   2  17  -9   44.95    8.58
  -2  17   9   46.17   10.25
  -2  17   9   40.26    8.89
   2  17  -8    1.15    5.05
  -2  17   8    0.90    5.55
  -2  17   8    0.84    4.68
  -2  17   7    2.42    6.52
  -2  17   7    0.90    4.88
   2  17  -7   -1.69    5.32
   2  17  -7    1.00    2.44
   2  17  -6    2.71    5.82
  -2  17   6   -0.47    4.91
   2  17  -6   -0.28    3.15
  -2  17   6    4.56    6.48
   2  17  -5   69.81   13.03
  -2  17   5   88.89   15.11
  -2  17   5   64.09   13.09
   2  17  -5   80.35   11.08
   2  17  -4    0.48    6.00
  -2  17   4    3.13    7.11
  -2  17   4    4.37    6.07
   2  17  -4    1.95    3.27
   2  17  -3    0.49    5.78
   2  17  -3    3.10    3.38
  -2  17   3    3.12    6.86
  -2  17   3    1.95    5.08
   2  17  -3    3.00    6.87
  -2  17   2    7.74    6.35
   2  17  -2   11.19    7.09
  -2  17   2   14.52    7.59
   2  17  -2   16.59    5.85
   2  17  -2   13.22    7.62
   2  17  -1   19.65    7.65
  -2  17   1   34.46    9.44
   2  17  -1   24.29    6.69
  -2  17   1   22.48    8.15
   2  17   0    4.20    5.97
  -2  17   0   -0.51    6.07
   2  17   0   -2.31    4.40
  -2  17   0    2.35    5.06
  -2  17  -1    2.49    6.55
   2  17   1   -0.39    4.03
  -2  17  -1    1.86    5.10
   2  17   1    0.45    6.06
  -2  17  -2    2.42    6.57
   2  17   2    5.54    4.66
  -2  17  -2   -0.45    5.14
   2  17   2    1.73    5.81
   2  17   3   -0.83    5.57
  -2  17  -3    4.71    6.65
   2  17   3   -1.98    4.36
  -2  17  -3   -1.76    5.32
   2  17   4    4.30    5.62
  -2  17  -4    0.91    5.97
   2  17   4   -1.97    4.23
  -2  17  -4    1.69    4.82
  -2  17  -5   33.30    8.68
   2  17   5   23.12    6.78
  -2  17  -5   22.39    7.19
   2  17   5   33.31    7.94
   2  17   6    1.40    5.56
   2  17   6    1.07    3.96
  -2  17  -6    1.58    5.35
  -2  17  -6    4.80    5.01
   2  17   7    4.90    5.74
  -2  17  -7    3.91    4.99
  -2  17  -7    4.96    4.16
   2  17   8   23.33    7.19
  -2  17  -8   24.36    6.40
  -2  17  -8   25.75    5.96
   2  17   9    8.55    5.36
  -2  17  -9   11.24    4.54
  -2  17  -9   14.80    4.34
  -2  17 -10   20.32    4.38
  -2  17 -10   14.49    3.65
  -2  18  10  103.53   14.57
   2  18 -10  126.25   13.95
   2  18  -9   81.98   10.27
  -2  18   9   58.66   10.72
  -2  18   9   60.73   10.39
   2  18  -8  112.32   14.07
  -2  18   8   87.75   14.91
  -2  18   8  107.76   14.97
   2  18  -7    0.34    4.33
  -2  18   7    2.11    5.02
  -2  18   7    1.59    4.83
  -2  18   6   -0.42    4.58
   2  18  -6    2.65    4.95
  -2  18   6    2.27    5.93
   2  18  -5   30.23    8.38
  -2  18   5   36.87    9.51
  -2  18   5   28.58    8.55
   2  18  -4   26.47    7.88
  -2  18   4   22.73    8.40
  -2  18   4   28.42    8.32
   2  18  -4   21.97    5.53
   2  18  -3    0.85    5.54
  -2  18   3    1.95    6.29
  -2  18   3   -0.46    5.14
   2  18  -3   -1.52    3.61
  -2  18   2    2.91    6.67
   2  18  -2    5.60    5.21
  -2  18   2    3.21    5.55
   2  18  -2    1.60    3.60
   2  18  -1    3.40    5.43
  -2  18   1    2.42    6.27
   2  18  -1   -0.67    3.35
  -2  18   1   -0.46    4.95
   2  18   0    7.47    6.22
  -2  18   0    9.99    7.24
   2  18   0    7.20    4.28
  -2  18   0   10.28    6.66
   2  18   1    2.00    5.64
  -2  18  -1    0.44    4.76
  -2  18  -1    2.32    5.64
   2  18   1   -0.35    3.44
   2  18   2   18.58    6.82
  -2  18  -2   22.42    7.84
   2  18   2   11.44    4.94
  -2  18  -2   17.68    6.38
  -2  18  -3  116.87   17.04
   2  18   3  102.36   15.04
  -2  18  -3  125.74   16.80
   2  18   3  135.17   16.64
  -2  18  -4   60.32   10.36
  -2  18  -4   59.45   10.77
   2  18   4   45.38    8.81
   2  18   4   62.01   10.28
   2  18   5    7.24    5.49
  -2  18  -5   18.59    6.45
  -2  18  -5   11.17    5.01
  -2  18  -6  189.94   23.42
  -2  18  -6  194.75   23.01
   2  18   6  213.44   23.29
   2  18   7    7.74    5.29
  -2  18  -7    7.58    4.64
  -2  18  -7    8.41    3.92
   2  18   8   12.96    5.19
  -2  18  -8   23.04    5.32
  -2  18  -8   24.37    4.83
  -2  18  -9    0.94    2.50
  -2  18  -9    1.70    2.13
  -2  19   9   19.90    5.67
   2  19  -9   37.50    5.69
   2  19  -9   34.76    5.31
   2  19  -8   -0.86    3.12
  -2  19   8   -3.27    3.95
  -2  19   8   -0.57    3.17
   2  19  -8    0.70    3.37
  -2  19   7   32.26    8.04
   2  19  -7   45.21    7.48
  -2  19   7   40.54    8.05
   2  19  -6   36.51    7.39
  -2  19   6   41.67    9.11
  -2  19   6   38.41    8.30
   2  19  -5   -1.27    4.19
  -2  19   5    2.43    5.10
  -2  19   5    3.82    4.24
   2  19  -4   -1.69    4.41
  -2  19   4    0.85    5.28
  -2  19   4    1.98    4.79
   2  19  -3    1.05    4.51
  -2  19   3    2.16    6.08
  -2  19   3    1.22    4.88
   2  19  -2   11.62    5.66
  -2  19   2    9.53    6.58
  -2  19   2    8.64    5.77
   2  19  -1   -1.74    5.04
  -2  19   1    1.72    5.44
  -2  19   1    0.82    4.86
  -2  19   0  110.71   16.18
  -2  19   0   97.08   15.02
   2  19   0  104.43   14.55
   2  19   1   14.40    6.10
  -2  19  -1   13.86    6.78
  -2  19  -1   21.44    6.73
   2  19   2    0.31    4.57
  -2  19  -2    1.95    5.22
  -2  19  -2    1.85    4.28
  -2  19  -3  234.43   29.85
  -2  19  -3  255.46   29.79
   2  19   3  304.00   29.73
  -2  19  -4   62.21   10.54
  -2  19  -4   55.76    9.73
   2  19   4   63.76    9.80
  -2  19  -5   71.31   11.13
  -2  19  -5   77.95   11.02
   2  19   5   75.90   10.82
  -2  19  -6    5.02    4.12
   2  19   6    1.07    3.86
  -2  19  -6    3.49    3.61
  -2  19  -7   80.25   10.73
  -2  19  -7   85.00   10.60
  -2  19  -8   31.85    5.06
  -2  19  -8   30.74    4.75
   2  19   8   19.66    6.28
   2  20  -7   26.37    4.59
  -2  20   7   24.67    5.65
  -2  20   7   22.12    5.25
   2  20  -6   23.72    4.78
  -2  20   6   19.75    5.98
  -2  20   6   19.93    5.46
   2  20  -5   29.21    5.65
  -2  20   5   19.08    6.37
  -2  20   5   22.05    6.14
   2  20  -4    3.67    3.73
  -2  20   4    2.72    4.89
  -2  20   4    0.65    3.68
   2  20  -3   30.21    6.45
  -2  20   3   30.05    7.76
  -2  20   3   23.93    6.78
   2  20  -2    2.88    4.16
  -2  20   2    2.87    5.54
  -2  20   2    0.34    4.19
   2  20  -1   41.59    7.64
  -2  20   1   42.34    8.97
  -2  20   1   41.86    8.46
   2  20   0   16.67    5.34
  -2  20   0   15.61    6.25
  -2  20   0   20.58    6.37
   2  20   1   10.74    4.69
  -2  20  -1   11.36    5.89
  -2  20  -1    9.71    4.84
   2  20   2    3.18    3.81
  -2  20  -2    1.89    4.32
  -2  20  -2    4.28    4.01
   2  20   3   33.10    6.26
  -2  20  -3   25.05    6.71
  -2  20  -3   37.44    7.10
   2  20   4   33.09    6.09
  -2  20  -4   38.90    7.14
  -2  20  -4   40.72    6.91
  -2  20  -5   12.64    4.09
  -2  20  -5   12.35    4.00
   2  20   5   10.93    5.47
  -2  20  -6    0.18    2.54
  -2  20  -6    0.52    2.13
   2  20   6    3.87    4.07
  -2  21   5    0.21    2.81
  -2  21   5   -0.42    2.26
  -2  21   4   -0.47    3.16
  -2  21   4    0.23    2.68
  -2  21   3    6.37    4.02
  -2  21   3    8.01    3.79
   2  21  -2    2.55    2.46
  -2  21   2   -1.32    3.75
  -2  21   2    6.46    4.12
  -2  21   1    5.03    4.19
   2  21  -1    5.76    2.84
  -2  21   1    5.97    4.03
  -2  21   0   61.63    9.79
  -2  21   0   65.91    9.74
   2  21   0   69.18   10.30
   2  21   0   69.57    8.53
  -2  21  -1   72.36   10.49
   2  21   1   88.33   11.41
  -2  21  -1   70.80   10.57
  -2  21  -2   21.42    5.31
  -2  21  -2   25.24    5.21
   2  21   2   24.73    6.18
  -2  21  -3   54.70    7.80
  -2  21  -3   48.50    7.45
   2  21   3   56.83    8.65
   2  21   4   -1.17    3.37
  -3   0  18    0.21    2.27
  -3   0  17   10.82    4.58
   3   0 -17    9.39    2.79
  -3   0  16    2.40    4.63
   3   0 -16    0.24    2.62
  -3   0  15    0.60    5.56
   3   0 -15    4.83    4.09
  -3   0  14   -1.39    5.95
   3   0 -14    0.38    4.04
  -3   0  13    2.99    6.71
   3   0 -13    2.11    4.74
  -3   0  12   -2.33    7.06
   3   0 -12    0.44    4.43
  -3   0  11   12.98    5.52
  -3   0  11   10.72    8.14
  -3   0  10   -0.72    5.25
  -3   0  10    1.34    3.49
   3   0 -10   -2.64    8.37
   3   0  -9    0.92    8.22
  -3   0   9    6.11    6.56
   3   0  -8    1.84    8.73
  -3   0   8   -0.62    5.07
   3   0  -7   12.68   10.82
  -3   0   7   13.79    6.84
  -3   0   6   -0.49    4.27
   3   0  -6    0.63    6.34
   3   0  -6    1.78    7.72
  -3   0   6   -2.82    5.24
   3   0  -6    1.33    4.34
  -3   0   6    6.22    5.78
  -3   0   5  329.72   31.13
   3   0  -5  353.73   30.07
   3   0  -5   95.54   26.10
   3   0  -5  336.42   29.51
  -3   0   5  388.25   29.24
  -3   0   5  264.12   25.11
   3   0  -4    2.66    7.81
  -3   0   4   -0.65    5.97
   3   0  -4    1.70    8.86
   3   0  -4    6.82    4.70
  -3   0   4   -0.34    2.96
  -3   0   4    0.45    5.44
  -3   0   3   96.83   15.17
   3   0  -3  100.52   12.95
   3   0  -3   76.96    9.57
   3   0  -3   84.05    9.71
  -3   0   3   83.73   13.60
  -3   0   3   86.57   11.13
  -3   0   2    0.57    5.91
   3   0  -2   -0.82    8.47
   3   0  -2    0.52    2.56
  -3   0   2   -2.22    2.95
  -3   0   2   -1.36    5.04
  -3   0   1  152.62   18.38
   3   0  -1  100.82   12.22
  -3   0   1   96.73   15.08
  -3   0   1  133.09   13.91
   3   0   0    0.74    8.26
  -3   0   0   -1.96    4.84
   3   0   0   -0.17    2.38
   3   0   0   -3.21   10.66
  -3   0   0   -0.22    2.27
   3   0   1   -3.85    8.82
  -3   0  -1   10.46    5.37
   3   0   1    3.30    2.86
  -3   0  -1    4.76    2.48
   3   0   2   -0.80    9.04
  -3   0  -2    0.50    1.02
  -3   0  -2   -1.59    3.08
  -3   0  -2    0.13    1.51
  -3   0  -3   14.97    2.81
  -3   0  -3   19.54    5.66
   3   0   4   -1.17    4.04
   3   0   4    0.84    8.42
  -3   0  -4    0.89    3.00
   3   0   5    1.43    4.61
   3   0   5    0.83    8.95
   3   0   6   -1.39    5.62
   3   0   6    0.21    1.87
   3   0   7   13.80    8.53
   3   0   7   11.42    6.32
   3   0   7    6.95    2.95
   3   0   8    7.45    9.09
   3   0   8   -0.25    2.21
   3   0   8   -2.51    5.73
   3   0   8    1.99    6.40
   3   0   9    2.15    6.74
   3   0   9   14.53   10.52
   3   0   9    4.08    2.86
   3   0   9    2.99    6.94
   3   0  10    0.66   10.00
   3   0  10    1.69    6.81
   3   0  10    0.28    2.26
   3   0  10    2.41    7.21
   3   0  11   10.13   11.88
   3   0  11   17.59    9.21
   3   0  11   33.29    5.92
   3   0  11   14.86    9.36
   3   0  12   -2.97   11.48
   3   0  12    2.74    7.21
   3   0  12   -0.80    6.95
   3   0  13   12.74    9.86
   3   0  13    6.49    7.05
   3   0  13   -1.41    6.89
   3   0  14   -1.27    8.44
   3   0  14   -1.68    6.27
   3   0  15   16.58    9.07
   3   0  15   49.21    7.23
   3   0  16   -2.60    2.19
  -3  -1  18   -0.58    2.06
  -3  -1  17   11.58    4.68
  -3   1  17    8.76    4.44
   3   1 -17    7.42    2.55
   3  -1 -17    7.45    2.59
  -3  -1  16    3.13    4.77
  -3   1  16    3.46    4.83
   3   1 -16    1.13    2.57
   3  -1 -16    0.24    2.51
  -3   1  15   -1.25    5.36
  -3  -1  15    1.16    4.87
   3   1 -15    2.77    3.85
   3  -1 -15    0.98    3.67
  -3  -1  14   -0.68    5.79
   3   1 -14    2.64    3.97
   3  -1 -14    0.78    3.90
  -3   1  14    6.42    7.16
  -3  -1  13    2.21    6.41
   3   1 -13    5.03    4.71
   3  -1 -13    5.10    4.96
  -3   1  13    0.78    7.79
  -3   1  12    7.96    8.49
  -3   1  12   30.63    7.22
   3   1 -12   19.59    7.10
  -3  -1  12   17.95    8.85
  -3  -1  11    2.25    7.03
  -3   1  11    0.78    6.09
  -3   1  11    3.37    4.57
   3   1 -11    3.90    4.67
  -3  -1  10   62.89   13.95
  -3   1  10   40.69   12.29
   3  -1 -10   39.81   14.22
   3   1 -10   25.78   13.20
  -3  -1   9   77.47   14.84
   3  -1  -9   44.57   14.89
   3   1  -9   41.47   15.10
  -3   1   9   53.40   13.51
  -3  -1   8    7.24    6.12
   3   1  -8    5.50    8.52
   3  -1  -8    9.26    9.09
  -3   1   8   11.18    4.08
  -3   1   8    6.86    6.83
  -3  -1   7    5.46    5.83
  -3   1   7    1.68    4.63
   3  -1  -7    0.62    6.43
   3  -1  -7    8.19    9.58
   3   1  -7    5.47    9.81
   3  -1  -7   16.04    6.96
   3   1  -6    9.87    9.13
  -3  -1   6   11.08    5.77
  -3   1   6    8.85    5.62
   3   1  -6    3.85    7.64
   3  -1  -6    1.28    6.82
  -3   1   6   36.14    9.74
   3  -1  -6    5.33    9.78
  -3  -1   6   36.64   10.11
   3   1  -6   33.56    9.00
   3  -1  -6   34.65    8.62
  -3  -1   6   36.18    8.70
  -3  -1   5  292.75   29.17
  -3   1   5   98.69   20.11
  -3   1   5  319.47   28.98
   3   1  -5   79.28   23.60
   3  -1  -5   85.75   23.24
   3   1  -5  294.23   27.64
   3   1  -5  275.29   26.41
   3  -1  -5  283.45   26.28
  -3  -1   5  295.68   26.61
  -3  -1   5  213.40   22.29
  -3   1   5  361.83   25.90
  -3   1   5  233.10   22.62
  -3  -1   4  337.32   34.56
  -3   1   4  332.20   33.49
   3   1  -4  312.38   25.33
   3   1  -4   59.38   26.88
   3   1  -4  100.54   29.58
   3   1  -4  309.80   31.67
   3  -1  -4   93.04   28.96
   3  -1  -4  311.32   30.69
   3   1  -4  307.13   31.25
   3   1  -4  279.54   26.78
   3  -1  -4  263.99   26.62
   3  -1  -4  242.76   26.52
  -3  -1   4  319.77   32.13
  -3   1   4  339.64   30.35
  -3  -1   4  254.82   28.20
  -3   1   4  255.59   28.25
  -3   1   3  340.73   34.54
   3  -1  -3  317.88   31.06
   3   1  -3  251.71   27.94
   3   1  -3  303.88   31.66
   3  -1  -3  256.35   28.07
  -3  -1   3  284.76   32.74
  -3   1   3  317.57   31.51
  -3  -1   3  274.70   29.64
  -3   1   3  267.00   29.71
   3   1  -3  335.92   26.39
  -3  -1   2   49.16   11.23
   3   1  -2   13.49   11.61
   3  -1  -2   16.31   10.89
   3   1  -2   41.28    6.22
   3  -1  -2   42.46    6.22
  -3  -1   2   46.93    7.44
  -3  -1   2   47.84   10.27
  -3   1   2   41.09    9.14
  -3   1   2   42.07    7.28
  -3  -1   1   -0.57    5.03
  -3   1   1    0.51    4.75
   3  -1  -1   -1.61    9.20
   3   1  -1    1.85    2.47
   3   1  -1    2.50    9.63
   3  -1  -1    0.87    2.41
  -3  -1   1    3.17    2.90
  -3   1   1    3.05    3.97
  -3   1   1    3.00    2.91
   3  -1   0   13.48   11.91
   3   1   0    2.29    9.15
  -3  -1   0   38.35    9.31
  -3   1   0   48.73    9.34
   3   1   0   32.38    5.09
   3  -1   0   24.26    4.77
  -3  -1   0   34.55    5.62
   3   1   0    4.11    9.35
  -3   1   0   36.80    6.07
   3   1   1   -5.59   10.14
   3  -1   1   -2.29    8.39
  -3  -1  -1   -1.91    4.16
  -3  -1  -1    0.35    1.06
   3   1   1   -0.79    8.69
   3   1   1    0.85    2.40
  -3  -1  -1   -0.86    3.87
  -3   1  -1    1.09    2.45
   3   1   2   -2.48    9.36
   3  -1   2   -3.15    9.25
  -3  -1  -2    0.61    1.27
  -3  -1  -2   -0.88    3.04
  -3   1  -2    2.09    3.13
  -3   1  -2    0.54    2.05
  -3  -1  -2    3.44    4.37
  -3  -1  -3   37.04    5.35
   3   1   3   13.62   10.76
   3  -1   3    4.85    9.72
   3  -1   3   53.65    7.90
  -3  -1  -3   36.88    7.96
  -3   1  -3   46.74    8.09
   3   1   3   53.08    7.03
   3   1   4    3.45   11.76
   3  -1   4   12.30   12.91
   3  -1   4  111.34   12.35
  -3  -1  -4   95.02   12.96
  -3   1  -4   78.19   11.39
   3   1   4  112.01   11.20
   3  -1   5   26.73    6.88
   3   1   5   30.37    6.55
   3  -1   5   26.01    7.00
   3  -1   5   15.16    3.88
   3  -1   6   49.38    9.86
   3   1   6   49.08    9.19
   3  -1   6   47.67    9.46
   3  -1   6   29.81    5.92
   3  -1   7   59.78   12.85
   3   1   7   74.62   12.07
   3  -1   7   62.26   11.21
   3  -1   7   47.74    7.78
   3   1   7   31.98   10.30
   3   1   8   18.32    9.13
   3  -1   8    6.04    8.83
   3  -1   8    9.15    6.69
   3  -1   8    7.71    3.36
   3   1   8    5.83    7.38
   3  -1   9    6.94   10.85
   3   1   9   14.75   10.28
   3  -1   9    7.63    7.37
   3   1   9    4.81    6.50
   3  -1   9    7.98    3.79
   3  -1   9    5.30    7.24
   3   1   9    6.56    8.28
   3  -1  10    5.44   10.36
   3  -1  10    5.11    7.22
   3   1  10    6.72    7.60
   3  -1  10    6.45    3.66
   3  -1  10    7.29    8.04
   3   1  10    3.95    7.64
   3   1  10    3.21   10.09
   3  -1  11    9.85   11.59
   3   1  11    4.84   10.58
   3   1  11   11.30    8.16
   3  -1  11   18.32    8.84
   3  -1  11   19.64    4.92
   3  -1  11    4.92    7.90
   3   1  11    4.95    8.57
   3  -1  12    5.34   10.27
   3   1  12   -6.39   11.14
   3  -1  12   -1.10    6.89
   3   1  12    1.09    6.69
   3  -1  12    0.29    2.58
   3  -1  12   -2.31    7.44
   3   1  12   -2.43    9.08
   3  -1  13    0.72    9.36
   3   1  13   -9.11   11.01
   3   1  13   -2.49    6.16
   3  -1  13   -1.35    6.49
   3   1  13   -2.18    7.47
   3  -1  14    3.20    8.26
   3   1  14    5.71    8.62
   3   1  14   10.15    6.39
   3  -1  14   14.19    7.25
   3   1  14    1.17    5.89
   3  -1  15   -3.55    7.51
   3   1  15    0.52    6.43
   3  -1  15    2.29    2.85
   3   1  15   -0.80    3.93
   3  -1  16    9.96    2.91
   3   1  16   10.96    3.02
  -3  -2  18    0.36    2.04
  -3  -2  17    0.59    3.14
   3   2 -17   -0.40    1.81
   3  -2 -17   -0.59    1.74
  -3   2  16    7.17    5.97
  -3  -2  16    0.42    3.97
   3   2 -16   -2.82    2.84
   3  -2 -16   -0.49    2.84
  -3   2  15    6.33    6.55
  -3  -2  15    9.77    6.26
   3   2 -15   11.88    4.44
   3  -2 -15    5.96    4.22
  -3  -2  14    2.57    5.77
  -3   2  14    2.18    6.42
   3   2 -14    2.17    4.23
   3  -2 -14    5.05    4.33
  -3  -2  13   -0.71    6.07
  -3   2  13    1.59    7.37
  -3   2  13    5.16    4.72
   3   2 -13    3.27    4.64
  -3   2  12   14.69    8.89
  -3  -2  12   10.26    8.01
  -3   2  12   16.06    5.84
   3   2 -12   16.91    6.78
  -3  -2  11   15.25    8.69
  -3   2  11    4.80    7.25
  -3   2  11   27.57    6.80
   3   2 -11   18.22    6.47
  -3  -2  10   16.74    8.31
  -3   2  10   10.52    7.45
   3  -2 -10    7.43    8.63
  -3   2  10   30.37    6.68
  -3  -2   9    1.96    5.90
  -3   2   9    2.80    5.78
   3   2  -9   -2.67   10.19
   3  -2  -9    3.79    9.40
  -3   2   9   11.84    4.75
   3   2  -8    3.66    9.28
   3  -2  -8    9.42    9.90
  -3   2   8   24.00    5.49
  -3   2   8    8.21    6.41
  -3  -2   8   14.87    6.88
  -3  -2   7   10.82    5.94
  -3   2   7   10.68    6.47
   3   2  -7   13.77   10.80
   3  -2  -7    9.23    9.26
  -3   2   7   24.81    5.42
  -3  -2   6   75.02   13.27
   3   2  -6   70.38   17.78
   3  -2  -6   62.91   17.25
   3   2  -6   24.92   12.49
   3  -2  -6  247.95   21.33
  -3  -2   6  222.66   20.58
  -3  -2   5    2.34    6.20
   3   2  -5    0.58    4.51
   3   2  -5    0.90    9.59
   3  -2  -5    0.87    8.77
   3  -2  -5    1.94    3.59
   3   2  -5   -2.05    8.45
   3   2  -5   -0.65    4.14
   3  -2  -5    2.01    4.14
  -3   2   5    2.33    3.53
  -3  -2   5   -0.58    6.21
  -3  -2   4    7.42    6.83
   3   2  -4    0.70    7.54
   3   2  -4   12.15    6.04
   3   2  -4   13.32    2.87
   3   2  -4    5.34    9.74
   3  -2  -4   10.20    3.63
   3   2  -4   10.78    5.71
   3  -2  -4    8.99    4.51
   3  -2  -4   13.30    4.05
  -3  -2   4    4.11    7.11
  -3   2   4    8.77    4.52
   3   2  -3    0.72    8.27
   3   2  -3    3.46    4.29
   3   2  -3    2.26    1.42
   3   2  -3    2.39    2.84
   3  -2  -3    4.14    3.13
   3  -2  -3    3.21    3.08
   3  -2  -3    2.79    2.95
  -3  -2   3    2.34    5.41
  -3   2   3    8.13    4.63
  -3   2   3    3.11    3.88
  -3   2   2  801.07   79.35
   3   2  -2  171.52   77.67
   3   2  -2  953.39   80.87
   3   2  -2  769.87   77.38
   3  -2  -2  706.81   77.29
  -3  -2   2  783.10   82.46
   3  -2  -2  776.29   77.49
  -3   2   2 1027.63   79.74
   3   2  -2  357.01   80.76
   3   2  -2 1493.16   77.71
  -3  -2   2  942.88   85.39
  -3   2   1  632.50   51.34
   3   2  -1  509.89   48.56
  -3   2   1  676.20   51.30
   3   2  -1  217.67   52.62
   3  -2  -1  204.50   51.41
  -3  -2   1  701.59   57.30
  -3  -2   0  187.40   20.93
  -3   2   0  158.74   15.99
   3   2   0   74.19   20.06
   3   2   0   19.97   15.17
  -3  -2   0  130.98   13.02
   3  -2   0   53.91   18.20
   3   2   0  138.32   13.88
  -3   2   0  167.08   16.23
  -3  -2  -1  464.79   39.77
  -3   2  -1  449.82   35.46
  -3  -2  -1  378.04   32.80
  -3  -2  -1  472.84   39.09
   3   2   1  373.33   33.31
   3   2   1   68.83   34.21
   3   2   1  185.51   38.09
   3  -2   1  217.23   37.94
  -3  -2  -2  660.49   51.29
  -3  -2  -2  530.86   45.19
  -3   2  -2  605.84   47.02
  -3  -2  -2  602.49   50.77
   3   2   2  492.53   45.28
   3   2   2   90.19   46.24
   3   2   2  262.34   49.55
   3   2   3    0.88   10.74
   3   2   3    4.08    3.02
   3  -2   3   -0.81    9.25
  -3  -2  -3   -0.81    3.08
   3  -2   3    2.04    3.64
  -3  -2  -3    0.71    1.58
   3   2   3    4.27    8.45
  -3  -2  -3    1.50    3.07
  -3   2  -3    1.88    2.76
   3  -2   4  204.54   20.87
  -3  -2  -4  172.46   21.85
   3   2   4  246.83   20.06
   3  -2   5   30.13    8.18
   3   2   5    2.66   10.72
   3   2   5   37.10    7.10
   3  -2   5    1.63    8.70
   3  -2   5   26.40    7.34
   3  -2   5   19.87    4.48
   3  -2   6    9.73    7.50
   3   2   6   -0.32    5.50
   3  -2   6    0.43    4.83
   3  -2   6    1.98    2.42
   3   2   6    1.29    5.02
   3  -2   7   -0.51    7.46
   3   2   7   -0.76    6.74
   3  -2   7    2.38    5.44
   3  -2   7   -0.27    2.48
   3   2   7   -0.53    6.15
   3  -2   8    0.58    8.79
   3   2   8   14.80    8.92
   3  -2   8    3.11    6.22
   3  -2   8    3.86    3.21
   3   2   8    1.26    7.27
   3  -2   9   -3.99   10.07
   3  -2   9    0.55    6.86
   3   2   9    5.88    9.77
   3  -2   9   -0.32    2.76
   3  -2   9  -10.69    8.73
   3   2   9   -2.16    7.21
   3  -2  10    1.48   12.09
   3   2  10   10.27    9.97
   3  -2  10    4.63    7.64
   3   2  10   10.03    7.47
   3  -2  10    9.20    4.08
   3  -2  10    0.80    7.16
   3   2  10   -0.78    7.14
   3  -2  11    0.78   10.26
   3   2  11    7.92   10.52
   3  -2  11    1.73    7.11
   3   2  11    4.49    7.34
   3  -2  11    4.26    3.80
   3  -2  11    2.37    6.98
   3   2  11    4.05    8.13
   3  -2  12   17.85   11.02
   3   2  12   13.74   12.02
   3   2  12   39.85   10.63
   3  -2  12   46.43    7.17
   3  -2  12   19.11    9.09
   3   2  12   16.94   10.38
   3  -2  13   47.64   14.17
   3   2  13   46.14   15.49
   3   2  13   69.89   13.04
   3  -2  13   92.59   15.13
   3   2  13   68.02   14.74
   3  -2  14    1.26    7.52
   3   2  14   -0.61    7.77
   3  -2  14   -0.97    3.48
   3   2  14   -4.79    6.71
   3   2  15   18.42    8.84
   3   2  15   29.82    8.13
   3  -2  16   52.84    6.26
   3   2  16   51.92    6.39
  -3  -3  18   46.43    6.36
   3   3 -17    5.84    2.23
   3  -3 -17    6.50    2.37
   3   3 -16   29.93    5.50
   3  -3 -16   24.19    5.55
  -3  -3  16   40.80    8.20
  -3   3  16   32.47    8.88
  -3   3  15   16.46    8.37
  -3  -3  15   28.36    7.70
   3   3 -15   23.67    5.66
   3  -3 -15   20.35    5.84
  -3  -3  14    0.60    4.94
  -3   3  14   -0.75    7.11
   3   3 -14    0.34    3.74
   3  -3 -14   -1.16    3.94
  -3   3  13    7.23    8.37
  -3   3  13    3.68    4.61
  -3  -3  13    4.72    6.61
   3   3 -13    6.31    4.95
  -3  -3  12    4.21    7.22
  -3   3  12   -0.83    8.00
  -3   3  12   -0.41    4.56
   3   3 -12   -0.43    4.48
  -3  -3  11   75.81   14.97
   3  -3 -11   15.24   12.58
  -3   3  11   95.68   12.61
   3   3 -11  103.47   13.48
  -3   3  11   37.27   13.44
  -3  -3  10  186.98   26.08
  -3   3  10  124.31   25.37
   3  -3 -10  110.10   25.60
  -3  -3   9    2.55    5.35
   3   3  -9   -0.88    9.23
   3  -3  -9    3.90    8.75
  -3   3   9    2.06    3.90
  -3   3   9    3.55    6.66
  -3  -3   8   67.98   12.83
   3   3  -8   46.60   15.20
  -3   3   8  107.70   11.62
   3  -3  -8   38.68   15.27
   3   3  -8   82.36   11.74
  -3   3   8   30.15   10.94
   3  -3  -7    5.68    8.94
  -3   3   7   40.19    6.49
   3   3  -7   10.21   10.67
   3   3  -7   25.63    6.91
  -3  -3   7   21.58    7.46
  -3  -3   6    1.38    4.24
   3   3  -6    0.93    9.23
  -3   3   6   10.11    3.59
   3   3  -6    8.03    4.29
   3   3  -5   45.88   24.36
   3   3  -5  299.74   30.12
   3   3  -5  337.98   32.35
   3  -3  -5  294.09   28.12
   3  -3  -5  275.53   24.53
   3   3  -5  106.01   28.03
   3   3  -5  192.59   24.49
   3  -3  -5  266.76   24.96
  -3  -3   5  283.90   30.71
  -3  -3   5  308.57   33.65
  -3   3   5  253.70   26.67
  -3   3   4  140.60   17.94
   3   3  -4  177.45   16.13
   3   3  -4   55.70   20.10
   3   3  -4   21.21   16.66
   3   3  -4  171.75   20.39
   3   3  -4  204.51   22.56
   3  -3  -4  149.41   16.17
   3   3  -4  139.51   16.92
   3  -3  -4  187.27   18.75
   3  -3  -4  146.09   16.41
  -3  -3   4  142.08   20.90
  -3  -3   4  178.83   24.15
   3   3  -3    4.97    4.72
   3   3  -3    0.76    8.49
   3   3  -3    8.03    2.45
   3   3  -3    6.20    3.59
   3  -3  -3    5.22    2.90
   3  -3  -3    4.43    3.23
  -3  -3   3   -0.63    6.34
   3   3  -3    2.01    2.83
  -3   3   3    4.09    3.32
  -3   3   2  362.40   37.26
   3   3  -2   71.15   35.60
   3   3  -2  436.46   38.57
   3   3  -2  381.94   35.01
   3  -3  -2  326.34   34.83
   3  -3  -2  352.15   35.06
   3   3  -2  155.32   39.28
  -3  -3   2  467.66   44.27
   3   3  -2  487.46   34.72
  -3   3   1  428.52   45.46
   3   3  -1   80.97   43.73
  -3  -3   1  480.45   43.20
   3   3  -1  491.13   45.45
   3   3  -1  414.71   43.13
   3  -3  -1  386.96   43.24
  -3   3   1  577.87   43.38
   3   3  -1  167.13   47.16
   3  -3  -1  468.34   49.97
   3   3  -1  615.84   43.21
  -3  -3   1  525.27   51.31
   3   3   0   65.63   22.29
  -3   3   0  205.44   20.17
  -3  -3   0  182.59   17.32
   3   3   0   21.84   18.45
   3   3   0  176.10   17.39
   3  -3   0  159.30   17.57
  -3   3   0  176.23   16.81
   3  -3   0  195.54   24.24
  -3  -3   0  226.30   24.82
  -3   3  -1    7.23    3.85
   3   3   1   -0.83    9.08
   3   3   1    6.58    3.36
  -3  -3  -1   12.06    6.58
   3   3   1    0.87    9.68
   3  -3   1    5.52    8.31
  -3  -3  -1    4.64    2.24
   3   3   1    5.68    2.74
   3  -3   1    5.21    6.29
  -3  -3  -1    2.57    3.94
  -3   3  -1    1.58    2.46
  -3  -3  -2  312.42   31.28
  -3  -3  -2  258.43   26.17
   3   3   2   33.25   27.49
  -3   3  -2  293.99   28.00
   3  -3   2  129.99   29.44
  -3  -3  -2  294.97   31.09
   3  -3   2  339.52   27.67
   3   3   2  245.60   25.81
   3   3   2  170.58   31.39
   3  -3   2  321.58   33.47
   3   3   2  342.27   27.28
  -3  -3  -3  620.06   57.43
  -3  -3  -3  549.21   53.73
   3  -3   3  707.10   55.60
   3  -3   3  542.00   55.04
  -3  -3  -3  581.01   58.36
   3   3   3  506.84   53.16
   3   3   3  374.15   58.32
   3  -3   3  679.36   61.40
   3   3   3  742.09   55.03
   3  -3   4  582.35   42.81
  -3  -3  -4  623.36   47.09
   3   3   4  823.98   42.73
   3   3   5    7.42   12.15
   3  -3   5    4.88    9.21
   3  -3   5   53.72    9.73
   3  -3   5   50.98    7.59
   3   3   5   79.86   10.22
   3   3   5   74.60    9.74
   3  -3   6   38.20   11.05
   3   3   6   21.78   15.28
   3  -3   6   49.36   10.70
   3  -3   6   58.04    8.79
   3   3   6   76.35   11.87
   3   3   6   92.35   11.65
   3  -3   7   42.76   12.83
   3  -3   7   68.38   12.56
   3  -3   7   64.08    9.77
   3   3   7   75.62   13.21
   3   3   7   97.85   13.39
   3   3   8   63.48   11.92
   3  -3   8   49.78   10.62
   3  -3   8   42.50    7.32
   3   3   8   27.44    9.94
   3  -3   9    1.40    9.98
   3   3   9   26.02   10.55
   3  -3   9   10.18    7.45
   3  -3   9    9.78    4.36
   3   3   9    0.70    7.56
   3  -3  10  108.26   23.27
   3  -3  10  159.92   23.43
   3  -3  10  225.80   21.63
   3  -3  10  129.21   23.62
   3   3  10  163.13   25.37
   3   3  10  215.20   26.07
   3  -3  11   49.15   15.29
   3   3  11   78.80   17.54
   3   3  11  113.83   16.94
   3  -3  11  106.98   12.79
   3  -3  11   58.28   14.43
   3   3  11   60.36   15.52
   3  -3  12   13.20   11.05
   3   3  12   39.12   13.86
   3   3  12   51.13   11.53
   3  -3  12   58.10    8.57
   3  -3  12   37.83   11.14
   3   3  12   36.40   12.43
   3  -3  13   -0.72    8.46
   3   3  13   11.68   11.95
   3   3  13   20.19    7.75
   3   3  13    8.01    8.22
   3  -3  14    2.39    7.87
   3   3  14   -3.57    9.00
   3  -3  14   19.40    5.11
   3   3  14    7.82    7.27
   3   3  15    1.99    6.78
   3  -3  15    8.92    3.37
   3   3  15    7.51    5.55
   3   3  16   22.60    7.80
   3  -3  16   64.61    6.84
  -3  -4  18   24.52    3.99
  -3  -4  17    0.49    2.68
   3   4 -17   -0.91    1.56
   3  -4 -17    1.23    1.59
  -3  -4  16   -2.78    4.31
   3   4 -16    1.12    2.34
   3  -4 -16    1.20    2.94
  -3  -4  15   94.53   13.25
  -3   4  15   45.03   12.29
   3   4 -15   78.30   10.36
   3  -4 -15   62.55   10.51
  -3  -4  14   14.32    6.90
  -3   4  14    5.23    7.71
  -3   4  14   14.27    6.29
   3   4 -14   18.74    5.61
  -3  -4  13  111.29   18.36
  -3   4  13  111.17   15.39
   3   4 -13  120.28   15.20
  -3  -4  12    4.68    5.64
  -3   4  12   11.54    5.74
  -3   4  12    5.90    8.16
   3   4 -12    4.54    4.98
  -3  -4  11    4.73    5.69
  -3   4  11   -0.83    7.49
   3  -4 -11    6.50    9.89
  -3   4  11    7.08    5.39
   3   4 -11    5.54    5.16
  -3  -4  10   41.59   10.87
  -3   4  10   56.17    9.61
   3  -4 -10   21.80   12.74
  -3   4  10   26.76   10.96
  -3  -4   9   78.98   14.22
   3   4  -9   71.15   16.85
  -3   4   9   50.09   13.70
  -3   4   9  103.74   12.60
   3  -4  -9   39.35   15.47
  -3  -4   8   46.11   11.00
   3   4  -8   30.15   13.33
  -3   4   8   69.23    9.93
   3   4  -8   56.36   10.11
  -3  -4   7   63.14   12.79
   3   4  -7   42.05   16.14
  -3   4   7  107.69   12.36
   3   4  -7   92.01   12.89
   3   4  -6    0.70    7.32
  -3   4   6    1.01    3.06
   3   4  -6   -0.95    9.50
   3   4  -6    2.06    3.70
  -3  -4   6   -1.80    4.79
   3   4  -5  251.41   26.05
  -3   4   5  238.81   20.57
   3  -4  -5  244.53   20.80
   3   4  -5  198.11   21.29
   3   4  -4  347.73   30.35
  -3   4   4  279.28   32.12
   3   4  -4  325.91   34.38
  -3   4   4  276.79   29.41
   3  -4  -4  282.66   29.73
   3   4  -4  256.77   30.45
   3  -4  -4  288.21   30.22
  -3  -4   4  283.10   35.48
  -3  -4   4  303.78   37.78
   3   4  -3  602.86   48.97
  -3   4   3  470.14   51.09
   3   4  -3  587.81   53.10
   3   4  -3  444.85   49.16
   3  -4  -3  472.83   48.56
  -3  -4   3  504.36   54.99
   3  -4  -3  485.49   48.96
   3  -4  -3  447.79   54.14
   3   4  -2  169.08   17.54
   3   4  -2  193.82   20.36
  -3   4   2  158.55   19.30
   3   4  -2  168.34   17.02
   3  -4  -2  135.55   16.68
   3  -4  -2  154.67   17.14
  -3  -4   2  182.09   24.68
   3   4  -2  195.31   16.96
   3   4  -1   71.05    9.54
   3   4  -1    3.42   12.96
   3  -4  -1   78.74   14.42
   3   4  -1   31.83   15.24
  -3  -4   1   73.51    9.26
   3   4  -1   73.73   10.70
   3   4  -1   74.96    9.14
   3  -4  -1   58.80    9.13
  -3  -4   1   72.70   14.81
  -3   4   1   66.59   11.07
   3   4  -1  128.56   10.94
   3   4   0    6.23   11.24
   3  -4   0    6.06    6.01
  -3  -4   0   15.25    7.51
   3   4   0   11.60    2.80
   3   4   0    9.82    3.31
  -3  -4   0    6.41    2.76
   3   4   0    7.83    3.44
   3   4   0    7.77    3.04
  -3   4   0   11.11    4.63
   3  -4   0   10.07    3.04
  -3  -4  -1  122.68   14.35
   3  -4   1  158.03   15.31
  -3   4  -1  126.17   16.32
  -3  -4  -1  127.91   18.27
   3   4   1  122.77   13.90
   3  -4   1  144.85   20.57
  -3  -4  -1  144.61   19.87
   3   4   1  153.39   15.25
   3   4   2   55.82   17.91
  -3  -4  -2   83.91   10.97
   3   4   2    2.85   14.75
   3  -4   2  119.33   12.31
  -3   4  -2   96.42   12.81
   3  -4   2   31.48   14.43
  -3  -4  -2  101.48   15.15
   3  -4   2  105.40   16.86
  -3  -4  -2  114.12   15.70
   3   4   2  109.23   11.98
  -3  -4  -3   44.87    8.79
   3   4   3   22.84   13.33
   3  -4   3   51.72   11.16
   3  -4   3   42.24    7.09
  -3  -4  -3   30.51    5.82
  -3  -4  -3   27.43    8.23
   3   4   3   48.32    7.16
   3  -4   4  728.35   57.07
   3   4   4  782.91   56.90
   3   4   4  761.22   56.42
   3   4   5   24.91   21.25
   3  -4   5   28.98   19.19
   3  -4   5  162.50   20.81
   3  -4   5  193.42   19.13
   3   4   5  275.92   22.17
   3  -4   5  253.35   21.80
   3   4   5  249.09   20.94
   3   4   6    0.33    5.46
   3  -4   6    0.47    5.86
   3  -4   6    0.58    2.83
   3   4   6    3.73    5.38
   3  -4   7   -0.60    8.83
   3   4   7    9.80    7.57
   3  -4   7   11.21    6.80
   3  -4   7    6.61    3.67
   3   4   7   10.84    6.85
   3  -4   8   -0.68    7.28
   3  -4   8    5.50    6.92
   3   4   8   -0.43    8.14
   3  -4   8    1.02    3.49
   3   4   8    2.96    6.91
   3  -4   9   17.02   10.84
   3   4   9   37.80   11.41
   3  -4   9   44.15    9.20
   3  -4   9   32.19    6.88
   3   4   9   19.62    9.81
   3  -4  10   39.56   14.05
   3   4  10  101.88   16.31
   3  -4  10   72.52   12.53
   3  -4  10   75.35   10.87
   3   4  10   33.62   12.94
   3  -4  11   -1.59    9.69
   3   4  11    9.92   11.10
   3   4  11   11.07    8.12
   3  -4  11    7.90    4.42
   3   4  11    0.79    8.84
   3  -4  12   11.54   10.13
   3   4  12   28.35   12.52
   3  -4  12   32.01    6.45
   3   4  12   19.47    9.87
   3   4  12   25.73    9.40
   3  -4  13   -5.47    9.83
   3   4  13   -2.47    9.61
   3   4  13    6.11    7.19
   3  -4  13    4.44    4.35
   3   4  13    7.89    8.74
   3   4  14   -8.73   10.33
   3  -4  14    4.19    3.77
   3   4  14   -2.38    7.06
   3   4  15    8.53    7.43
   3  -4  15   24.38    4.67
   3   4  15    9.43    5.89
   3   4  16   11.10    6.13
   3  -4  16   51.60    5.45
   3   5 -17   22.51    3.46
   3  -5 -17   14.75    3.30
  -3  -5  16   17.72    5.17
   3   5 -16   20.35    4.02
   3  -5 -16   15.16    4.26
  -3  -5  15   24.94    6.76
  -3   5  15    7.55    7.03
   3   5 -15   24.46    5.18
   3  -5 -15   19.16    5.52
  -3  -5  14    4.51    5.74
  -3   5  14    4.28    4.71
  -3   5  14   -1.49    7.64
   3   5 -14    2.72    3.69
  -3  -5  13   -2.83    5.00
  -3   5  13   -0.82    7.58
  -3   5  13   -2.13    4.22
   3   5 -13    0.36    3.82
  -3   5  12   -0.86    6.67
  -3   5  12    2.63    5.06
  -3  -5  12    3.13    5.53
   3   5 -12    0.78    4.04
  -3  -5  11   56.33   12.06
  -3   5  11   27.90   11.95
  -3   5  11   49.22    9.50
   3   5 -11   55.87    9.91
  -3  -5  10  132.58   18.37
  -3   5  10   58.74   16.60
  -3   5  10  146.21   16.37
   3  -5 -10   51.41   18.39
  -3  -5   9   30.63    8.74
   3  -5  -9   -2.10    9.59
  -3   5   9   29.18    7.09
   3   5  -9   -1.66   13.64
  -3  -5   8    3.87    4.98
   3   5  -8    9.95   10.75
  -3   5   8    3.09    4.20
   3   5  -8    3.15    4.47
  -3  -5   7  113.70   16.78
  -3   5   7  128.44   15.26
   3   5  -7  118.06   15.95
   3   5  -7   73.36   19.99
  -3  -5   6    1.68    3.53
   3   5  -6    0.96    9.77
  -3   5   6    1.10    3.11
   3   5  -6    3.01   10.20
   3   5  -6    1.04    3.73
   3   5  -5   15.49   11.22
   3   5  -5    3.13    9.69
  -3   5   5   19.65    4.88
   3  -5  -5   20.84    5.26
   3   5  -5   21.80    5.69
   3   5  -4  113.46   12.01
   3   5  -4   36.74   16.08
   3   5  -4   21.21   14.15
   3   5  -4   99.33   14.69
  -3   5   4   89.36   11.16
   3   5  -4   96.03   12.21
   3  -5  -4   95.63   11.50
   3   5  -3  190.12   17.13
   3   5  -3  187.30   20.45
  -3   5   3  146.14   19.07
   3   5  -3   19.47   18.13
  -3   5   3  155.39   16.21
   3   5  -3  153.40   16.93
   3  -5  -3  145.11   16.26
  -3  -5   3  147.61   21.77
   3   5  -3   61.70   21.07
   3  -5  -3  143.97   21.61
  -3  -5   2    6.77    7.95
  -3   5   2    1.36    3.81
   3   5  -2   -2.64   11.50
   3   5  -2    5.91    2.49
  -3   5   2    3.85    2.53
  -3  -5   2    6.30    2.85
   3  -5  -2    4.13    3.28
   3   5  -2    4.56    4.38
   3   5  -2    1.49    2.42
   3   5  -1   71.63   10.05
   3   5  -1   37.01   15.50
   3   5  -1   80.07   11.08
   3  -5  -1   69.39   13.98
  -3  -5   1   71.57    9.60
   3  -5  -1   83.65    9.47
  -3   5   1   67.38   11.57
  -3   5   1   67.71    8.95
   3   5  -1   79.34    9.35
   3  -5  -1   61.24    9.29
  -3  -5   1   71.51   15.13
   3   5  -1  103.02   10.51
   3   5   0   30.99   14.69
   3  -5   0   52.44   12.09
  -3   5   0   42.22    8.92
  -3  -5   0   45.16    7.46
  -3  -5   0   53.07   12.22
   3  -5   0   54.28    7.63
  -3   5   0   48.29    7.06
   3   5   0   62.27    7.68
   3   5   0   55.96    8.40
  -3  -5  -1  132.76   17.42
   3   5   1   35.27   20.17
   3  -5   1  196.25   18.55
  -3   5  -1  152.92   19.65
  -3  -5  -1  175.09   22.46
   3   5   1   64.77   24.64
   3   5   1  196.22   17.76
  -3  -5  -1  165.89   23.06
   3  -5   1  182.04   24.30
   3   5   1  174.27   18.39
  -3  -5  -2   41.03    6.97
   3   5   2   32.65   15.49
  -3  -5  -2   63.40   11.58
   3   5   2   46.62    7.64
   3  -5   2   60.41    8.13
   3  -5   2   55.29   12.07
  -3   5  -2   31.39    7.52
   3   5   2    3.03   12.87
  -3  -5  -2   37.19    9.51
   3   5   3    7.65   10.63
   3   5   3    2.13    4.02
   3   5   3    1.05   11.50
   3  -5   3   -0.92    2.89
  -3  -5  -3   -1.47    2.38
   3  -5   3   -4.45    6.12
   3   5   3    1.04    3.64
   3  -5   4  153.43   18.88
   3   5   4  197.24   19.37
   3   5   4  207.60   25.57
   3   5   4  161.65   18.55
   3  -5   5   73.84   11.44
   3   5   5   81.46   11.77
   3   5   5   83.86   11.36
   3   5   6   41.94    9.40
   3  -5   6   50.75    9.42
   3  -5   6   40.31    7.82
   3   5   6   55.70   10.22
   3   5   7    7.62    7.00
   3   5   7    0.96   34.00
   3  -5   7   13.09    5.81
   3  -5   7   12.09    4.62
   3   5   7   12.14    6.63
   3  -5   8    8.50    8.95
   3   5   8   29.94    9.72
   3  -5   8   21.62    6.80
   3  -5   8   14.33    5.25
   3   5   8   22.55    9.15
   3  -5   9   11.44   10.34
   3   5   9   42.94   11.90
   3   5   9   72.56   34.87
   3  -5   9   40.70    9.61
   3  -5   9   38.18    7.73
   3   5   9   46.37   11.70
   3  -5  10    2.38    8.72
   3   5  10   22.49   10.77
   3  -5  10   17.43    5.66
   3   5  10   11.75    9.12
   3  -5  11    7.12    9.11
   3   5  11   25.17   12.06
   3  -5  11   13.99    5.22
   3   5  11   -0.78    8.19
   3   5  12    5.66   10.33
   3   5  12    4.12    6.34
   3   5  12    4.57    8.20
   3   5  13    3.02    9.59
   3  -5  13    3.90    3.91
   3   5  13    0.69    6.90
   3   5  13    2.28    6.09
   3   5  14   -0.55    9.42
   3  -5  14   -0.56    2.86
   3   5  14    1.72    6.48
   3   5  15    7.54    6.87
   3   5  15    1.95    4.65
   3  -5  15    4.60    2.68
  -3  -6  17   30.21    5.17
   3   6 -16   33.00    5.18
   3  -6 -16   22.17    5.11
   3   6 -15   40.57    6.63
   3  -6 -15   29.48    6.91
  -3   6  14   13.26    8.68
  -3  -6  14   37.25    8.46
  -3   6  14   35.32    8.02
   3   6 -14   40.11    7.14
  -3  -6  13   -0.52    4.66
  -3   6  13   -0.82    7.21
  -3   6  13   -0.43    4.72
   3   6 -13    1.33    3.96
  -3  -6  12   48.49   11.13
  -3   6  12   15.55    9.85
  -3   6  12   50.05    9.91
   3   6 -12   46.18    9.26
  -3  -6  11   -2.93    5.73
   3  -6 -11    0.99    8.32
  -3   6  11   -0.45    4.96
  -3   6  11    0.86    8.39
   3   6 -11    1.57    4.30
  -3  -6  10   53.66   11.18
  -3   6  10   58.72   10.11
   3   6  -9   -2.28   12.39
  -3  -6   9    2.80    4.62
  -3   6   9    2.00    4.44
   3   6  -8    0.86   13.39
  -3  -6   8    4.68    4.81
  -3   6   8    0.37    4.31
   3   6  -8    0.77    4.19
  -3  -6   7    4.59    4.52
   3   6  -7    1.88   13.66
  -3   6   7    7.64    4.31
   3   6  -7    5.85    4.78
  -3  -6   6   47.18    8.66
   3   6  -6   16.24   13.36
   3   6  -6   -1.60   16.80
  -3   6   6   51.92    8.29
   3   6  -6   52.82    8.84
  -3   6   5  297.99   28.83
   3   6  -5  293.67   29.54
   3  -6  -5  323.46   28.70
   3  -6  -5  313.65   29.66
   3   6  -4    1.67    4.16
   3   6  -4   10.85   11.60
   3   6  -4    1.76   10.84
  -3   6   4    1.94    3.18
   3  -6  -4    2.02    3.54
   3  -6  -4    5.33    4.30
   3   6  -4    3.10    3.32
   3   6  -3  962.92   72.36
   3   6  -3  887.51   75.45
  -3   6   3  755.89   70.84
   3   6  -3  790.39   71.40
   3  -6  -3  774.19   70.79
   3  -6  -3  729.30   71.24
   3   6  -2  160.57   14.85
   3   6  -2  124.31   16.08
  -3  -6   2  118.40   14.30
  -3   6   2   94.37   15.92
  -3   6   2  120.02   13.71
   3   6  -2  133.94   13.95
   3  -6  -2   90.07   13.29
  -3  -6   1   27.00    9.84
   3   6  -1   14.84   12.27
  -3   6   1   13.46    5.89
   3   6  -1   24.91    5.79
   3  -6  -1   25.60    4.97
  -3   6   1   25.71    4.99
  -3  -6   1   24.56    5.07
   3  -6  -1   22.60    5.24
   3   6  -1   37.17    5.72
   3   6   0   -5.41   14.22
  -3  -6   0   -4.13    6.81
   3   6   0    0.56    3.36
   3  -6   0    0.24    2.45
  -3   6   0    0.48    3.58
   3   6   0   -0.26    1.97
  -3  -6   0    0.86    2.17
  -3   6   0    1.27    2.53
   3  -6   0    0.22    2.85
   3   6   0   -1.58    2.93
   3   6   1   18.82   15.03
  -3  -6  -1   24.82    9.22
   3   6   1   11.71   13.11
   3   6   1   39.32    7.08
  -3   6  -1   42.26    8.50
  -3  -6  -1   31.54    6.39
  -3   6  -1   34.26    6.27
   3   6   1   51.87    7.16
   3  -6   1   40.55    6.92
   3   6   1   38.03    6.07
   3   6   2    8.59   12.76
  -3  -6  -2    4.97    5.18
   3   6   2   13.20   13.96
   3   6   2    4.26    4.02
   3  -6   2    4.49    3.31
  -3   6  -2    0.46    3.39
  -3  -6  -2    5.22    2.95
   3   6   2    6.60    3.75
   3   6   3    4.16   10.78
   3   6   3    2.05    4.40
   3  -6   3    4.64    3.73
   3   6   3    5.63   13.73
   3   6   3    2.27    3.88
   3   6   4   24.06   11.46
   3   6   4    3.35    4.47
   3  -6   4    2.54    4.25
   3   6   4  -11.43   22.72
   3   6   4    4.47    4.32
   3   6   5    6.53    5.29
   3  -6   5    5.14    4.49
   3   6   5    0.36    4.64
   3   6   6   22.77    7.53
   3   6   6    4.36   19.96
   3  -6   6   26.37    7.02
   3  -6   6   16.60    5.24
   3   6   6   25.82    7.70
   3   6   7   -1.97    7.25
   3   6   7   20.18   22.85
   3   6   7   23.11   38.18
   3  -6   7    1.81    4.37
   3  -6   7    1.07    3.62
   3   6   7    8.41    6.66
   3   6   8  133.50   41.34
   3  -6   8  151.47   19.67
   3  -6   8  119.00   17.62
   3   6   8  137.00   20.60
   3   6   8  171.76   20.73
   3  -6   9    3.84    8.95
   3   6   9   17.34    9.11
   3  -6   9   15.18    5.41
   3   6   9   12.36    8.78
   3  -6  10   -3.91   10.30
   3   6  10    8.28   10.05
   3  -6  10    1.56    3.75
   3   6  10    2.89    8.10
   3   6  11   11.54   10.99
   3  -6  11   20.51    6.23
   3   6  11   13.75   10.34
   3   6  12    8.96   10.63
   3   6  12    2.51    6.97
   3  -6  12    0.80    4.56
   3   6  12    0.74    7.53
  -3   6 -12   -0.91    3.20
   3   6  13   -2.30    9.57
   3  -6  13    7.37    4.51
   3   6  13    4.67    7.57
  -3   6 -13    5.89    3.30
   3   6  14   -2.05    8.31
   3  -6  14   -1.04    2.76
   3   6  14   -1.63    6.20
   3   6  15    2.06    5.89
   3  -6  15    2.65    2.20
   3   6  15    1.44    4.12
  -3  -7  17  160.73   17.27
   3   7 -16   57.48    6.96
   3  -7 -16   34.25    6.79
  -3  -7  15   29.43    6.20
  -3   7  15   17.35    5.79
   3   7 -15   18.31    4.33
   3  -7 -15   14.75    4.65
  -3  -7  14    2.45    4.09
  -3   7  14    0.71    6.60
  -3   7  14    3.05    4.41
   3   7 -14    0.52    3.11
  -3  -7  13    8.05    5.17
  -3   7  13    6.86    5.29
  -3   7  13   -3.23    7.60
   3   7 -13    4.99    4.33
  -3  -7  12   13.54    6.86
  -3   7  12    4.32    9.27
  -3   7  12   11.35    6.05
   3   7 -12   15.06    6.24
  -3  -7  11   34.56    9.05
  -3   7  11    7.84    9.41
   3  -7 -11    3.05    9.39
  -3   7  11   30.36    7.79
   3   7 -11   29.71    7.39
  -3  -7  10   33.13    9.19
  -3   7  10   31.73    8.38
  -3  -7   9  173.56   22.80
  -3   7   9  159.55   21.14
  -3   7   9  163.12   20.40
   3   7  -9  165.59   25.92
   3   7  -8    4.01   12.26
  -3  -7   8    3.90    5.25
  -3   7   8    3.92    5.21
  -3   7   8    2.66    3.47
   3   7  -8    4.19    5.18
   3   7  -7    1.78   14.03
  -3  -7   7   12.18    5.40
  -3   7   7   10.77    5.35
   3   7  -7   12.02    5.52
  -3  -7   6   35.33    7.20
  -3   7   6   29.34    6.80
   3   7  -6   24.98    7.02
  -3   7   5  445.47   41.73
   3   7  -5  462.91   42.28
   3  -7  -5  492.71   41.33
   3  -7  -5  458.69   42.33
   3   7  -5  326.32   48.74
  -3   7   4  438.52   40.91
   3   7  -4  476.14   41.45
   3  -7  -4  454.39   40.39
   3  -7  -4  443.94   41.50
   3   7  -3    7.00    4.53
   3   7  -3    6.80   14.74
   3   7  -3   20.78   13.98
  -3   7   3   11.44    4.03
   3  -7  -3   11.10    4.06
   3  -7  -3    9.42    4.72
   3   7  -3   11.58    4.07
  -3  -7   2  526.95   53.64
  -3   7   2  543.90   52.87
   3   7  -2  600.43   52.83
   3  -7  -2  482.55   52.29
   3  -7  -2  534.86   53.21
   3   7  -2  658.56   54.15
   3   7  -1    8.43   14.32
   3   7  -1   16.65    5.86
   3   7  -1   30.90    5.64
  -3   7   1   22.25    5.03
  -3  -7   1   15.36    4.63
   3   7  -1   15.00   15.52
   3  -7  -1   20.91    5.15
   3   7  -1   24.95    4.51
   3   7   0    3.60   12.78
   3   7   0    0.31    3.86
   3  -7   0    2.43    3.12
   3   7   0    0.33    2.30
  -3   7   0    0.73    2.97
  -3  -7   0    3.23    2.86
   3  -7   0    1.91    3.28
   3   7   0    2.08    3.22
   3   7   1   39.36   15.96
   3   7   1   11.47   18.18
   3   7   1   34.75    7.30
   3  -7   1   42.13    7.27
  -3   7  -1   41.03    7.04
  -3  -7  -1   27.74    6.58
   3   7   1   44.60    7.34
   3   7   1   42.90    6.86
   3   7   2   70.05   19.53
   3  -7   2   87.73   11.90
   3   7   2   97.71   11.97
   3   7   2   77.93   11.82
   3   7   3   14.40   12.97
   3   7   3    3.84    4.47
   3  -7   3    5.68    4.41
   3   7   3    0.93    3.87
   3  -7   4  112.73   15.67
   3   7   4  112.74   15.61
   3   7   4  116.72   15.58
   3   7   4  127.92   23.41
   3   7   5    3.50    4.94
   3   7   5    1.20   21.37
   3   7   5  -35.67   42.21
   3  -7   5    2.08    4.02
  -3   7  -5   -0.56    2.80
   3   7   5    2.33    5.01
   3   7   5    2.93   13.41
   3  -7   6   84.49   13.32
  -3   7  -6   80.58   11.56
   3   7   6   95.90   14.36
   3   7   6   84.93   13.22
   3  -7   7   98.34   14.99
   3   7   7   86.17   45.66
  -3   7  -7   92.81   13.17
   3   7   7  103.54   16.33
   3   7   7   92.73   15.31
   3   7   8  140.66   46.07
   3  -7   8  229.87   26.71
  -3   7  -8  227.77   24.87
   3  -7   8  175.06   24.26
   3   7   8  200.96   27.20
   3   7   8  234.43   26.86
   3   7   9    8.36    8.90
   3  -7   9    7.60    5.30
  -3   7  -9   11.02    5.08
   3   7   9    5.80    8.03
   3   7  10   17.19   10.83
  -3   7 -10   10.80    4.73
   3   7  10    9.88    9.22
   3   7  11   13.65   10.90
   3  -7  11    1.29    4.28
  -3   7 -11    1.34    3.64
   3   7  11    3.68    8.42
   3   7  12   73.62   15.39
   3  -7  12   74.53   11.31
   3   7  12   64.76   12.40
  -3   7 -12   58.35    9.30
   3   7  12   38.62   12.65
   3   7  13   14.81   10.35
   3  -7  13   18.30    5.03
  -3   7 -13   12.44    3.99
   3   7  13   11.94    8.33
   3  -7  14   10.96    3.64
   3   7  14    5.52    6.18
   3  -7  15    8.25    2.47
  -3   8  17   13.79    4.05
  -3  -8  16    5.37    2.72
   3   8 -16    1.71    1.79
  -3  -8  16    0.97    1.25
   3  -8 -16    1.35    2.14
  -3  -8  15    3.38    3.21
  -3   8  15    4.20    4.38
   3   8 -15    3.89    2.60
  -3  -8  14    6.04    3.75
  -3   8  14    4.84    6.97
  -3   8  14    3.34    4.78
   3   8 -14    9.87    4.11
  -3  -8  13    6.40    4.75
  -3   8  13    2.39    6.97
  -3   8  13   10.60    5.95
   3   8 -13   10.14    4.72
  -3  -8  12   12.18    5.92
  -3   8  12    8.56    9.35
  -3   8  12   10.99    6.39
   3   8 -12    6.94    4.94
  -3  -8  11    7.49    5.35
  -3   8  11    0.88    7.26
   3  -8 -11    4.15    9.61
  -3   8  11   10.83    6.58
   3   8 -11    7.19    4.71
  -3   8  10   43.18    9.75
  -3  -8  10   49.18   10.17
   3   8  -9   11.31   11.12
  -3  -8   9    1.46    4.77
  -3   8   9   -1.34    4.89
  -3   8   9   -1.91    4.11
  -3  -8   8   -1.84    5.01
   3   8  -8    9.87   12.63
  -3   8   8    1.26    4.84
  -3   8   8    0.35    3.31
   3   8  -8    0.74    4.41
   3   8  -7   30.33   14.78
  -3  -8   7   20.43    6.25
  -3   8   7   19.03    6.51
  -3   8   7   20.29    5.64
   3   8  -7   24.68    6.94
  -3  -8   6 1167.40   90.74
  -3   8   6 1004.42   89.66
  -3   8   6  986.55   88.55
   3   8  -6 1076.15   89.74
   3   8  -6  968.41   97.51
  -3  -8   5   62.41    9.11
   3   8  -5   42.18   17.84
  -3   8   5   42.90    8.56
   3  -8  -5   50.64    9.35
   3   8  -5   44.67    8.54
  -3   8   4  186.87   22.54
   3   8  -4  211.93   22.81
   3  -8  -4  190.40   21.89
   3  -8  -4  194.35   23.03
   3   8  -4  184.85   32.05
   3   8  -3   57.19   19.20
  -3   8   3   50.78    8.68
   3   8  -3   58.88    8.70
   3  -8  -3   48.86    8.20
   3  -8  -3   57.99    9.55
   3   8  -2    6.95    5.23
  -3   8   2   13.32    4.61
   3  -8  -2   10.93    4.31
   3   8  -2   11.51    3.89
   3  -8  -2   11.35    5.08
   3   8  -1    6.41   15.05
   3   8  -1    9.23    4.79
  -3   8   1   10.68    4.38
   3  -8  -1    9.03    4.21
   3   8  -1   14.25    3.70
   3   8  -1   -1.15   24.24
   3   8   0   62.98   19.53
   3   8   0   39.94    8.69
   3  -8   0   53.05    8.28
  -3   8   0   46.46    7.96
   3  -8   0   39.72    7.56
   3   8   0   50.67    8.41
   3   8   1   57.35   17.75
   3  -8   1   37.23    7.40
   3   8   1   36.83    7.96
  -3   8  -1   34.46    7.16
   3   8   1   39.85    7.54
   3   8   2    5.23    4.90
   3  -8   2    3.50    4.15
   3   8   2    5.11    4.52
   3   8   3   57.85   19.96
   3  -8   3   73.27   11.47
  -3   8  -3   68.09    9.94
   3   8   3   79.57   11.76
   3   8   3   77.17   12.04
   3  -8   4   89.88   13.49
  -3   8  -4   86.72   11.79
   3   8   4   89.24   13.54
   3   8   4  120.94   23.59
   3   8   4   87.80   13.40
   3   8   5   80.59   44.35
   3  -8   5  177.35   21.77
   3   8   5   50.10   32.48
  -3   8  -5  145.92   19.44
   3   8   5  189.06   22.25
   3   8   5  244.66   29.18
   3   8   5  200.31   22.03
   3   8   6   77.47   40.45
   3  -8   6  286.23   32.68
   3   8   6   99.29   51.81
  -3   8  -6  295.33   31.05
   3   8   6  316.36   33.73
   3   8   6  331.94   33.12
   3   8   7    3.39    7.73
   3  -8   7    3.82    5.82
  -3   8  -7   -0.35    3.35
   3   8   7    7.29    6.91
  -3   8  -8  653.20   65.98
   3   8   8  655.26   69.21
   3   8   8  753.74   68.50
  -3   8  -9  341.67   38.31
   3   8   9  332.41   41.73
   3   8   9  394.50   41.55
  -3   8 -10  123.63   16.36
   3   8  10  107.49   19.83
   3   8  10  148.51   20.56
   3  -8  11    3.28    4.18
  -3   8 -11    2.56    3.67
   3   8  11    0.70    8.19
   3  -8  12   14.75    5.22
  -3   8 -12   10.22    4.04
   3   8  12    8.77    8.56
   3  -8  13   -1.12    2.75
  -3   8 -13    1.02    2.23
   3   8  13    5.81    7.20
   3  -8  14    1.42    2.24
   3   8  14   -0.46    5.78
   3   8  15   -0.20    2.41
  -3  -9  16   16.13    3.54
  -3  -9  15    0.95    2.48
  -3   9  15    0.56    3.80
   3   9 -15    2.13    2.38
  -3  -9  14    5.91    3.77
  -3   9  14   -0.35    4.35
   3   9 -14    3.09    2.77
  -3  -9  13   12.35    5.09
  -3   9  13    7.68    8.32
  -3   9  13    7.43    5.68
   3   9 -13   10.56    4.23
  -3  -9  12    5.53    4.50
  -3   9  12    5.46    5.46
  -3   9  12    2.53    7.08
   3   9 -12    3.43    4.36
  -3  -9  11   31.36    7.81
   3  -9 -11   -1.04    9.00
  -3   9  11    0.48    6.80
   3   9 -11   19.50    6.34
  -3  -9  10   25.46    7.21
  -3   9  10   21.54    7.77
   3   9  -9   92.25   20.01
  -3  -9   9  120.91   15.94
  -3   9   9   96.18   15.26
  -3   9   9   84.24   13.85
  -3   9   8    0.45    4.96
  -3   9   8   -1.87    3.80
  -3  -9   8    3.51    4.05
   3   9  -8    0.37    4.17
  -3  -9   7 1974.64  168.02
  -3   9   7 1529.09  166.96
  -3   9   7 1534.55  165.99
   3   9  -7 1723.79  166.70
   3   9  -7 1955.46  174.44
   3   9  -6   97.79   20.51
  -3  -9   6   72.07   10.52
   3   9  -6   19.74   22.19
  -3   9   6   54.88    9.52
  -3   9   6   58.93   10.58
   3   9  -6   55.44   10.00
  -3  -9   5 1647.72  124.89
  -3   9   5 1337.19  124.68
  -3   9   5 1261.99  123.37
   3   9  -5 1477.19  124.41
   3  -9  -5 1356.23  124.79
   3   9  -5 1578.38  135.30
   3   9  -4   10.24   15.62
   3   9  -4   15.15   20.45
  -3   9   4    7.18    5.18
   3  -9  -4    4.22    4.97
  -3   9   4    2.19    3.21
   3   9  -4    3.00    3.94
   3   9  -3   83.91   21.87
  -3   9   3   56.96    9.87
  -3   9   3   61.62    9.01
   3   9  -3   72.98    9.92
   3  -9  -3   55.37    8.85
   3  -9  -3   60.64   10.30
   3   9  -2    7.69    5.56
  -3   9   2    4.72    4.31
   3  -9  -2    5.91    3.70
   3   9  -2    7.10    3.76
   3  -9  -2    7.50    4.90
  -3   9   2    7.55    3.25
   3   9  -1   16.14    5.83
  -3   9   1   14.35    5.29
   3   9  -1   20.51    4.68
   3  -9  -1   11.22    4.40
  -3   9   1   13.00    3.90
   3   9   0   13.41   14.73
   3   9   0    0.38    4.69
  -3   9   0    1.58    3.94
   3  -9   0    0.27    3.59
  -3   9   0    0.24    2.30
   3   9   0    1.67    4.11
   3   9   1   17.86    6.23
   3   9   1    1.33   20.95
   3  -9   1   26.26    6.26
  -3   9  -1   26.76    6.48
  -3   9  -1   22.55    5.05
   3   9   1   23.62    6.58
   3   9   2  -10.88   20.94
   3   9   2   -1.36   24.39
   3   9   2    3.06    4.74
   3  -9   2   -0.38    3.76
  -3   9  -2    0.68    4.03
  -3   9  -2    0.79    2.70
   3   9   2    2.49    4.85
   3   9   3   -1.54    5.26
   3   9   3   24.91   28.95
   3  -9   3    1.62    4.11
  -3   9  -3   -0.56    2.78
   3   9   3    2.65    4.68
   3   9   3   -8.74   19.97
   3   9   4   17.99   28.96
   3   9   4   12.91    6.67
   3  -9   4    7.33    5.37
  -3   9  -4    3.32    3.39
   3   9   4    5.33    5.58
   3   9   4    5.21   17.70
   3   9   5  108.60   45.23
   3  -9   5  321.50   35.04
   3   9   5  118.08   53.75
  -3   9  -5  300.08   32.93
   3   9   5  333.34   35.25
   3   9   5  432.71   43.38
   3   9   5  299.34   34.29
  -3   9  -6  443.35   48.76
   3   9   6  512.38   51.42
   3  -9   6  459.59   50.48
   3   9   6  508.50   50.44
   3  -9   7 2325.67  215.88
  -3   9  -7 2275.60  214.14
   3   9   7 2522.28  217.48
   3   9   7 2561.52  216.20
   3   9   8   48.93   12.42
  -3   9  -8   47.09    8.98
   3   9   8   51.51   11.85
  -3   9  -9  217.57   24.92
   3   9   9  201.11   28.47
   3  -9  10    0.43    4.55
  -3   9 -10    0.34    3.55
   3   9  10    0.67    7.72
   3  -9  11    4.22    4.41
  -3   9 -11    5.42    3.50
   3   9  11    1.36    9.20
   3  -9  12   -0.64    3.45
  -3   9 -12    2.46    2.79
   3   9  12   -1.91    8.02
   3  -9  13   -1.24    2.61
   3   9  13   -0.53    6.23
   3  -9  14    1.02    1.82
   3   9  14    1.99    5.05
  -3  10  16   -1.17    3.02
  -3 -10  15   18.76    4.03
  -3  10  15   14.05    4.63
   3  10 -15   12.65    3.13
  -3 -10  14    2.12    3.11
  -3  10  14    1.98    4.17
   3  10 -14    5.72    3.05
  -3 -10  13    4.28    3.81
  -3  10  13    3.64    7.12
  -3  10  13    3.96    5.07
   3  10 -13    1.00    3.27
  -3 -10  12    3.78    4.12
  -3  10  12    1.63    7.09
  -3  10  12   -0.45    5.06
   3  10 -12    4.40    3.85
  -3 -10  11    6.66    4.88
   3 -10 -11    2.07    8.99
  -3  10  11    6.20    5.58
   3  10 -11    5.24    4.85
  -3 -10  10   17.36    5.90
  -3  10  10   14.17    7.34
  -3  10  10    9.54    5.33
  -3 -10   9   23.96    6.62
  -3  10   9   18.44    7.40
  -3  10   9   15.20    5.82
   3  10  -9   21.10    6.72
   3  10  -9   13.51   12.64
  -3 -10   8 1742.64  151.20
  -3  10   8 1424.88  150.79
  -3  10   8 1256.42  149.29
   3  10  -8 1636.25  149.88
   3  10  -8 1669.10  155.63
  -3 -10   7  311.48   31.47
  -3  10   7  265.41   31.70
  -3  10   7  239.15   30.24
   3  10  -7  255.50   30.37
   3  10  -7  320.12   38.47
  -3 -10   6  321.07   34.62
  -3  10   6  285.00   35.11
  -3  10   6  288.11   34.01
   3  10  -6  327.50   34.66
   3  10  -6  393.34   43.97
  -3 -10   5 1212.64  103.04
  -3  10   5 1070.03  103.55
  -3  10   5 1057.54  102.49
   3  10  -5 1228.87  103.34
   3 -10  -5 1097.82  103.72
   3  10  -5 1418.47  114.35
   3  10  -4   69.97   20.03
   3  10  -4   14.91   25.05
  -3  10   4   51.27    8.54
   3  10  -4   48.58    8.78
  -3  10   4   42.17    9.13
   3 -10  -4   54.11    9.88
   3  10  -3   17.82   15.81
   3  10  -3    4.85   25.16
  -3  10   3   -0.36    4.36
   3  10  -3    0.59    3.50
   3 -10  -3    0.36    4.99
  -3  10   3    1.74    3.39
   3  10  -2   98.55   15.40
  -3  10   2  111.45   14.85
   3  10  -2  123.01   14.01
  -3  10   2  105.68   13.46
   3 -10  -2   92.19   14.33
   3  10  -1   65.93   19.89
   3  10  -1   33.19   28.02
   3  10  -1   23.21    7.61
  -3  10   1   27.08    6.76
   3 -10  -1   18.62    5.29
  -3  10   1   23.75    5.45
   3  10   0   25.12   19.20
   3  10   0   29.61    8.04
  -3  10   0   32.58    7.52
   3 -10   0   26.92    6.51
  -3  10   0   33.60    6.37
   3  10   0   41.15    8.38
   3  10   1   21.26   26.98
   3  10   1    2.50    5.33
  -3  10  -1    2.91    4.55
   3 -10   1    0.29    3.80
  -3  10  -1    1.41    3.06
   3  10   1    2.28    4.48
   3  10   1  -12.77   21.99
   3  10   2   11.60   31.69
   3  10   2    2.48    5.32
   3 -10   2    2.86    4.41
  -3  10  -2    1.51    4.30
  -3  10  -2    2.66    3.15
   3  10   2   12.58    6.27
   3  10   2   -7.91   19.82
   3  10   3    5.42    5.86
   3 -10   3    3.88    5.00
  -3  10  -3    4.68    3.54
   3  10   3    8.24    5.80
   3  10   3   10.06   19.46
   3  10   4   43.78   37.61
   3 -10   4  180.31   21.64
  -3  10  -4  160.18   19.72
   3  10   4   58.57   49.07
   3  10   4  170.60   21.63
   3  10   4  219.28   31.95
   3  10   4  160.46   21.32
   3 -10   5  427.87   47.46
  -3  10  -5  404.00   45.75
   3  10   5  483.67   48.63
   3  10   5  573.68   55.47
   3  10   5  438.71   47.43
   3 -10   6 1088.64  109.02
  -3  10  -6 1059.72  107.11
   3  10   6 1315.53  110.84
   3  10   6  925.64  110.95
   3  10   6 1247.61  109.23
  -3  10  -7    2.23    3.92
   3  10   7    4.40    7.14
  -3  10  -8  507.36   54.29
   3  10   8  538.74   57.78
  -3  10  -9  410.98   44.06
   3  10   9  416.81   47.80
   3 -10  10  162.09   20.38
  -3  10 -10  167.42   19.37
   3  10  10  132.72   22.45
   3 -10  11   -2.81    4.17
  -3  10 -11    0.28    2.95
   3  10  11    6.28    8.33
   3 -10  12   31.10    6.18
  -3  10 -12   28.68    5.34
   3  10  12   18.87    9.78
   3  10  13    2.54    7.02
   3 -10  13   -1.91    2.46
   3  10  13    0.48    5.71
   3  10  14    1.66    5.35
  -3 -11  15    5.06    2.21
  -3  11  15    3.88    3.22
   3 -11 -15    1.31    1.94
  -3 -11  14    5.30    3.07
  -3  11  14    5.10    4.23
   3  11 -14    5.28    2.69
  -3 -11  13    4.79    3.38
  -3  11  13    1.11    4.77
   3  11 -13    8.51    3.55
  -3 -11  12  117.69   13.31
  -3  11  12   76.75   13.30
   3  11 -12  109.35   12.31
  -3 -11  11    5.97    4.44
   3 -11 -11   -1.00    8.71
  -3  11  11   -1.41    5.42
   3  11 -11    3.40    4.64
  -3 -11  10   76.73   11.46
  -3  11  10   55.46   12.00
  -3  11  10   58.67   10.92
  -3 -11   9  116.84   14.92
  -3  11   9   99.99   15.83
  -3  11   9   76.43   13.51
   3  11  -9   90.26   13.63
   3  11  -9  109.39   19.53
  -3 -11   8    1.21    3.78
  -3  11   8   -1.48    5.80
  -3  11   8   -1.23    3.84
   3  11  -8   -0.73    4.34
   3  11  -8   -1.38   13.53
  -3 -11   7   -0.39    3.61
  -3  11   7    4.31    6.02
  -3  11   7   -0.79    4.24
   3  11  -7    1.46    4.49
   3  11  -7   -7.82   15.78
  -3 -11   6  291.98   31.37
  -3  11   6  285.91   32.77
  -3  11   6  238.70   31.03
   3  11  -6  294.53   31.47
   3  11  -6  293.77   40.45
  -3 -11   5  256.89   28.67
  -3  11   5  248.68   30.15
  -3  11   5  230.16   28.83
   3  11  -5  287.12   29.51
   3  11  -5  283.50   40.56
   3  11  -4   83.32   26.34
  -3  11   4   99.02   14.91
  -3  11   4   90.00   13.22
   3  11  -4  108.81   13.88
   3 -11  -4   88.27   14.19
   3  11  -3  -19.20   24.36
   3  11  -3   15.34   26.75
   3  11  -3    3.43    5.55
  -3  11   3    3.65    5.35
   3  11  -3    5.90    4.10
   3 -11  -3    5.43    5.65
  -3  11   3    0.33    3.28
   3  11  -2   16.14   31.35
   3  11  -2    0.48    5.68
  -3  11   2    0.79    4.77
   3  11  -2    0.87    3.58
   3 -11  -2   -1.14    5.01
  -3  11   2    0.63    3.11
   3  11  -1    2.34    5.79
  -3  11   1   -0.39    4.22
   3 -11  -1   -4.13    5.23
  -3  11   1    0.62    3.17
   3  11   0   11.40    6.46
  -3  11   0    8.66    5.33
   3 -11   0    4.21    3.88
  -3  11   0    4.64    3.79
   3  11   0   11.56    6.31
   3  11   0   12.57   21.54
  -3  11  -1  100.31   14.64
  -3  11  -1   98.04   13.22
   3 -11   1   84.80   12.82
   3  11   1  110.15   15.34
   3  11   1  119.83   28.44
   3  11   1  107.57   15.45
   3  11   2   12.22   32.48
   3  11   2   30.28    8.99
  -3  11  -2   32.28    8.35
  -3  11  -2   30.09    6.67
   3  11   2   39.97    9.08
   3  11   2   34.92   21.93
   3 -11   3  110.33   16.16
  -3  11  -3  103.27   15.74
  -3  11  -3  107.46   14.76
   3  11   3  118.32   16.84
   3  11   3  107.62   16.56
   3  11   4   42.18   10.32
   3 -11   4   42.31    9.59
  -3  11  -4   45.44    8.52
   3  11   4   55.18   11.00
   3  11   4   73.75   24.68
   3 -11   5  473.42   50.71
  -3  11  -5  447.84   48.93
   3  11   5  551.99   52.25
   3  11   5  468.50   57.11
   3 -11   6   37.26    9.10
  -3  11  -6   32.50    7.24
   3  11   6   45.28   10.91
  -3  11  -7   22.00    6.04
   3  11   7   27.99    9.92
  -3  11  -8   22.47    5.94
   3  11   8   33.05   10.43
   3 -11   9  313.36   34.96
  -3  11  -9  303.41   33.55
   3  11   9  302.68   37.10
   3 -11  10   25.80    6.84
  -3  11 -10   17.62    5.15
   3  11  10   22.51    9.36
   3 -11  11    5.34    3.82
  -3  11 -11    1.48    2.84
   3  11  11    4.09    7.59
   3  11  12   12.19    8.14
   3 -11  12    0.49    2.51
  -3  11 -12    2.00    2.33
   3  11  12   -3.19    7.15
   3  11  13   10.17    7.10
  -3  11 -13   23.75    4.38
   3  11  13   11.15    6.13
  -3 -12  14    7.97    2.79
  -3  12  14    6.03    4.09
  -3 -12  13    0.93    2.43
  -3  12  13    4.05    4.08
   3  12 -13    1.75    2.71
  -3 -12  12   -0.29    2.87
  -3  12  12   -0.72    7.25
  -3  12  12    6.42    5.01
   3  12 -12   -0.24    3.32
  -3 -12  11   29.71    6.58
  -3  12  11   26.61    8.35
   3  12 -11   34.55    6.56
  -3 -12  10    3.24    3.72
  -3  12  10    0.48    5.94
  -3  12  10    3.62    4.10
  -3 -12   9    2.26    3.84
  -3  12   9   -0.50    6.40
  -3  12   9    0.83    4.29
   3  12  -9    1.38    4.79
  -3 -12   8    4.93    3.95
  -3  12   8    8.60    7.02
  -3  12   8    4.61    4.60
   3  12  -8   10.03    4.99
   3  12  -8   20.42   15.69
  -3 -12   7  321.66   33.61
  -3  12   7  303.44   35.16
  -3  12   7  252.80   33.30
   3  12  -7  309.69   33.46
   3  12  -7  318.19   40.37
  -3 -12   6   27.75    6.30
  -3  12   6   35.42    9.17
   3  12  -6   21.02    6.91
  -3  12   6   21.13    6.56
   3  12  -6   29.94   17.86
  -3 -12   5   10.15    4.13
  -3  12   5   12.68    7.11
   3  12  -5   18.42    5.85
  -3  12   5    7.72    4.75
   3  12  -5    7.15   18.36
  -3  12   4    1.82    5.26
   3  12  -4    5.11    4.65
   3 -12  -4    6.59    5.88
  -3  12   4    0.37    3.85
   3  12  -4   -8.43   20.91
   3  12  -3   -3.11    6.59
   3  12  -3  -29.72   39.38
  -3  12   3   -0.44    4.96
   3 -12  -3    2.04    5.40
  -3  12   3   -1.08    3.39
   3  12  -3   -2.90   20.77
   3  12  -2   16.74    7.58
  -3  12   2    8.70    6.11
   3 -12  -2   13.27    6.59
  -3  12   2   10.87    4.81
   3  12  -2    8.90   23.08
  -3  12   1  127.06   16.19
  -3  12   1   93.75   13.74
   3 -12  -1   90.44   14.51
   3  12  -1  111.49   15.93
   3  12  -1  106.35   16.26
  -3  12   0  353.35   41.37
  -3  12   0  347.39   40.06
   3  12   0  423.84   42.44
   3  12   0  495.07   54.62
   3  12   0  364.27   42.10
  -3  12  -1  236.73   27.24
  -3  12  -1  219.13   25.63
   3 -12   1  187.80   24.53
   3  12   1  259.32   28.00
   3  12   1  294.82   40.90
   3  12   1  250.39   28.13
   3  12   2   42.19   47.08
  -3  12  -2   84.12   13.41
  -3  12  -2   79.74   11.86
   3 -12   2   64.42   11.04
   3  12   2   91.11   13.80
   3  12   2  112.29   29.26
   3  12   3   32.66   48.00
  -3  12  -3   29.15    8.10
  -3  12  -3   25.53    6.74
   3  12   3   33.92    9.01
   3  12   3   81.23   23.78
  -3  12  -4   33.45    8.97
  -3  12  -4   25.83    7.02
   3  12   4   40.96   10.02
   3  12   4   55.36   21.88
   3 -12   5   14.51    6.46
  -3  12  -5    5.64    5.83
  -3  12  -5    6.06    4.28
   3  12   5    9.83    7.01
   3  12   5    0.84   18.39
  -3  12  -6    7.94    4.57
   3  12   6    6.98    7.55
  -3  12  -7    9.98    4.51
   3  12   7   14.55    8.25
  -3  12  -8    4.17    4.04
   3  12   8    5.21    7.58
   3  12   9   35.49   10.83
   3 -12   9   26.47    7.24
  -3  12  -9   27.99    6.36
   3  12   9   28.75    9.90
   3  12  10   14.32    9.19
   3 -12  10   10.06    4.47
  -3  12 -10    7.54    3.76
   3  12  10   10.77    8.19
   3  12  11   10.15    7.68
  -3  12 -11    0.63    2.33
   3  12  11    2.71    7.13
   3  12  12   14.68    7.53
  -3  12 -12   17.49    4.43
   3  12  12   16.09    7.25
   3  12  13   13.69    6.45
  -3  12 -13   39.37    5.04
  -3  13  14   18.47    4.51
  -3 -13  13   14.32    3.49
  -3  13  13   12.45    5.04
  -3  13  12    0.65    6.35
  -3 -13  12    8.26    3.25
  -3  13  12    5.12    5.13
  -3 -13  11   20.79    5.11
   3 -13 -11    6.02    8.38
  -3  13  11   22.42    7.40
   3  13 -11   21.69    5.35
  -3 -13  10   43.24    7.41
  -3  13  10   31.59    9.18
  -3  13  10   24.00    7.28
  -3 -13   9    1.02    3.44
  -3  13   9    2.46    5.85
  -3  13   9   -0.41    4.08
   3  13  -9    1.29    4.88
  -3 -13   8    9.79    4.30
  -3  13   8    8.64    7.03
  -3  13   8    7.10    5.07
   3  13  -8    6.52    5.14
   3  13  -8   27.44   14.76
  -3 -13   7  124.56   16.65
  -3  13   7  130.59   19.34
  -3  13   7  116.74   17.55
   3  13  -7  143.57   17.56
   3  13  -7  162.03   26.17
  -3 -13   6   23.49    6.14
  -3  13   6   25.32    8.76
   3  13  -6   32.60    7.49
  -3  13   6   28.24    7.46
  -3 -13   5    0.97    2.77
  -3  13   5    5.44    6.28
   3  13  -5    1.06    3.98
  -3  13   5    6.93    4.84
   3  13  -5    4.37   17.70
   3  13  -4   18.95    8.52
   3  13  -4   16.02   32.20
  -3  13   4   12.13    6.63
  -3  13   4   12.37    5.79
   3  13  -4   32.59   19.92
   3  13  -3   11.72    7.83
   3  13  -3   33.37   34.90
  -3  13   3   19.51    7.57
   3 -13  -3   17.04    6.52
  -3  13   3   12.05    5.50
   3  13  -3   31.06   20.06
   3  13  -2   56.40   12.43
   3  13  -2   16.61   38.03
  -3  13   2   71.27   12.14
   3 -13  -2   57.23   10.78
  -3  13   2   50.41    9.71
   3  13  -2   84.37   26.16
   3  13  -1   10.87    7.60
   3  13  -1   15.36   41.13
  -3  13   1   15.34    6.76
   3 -13  -1    8.68    5.66
  -3  13   1    8.60    4.67
   3  13  -1   16.58    7.73
   3  13   0   51.48   45.74
  -3  13   0   45.91   10.20
   3 -13   0   40.04    9.26
  -3  13   0   40.61    8.66
   3  13   0   66.18   11.64
   3  13   0   79.33   25.74
  -3  13  -1  119.87   17.65
   3  13   1   68.19   48.17
  -3  13  -1  112.02   16.17
   3  13   1  137.51   18.45
   3  13   2   54.22   47.98
  -3  13  -2   15.01    7.07
  -3  13  -2    7.91    4.83
   3  13   2   12.68    7.38
   3  13   2   34.81   21.02
  -3  13  -3    8.05    6.83
   3 -13   3    5.45    4.29
  -3  13  -3    4.19    3.77
   3  13   3    6.98    6.10
   3  13   3   19.35   21.44
  -3  13  -4    0.95    5.80
  -3  13  -4    0.38    3.55
   3  13   4    4.12    6.28
   3  13   4    4.61   20.38
  -3  13  -5   -0.47    5.76
  -3  13  -5   -0.76    4.02
   3  13   5   -5.12   19.67
   3  13   5   -1.06    6.71
  -3  13  -6   17.55    7.18
  -3  13  -6   16.01    5.50
   3  13   6   20.87    9.05
  -3  13  -7  111.59   15.78
  -3  13  -7   98.15   14.11
   3  13   7   97.26   16.86
   3  13   7  109.77   16.88
   3  13   8    7.78    8.40
  -3  13  -8   11.03    6.23
  -3  13  -8   16.84    4.97
   3  13   8    8.83    7.58
   3  13   9    3.79    7.50
  -3  13  -9    0.73    4.97
  -3  13  -9   -0.28    3.31
   3  13   9   -1.65    7.14
   3  13  10    5.23    7.50
  -3  13 -10    0.62    4.22
  -3  13 -10    0.69    2.74
   3  13  10    4.21    7.13
   3  13  11    7.56    6.78
  -3  13 -11    4.18    3.49
  -3  13 -11    1.17    1.94
   3  13  11   -0.94    6.35
   3  13  12   24.45    7.54
  -3  13 -12   46.53    5.93
   3 -13  12   29.03    5.00
   3  13  12   25.91    7.43
  -3 -14  13    5.07    1.93
   3  14 -13    7.40    3.16
  -3  14  13    3.92    3.43
  -3 -14  12   -0.18    1.94
  -3  14  12    2.24    4.30
  -3 -14  11   45.85    6.22
  -3  14  11    9.47    8.23
   3 -14 -11    2.97    8.56
  -3  14  11   32.98    8.12
  -3 -14  10    9.12    3.70
  -3  14  10    7.37    5.81
  -3 -14   9   24.32    5.65
  -3  14   9   20.23    8.14
  -3  14   9   24.18    6.62
  -3 -14   8   37.11    7.22
  -3  14   8   35.23    9.60
  -3  14   8   29.19    7.62
   3  14  -8   36.86   14.42
  -3 -14   7   28.96    6.33
  -3  14   7   35.18    9.52
  -3  14   7   22.11    7.31
   3  14  -7   46.09   16.74
  -3 -14   6    4.80    3.45
   3  14  -6    1.57    6.80
  -3  14   6   -1.54    6.17
  -3  14   6    2.52    4.47
   3  14  -5   38.59   10.62
  -3  14   5   28.56    8.93
  -3  14   5   36.43    8.34
   3  14  -4   58.87   12.81
  -3  14   4   57.32   10.89
  -3  14   4   61.05   12.12
   3  14  -4   89.08   24.27
   3  14  -3    2.14    6.86
  -3  14   3    1.99    6.27
   3 -14  -3   -2.45    5.01
  -3  14   3    0.82    3.90
   3  14  -3   18.37   20.74
  -3  14   2    5.92    6.71
   3 -14  -2    2.06    5.09
  -3  14   2    3.64    4.23
   3  14  -2   11.21    6.58
   3  14  -2   19.01   21.77
  -3  14   1    3.91    6.58
   3 -14  -1   -0.41    4.88
  -3  14   1   -2.40    3.64
   3  14  -1    3.92    6.36
  -3  14   0    5.34    6.26
   3 -14   0    1.66    5.19
  -3  14   0    1.57    3.90
   3  14   0    3.94    6.21
   3  14   0   12.39   22.09
   3  14   1  141.25   54.01
  -3  14  -1   52.77   11.25
   3 -14   1   58.14   10.84
  -3  14  -1   53.50    9.97
   3  14   1   56.59   11.92
   3  14   1  116.18   28.67
   3  14   2   75.34   51.90
  -3  14  -2   34.73    9.52
  -3  14  -2   33.35    7.42
   3  14   2   36.10    9.78
   3  14   2   69.31   25.89
  -3  14  -3   24.47    8.38
  -3  14  -3   27.87    7.28
   3  14   3   26.47   22.91
   3  14   3   35.68    9.73
   3  14   4   40.66   10.81
  -3  14  -4   39.79    9.84
  -3  14  -4   35.48    7.79
   3  14   4   24.92   22.51
   3  14   4   45.22   10.73
   3  14   5    6.25    7.17
  -3  14  -5    1.39    5.84
   3 -14   5    7.29    4.42
  -3  14  -5    2.97    3.76
   3  14   5   10.44    7.65
   3  14   6   33.29    9.88
  -3  14  -6   30.49    8.34
  -3  14  -6   31.91    7.06
   3  14   6   37.79   10.53
   3  14   7   -4.18    7.56
  -3  14  -7    1.65    5.31
  -3  14  -7    0.33    3.44
   3  14   7   -3.16    6.53
   3  14   8   14.09    8.28
  -3  14  -8   22.29    7.03
  -3  14  -8   15.09    4.69
   3  14   8   16.36    7.94
   3  14   9    6.55    6.99
  -3  14  -9    0.64    4.24
  -3  14  -9   -0.49    2.85
   3  14   9    2.97    6.14
   3  14  10    3.21    6.62
  -3  14 -10   -1.05    3.37
  -3  14 -10    2.58    2.31
   3  14  10    0.47    6.46
   3  14  11    6.34    5.75
  -3  14 -11    0.40    2.61
   3 -14  11    0.55    2.15
   3  14  11   -0.40    5.20
   3  15 -12  106.39   12.80
  -3  15  12  103.53   13.55
   3  15 -11   65.69    8.31
  -3  15  11   24.60    8.96
  -3  15  11   58.97    8.92
   3 -15 -11    3.54    7.54
  -3 -15  10   16.09    3.90
   3  15 -10   15.89    5.62
  -3  15  10   17.16    6.70
  -3 -15   9   14.04    4.06
   3  15  -9   16.90    6.50
  -3  15   9   12.61    7.03
  -3  15   9   13.87    5.50
   3  15  -8   -0.43    5.01
  -3  15   8    7.50    7.02
  -3  15   8    2.27    4.53
   3  15  -8   -6.89   11.39
   3  15  -7   -1.40    6.18
  -3  15   7    1.97    6.58
  -3  15   7   -0.40    3.74
   3  15  -7   -2.49   12.68
   3  15  -6   24.53    8.64
  -3  15   6   37.97    9.89
  -3  15   6   26.62    7.47
   3  15  -6   46.76   16.59
   3  15  -5   20.80    8.65
  -3  15   5   27.00    9.41
  -3  15   5   21.98    7.06
   3  15  -5   28.59   17.99
  -3  15   4   23.42    8.50
  -3  15   4   22.13    6.84
   3  15  -4   41.51   20.13
  -3  15   3  120.88   18.46
  -3  15   3  116.08   17.10
   3  15  -3  127.07   18.10
   3  15  -3  143.85   29.01
  -3  15   2    4.53    6.53
   3 -15  -2   -0.39    4.48
  -3  15   2   -1.65    4.24
   3  15  -2   10.79   19.55
   3  15  -2    3.89    6.17
  -3  15   1   28.90    9.44
   3 -15  -1   29.99    7.97
  -3  15   1   31.03    7.62
   3  15  -1   43.69   10.19
  -3  15   0   18.25    8.56
   3 -15   0   34.93    8.03
  -3  15   0   27.38    7.37
   3  15   0   43.98    9.96
  -3  15  -1   59.83   10.39
  -3  15  -1   64.51   12.20
   3 -15   1   51.67   10.34
   3  15   1   52.49   24.75
   3  15   1   63.52   12.15
   3  15   2  132.69   52.46
  -3  15  -2   95.37   15.31
  -3  15  -2   79.74   13.29
   3 -15   2   86.81   13.83
   3  15   2  131.16   16.95
   3  15   2   98.49   28.09
   3  15   2   96.25   15.65
  -3  15  -3  195.77   24.57
  -3  15  -3  191.77   23.04
   3  15   3  232.70   26.01
   3  15   3  184.58   24.43
  -3  15  -4  130.06   17.56
  -3  15  -4  102.28   15.44
   3  15   4  130.79   18.50
   3  15   4  124.04   17.77
   3  15   5    0.84    5.82
  -3  15  -5   -0.44    5.19
  -3  15  -5    2.79    3.71
   3  15   5    3.01    6.43
   3  15   6    0.40    6.78
  -3  15  -6    0.82    5.38
  -3  15  -6    2.26    3.48
   3  15   6    2.00    7.25
   3  15   7    1.53    6.63
  -3  15  -7    2.23    4.78
  -3  15  -7    1.15    3.27
   3  15   7    0.48    6.46
   3  15   8    7.96    6.82
  -3  15  -8    0.33    4.20
  -3  15  -8    1.23    2.89
   3  15   8    1.87    5.98
   3  15   9    5.39    6.28
  -3  15  -9    2.72    3.94
  -3  15  -9    2.50    2.51
   3  15   9    3.96    6.16
   3  15  10   41.97    8.76
  -3  15 -10   53.04    7.39
   3  15  10   32.44    8.62
  -3  15 -11   37.26    5.38
  -3  16  12  128.26   16.21
   3  16 -12  160.38   15.91
  -3  16  11    1.43    4.69
   3  16 -11    8.80    3.49
  -3  16  11    6.24    4.15
   3  16 -10   -0.27    3.45
  -3  16  10    0.33    4.11
   3  16  -9   15.87    5.57
  -3  16   9   14.64    6.41
  -3  16   9   10.26    4.63
   3  16  -8   12.26    5.83
  -3  16   8   12.36    6.71
  -3  16   8   15.40    5.44
  -3  16   7    4.12    6.07
  -3  16   7   -0.36    3.74
   3  16  -7   -5.85   12.14
  -3  16   6    4.79    6.59
  -3  16   6    3.83    4.61
   3  16  -6    5.89   14.42
  -3  16   5   60.77   11.97
  -3  16   5   51.82    9.79
   3  16  -5   34.62   17.93
  -3  16   4    5.95    6.72
  -3  16   4    0.40    4.33
   3  16  -4   -0.88    5.48
  -3  16   3    0.99    6.45
  -3  16   3    1.62    4.47
   3  16  -3    4.48   17.80
   3  16  -3    5.94    6.15
  -3  16   2   54.50   11.59
  -3  16   2   47.94    9.89
   3  16  -2   55.59   22.67
   3  16  -2   56.92   11.46
  -3  16   1   97.89   15.61
  -3  16   1   91.70   13.95
   3 -16  -1   82.88   13.08
   3  16  -1  102.65   15.27
  -3  16   0  328.10   35.67
  -3  16   0  291.22   33.82
   3 -16   0  280.61   33.13
   3  16   0  344.12   35.76
   3  16   0  219.85   41.65
   3  16   0  313.98   35.45
  -3  16  -1  287.30   32.56
  -3  16  -1  271.22   31.06
   3 -16   1  253.68   30.37
   3  16   1  313.70   33.07
   3  16   1  299.27   32.73
  -3  16  -2   73.95   11.29
  -3  16  -2   79.20   13.04
   3 -16   2   57.09   10.51
   3  16   2   77.04   13.43
   3  16   2   78.48   13.34
   3  16   3    2.97    6.09
  -3  16  -3   -0.90    5.72
   3 -16   3   -0.34    4.22
  -3  16  -3    0.36    4.03
   3  16   3    1.44    6.56
   3  16   4   14.57    6.91
  -3  16  -4    4.27    5.49
   3 -16   4    5.94    4.78
  -3  16  -4    4.42    4.00
   3  16   4    7.59    7.24
   3  16   5   11.09    6.41
  -3  16  -5    6.78    5.75
   3 -16   5    7.78    4.72
  -3  16  -5   10.03    4.43
   3  16   5    5.12    6.65
   3  16   6    0.36    6.26
  -3  16  -6   -0.36    4.57
  -3  16  -6    0.84    3.01
   3  16   6    2.74    6.10
   3  16   7    8.17    6.80
  -3  16  -7   15.74    5.44
  -3  16  -7   14.63    4.39
   3  16   7   18.61    7.61
   3  16   8    1.58    5.77
  -3  16  -8    2.45    3.89
  -3  16  -8   -0.77    2.15
   3  16   8    1.22    5.71
   3  16   9    2.52    5.09
  -3  16  -9    0.87    2.91
   3 -16   9    1.45    2.37
   3  16   9    2.25    5.18
  -3  16 -10    8.97    2.81
  -3  17  10    1.38    4.18
   3  17 -10    1.41    2.82
  -3  17  10    0.27    3.42
   3  17 -10    0.34    2.53
  -3  17   9    0.65    4.31
   3  17  -9    0.67    3.02
  -3  17   8   11.80    6.01
  -3  17   8   11.81    4.56
   3  17  -8   15.90    4.89
  -3  17   7   23.94    7.68
  -3  17   7   18.11    5.41
   3  17  -7   19.57    5.95
  -3  17   6    2.17    5.99
  -3  17   6    8.49    4.70
   3  17  -6    7.27    5.13
  -3  17   5   52.48    9.71
  -3  17   5   60.70   11.74
   3  17  -5   72.75   11.02
  -3  17   4    8.81    6.93
  -3  17   4    7.02    5.02
   3  17  -4    5.18   16.82
  -3  17   3    7.92    6.78
  -3  17   3    2.63    4.19
   3  17  -3   -5.63   17.09
   3  17  -3    6.65    5.69
  -3  17   2   12.58    7.08
   3  17  -2   13.09    6.42
  -3  17   2    8.69    5.42
   3  17  -2   -4.28   16.98
   3  17  -2   11.99    6.73
   3  17  -1   -0.43    6.02
  -3  17   1   -1.39    6.00
  -3  17   1    0.38    4.21
   3  17  -1    2.62    5.84
   3  17   0    8.48    6.47
  -3  17   0    5.48    5.68
  -3  17   0    1.84    4.20
   3  17   0   10.14    6.76
   3  17   1   58.75   11.43
  -3  17  -1   65.54   10.62
  -3  17  -1   55.44   11.44
   3  17   1   70.52   12.01
   3  17   2    0.79    6.14
  -3  17  -2    3.00    6.11
   3 -17   2    0.85    3.73
  -3  17  -2   -0.34    3.90
   3  17   2   -0.89    6.01
   3  17   3    8.97    5.89
  -3  17  -3    2.44    5.15
   3 -17   3    3.84    3.82
  -3  17  -3    4.18    3.95
   3  17   3    9.65    6.58
   3  17   4   12.00    6.11
  -3  17  -4    9.12    5.55
   3 -17   4    5.93    4.10
  -3  17  -4    6.82    4.17
   3  17   4   12.89    7.25
   3  17   5   -1.00    5.92
  -3  17  -5    3.12    4.67
   3 -17   5   -0.24    3.04
  -3  17  -5    2.92    2.98
   3  17   5    7.86    6.08
   3  17   6    8.60    5.94
  -3  17  -6    7.10    5.00
   3 -17   6    5.15    3.25
  -3  17  -6    5.92    3.20
   3  17   6    5.96    6.24
   3  17   7    1.96    5.05
  -3  17  -7    2.37    3.67
   3 -17   7    0.17    2.17
  -3  17  -7    0.73    2.01
   3  17   7    3.00    5.45
   3  17   8   18.97    6.08
  -3  17  -8   17.84    4.53
   3  17   8   19.98    6.38
  -3  17  -9    0.31    1.95
   3  18  -9   19.21    3.90
   3  18  -8    0.20    2.66
  -3  18   7   52.20    8.97
   3  18  -7   86.47   10.28
  -3  18   6    7.73    4.12
   3  18  -6    9.93    4.73
   3  18  -5   33.45    7.37
  -3  18   5   25.00    6.34
   3  18  -5   31.47    7.17
   3  18  -4   10.08    5.34
  -3  18   4    8.88    4.62
   3  18  -4   10.87    5.52
   3  18  -3   20.58    6.47
  -3  18   3   12.07    5.15
   3  18  -3   15.47    6.24
   3  18  -2   22.99    7.54
  -3  18   2   18.86    6.16
   3  18  -2   30.67    7.64
   3  18  -1    1.10    5.74
  -3  18   1    2.97    3.86
   3  18  -1    9.20    5.75
   3  18   0    0.72    5.22
  -3  18   0    0.41    5.46
  -3  18   0    2.58    3.99
   3  18   0    1.17    5.10
   3  18   1    1.04    5.34
  -3  18  -1    1.97    5.38
  -3  18  -1   -0.93    3.59
   3  18   1    3.54    5.78
   3  18   2    3.32    5.29
  -3  18  -2    4.51    5.27
  -3  18  -2    0.29    3.27
   3  18   2    7.03    5.81
   3  18   3   15.70    6.06
  -3  18  -3   13.36    6.00
  -3  18  -3   10.28    4.40
   3  18   3   15.26    6.63
   3  18   4   -0.59    5.09
  -3  18  -4   -0.64    3.98
  -3  18  -4    0.24    2.70
   3  18   4    1.47    5.54
   3  18   5   18.20    6.42
  -3  18  -5   25.53    6.11
  -3  18  -5   22.38    4.82
   3  18   5   33.40    8.11
   3  18   6    1.48    4.61
  -3  18  -6   -0.74    3.33
  -3  18  -6   -0.48    1.80
   3  18   6   -0.33    4.56
   3  18   7    1.91    3.83
  -3  18  -7   -0.20    2.46
   3  18   7    0.59    3.99
   3  19  -8   31.12    4.82
   3  19  -7    2.04    2.57
   3  19  -7    1.23    2.49
   3  19  -6    1.32    2.94
   3  19  -6    4.05    3.37
   3  19  -5   13.51    4.44
  -3  19   5    7.10    3.37
   3  19  -5   15.92    4.73
   3  19  -4   -1.34    4.24
  -3  19   4   -2.45    3.30
   3  19  -4    4.61    3.97
   3  19  -3    0.28    4.16
  -3  19   3    1.03    2.98
   3  19  -3    3.21    4.44
   3  19  -2   11.22    4.98
  -3  19   2   11.11    4.58
   3  19  -2   16.90    5.87
   3  19  -1   -0.58    4.12
  -3  19   1   -1.32    3.14
   3  19  -1    2.86    4.46
   3  19   0    4.27    4.53
  -3  19   0    2.58    3.32
   3  19   0    6.84    5.33
   3  19   1    1.64    4.05
  -3  19  -1    1.47    2.97
   3  19   1    0.98    4.52
   3  19   2   12.24    4.93
  -3  19  -2    7.92    3.58
   3  19   2    9.97    5.42
   3  19   3    5.34    4.54
  -3  19  -3    3.19    2.60
   3  19   3    6.82    4.78
   3  19   4   18.80    5.23
   3  19   4   16.38    5.62
   3  19   5   -0.58    3.30
   3  19   5   -0.54    3.82
  -3  19  -6   58.58    7.84
   3  20  -5   21.43    4.26
   3  20  -5   20.43    4.24
   3  20  -4    6.27    3.10
   3  20  -4    4.25    3.27
   3  20  -3   16.82    4.47
   3  20  -3   20.45    4.79
   3  20  -2   23.04    5.23
   3  20  -2   28.47    5.80
   3  20  -1   20.08    4.90
   3  20  -1   23.37    5.70
   3  20   0    6.82    3.66
   3  20   0    6.93    4.24
   3  20   1    3.64    3.15
   3  20   1    0.25    3.65
   3  20   2    0.71    3.02
   3  20   2    3.34    3.84
   3  20   3    2.50    3.43
  -4   0  17   -0.67    2.01
   4   0 -17   -0.95    1.59
  -4   0  16    3.39    3.12
   4   0 -16    3.71    2.46
  -4   0  15    0.40    3.74
   4   0 -15    2.64    3.33
  -4   0  14    0.51    4.42
   4   0 -14   -1.34    4.01
  -4   0  13   -2.98    5.51
  -4   0  12   13.69    7.71
  -4   0  11   -2.01    4.98
   4   0 -11   -1.92    9.53
   4   0 -11    0.45    4.81
  -4   0  10    8.67    6.21
   4   0 -10   -1.09    9.13
   4   0 -10   10.44    6.15
  -4   0   9   -0.64    5.87
   4   0  -9   -1.16   10.60
  -4   0   8    2.43    5.00
   4   0  -8    1.21    9.97
   4   0  -8   -0.81    6.69
   4   0  -7    4.39    9.03
   4   0  -7    4.90   10.83
   4   0  -6   52.68   15.28
   4   0  -6  131.56   24.99
   4   0  -5   -0.95    9.30
   4   0  -5    1.23   10.82
   4   0  -4  187.89   58.00
   4   0  -4 1009.58   59.24
   4   0  -3   -1.01    8.95
   4   0  -3   -3.63   10.16
   4   0  -3    1.31    4.14
   4   0  -3    7.10    4.11
   4   0  -2   -4.18    9.94
   4   0  -2    4.80   11.58
   4   0  -2    0.51    3.66
   4   0  -2    0.48    3.08
   4   0  -1    1.19   10.48
   4   0  -1    0.51    3.32
   4   0  -1   -1.14    3.31
   4   0   0   91.67   11.40
   4   0   0  101.67   11.07
   4   0   1    7.86   12.33
   4   0   1   -2.29    9.96
   4   0   1    0.52    3.77
   4   0   1   -0.22    2.80
   4   0   2  118.44   24.35
   4   0   2   25.92   20.60
   4   0   3   -1.20   11.23
   4   0   3    0.57    3.92
   4   0   4    7.14   12.03
   4   0   4   16.98    5.23
   4   0   5    2.62    4.81
   4   0   6   79.00   13.06
   4   0   6   68.01   11.59
   4   0   7    5.85    7.87
   4   0   7    0.52    5.87
   4   0   8   40.11   12.45
   4   0   8   51.93   11.21
   4   0   9   -5.67    8.88
   4   0   9    0.55    5.85
   4   0  10  266.92   29.19
   4   0  10  169.54   28.37
   4   0  11    1.28    8.93
   4   0  11   -1.48    6.03
   4   0  11   -0.80    4.07
   4   0  11    1.40    3.64
   4   0  12    1.14    7.86
   4   0  12   14.63    5.15
   4   0  13    2.80    6.32
   4   0  13    0.85    3.14
   4   0  14    6.04    2.88
  -4   1  17    9.46    2.87
  -4  -1  17   11.92    2.83
   4   1 -17    7.22    2.07
   4  -1 -17    5.63    2.03
  -4  -1  16    5.05    3.26
  -4   1  16    6.37    3.78
   4   1 -16    3.93    2.63
   4  -1 -16    3.41    2.62
  -4  -1  15    2.97    3.58
  -4   1  15    5.89    4.65
   4   1 -15    7.67    3.69
   4  -1 -15    5.94    3.91
  -4  -1  14    8.55    5.13
  -4   1  14    4.83    5.26
   4   1 -14    3.91    4.25
   4  -1 -14    1.72    4.35
  -4  -1  13    7.30    5.46
  -4   1  13    7.44    6.25
  -4  -1  12    2.49    5.33
  -4   1  12   -2.00    5.28
  -4  -1  11    5.83    5.15
  -4   1  11    1.40    5.10
   4   1 -11    1.85    8.94
   4  -1 -11    0.99    9.57
   4   1 -11    4.47    5.94
  -4  -1  10    3.21    5.50
  -4   1  10    3.48    5.76
   4   1 -10    3.18   11.03
   4  -1 -10    3.33   10.12
   4   1 -10    7.24    5.93
  -4  -1   9    3.08    4.98
  -4   1   9    1.34    5.19
   4   1  -9   -1.14    9.77
   4  -1  -9    2.37   10.47
   4   1  -9    1.34    4.91
  -4  -1   8    1.14    4.43
  -4   1   8    3.75    5.05
   4   1  -8   -0.80    8.24
   4   1  -8    1.20   10.56
   4  -1  -8    1.65    7.42
   4  -1  -8   -1.22    9.68
   4   1  -8    2.58    4.83
  -4   1   7   28.75    7.90
   4   1  -7    0.87    8.87
   4  -1  -7    2.65    9.18
   4   1  -7   12.19   13.86
   4  -1  -7   23.44   13.33
   4   1  -6    0.93    9.40
   4  -1  -6    1.85    8.15
   4   1  -6   -1.23   11.40
   4  -1  -6   -2.47   10.90
   4   1  -5    8.68    9.56
   4  -1  -5    9.56    9.84
   4   1  -5   30.79   14.57
   4  -1  -5   40.50   15.65
   4   1  -4    4.99    9.72
   4  -1  -4    0.98    9.97
   4   1  -4   20.86    5.72
   4  -1  -3   15.19   15.13
   4   1  -3   17.54   15.67
   4   1  -3   72.07   20.91
   4  -1  -3   55.61   19.07
   4   1  -3  165.95   14.26
   4  -1  -3  159.07   14.18
   4   1  -2   17.06   13.26
   4  -1  -2    9.38   13.23
   4   1  -2   20.51   15.98
   4  -1  -2   38.30   16.21
   4   1  -2   76.19    9.88
   4  -1  -2   73.04    9.90
   4   1  -2   83.02    9.68
   4  -1  -2   79.03    9.85
   4   1  -1    5.97   12.07
   4  -1  -1    9.46   13.85
   4   1  -1   16.71    4.88
   4  -1  -1   15.88    4.92
   4   1  -1   13.40    4.17
   4  -1  -1   17.66    4.84
   4   1   0   -1.17   11.13
   4   1   0   -1.14   10.07
   4  -1   0    1.10   11.36
   4  -1   0   -1.16   10.26
   4   1   0    6.74    3.79
   4  -1   0    6.87    3.97
   4  -1   0    6.60    3.76
   4   1   1   -2.24   10.98
   4   1   1    1.17   10.86
   4  -1   1    1.13   10.80
   4  -1   1    1.13   11.15
   4   1   1    4.83    4.04
   4  -1   1    7.05    4.04
   4   1   2    4.20   11.30
   4   1   2    3.60   12.20
   4  -1   2   -3.18   12.12
   4  -1   2   -2.32   11.19
   4   1   2    7.33    4.14
   4  -1   2    6.77    4.45
   4   1   3   32.40   14.62
   4   1   3    6.08   14.78
   4  -1   3   10.64   14.82
   4  -1   3  103.60   11.11
   4   1   3   79.74   10.45
   4  -1   3   83.06   11.01
   4   1   4    3.63   13.93
   4  -1   4   87.18   10.68
   4   1   4   67.02    9.91
   4  -1   4   32.99   16.63
   4  -1   5   18.19   18.20
   4   1   5   12.91   16.38
   4  -1   5  158.43   18.13
   4   1   5  192.63   19.33
   4   1   5  161.35   16.32
   4   1   5  222.93   19.54
   4   1   6   23.34    8.54
   4   1   6   -2.18   11.72
   4  -1   6    1.04   12.28
   4  -1   6   19.84    7.29
   4   1   6   26.03    7.84
   4  -1   7   43.72   12.58
   4   1   7   76.52   13.95
   4   1   7   72.39   13.13
   4  -1   7   50.08   11.21
   4  -1   8   84.67   18.41
   4  -1   8  138.52   19.46
   4   1   8  147.29   19.64
   4   1   8  150.83   21.41
   4  -1   9   72.63   17.58
   4   1   9  106.66   18.59
   4  -1   9  122.57   17.81
   4   1   9  124.60   18.03
   4  -1  10   15.80   10.16
   4   1  10   27.03   11.60
   4  -1  10   42.72   10.74
   4   1  10   41.86   10.61
   4  -1  10   59.59   10.16
   4   1  10   61.52    8.74
   4  -1  11    5.09    8.33
   4   1  11    0.64    9.72
   4   1  11    2.46    6.40
   4  -1  11    2.01    4.28
   4  -1  12    5.01    7.96
   4   1  12    9.14    8.01
   4   1  12   15.50    7.11
   4  -1  12   25.12    6.29
   4   1  12   20.00    5.65
   4  -1  12   17.26    5.04
   4  -1  13   -4.83    6.16
   4   1  13    0.95    6.22
   4  -1  13    8.21    3.68
   4   1  13    3.34    3.11
   4   1  14   -2.00    4.56
   4  -1  14    6.41    2.87
   4   1  14    6.18    2.93
  -4   2  17    6.75    2.61
   4   2 -17    4.10    1.69
  -4  -2  16    7.93    3.43
  -4   2  16    4.99    3.59
   4   2 -16    4.86    2.62
   4  -2 -16   10.67    3.24
  -4  -2  15    1.35    3.30
  -4   2  15   -0.44    4.06
   4   2 -15    0.48    2.77
   4  -2 -15   -1.10    3.36
  -4  -2  14    5.36    4.52
  -4   2  14    4.94    5.74
   4   2 -14    7.09    4.24
   4  -2 -14    5.87    4.52
  -4  -2  13   10.44    5.81
  -4   2  13    1.26    5.20
  -4  -2  12   -0.59    4.83
  -4   2  12    1.39    6.22
  -4  -2  11    9.19    6.15
  -4   2  11    0.72    5.86
   4   2 -11    0.89    7.31
   4  -2 -11   -2.04    8.85
   4   2 -11    4.41    5.20
  -4  -2  10   20.30    7.50
  -4   2  10    6.44    6.61
   4   2 -10    9.26   11.24
   4  -2 -10   -1.14    8.71
   4   2 -10   16.20    6.63
  -4  -2   9   15.82    6.70
  -4   2   9   14.01    7.46
   4   2  -9    5.63   10.69
   4  -2  -9    6.02   12.47
   4   2  -9   32.05    8.02
  -4  -2   8    4.87    4.80
  -4   2   8    2.62    5.32
   4   2  -8   11.80   11.99
   4  -2  -8    0.84    7.52
   4  -2  -8   12.38   12.58
   4   2  -8    6.47    5.50
  -4   2   7   20.44    7.93
   4   2  -7   14.53   14.02
   4  -2  -7    4.48    9.13
   4  -2  -7   26.22   14.17
   4   2  -7   42.73    8.59
   4   2  -6    2.46   11.03
   4  -2  -6   -0.94    8.80
   4  -2  -6    1.25   11.02
   4   2  -6   -0.93   10.03
   4   2  -6    3.86    4.11
   4   2  -5    0.98    9.12
   4   2  -5   12.37   13.07
   4  -2  -5    8.72   10.03
   4  -2  -5   16.10   14.21
   4   2  -5   18.29    5.87
   4   2  -4   -1.02    9.26
   4  -2  -4    1.00    9.50
   4  -2  -4    0.28    3.81
   4  -2  -4    2.36    4.05
   4   2  -4   -0.33    3.44
   4   2  -3   10.52   15.50
   4   2  -3   56.69   19.73
   4  -2  -3    8.20   14.16
   4  -2  -3   53.51   19.04
   4   2  -3  156.17   13.94
   4   2  -3  135.20   13.63
   4  -2  -3  147.20   14.15
   4   2  -2   55.01   20.04
   4   2  -2   20.69   15.08
   4  -2  -2   10.52   14.81
   4  -2  -2   50.51   18.24
   4   2  -2  152.92   13.40
   4  -2  -2  131.48   12.98
   4   2  -1   13.25   13.26
   4  -2  -1   23.73   13.87
   4   2  -1   45.20    7.52
   4  -2  -1   48.39    7.80
   4   2   0   25.93   17.37
   4   2   0   17.46   14.26
   4  -2   0    1.11   12.77
   4  -2   0   40.76   16.69
   4   2   0   96.73   10.50
   4  -2   0   84.29   10.72
   4  -2   0   96.86   10.73
   4   2   1    6.76   11.86
   4   2   1    1.20   12.62
   4  -2   1    1.14    9.88
   4  -2   1    3.39   10.91
   4   2   1    6.72    3.84
   4  -2   1    5.64    3.96
   4   2   2   -2.13   10.54
   4   2   2    1.23   12.61
   4  -2   2   -3.47   10.71
   4  -2   2    7.48   10.72
   4   2   2    6.62    3.70
   4  -2   2    2.63    3.84
   4   2   3    2.85   11.16
   4  -2   3   -1.17   10.50
   4  -2   3   -0.61    3.09
   4   2   3   -0.26    3.59
   4   2   4   58.41    9.32
   4   2   4    7.43   12.73
   4  -2   4    1.17   10.38
   4  -2   4   42.59    7.60
   4   2   4   38.87    7.12
   4   2   5   43.92    9.13
   4   2   5    1.20   12.44
   4  -2   5   -1.13   10.98
   4  -2   5   15.90    6.87
   4  -2   5   38.66    7.55
   4   2   5   28.72    6.33
   4   2   6   45.01   10.22
   4  -2   6   19.01    7.69
   4   2   6   31.01    8.49
   4  -2   6   31.31    7.34
   4   2   6   26.80    6.34
   4   2   7   35.89   10.28
   4  -2   7   20.49    7.84
   4   2   7   24.87    8.61
   4  -2   7   28.81    7.68
   4   2   7   28.29    6.57
   4   2   8    2.74    8.65
   4  -2   8    0.55    5.96
   4   2   8    1.08    6.24
   4  -2   8    2.75    3.85
   4   2   8   -0.30    3.54
   4  -2   9    1.32    7.27
   4   2   9    5.94    9.56
   4  -2   9   -0.55    6.03
   4   2   9    2.72    6.45
   4  -2   9    0.46    4.35
   4   2   9   -0.87    3.48
   4  -2  10   -3.96    7.76
   4   2  10   -1.89    8.86
   4   2  10    0.53    6.09
   4  -2  10    3.50    4.81
   4  -2  11   -0.61    7.10
   4   2  11    1.23    9.57
   4   2  11   -0.49    6.09
   4  -2  11    2.80    4.26
   4  -2  12   -7.39    7.45
   4   2  12   -4.57    8.60
   4   2  12   -0.85    5.41
   4  -2  12    1.73    3.84
   4   2  13    6.72    6.93
   4  -2  13   16.95    4.88
   4   2  13   20.16    4.97
   4  -2  13   15.10    4.09
   4   2  14    0.35    4.99
   4  -2  14    5.43    2.92
   4   2  14    4.58    2.48
  -4  -3  16    0.85    2.35
  -4   3  16    2.20    2.99
   4   3 -16    0.62    1.88
   4  -3 -16    2.45    2.43
  -4  -3  15   -0.31    3.13
  -4   3  15    1.77    4.22
   4   3 -15   -0.67    2.79
   4  -3 -15    2.74    3.34
  -4  -3  14    0.81    3.84
  -4   3  14    3.86    5.53
   4   3 -14    0.29    3.30
   4  -3 -14    1.37    4.31
  -4  -3  13   13.79    6.47
  -4   3  13    5.85    6.34
   4  -3 -12    6.01    9.31
  -4   3  12   10.69    7.95
  -4  -3  11    7.86    5.43
   4   3 -11   -9.11   13.34
  -4   3  11    3.67    6.50
   4  -3 -11   -2.09    9.79
   4   3 -11   10.70    5.81
  -4  -3  10   81.33   12.64
  -4   3  10   28.98   10.63
   4  -3 -10   17.36   12.49
   4   3 -10   80.85   12.19
   4   3 -10   39.21   14.99
  -4  -3   9   65.18   11.90
  -4   3   9   38.86   11.68
   4   3  -9   31.87   15.47
   4  -3  -9   45.33   17.58
  -4  -3   8    1.51    3.57
  -4   3   8    4.08    5.07
   4   3  -8    2.33   10.61
   4  -3  -8    1.72    7.61
   4  -3  -8   -1.26    9.79
   4   3  -8    1.72    4.26
  -4   3   7    5.64    5.74
   4   3  -7   -0.88    9.60
   4  -3  -7    0.92    8.65
   4   3  -7    8.47   12.15
   4  -3  -7    5.08   11.77
   4   3  -7   16.55    6.12
   4   3  -6    7.56   10.46
   4   3  -6   18.50   14.46
   4  -3  -6   16.37   10.32
   4  -3  -6   11.42   13.58
   4   3  -6   53.39    8.68
   4   3  -5   -2.48   12.31
   4   3  -5   -0.99   10.82
   4  -3  -5   15.81    5.76
   4   3  -5    3.59    4.06
   4  -3  -4   46.40    7.90
   4  -3  -4   40.32    7.77
   4   3  -4   29.19    6.78
   4   3  -3   29.85   16.39
   4  -3  -3   37.02   17.20
   4   3  -3    6.47   14.81
   4   3  -3  107.75   11.99
   4  -3  -3  106.11   12.32
   4  -3  -3  107.99   12.65
   4   3  -2    6.17   12.27
   4   3  -2    1.12   12.08
   4  -3  -2    4.87   12.58
   4   3  -2   15.24    5.06
   4  -3  -2   12.15    5.08
   4  -3  -2   14.14    4.79
   4  -3  -1   36.03   18.13
   4   3  -1  101.58   12.22
   4  -3  -1  108.29   12.77
   4   3  -1   39.13   18.69
   4   3   0   18.96   14.90
   4   3   0    8.38   12.14
   4  -3   0    1.13   10.12
   4  -3   0   10.59   13.06
   4   3   0   51.48    7.17
   4   3   1   36.68   15.64
   4   3   1    3.70   12.60
   4  -3   1    1.15   11.95
   4  -3   1   18.25   13.05
   4   3   1   56.26    7.45
   4   3   2    6.34   12.90
   4   3   2    9.73    4.51
   4   3   2    1.26   12.35
   4  -3   2   -1.17   10.64
   4  -3   2    6.47   11.09
   4  -3   2    9.83    3.67
   4   3   2    5.20    3.85
   4  -3   2    2.13    3.94
   4   3   3   -3.76   15.06
   4   3   3   -2.31    4.53
   4   3   3    1.28   12.16
   4  -3   3   -1.17    9.85
   4  -3   3    0.32    2.97
   4   3   3    0.51    3.39
   4   3   4   31.81    7.46
   4   3   4    1.27   13.08
   4  -3   4    2.32   10.90
   4  -3   4   20.54    5.78
   4   3   4   21.26    5.29
   4   3   5    2.50   12.56
   4   3   5   10.94    6.63
   4  -3   5   -2.24   11.12
   4  -3   5    4.36    4.09
   4   3   5    3.53    3.90
   4   3   6    8.25    7.38
   4   3   6    5.88   13.96
   4  -3   6    3.41    4.24
   4   3   6    4.16    3.83
   4   3   7    4.28    8.02
   4  -3   7    1.80    4.34
   4   3   7    0.56    3.31
   4   3   8    6.83    8.58
   4   3   8   -1.08    6.11
   4  -3   8   -0.46    4.21
   4   3   9   44.23   13.23
   4   3   9   33.02   10.05
   4  -3   9   42.76    9.60
   4   3  10   45.85   14.62
   4  -3  10   86.33   13.00
   4   3  10   71.29   13.28
   4   3  11    7.74    9.93
   4   3  11   10.52    6.62
   4  -3  11    8.31    5.43
   4   3  12    6.19    9.58
   4   3  12   -0.83    5.43
   4  -3  12    4.74    3.96
   4   3  13    3.32    6.90
   4   3  13    2.35    4.41
   4  -3  13    2.96    3.24
   4   3  13    2.36    2.95
   4  -3  13    4.88    3.35
   4   3  14   -0.34    4.78
   4  -3  14    4.02    2.34
   4   3  14    1.69    2.16
  -4  -4  16    6.66    2.81
  -4   4  16    5.88    3.51
   4   4 -16    5.74    2.46
   4  -4 -16    5.12    2.54
  -4   4  15   11.92    5.66
  -4  -4  15   23.76    5.24
   4   4 -15   18.56    4.46
   4  -4 -15   18.48    4.99
  -4  -4  14    3.53    3.69
  -4   4  14    1.12    5.17
   4   4 -14    5.72    3.95
   4  -4 -14    1.68    3.74
  -4  -4  13    0.43    3.91
  -4   4  13    0.66    5.97
  -4  -4  12   -0.96    3.90
  -4   4  12   -0.72    5.58
   4  -4 -12   -0.87    8.62
   4   4 -11   -5.13   11.62
  -4  -4  11    0.51    4.08
  -4   4  11    0.76    5.89
   4  -4 -11    2.11    8.87
   4   4 -11    3.68    4.82
  -4  -4  10   92.76   13.26
   4   4 -10   22.58   14.77
  -4   4  10   38.79   12.42
   4  -4 -10   17.65   14.01
   4   4 -10   99.72   12.97
  -4  -4   9    8.09    5.48
   4   4  -9    2.15    9.38
  -4   4   9    5.18    5.17
   4  -4  -9    7.50   11.23
   4   4  -9   11.72    6.08
   4   4  -8    2.31   10.20
  -4   4   8    5.61    6.40
   4  -4  -8   -1.78    8.82
   4  -4  -8    7.72   11.73
   4   4  -8    9.75    5.61
  -4   4   7    9.06    6.73
   4   4  -7   15.66   12.47
   4   4  -7    7.15   10.51
   4  -4  -7    0.95    8.54
   4  -4  -7    7.80   11.57
  -4   4   6   17.12    7.40
   4   4  -6   14.75   14.46
   4   4  -6    0.96    9.74
   4  -4  -6   16.88   14.55
   4   4  -6   40.70    7.84
   4  -4  -5  158.69   16.07
   4   4  -5  145.45   16.00
   4   4  -4    2.13   11.02
   4  -4  -4   -1.28   11.15
   4  -4  -4   14.45    5.79
   4  -4  -4   17.34    5.89
   4   4  -4   14.48    4.87
   4   4  -3   -4.44   11.42
   4  -4  -3    3.78   11.83
   4  -4  -3   -2.31    4.73
   4  -4  -3    0.31    4.13
   4   4  -3    1.61    3.08
   4   4  -2   -1.15   12.68
   4   4  -2    5.00   12.51
   4  -4  -2    1.24   11.65
   4   4  -2   23.38    5.85
   4  -4  -2   23.10    5.99
   4  -4  -2   24.68    6.19
   4   4  -1   48.18   19.69
   4  -4  -1   31.86   18.16
   4   4  -1   99.40   12.08
   4  -4  -1  102.38   12.72
   4  -4  -1   88.47   12.39
   4   4   0    6.06   13.96
   4   4   0   25.49    5.68
   4   4   0   -1.24   11.90
   4  -4   0    8.39   11.70
   4   4   0   18.58    5.19
   4  -4   0   20.00    5.76
   4   4   1   54.95   17.63
   4   4   1    1.28   14.48
   4  -4   1   69.52    9.32
   4  -4   1   22.04   14.83
   4   4   1   63.51    9.23
   4   4   1   92.18   10.49
   4   4   2  104.44   44.84
   4  -4   2   80.72   43.61
   4  -4   2  631.66   44.31
   4   4   2  538.28   42.53
   4   4   2  335.89   50.85
   4  -4   2  269.18   48.08
   4   4   2  764.36   45.34
   4   4   3   -6.18   14.29
   4   4   3   11.34    5.07
   4  -4   3   -2.37   10.30
   4  -4   3    4.08    3.60
   4   4   3    2.92    3.38
   4   4   3    1.32   13.08
   4   4   4   58.02    9.66
   4   4   4    2.66   14.25
   4  -4   4    1.17   10.68
   4  -4   4   42.23    7.99
   4   4   4   39.64    6.82
   4   4   5    1.85    6.38
   4   4   5    1.29   12.49
   4  -4   5   -1.11    9.67
   4  -4   5   -0.41    3.86
   4   4   6   10.39    7.56
   4   4   6   -2.43   20.77
   4  -4   6   12.76    5.93
   4   4   7   27.72    9.73
   4  -4   7   17.96    6.63
   4   4   8    8.30    8.65
   4  -4   8    6.08    5.13
   4   4   9   22.06   10.28
   4   4   9    7.51    7.03
   4  -4   9   21.65    6.91
   4   4  10   11.71   10.34
   4   4  10   -2.05    6.15
   4  -4  10    1.73    4.70
   4   4  11    8.75    9.44
   4   4  11   16.36    7.74
   4  -4  11   21.69    6.42
   4   4  12    4.23    8.63
   4   4  12    2.42    5.25
   4  -4  12    2.62    3.68
   4   4  13    4.58    6.51
   4   4  13    3.22    4.53
   4  -4  13    6.66    3.47
   4  -4  13    2.49    3.53
   4  -4  14   12.61    3.21
   4   4  14   10.67    2.92
  -4  -5  16   20.21    3.59
  -4   5  16    9.91    4.20
   4   5 -16   17.23    3.28
   4  -5 -16   13.33    3.51
  -4  -5  15    2.12    2.54
  -4   5  15    3.43    4.52
   4   5 -15    0.38    2.39
   4  -5 -15    0.77    3.04
  -4  -5  14    1.25    3.03
  -4   5  14   -1.63    4.88
   4   5 -14    2.76    3.33
   4  -5 -14    0.33    3.78
  -4  -5  13    0.39    3.40
  -4   5  13    1.30    5.84
  -4  -5  12   73.28   11.08
  -4   5  12   33.25   11.15
   4  -5 -12    8.80   11.35
  -4   5  12   67.97    9.39
  -4  -5  11  209.21   21.30
  -4   5  11   74.88   19.72
   4  -5 -11   36.28   19.91
  -4   5  11  177.65   18.71
   4   5 -11  220.88   20.72
  -4  -5  10   61.21   10.22
   4   5 -10   18.55   12.72
  -4   5  10   21.00    9.87
   4  -5 -10    8.36   12.02
  -4   5  10   53.91    8.64
   4   5 -10   61.92   10.79
  -4  -5   9   13.62    5.58
   4   5  -9   -1.01   13.04
  -4   5   9    4.56    6.78
   4  -5  -9    0.83    7.14
   4  -5  -9   -2.55   11.29
  -4   5   9   17.69    5.18
   4   5  -9   19.81    6.43
  -4   5   8   81.64   16.61
   4  -5  -8   30.51   14.68
   4  -5  -8   55.33   20.13
   4   5  -7   90.88   22.46
   4   5  -7   35.94   16.62
   4  -5  -7   41.37   20.46
   4   5  -6   37.25   16.93
   4   5  -6   13.96   12.55
   4  -5  -6   13.36   15.23
   4   5  -6   35.20    7.56
   4   5  -5   12.62   13.73
   4   5  -5   -1.05   10.40
   4  -5  -5    3.41    4.80
   4  -5  -5    1.09    5.15
   4   5  -5   -0.35    3.46
   4   5  -4    3.82   12.63
   4   5  -4    1.10   10.79
   4  -5  -4    1.31   10.84
   4  -5  -4    0.91    4.48
   4  -5  -4    3.12    4.77
   4   5  -4    2.12    3.27
   4   5  -3    1.15   12.04
   4   5  -3   27.56    6.01
   4  -5  -3    9.09   13.07
   4  -5  -3   28.29    6.77
   4  -5  -3   23.31    6.78
   4   5  -3   24.99    5.61
   4   5  -2    3.80   10.81
   4   5  -2   -1.20   13.16
   4   5  -2   -0.59    3.42
   4  -5  -2    2.56   12.18
   4  -5  -2   -0.30    4.06
   4  -5  -2    0.64    4.09
   4   5  -1   28.93   15.47
   4   5  -1   27.27    6.00
   4  -5  -1    6.29   12.16
   4  -5  -1   20.14    5.91
   4  -5  -1   21.40    6.07
   4   5   0   20.30   18.53
   4   5   0    9.02   14.01
   4  -5   0   17.21   14.26
   4   5   0   52.82    8.06
   4  -5   0   47.84    9.02
   4   5   0   71.49    9.43
   4   5   1  -10.25   17.62
   4   5   1    6.95    4.78
   4   5   1   -1.33   13.30
   4  -5   1    7.07    3.43
   4  -5   1   -3.56   12.20
   4   5   1    6.74    4.08
   4  -5   1    6.06    4.53
   4   5   2    9.06    4.99
   4   5   2    1.02   14.83
   4   5   2    1.35   14.59
   4  -5   2   14.09    4.49
   4  -5   2    6.70   11.23
   4  -5   2    2.32    4.83
   4   5   3    2.61   12.87
   4   5   3    2.63    4.64
   4   5   3    1.39   15.29
   4  -5   3    1.21   10.84
   4  -5   3    5.73    4.27
   4   5   4   21.17   13.80
   4   5   4    4.57    5.51
   4   5   4   13.89   17.63
   4  -5   4   -1.18   10.56
   4  -5   4    2.37    3.77
   4  -5   5  647.81   40.80
   4   5   5  719.96   41.25
   4  -5   6  564.59   54.42
   4   5   6  651.17   55.07
   4   5   7    5.44   20.86
   4  -5   7  148.65   17.71
   4   5   7   41.52   38.46
   4   5   7  165.69   19.27
   4   5   8   53.67   12.68
   4   5   8   89.17   35.00
   4  -5   8   53.09   10.62
   4   5   9   34.94   12.18
   4   5   9   38.18   10.38
   4  -5   9   39.16    8.90
   4   5  10   -0.56    8.66
   4   5  10    5.02    6.33
   4  -5  10    1.70    4.61
   4   5  11    3.39    9.48
   4   5  11   13.12    6.62
   4  -5  11   16.11    5.68
   4   5  12    7.23    9.27
   4   5  12   12.35    6.29
   4  -5  12   12.77    4.72
   4   5  13   -6.07    7.63
   4   5  13    1.52    4.02
   4  -5  13    2.86    2.81
   4  -5  13    4.71    3.41
   4  -5  14   15.66    3.34
   4   5  14   12.33    2.89
  -4   6  16   24.20    5.49
   4  -6 -16   17.17    4.01
  -4  -6  15    0.20    2.12
  -4   6  15   -1.22    4.13
   4   6 -15    0.17    2.23
   4  -6 -15    0.48    2.79
  -4  -6  14   -0.27    3.04
  -4   6  14   -1.06    4.85
   4   6 -14    2.52    3.25
   4  -6 -14    0.63    3.52
  -4  -6  13   11.72    4.82
  -4   6  13    2.56    5.86
  -4   6  13    5.45    3.84
  -4  -6  12   11.50    5.08
  -4   6  12   -0.72    5.89
   4  -6 -12    3.49    8.90
  -4   6  12   14.26    5.00
  -4   6  11   21.46   10.91
  -4  -6  11  109.87   12.93
   4  -6 -11    7.49   13.47
  -4   6  11   84.47   11.56
   4   6 -11  110.91   12.87
  -4  -6  10  110.99   13.96
   4   6 -10   96.12   18.97
  -4   6  10   35.44   13.10
  -4   6  10  109.85   13.37
   4  -6 -10   16.89   15.86
   4   6 -10  119.19   14.39
  -4  -6   9  495.83   32.92
  -4   6   9  175.63   31.06
  -4   6   9  420.19   30.84
   4  -6  -9  114.11   33.39
   4   6  -9  514.53   33.14
   4   6  -9  355.73   39.48
  -4   6   8  218.04   38.97
  -4   6   8  470.21   38.57
   4  -6  -8  102.50   39.97
   4   6  -8  574.00   40.67
   4   6  -8  323.34   46.25
   4   6  -7   -4.57   15.99
   4   6  -7   -0.94   15.71
   4  -6  -7    2.75   10.67
  -4   6   7    3.34    3.76
   4   6  -7    5.32    4.61
   4   6  -6   -8.43   19.20
   4   6  -6    6.18   11.77
   4  -6  -6    2.76   11.37
  -4   6   6    2.82    3.89
   4   6  -6    1.45    4.11
   4   6  -5    8.80   14.68
   4   6  -5   11.01   12.87
   4   6  -5   12.19    5.09
   4  -6  -5   12.35    5.79
   4   6  -5    8.31    4.52
   4   6  -4   15.30   15.54
   4   6  -4    5.80   12.63
   4   6  -4    4.86    4.08
   4  -6  -4    9.28    4.81
   4  -6  -4    5.89    5.86
   4   6  -4    3.59    3.69
   4   6  -3    1.21   13.32
   4   6  -3    3.39    3.77
   4  -6  -3    4.59    4.98
   4  -6  -3    3.55    4.95
   4   6  -3    2.33    2.95
   4   6  -2  -15.13   19.81
   4   6  -2    8.85   13.76
   4   6  -2    8.34    4.86
   4  -6  -2    3.37    4.26
   4  -6  -2    3.10    4.56
   4   6  -1   -1.23   19.23
   4   6  -1    1.31   14.29
   4   6  -1    4.60    4.20
   4  -6  -1    5.32    4.96
   4  -6  -1    5.07    4.54
   4   6   0   75.14   26.40
   4  -6   0  150.98   15.68
   4  -6   0   39.28   19.94
   4  -6   0  112.89   15.68
   4   6   0  153.63   16.87
   4   6   1   54.68   35.59
   4  -6   1  420.68   33.60
   4  -6   1  147.46   36.88
   4  -6   1  314.24   32.94
   4   6   1  270.16   42.34
   4   6   1  432.71   34.43
   4   6   2  134.78   25.51
   4   6   2   28.69   23.84
   4  -6   2  140.18   15.32
   4  -6   2   33.14   16.82
   4  -6   2  103.15   14.72
   4   6   2  151.39   16.09
   4   6   3   42.36   16.90
   4   6   3   34.51    7.80
   4   6   3    8.69   18.06
   4  -6   3   30.91    7.11
   4  -6   4 1431.33   77.14
   4   6   4 1841.36   89.66
   4   6   4 1559.95   77.53
   4  -6   5  861.41   54.50
   4   6   5 1009.99   55.33
   4  -6   6  337.34   28.53
   4   6   6   15.83   46.31
   4   6   6  321.48   28.20
   4   6   7   29.44    9.81
   4   6   7   37.21   36.21
   4  -6   7   25.94    7.52
   4   6   7   11.14   19.68
   4   6   8    3.51    8.24
   4  -6   8    0.94    4.87
   4   6   9   14.07    9.67
   4  -6   9   11.19    5.52
   4   6  10    9.14    8.66
   4   6  10    4.39    6.79
   4  -6  10    0.82    4.47
   4   6  11   48.99   12.94
   4   6  11   45.55   10.24
   4  -6  11   48.44    8.85
   4   6  12   -0.48    7.83
   4   6  12    9.82    5.43
   4  -6  12    8.71    3.78
   4   6  13    0.40    6.86
   4   6  13    8.42    4.54
   4  -6  13   13.92    3.58
   4  -6  13    7.23    3.72
  -4   7  16    1.43    2.27
   4   7 -16    1.68    1.46
   4  -7 -16    2.95    1.79
  -4  -7  15   22.71    3.91
  -4   7  15    7.97    4.86
   4   7 -15   23.77    4.15
   4  -7 -15   14.03    4.12
  -4  -7  14   19.88    4.48
  -4   7  14    7.69    5.93
   4   7 -14   20.03    4.61
  -4   7  13   16.03    8.14
  -4   7  13   32.42    6.99
  -4  -7  12  155.28   13.59
  -4   7  12   35.51   11.67
  -4   7  12  101.18   11.97
  -4  -7  11   11.40    4.67
  -4   7  11    4.61    6.71
   4  -7 -11    2.12    9.84
  -4   7  11    2.92    4.23
   4   7 -11    8.19    5.23
   4   7 -10  102.10   17.84
  -4  -7  10  121.98   13.48
  -4   7  10   22.95   12.09
  -4   7  10   88.72   12.39
   4  -7 -10   15.76   14.84
   4   7 -10  108.00   13.27
  -4  -7   9  357.64   25.18
  -4   7   9  111.02   23.80
  -4   7   9  299.15   24.37
   4  -7  -9   55.26   24.11
   4   7  -9  361.45   25.92
   4   7  -9  311.64   32.87
   4   7  -8  117.04   24.67
  -4   7   8  145.64   17.57
   4   7  -8  169.75   18.40
   4   7  -7   69.81   21.34
  -4   7   7   82.25   11.82
   4   7  -7   93.85   12.61
   4   7  -6   16.24   15.77
  -4   7   6   10.56    4.87
   4   7  -6   16.38    5.56
   4   7  -5  -14.34   19.32
   4   7  -5    3.54    4.46
  -4   7   5    3.20    3.53
   4   7  -5    4.20    4.20
   4   7  -4  159.68   18.86
  -4   7   4  143.46   17.60
   4   7  -4  176.48   18.22
   4  -7  -4  160.37   18.64
   4   7  -3   35.56   18.16
   4   7  -3   47.53    8.70
  -4   7   3   38.18    7.19
   4  -7  -3   32.51    7.79
   4   7  -3   37.98    6.78
  -4   7   2  250.83   24.80
   4  -7  -2  230.96   25.23
   4   7  -2  265.35   26.44
   4   7  -1   -1.19   16.49
   4   7  -1    1.37   17.31
   4   7  -1    5.48    4.87
  -4   7   1    2.42    2.91
   4  -7  -1    5.53    5.07
   4  -7  -1    6.17    5.71
   4   7   0   65.35   22.68
  -4   7   0   68.24   10.01
   4  -7   0   62.30   11.09
   4   7   0   86.90   12.13
   4   7   1  146.10   27.86
   4   7   1   14.66   23.50
   4  -7   1  121.60   14.52
  -4   7  -1  117.20   13.80
   4  -7   1   36.39   19.18
   4  -7   1   90.31   14.32
   4   7   1  137.36   15.93
   4  -7   2  986.24   70.99
  -4   7  -2  899.21   69.06
   4  -7   2  747.39   69.50
   4   7   2 1065.07   84.12
   4  -7   2  319.40   72.03
   4   7   2 1065.73   71.82
   4  -7   3  252.75   28.77
  -4   7  -3  215.97   26.92
   4   7   3  257.42   28.95
   4  -7   4  942.76   63.69
  -4   7  -4  848.85   60.87
   4   7   4 1086.38   73.81
   4   7   4 1013.60   63.91
   4   7   5   70.71   11.93
   4   7   5   14.21   25.92
   4  -7   5    5.53   12.55
   4  -7   5   80.96   11.60
   4   7   5  -33.45   46.53
   4   7   6   14.86    8.06
   4   7   6   19.62   24.42
   4  -7   6   17.25    6.30
   4   7   7   49.14   11.24
   4   7   7   38.77   38.54
   4  -7   7   48.47    9.58
   4   7   7   22.28    9.27
   4   7   8   11.27    8.48
   4  -7   8   14.27    6.37
   4   7   8    5.39    6.66
   4   7   9   39.16   11.43
   4  -7   9   39.87    8.57
   4   7   9   31.25   10.66
   4   7  10   12.71    8.74
   4  -7  10    5.07    4.70
   4   7  10    4.21    6.19
   4   7  11   18.34   10.44
   4  -7  11   20.31    5.72
   4   7  11   18.89    6.99
   4   7  12   -5.80    7.65
   4  -7  12    2.39    3.08
   4   7  12    3.72    4.36
   4   7  13   -5.53    6.46
   4  -7  13    1.35    2.14
   4   7  13    1.01    2.94
   4  -7  13    1.62    2.85
  -4   8  15    3.41    3.56
   4   8 -15    4.79    2.27
   4  -8 -15    1.59    2.32
  -4  -8  14   37.53    5.64
   4   8 -14   41.47    5.85
  -4  -8  13    2.23    2.73
  -4   8  13    0.59    5.25
  -4   8  13    1.94    3.11
  -4  -8  12   15.30    4.54
  -4   8  12   -0.69    5.86
   4  -8 -12    1.64    8.17
  -4   8  12    7.92    4.85
   4   8 -12   15.66    5.06
  -4  -8  11  119.27   12.51
  -4   8  11   27.31   11.86
   4  -8 -11   14.60   13.33
  -4   8  11   76.78   11.90
   4   8 -11  118.48   12.65
   4   8 -10   13.55    9.91
  -4  -8  10    1.03    3.43
  -4   8  10    0.79    6.51
   4  -8 -10   -2.42    9.95
  -4   8  10   -0.39    4.11
   4   8 -10    2.05    4.44
   4   8  -9   10.81   11.89
  -4   8   9    1.59    6.82
   4  -8  -9   -6.63   10.94
  -4   8   9   11.14    5.42
   4   8  -9    8.54    4.99
   4   8  -8  105.50   21.25
  -4   8   8   98.07   14.15
   4   8  -8  118.83   14.70
   4   8  -7  159.29   28.55
  -4   8   7  187.74   21.05
   4   8  -7  200.01   21.05
   4   8  -6   99.13   24.18
  -4   8   6   98.53   13.98
   4   8  -6  122.18   14.49
   4   8  -5  477.43   53.93
  -4   8   5  502.58   53.29
   4   8  -5  540.02   53.16
   4  -8  -5  538.43   54.88
   4   8  -5  457.05   63.30
   4   8  -4  125.77   17.28
   4   8  -4  106.37   27.57
  -4   8   4  123.14   16.03
   4   8  -4  120.58   15.60
   4  -8  -4  136.64   16.53
   4  -8  -4  114.58   17.04
  -4   8   3  134.53   16.36
   4   8  -3  145.24   15.98
   4  -8  -3  118.99   16.19
   4   8  -3  139.64   17.71
   4   8  -2   63.86   22.59
  -4   8   2   52.52    8.84
   4  -8  -2   49.14    9.45
   4   8  -2   67.50   10.81
   4   8  -1   25.96   17.21
   4   8  -1   -1.44   27.62
   4   8  -1   13.15    5.92
  -4   8   1   12.43    4.89
   4  -8  -1   12.04    5.47
   4   8   0   33.01    7.71
  -4   8   0   28.98    6.43
   4  -8   0   18.65    6.72
   4   8   1   57.04   19.34
   4   8   1   41.87    9.09
   4  -8   1   16.78   14.14
  -4   8  -1   37.19    7.32
   4  -8   1   30.13    7.90
   4   8   2   50.84   17.87
   4   8   2   34.76    8.55
   4  -8   2   32.46    7.23
   4  -8   2    5.97   11.02
  -4   8  -2   23.31    5.96
   4  -8   2   29.04    7.64
   4   8   3  197.46   32.69
   4  -8   3  188.74   22.71
  -4   8  -3  178.26   21.44
   4  -8   3  146.65   21.66
   4   8   3  220.34   23.68
   4   8   4   16.06    7.01
   4   8   4    1.52   24.63
   4  -8   4   15.79    6.05
  -4   8  -4   17.64    5.50
   4   8   4   19.34    6.70
   4   8   4   25.58   17.67
   4   8   5   18.84   28.39
   4  -8   5   10.94   14.05
   4  -8   5   91.51   13.22
   4   8   5  -13.88   45.44
  -4   8  -5   89.02   11.85
   4   8   5   86.08   13.64
   4   8   5  101.21   14.27
   4   8   6    8.41    7.79
   4   8   6   34.37   24.84
   4   8   6   17.15   39.05
   4  -8   6   14.48    6.32
   4   8   6   13.59    6.60
   4   8   7    5.09    8.05
   4  -8   7    5.11    5.27
   4   8   7    1.65    5.80
   4   8   8   40.40   10.84
   4  -8   8   33.05    8.11
   4   8   8   19.19    8.60
   4   8   9    1.47    8.51
   4  -8   9    0.41    4.20
   4   8   9   -1.17    7.54
   4   8  10   14.67    9.22
   4  -8  10    2.56    4.03
   4   8  10    3.27    6.36
   4   8  11    7.03    8.29
   4  -8  11    9.77    4.12
   4   8  11    9.92    5.68
   4   8  12    0.82    6.86
   4  -8  12    3.57    2.98
   4   8  12    2.14    4.45
   4   8  13   -4.24    6.06
   4   8  13    2.17    2.89
   4  -8  13    4.12    2.76
  -4   9  15   -0.29    2.72
   4   9 -15    3.55    1.89
   4  -9 -15    2.55    2.23
  -4  -9  14    7.74    2.47
  -4   9  14    4.33    4.67
   4   9 -14   10.38    3.13
  -4  -9  13   14.95    3.64
  -4   9  13    7.76    6.25
  -4   9  13    8.65    4.30
  -4  -9  12   19.76    4.57
  -4   9  12    1.31    5.51
   4  -9 -12    1.54    8.53
  -4   9  12    8.33    4.63
   4   9 -12   12.40    4.58
  -4  -9  11   21.28    5.03
  -4   9  11    6.61    6.93
   4  -9 -11   -4.03    8.99
  -4   9  11    9.12    5.44
   4   9 -11   25.64    5.92
  -4  -9  10   21.41    5.13
  -4   9  10    2.34    6.71
   4  -9 -10   11.88   11.08
  -4   9  10   14.96    5.94
   4   9 -10   22.22    6.05
   4   9 -10    1.12   10.97
   4   9  -9   25.95   12.24
   4  -9  -9   11.90   12.51
  -4   9   9   13.85    6.01
   4   9  -9   19.72    6.03
  -4   9   8  177.12   21.01
   4   9  -8  230.68   21.30
   4   9  -8  228.63   29.18
   4   9  -7  126.23   24.04
  -4   9   7   98.73   14.62
   4   9  -7  118.97   14.59
   4   9  -6    1.36    5.03
  -4   9   6   -0.79    4.46
   4   9  -6    5.07    4.23
   4   9  -5  187.75   23.48
  -4   9   5  187.66   22.63
   4   9  -5  218.78   22.47
   4   9  -5  220.79   33.87
   4   9  -4   93.76   14.57
   4   9  -4   78.92   23.59
  -4   9   4   90.58   13.36
   4   9  -4  110.98   13.29
   4  -9  -4   95.65   13.22
   4  -9  -4   98.48   15.05
   4   9  -3    1.32    5.08
  -4   9   3    6.30    4.55
   4  -9  -3    0.97    4.39
   4   9  -3    1.10    3.19
   4  -9  -3    2.55    6.19
   4   9  -2   28.78   18.24
   4   9  -2   19.07    6.82
  -4   9   2   19.88    5.81
   4  -9  -2   17.15    5.73
   4  -9  -2   15.05    7.01
   4   9  -1   32.12   18.75
   4   9  -1   24.05    7.45
  -4   9   1   16.51    5.34
   4  -9  -1   18.01    6.18
   4  -9  -1   15.69    6.90
   4   9   0   20.42   17.47
   4   9   0    6.33    5.18
  -4   9   0    5.70    4.26
   4  -9   0    6.34    5.00
  -4   9  -1   69.65   11.34
   4  -9   1   60.71   11.37
   4   9   1   89.96   12.49
   4   9   1   86.13   13.34
   4   9   2  -13.39   21.82
   4   9   2    1.59   22.88
   4   9   2   -1.70    5.70
   4  -9   2   -0.41    3.92
   4  -9   2    1.21   10.51
  -4   9  -2    3.11    4.07
   4  -9   2    2.66    4.79
   4   9   2    2.30    4.60
   4   9   3   25.87    7.99
   4   9   3   26.94   28.09
   4  -9   3   31.40    7.47
  -4   9  -3   18.45    6.07
   4  -9   3   24.75    7.30
   4   9   3   27.65    7.36
   4   9   3   16.72   19.18
   4   9   4   52.63   31.83
   4  -9   4  108.64   15.91
   4   9   4   16.14   47.48
  -4   9  -4   97.69   14.83
   4   9   4  127.31   16.63
   4   9   4  137.49   25.32
   4   9   4  121.73   16.78
   4   9   5   72.89   11.98
   4   9   5   54.04   31.52
   4  -9   5    1.07   11.34
   4   9   5   38.39   41.79
   4  -9   5   66.77   11.16
  -4   9  -5   58.13    9.85
   4   9   5   72.74   12.22
   4   9   5   93.47   21.13
   4   9   6   89.11   15.19
   4  -9   6   79.08   13.54
   4   9   6   36.18   44.42
  -4   9  -6   79.12   12.51
   4   9   6   93.22   14.65
   4   9   7    0.46    8.62
   4  -9   7   15.36    6.16
  -4   9  -7   12.43    4.99
   4   9   7   14.99    7.45
   4   9   8   31.70   10.60
   4  -9   8   36.72    8.12
  -4   9  -8   32.54    7.02
   4   9   8   23.35    9.15
   4   9   9   22.20    9.96
   4  -9   9   12.02    5.43
  -4   9  -9   14.77    4.96
   4   9   9    6.04    7.28
   4   9  10    7.87    8.99
   4  -9  10    3.69    4.19
  -4   9 -10   -0.49    2.96
   4   9  10   -1.50    5.94
   4   9  11   16.94    8.66
   4  -9  11    9.61    3.89
   4   9  11    7.64    5.28
   4   9  12    2.59    6.53
   4   9  12    7.78    4.15
  -4  10  14    1.52    3.75
   4  10 -14   -0.14    1.92
  -4  10  13    0.50    4.87
  -4  10  13    0.96    2.90
  -4 -10  12    4.11    2.74
  -4  10  12    8.59    6.18
   4 -10 -12    0.70    7.40
  -4  10  12    6.38    4.07
   4  10 -12    9.15    3.94
  -4  10  11    7.02    7.15
   4 -10 -11    2.86    9.97
  -4  10  11   10.97    5.49
   4  10 -11   19.62    5.18
  -4  10  10    3.79    7.33
   4 -10 -10   -2.30   10.06
  -4  10  10   15.59    6.04
   4  10 -10   21.23    5.60
   4  10 -10   19.08   11.40
  -4  10   9   53.00   10.51
   4  10  -9   73.90   10.22
   4  10  -9   59.27   16.58
   4  10  -8   -2.29   12.80
  -4  10   8    0.42    4.38
   4  10  -8    6.73    4.44
   4  10  -7   28.44   13.72
   4  10  -7   15.12    6.78
  -4  10   7   17.28    6.66
   4  10  -7   21.80    6.14
   4  10  -6  291.88   33.04
  -4  10   6  287.18   32.23
   4  10  -6  321.72   31.66
   4  10  -6  380.76   42.55
   4  10  -5   14.00   12.81
   4  10  -5   16.64   23.93
   4  10  -5    4.71    5.82
  -4  10   5    3.24    4.62
   4  10  -5    9.37    4.42
   4  10  -4   82.61   21.57
   4  10  -4   47.89   25.74
  -4  10   4   68.86   11.91
   4  10  -4   87.02   11.78
   4 -10  -4   78.01   13.39
   4  10  -4   85.57   13.55
  -4  10   3   83.41   13.20
   4  10  -3   91.01   12.22
   4 -10  -3   95.06   13.00
   4 -10  -3   88.73   14.57
   4  10  -3  108.34   13.60
   4  10  -3   84.62   14.13
   4  10  -2   45.56   18.23
   4  10  -2    7.28   26.84
   4  10  -2   11.52    6.56
  -4  10   2    6.74    4.77
   4 -10  -2   10.84    5.16
   4 -10  -2    9.20    6.51
   4  10  -2    8.63    4.79
   4  10  -1   47.29   19.66
   4  10  -1   10.64   26.96
   4  10  -1   31.17    8.06
  -4  10   1   25.08    6.67
   4 -10  -1   25.14    6.56
   4 -10  -1   14.36    7.28
   4  10  -1   30.63    6.98
   4  10   0  119.05   26.28
  -4  10   0   79.35   12.66
   4 -10   0   75.92   12.64
   4 -10   0   79.30   13.97
   4  10   0  122.45   14.30
   4  10   0   90.04   14.33
   4  10   1    7.12   21.69
   4  10   1   30.62   28.94
   4  10   1   21.84    7.47
  -4  10  -1    9.24    4.84
   4 -10   1   11.75    5.71
   4  10   1   11.66    5.57
   4  10   2    1.62   27.72
   4  10   2   -0.89    5.27
   4 -10   2   -2.42    9.97
  -4  10  -2    1.12    3.65
   4 -10   2   -0.38    4.65
   4  10   2    2.44    4.74
   4  10   2   -6.71   20.22
   4  10   3   38.76    9.35
   4  10   3   38.56   31.71
  -4  10  -3   40.05    8.20
   4 -10   3   24.35    7.72
   4  10   3   53.86    9.77
   4  10   3   45.02   20.59
   4  10   4   44.98   36.00
   4 -10   4   91.68   13.69
   4  10   4   -1.49   44.69
  -4  10  -4   81.25   12.48
   4 -10   4   68.28   12.54
   4  10   4   90.80   14.00
   4  10   4  131.99   25.68
   4  10   4   85.69   13.95
   4 -10   5   12.36   13.15
   4 -10   5   76.55   12.19
   4  10   5   41.43   45.04
  -4  10  -5   71.10   11.24
   4  10   5   72.46   12.63
   4  10   5   83.77   20.86
   4  10   5   73.85   12.72
   4  10   6   67.94   13.06
   4  10   6   80.04   43.61
   4 -10   6   56.96   11.01
  -4  10  -6   62.78   10.42
   4  10   6   63.10   12.20
   4 -10   7  408.51   44.55
  -4  10  -7  411.00   43.39
   4  10   7  397.64   45.52
   4  10   7  464.92   45.97
   4  10   8    0.45    8.04
   4 -10   8    2.41    4.23
  -4  10  -8   -0.97    3.58
   4  10   8   -0.53    6.52
   4  10   9   92.15   14.80
   4 -10   9   88.71   12.24
  -4  10  -9   78.74   10.88
   4  10   9   48.41   12.51
   4  10  10    9.02    8.10
   4 -10  10    5.45    3.71
  -4  10 -10    4.50    3.08
   4  10  10    2.27    5.26
   4  10  11   13.33    7.66
   4 -10  11    9.36    3.66
   4  10  11    2.45    4.22
   4 -10  11    3.69    4.07
   4  10  12   -1.29    5.45
   4  10  12   -0.22    2.94
   4 -10  12    4.18    2.92
  -4  11  14   -0.94    3.05
   4 -11 -14   -0.18    2.16
  -4  11  13   13.78    6.17
  -4  11  13   34.79    5.77
   4  11 -12   42.78    6.34
  -4  11  12   13.98    7.25
   4 -11 -12    1.83    7.68
  -4  11  12   37.15    6.99
   4  11 -12   45.67    6.42
  -4  11  11   -3.93    6.41
   4  11 -11    0.90    3.68
   4 -11 -11   -0.88    8.34
  -4  11  11    1.01    3.94
   4  11 -11    1.48    3.23
  -4  11  10    8.66    7.43
   4 -11 -10   -1.09    9.13
  -4  11  10    3.40    4.73
   4  11 -10    3.35    3.67
   4 -11  -9    1.25   11.43
  -4  11   9   15.03    6.62
   4  11  -9   30.48    6.58
   4  11  -9   32.90   13.61
   4  11  -8   14.31    6.38
  -4  11   8   13.55    6.62
   4  11  -8   16.06    5.40
   4  11  -8    8.36   14.00
   4  11  -7   -0.46    5.19
  -4  11   7    1.29    5.21
   4  11  -7   -0.33    3.42
   4  11  -6   84.07   13.83
   4  11  -6   55.15   21.06
  -4  11   6   74.99   13.06
   4  11  -6   94.47   12.49
   4  11  -5  147.88   21.07
   4  11  -5  157.77   30.03
  -4  11   5  145.44   20.22
   4  11  -5  176.81   19.61
   4  11  -4  117.21   25.13
   4  11  -4   41.23   27.86
  -4  11   4   80.98   13.27
   4  11  -4   91.86   12.29
   4 -11  -4   78.62   14.32
   4  11  -4   92.80   13.06
   4  11  -4   79.25   13.86
   4  11  -3   64.50   12.20
  -4  11   3   78.40   12.29
   4 -11  -3   50.56   11.64
   4  11  -3   83.77   11.82
   4  11  -2    5.88   24.60
   4  11  -2   11.93    6.75
  -4  11   2    6.03    4.94
   4 -11  -2    9.52    4.86
   4 -11  -2    9.98    6.42
   4  11  -2   11.46    5.22
   4  11  -1  -16.96   23.00
   4  11  -1   23.07   31.14
   4  11  -1    4.72    5.15
  -4  11   1    5.17    4.65
   4 -11  -1    5.30    4.47
   4 -11  -1    0.45    5.86
   4  11  -1    3.49    4.50
   4  11   0   40.67   10.05
  -4  11   0   39.55    8.69
   4 -11   0   38.25    7.99
   4 -11   0   45.77   10.09
   4  11   0   50.69    9.25
   4  11   0   15.64   20.90
   4  11   1   56.69   33.19
   4  11   1    1.50   50.62
  -4  11  -1  155.51   18.70
   4 -11   1  117.27   17.20
   4 -11   1  151.82   19.44
   4  11   1  169.54   19.21
   4  11   1  179.39   32.67
   4  11   1  129.68   19.09
   4  11   2   37.38   31.41
   4  11   2   62.10   11.53
   4 -11   2    7.12   12.58
  -4  11  -2   59.75   10.03
   4 -11   2   45.99    9.28
   4  11   2   73.43   11.34
   4  11   2   46.53   21.64
   4  11   3    0.45    5.72
  -4  11  -3    0.40    4.79
   4 -11   3    8.81    5.41
   4  11   3    4.85    5.43
   4  11   3    9.70   17.86
   4  11   4   26.19    8.63
   4  11   4   19.16   43.85
  -4  11  -4   25.86    7.09
   4 -11   4   19.02    6.89
   4  11   4   22.69    7.37
   4  11   4   38.34   18.14
   4  11   5   57.54   45.25
  -4  11  -5   87.95   12.24
   4 -11   5   57.38   11.38
   4  11   5  100.87   14.06
   4  11   5   90.25   20.37
   4  11   5  102.65   14.25
   4  11   6   65.32   12.71
   4 -11   6   61.12   10.88
  -4  11  -6   63.34   10.26
   4 -11   6   42.86   10.06
   4  11   6   57.50   11.33
   4 -11   7   82.03   12.93
  -4  11  -7   78.74   12.07
   4  11   7   81.39   14.34
   4  11   7   89.20   14.70
   4  11   8   27.23    9.79
   4 -11   8   36.28    7.69
  -4  11  -8   28.41    6.73
   4  11   8   28.60    9.85
   4  11   9   17.82    8.52
   4 -11   9   13.82    4.75
  -4  11  -9   12.61    4.34
   4 -11   9   13.26    5.29
   4  11   9    3.28    6.10
   4  11  10   12.41    7.65
  -4  11 -10    5.74    2.96
   4 -11  10    4.69    4.14
   4  11  10    5.89    5.09
   4  11  11   22.87    7.63
   4  11  11   11.14    4.52
   4 -11  11   14.65    4.15
  -4  12  13    6.95    4.39
  -4  12  12   -1.48    4.88
   4  12 -12   -0.40    2.67
  -4  12  12    1.23    3.08
   4  12 -12    3.89    2.65
  -4  12  11    7.72    6.63
   4  12 -11   35.22    6.34
   4 -12 -11   -2.34    9.07
  -4  12  11   28.02    6.62
   4  12 -11   48.06    6.37
  -4  12  10    2.02    6.45
   4  12 -10   19.90    5.64
   4 -12 -10    3.01    9.51
  -4  12  10   14.27    5.88
   4  12 -10   20.55    5.07
   4  12  -9   37.17    8.31
  -4  12   9   40.02    8.93
   4  12  -9   45.94    7.67
   4  12  -9   48.36   13.87
   4  12  -8   23.13    7.34
  -4  12   8   31.27    8.24
   4  12  -8   28.04    6.53
   4  12  -8   36.93   15.03
   4  12  -7  149.27   20.14
  -4  12   7  121.88   19.34
   4  12  -7  177.34   18.92
   4  12  -7  147.48   26.71
   4  12  -6    3.25    5.22
  -4  12   6    2.63    5.13
   4  12  -6    5.00    4.13
   4  12  -6   -5.83   17.71
   4  12  -5   36.77    9.37
  -4  12   5   34.14    8.78
   4  12  -5   34.14    7.06
   4  12  -5   45.20    8.19
   4  12  -5   21.70   18.40
   4  12  -4    1.93    5.51
   4  12  -4  -30.08   37.98
  -4  12   4    0.43    5.29
   4 -12  -4   -0.91    5.40
   4  12  -4    0.38    4.56
   4  12  -4  -12.57   19.76
   4  12  -3   14.57    7.22
  -4  12   3   14.95    6.38
   4 -12  -3   12.80    6.85
   4  12  -3   14.40    5.63
   4  12  -3    3.02   19.80
  -4  12   2   24.55    7.51
   4  12  -2   31.91    8.72
   4 -12  -2   29.37    8.60
   4  12  -2   36.41    7.98
  -4  12   1  117.06   16.89
   4 -12  -1  110.59   15.24
   4 -12  -1  115.12   17.65
   4  12  -1  145.33   17.52
   4  12  -1  143.39   30.31
   4  12  -1  137.72   18.34
  -4  12   0  235.79   29.39
   4 -12   0  224.39   27.88
   4 -12   0  248.94   30.11
   4  12   0  296.66   30.25
   4  12   0  304.58   42.26
   4  12   0  260.61   30.60
   4  12   1   51.68   11.14
  -4  12  -1   39.54    9.32
   4 -12   1   42.04    8.60
   4 -12   1   52.86   10.87
   4  12   1   64.47   10.70
   4  12   1   68.42   24.31
   4  12   2   36.19    9.81
  -4  12  -2   36.35    8.50
   4 -12   2   32.58    7.73
   4  12   2   39.60    9.08
   4  12   2   66.32   24.85
   4  12   3   27.49    9.08
  -4  12  -3   37.56    8.41
   4 -12   3   20.36    6.62
   4  12   3   35.99    8.42
   4  12   3   53.22   22.01
   4  12   4   41.27   10.08
  -4  12  -4   31.52    7.89
   4 -12   4   30.08    7.67
   4  12   4   29.64    8.82
   4  12   4   39.71   19.44
   4  12   5  152.33   56.10
  -4  12  -5  299.20   30.95
   4 -12   5  217.93   29.43
   4  12   5  337.85   32.89
   4  12   5  158.76   33.46
   4  12   5  361.28   33.05
  -4  12  -6  442.67   45.05
   4 -12   6  351.07   44.00
   4  12   6  446.68   46.76
   4  12   6  539.56   47.51
   4  12   7    2.88    7.58
  -4  12  -7    0.32    3.90
   4 -12   7    4.84    4.69
   4  12   7    1.42    6.04
   4  12   8    7.46    7.83
  -4  12  -8   11.19    4.57
   4 -12   8   16.26    5.59
   4  12   8   18.23    7.48
   4  12   9    4.85    6.93
  -4  12  -9    2.95    3.27
   4 -12   9    2.98    3.85
   4  12   9    0.82    5.46
   4  12  10   18.80    6.97
   4  12  10    6.17    4.30
  -4  12 -10   16.18    3.55
   4 -12  10   15.49    4.23
   4  12  11    0.57    4.80
   4  12  11    1.21    2.54
   4 -12  11    0.56    2.05
  -4  13  12    2.04    3.84
   4  13 -12    1.26    2.14
  -4  13  12    2.64    2.80
  -4  13  11    4.16    5.39
   4  13 -11   13.87    4.20
   4 -13 -11    1.96    7.05
  -4  13  11   18.13    5.15
  -4  13  10    7.88    6.45
   4  13 -10   25.18    5.81
   4 -13 -10   -2.68    9.26
  -4  13  10   15.00    5.71
   4  13  -9  133.41   13.95
  -4  13   9  112.26   14.10
   4  13  -9  123.90   16.95
   4  13  -8   55.74   10.02
  -4  13   8   45.11   10.09
   4  13  -8   79.43   16.46
   4  13  -7  214.42   25.21
  -4  13   7  182.50   24.90
   4  13  -7  250.89   32.04
   4  13  -6   66.52   12.12
  -4  13   6   56.94   11.48
   4  13  -6   66.84   10.70
   4  13  -6   97.53   22.37
   4  13  -5   -0.46    5.07
  -4  13   5    1.32    4.89
   4  13  -5   -1.09    4.27
   4  13  -5   -6.71   17.99
   4  13  -4   10.81    6.48
   4  13  -4    9.64   31.16
  -4  13   4    5.27    5.20
   4  13  -4    4.15    4.14
   4  13  -4    9.00   18.62
   4  13  -3    2.86    6.02
   4  13  -3   -6.58   34.60
  -4  13   3    2.18    4.95
   4 -13  -3    1.78    5.92
   4  13  -3    3.11    4.45
   4  13  -3   11.34   19.60
   4  13  -2   29.05    8.98
   4  13  -2    2.41   37.90
  -4  13   2   31.71    8.40
   4 -13  -2   29.65    8.62
   4  13  -2   34.61    8.11
  -4  13   1  165.03   22.36
   4 -13  -1  179.64   23.13
   4  13  -1  197.28   22.82
   4  13  -1  208.47   35.02
   4  13  -1  183.14   23.33
   4  13   0    6.52    7.09
   4  13   0   13.57   40.66
  -4  13   0    3.40    5.28
   4 -13   0    9.42    6.79
   4  13   0   12.37    5.79
   4  13   0   25.36   22.43
  -4  13  -1   98.43   14.58
   4 -13   1   84.18   12.60
   4 -13   1   84.46   14.57
   4  13   1  114.42   15.38
   4  13   1  106.43   15.77
   4  13   2   47.75   46.16
  -4  13  -2   96.66   14.79
   4 -13   2   84.00   13.15
   4 -13   2  105.70   15.77
   4  13   2  108.24   15.51
   4  13   2  147.77   28.34
   4  13   2  122.14   16.60
  -4  13  -3  223.52   26.71
   4 -13   3  191.20   25.07
   4 -13   3  213.77   26.99
   4  13   3  265.79   28.11
   4  13   3  245.62   35.53
   4  13   3  252.48   28.07
   4  13   4   13.97    7.21
  -4  13  -4    8.08    5.55
   4 -13   4    8.28    5.03
   4  13   4   15.84    6.81
   4  13   4   17.51   17.97
   4  13   5   19.61    8.67
  -4  13  -5   20.98    6.42
   4 -13   5   17.12    5.96
   4  13   5    1.27   14.66
   4  13   5   24.48    8.25
  -4  13  -6  175.45   21.15
   4 -13   6  141.75   20.05
   4  13   6  211.32   23.41
   4  13   6  209.32   23.29
  -4  13  -7  301.61   30.93
   4 -13   7  250.51   30.07
   4  13   7  244.98   31.81
   4  13   7  355.59   33.39
   4  13   8   50.34   10.15
  -4  13  -8   45.12    7.10
   4 -13   8   34.88    6.90
   4  13   8   27.29    8.52
   4  13   9    5.98    6.61
  -4  13  -9   -0.38    2.65
   4 -13   9    1.15    2.97
   4  13   9   -3.73    4.69
   4  13  10    6.49    5.36
   4  13  10    0.22    2.70
   4 -13  10    0.97    2.01
  -4  14  11   -0.43    3.95
   4  14 -11    2.32    2.46
   4 -14 -11    1.49    5.88
  -4  14  11    1.12    2.92
  -4  14  10    2.09    5.02
   4  14 -10   21.31    4.85
   4 -14 -10   -1.51    8.19
  -4  14  10   14.52    5.12
  -4  14   9   44.91    8.60
   4  14  -9   62.64    8.55
   4  14  -8   44.95    8.12
  -4  14   8   27.75    7.78
   4  14  -8   47.75    6.99
   4  14  -8   39.88   12.63
   4  14  -7   25.65    7.08
  -4  14   7   14.73    6.31
   4  14  -7   26.44   14.78
   4  14  -7   22.11    5.71
  -4  14   6   62.68   12.08
[truncated: 74,253 more chars]
