# Supplementary material for: Design of an open-shell nitrogen-centered diradicaloid with tunable stimuli-responsive electronic properties
Source: Commun Chem. 2022 Oct 14;5:127. doi: 10.1038/s42004-022-00747-8 (PMC9814612; doi:10.1038/s42004-022-00747-8)
Supplement: Supplementary file 6 — Supplementary Data 3 [file 42004_2022_747_MOESM6_ESM.zip › Supplementary Data 3/Supplementary Data 3.cif]

data_exp_1931
_audit_creation_date               2021-04-27
_audit_creation_method
;
Olex2 1.2
(compiled 2018.05.29 svn.r3508 for OlexSys, GUI svn.r5506)
;
_shelx_SHELXL_version_number       '2017/1'
_audit_contact_author_address      ?
_audit_contact_author_email        ?
_audit_contact_author_name         ''
_audit_contact_author_phone        ?
_publ_contact_author_id_orcid      ?
_publ_section_references
;
Dolomanov, O.V., Bourhis, L.J., Gildea, R.J, Howard, J.A.K. & Puschmann, H.
 (2009), J. Appl. Cryst. 42, 339-341.

Sheldrick, G.M. (2015). Acta Cryst. A71, 3-8.

Sheldrick, G.M. (2015). Acta Cryst. C71, 3-8.
;
_chemical_name_common              ?
_chemical_name_systematic          ?
_chemical_formula_moiety           'Cl6 Sb, C20 H23 N O'
_chemical_formula_sum              'C20 H23 Cl6 N O Sb'
_chemical_formula_weight           627.84
_chemical_melting_point            ?
loop_
  _atom_type_symbol
  _atom_type_description
  _atom_type_scat_dispersion_real
  _atom_type_scat_dispersion_imag
  _atom_type_scat_source
 'C' 'C' 0.0181 0.0091 'International Tables Vol C Tables 4.2.6.8 and 6.1.1.4'
 'H' 'H' 0.0000 0.0000 'International Tables Vol C Tables 4.2.6.8 and 6.1.1.4'
 'Cl' 'Cl' 0.3639 0.7018 'International Tables Vol C Tables 4.2.6.8 and 6.1.1.4'
 'N' 'N' 0.0311 0.0180 'International Tables Vol C Tables 4.2.6.8 and 6.1.1.4'
 'O' 'O' 0.0492 0.0322 'International Tables Vol C Tables 4.2.6.8 and 6.1.1.4'
 'Sb' 'Sb' -0.0562 5.8946
 'International Tables Vol C Tables 4.2.6.8 and 6.1.1.4'

_shelx_space_group_comment
;
The symmetry employed for this shelxl refinement is uniquely defined
by the following loop, which should always be used as a source of
symmetry information in preference to the above space-group names.
They are only intended as comments.
;
_space_group_crystal_system        'monoclinic'
_space_group_IT_number             15
_space_group_name_H-M_alt          'C 1 2/c 1'
_space_group_name_Hall             '-C 2yc'
loop_
  _space_group_symop_operation_xyz
 'x, y, z'
 '-x, y, -z+1/2'
 'x+1/2, y+1/2, z'
 '-x+1/2, y+1/2, -z+1/2'
 '-x, -y, -z'
 'x, -y, z-1/2'
 '-x+1/2, -y+1/2, -z'
 'x+1/2, -y+1/2, z-1/2'

_cell_length_a                     40.823(2)
_cell_length_b                     9.4048(4)
_cell_length_c                     17.7684(7)
_cell_angle_alpha                  90
_cell_angle_beta                   98.280(5)
_cell_angle_gamma                  90
_cell_volume                       6750.7(5)
_cell_formula_units_Z              8
_cell_measurement_reflns_used      6812
_cell_measurement_temperature      170.00(10)
_cell_measurement_theta_max        72.0600
_cell_measurement_theta_min        4.4210
_shelx_estimated_absorpt_T_max     0.379
_shelx_estimated_absorpt_T_min     0.111
_exptl_absorpt_coefficient_mu      10.930
_exptl_absorpt_correction_T_max    1.00000
_exptl_absorpt_correction_T_min    0.03544
_exptl_absorpt_correction_type     multi-scan
_exptl_absorpt_process_details
;
CrysAlisPro 1.171.39.32a (Rigaku Oxford Diffraction, 2017)
Empirical absorption correction using spherical harmonics,
 implemented in SCALE3 ABSPACK scaling algorithm.
;
_exptl_absorpt_special_details     ?
_exptl_crystal_colour              'clear light brown'
_exptl_crystal_colour_lustre       clear
_exptl_crystal_colour_modifier     light
_exptl_crystal_colour_primary      brown
_exptl_crystal_density_diffrn      1.235
_exptl_crystal_density_meas        ?
_exptl_crystal_density_method      ?
_exptl_crystal_description         needle
_exptl_crystal_F_000               2488
_exptl_crystal_size_max            0.36
_exptl_crystal_size_mid            0.12
_exptl_crystal_size_min            0.11
_exptl_transmission_factor_max     ?
_exptl_transmission_factor_min     ?
_diffrn_reflns_av_R_equivalents    0.1603
_diffrn_reflns_av_unetI/netI       0.0896
_diffrn_reflns_Laue_measured_fraction_full  0.993
_diffrn_reflns_Laue_measured_fraction_max  0.993
_diffrn_reflns_limit_h_max         46
_diffrn_reflns_limit_h_min         -48
_diffrn_reflns_limit_k_max         11
_diffrn_reflns_limit_k_min         -8
_diffrn_reflns_limit_l_max         21
_diffrn_reflns_limit_l_min         -19
_diffrn_reflns_number              31910
_diffrn_reflns_point_group_measured_fraction_full  0.993
_diffrn_reflns_point_group_measured_fraction_max  0.993
_diffrn_reflns_theta_full          67.075
_diffrn_reflns_theta_max           67.075
_diffrn_reflns_theta_min           4.378
_diffrn_ambient_environment        N~2~
_diffrn_ambient_temperature        170.00(10)
_diffrn_detector                   'CCD plate'
_diffrn_detector_area_resol_mean   ?
_diffrn_measured_fraction_theta_full  0.993
_diffrn_measured_fraction_theta_max  0.993
_diffrn_measurement_details
;
List of Runs (angles in degrees, time in seconds):

  # Type    Start    End  Width  t~exp~   \w     \q     \k     \f   Frames
--------------------------------------------------------------------------
  1  \w    -77.00  19.00   1.00    3.00    --    0.00 -38.00 -90.00   96
  2  \w    -20.00  50.00   1.00    3.00    --    0.00  19.00-120.00   70
  3  \w     -6.00  26.00   1.00    3.00    --    0.00  38.00 -90.00   32
  4  \w     48.00  88.00   1.00    3.00    --    0.00  38.00 -90.00   40
  5  \w    -54.00   9.00   1.00    3.00    --    0.00 -38.00  30.00   63
  6  \w      6.00  50.00   1.00    3.00    --   95.80 -82.00-120.00   44
  7  \w     17.00 115.00   1.00    3.00    --   95.80 -30.00-120.00   98
  8  \w     67.00 115.00   1.00    3.00    --   95.80 -30.00 -30.00   48
  9  \w     29.00  55.00   1.00    3.00    --   95.80 -82.00 -90.00   26
 10  \w     72.00 179.00   1.00    3.00    --   95.80  15.00   0.00  107
 11  \w     74.00 120.00   1.00    3.00    --   95.80 -82.00 -90.00   46
 12  \w     98.00 125.00   1.00    3.00    --   95.80 -82.00 120.00   27
 13  \w     85.00 123.00   1.00    3.00    --   95.80 -82.00 150.00   38
 14  \w     13.00 106.00   1.00    3.00    --   95.80 -61.00  90.00   93
 15  \w     13.00  75.00   1.00    3.00    --   95.80 -61.00  30.00   62
 16  \w      6.00 117.00   1.00    3.00    --   95.80 -61.00-120.00  111
 17  \w     28.00 106.00   1.00    3.00    --   95.80 -82.00  30.00   78
 18  \w     33.00  58.00   1.00    3.00    --   95.80 -45.00  90.00   25
 19  \w     63.00 106.00   1.00    3.00    --   95.80 -45.00  90.00   43
 20  \w      9.00 119.00   1.00    3.00    --   95.80 -82.00  90.00  110
 21  \w     23.00  50.00   1.00    3.00    --   95.80 -45.00-180.00   27
 22  \w     86.00 113.00   1.00    3.00    --   95.80 -45.00-180.00   27
 23  \w     87.00 114.00   1.00    3.00    --   95.80 -82.00-120.00   27
 24  \w     64.00  98.00   1.00    3.00    --   95.80 -82.00   0.00   34
 25  \w     18.00  43.00   1.00    3.00    --   95.80 -82.00 150.00   25
 26  \w     16.00  51.00   1.00    3.00    --   95.80 -30.00 -30.00   35
;
_diffrn_measurement_device         'four-circle diffractometer'
_diffrn_measurement_device_type    'XtaLAB AFC12 (RINC): Kappa dual home/near'
_diffrn_measurement_method         '\w scans'
_diffrn_orient_matrix_type        
 'CrysAlisPro convention (1999,Acta A55,543-557)'
_diffrn_orient_matrix_UB_11        0.0173011000
_diffrn_orient_matrix_UB_12        0.0874965000
_diffrn_orient_matrix_UB_13        -0.0562259000
_diffrn_orient_matrix_UB_21        -0.0333850000
_diffrn_orient_matrix_UB_22        0.0192221000
_diffrn_orient_matrix_UB_23        -0.0517474000
_diffrn_orient_matrix_UB_31        -0.0063740000
_diffrn_orient_matrix_UB_32        0.1370319000
_diffrn_orient_matrix_UB_33        0.0429479000
_diffrn_radiation_monochromator    graphite
_diffrn_radiation_probe            x-ray
_diffrn_radiation_type             CuK\a
_diffrn_radiation_wavelength       1.54184
_diffrn_source                     'fine-focus sealed X-ray tube'
_diffrn_source_type                'Enhance (Cu) X-ray Source'
_reflns_Friedel_coverage           0.000
_reflns_Friedel_fraction_full      .
_reflns_Friedel_fraction_max       .
_reflns_number_gt                  3893
_reflns_number_total               5979
_reflns_odcompleteness_completeness  99.94
_reflns_odcompleteness_iscentric   1
_reflns_odcompleteness_theta       66.97
_reflns_special_details
;
 Reflections were merged by SHELXL according to the crystal
 class for the calculation of statistics and refinement.
 
 Structure factors included contributions from the .fab file.
 
 _reflns_Friedel_fraction is defined as the number of unique
 Friedel pairs measured divided by the number that would be
 possible theoretically, ignoring centric projections and
 systematic absences.
;
_reflns_threshold_expression       'I > 2\s(I)'
_computing_cell_refinement         'CrysAlisPro 1.171.39.32a (Rigaku OD, 2017)'
_computing_data_collection         'CrysAlisPro 1.171.39.32a (Rigaku OD, 2017)'
_computing_data_reduction          'CrysAlisPro 1.171.39.32a (Rigaku OD, 2017)'
_computing_molecular_graphics      'Olex2 (Dolomanov et al., 2009)'
_computing_publication_material    'Olex2 (Dolomanov et al., 2009)'
_computing_structure_refinement    'ShelXL (Sheldrick, 2015)'
_computing_structure_solution      'ShelXT (Sheldrick, 2015)'
_refine_diff_density_max           2.062
_refine_diff_density_min           -0.727
_refine_diff_density_rms           0.142
_refine_ls_extinction_coef         .
_refine_ls_extinction_method       none
_refine_ls_goodness_of_fit_ref     1.007
_refine_ls_hydrogen_treatment      constr
_refine_ls_matrix_type             full
_refine_ls_number_parameters       268
_refine_ls_number_reflns           5979
_refine_ls_number_restraints       0
_refine_ls_R_factor_all            0.1068
_refine_ls_R_factor_gt             0.0825
_refine_ls_restrained_S_all        1.007
_refine_ls_shift/su_max            0.001
_refine_ls_shift/su_mean           0.000
_refine_ls_structure_factor_coef   Fsqd
_refine_ls_weighting_details      
 'w=1/[\s^2^(Fo^2^)+(0.1331P)^2^] where P=(Fo^2^+2Fc^2^)/3'
_refine_ls_weighting_scheme        calc
_refine_ls_wR_factor_gt            0.2163
_refine_ls_wR_factor_ref           0.2312
_refine_special_details            ?
_olex2_refinement_description
;
1. Fixed Uiso
 At 1.2 times of:
  All C(H) groups
 At 1.5 times of:
  All C(H,H,H) groups
2.a Aromatic/amide H refined with riding coordinates:
 C2(H2), C5(H5), C12(H12), C4(H4), C10(H10)
2.b Idealised Me refined as rotating group:
 C14(H14A,H14B,H14C), C15(H15A,H15B,H15C), C20(H20A,H20B,H20C), C18(H18A,H18B,
 H18C), C19(H19A,H19B,H19C), C16(H16A,H16B,H16C)
;
_atom_sites_solution_hydrogens     geom
_atom_sites_solution_primary       dual
_atom_sites_solution_secondary     ?
loop_
  _atom_site_label
  _atom_site_type_symbol
  _atom_site_fract_x
  _atom_site_fract_y
  _atom_site_fract_z
  _atom_site_U_iso_or_equiv
  _atom_site_adp_type
  _atom_site_occupancy
  _atom_site_site_symmetry_order
  _atom_site_calc_flag
  _atom_site_refinement_flags_posn
  _atom_site_refinement_flags_adp
  _atom_site_refinement_flags_occupancy
  _atom_site_disorder_assembly
  _atom_site_disorder_group
 Sb1 Sb 0.65296(2) 0.74102(5) 0.84503(3) 0.0555(2) Uani 1 1 d . . . . .
 Cl1 Cl 0.70448(6) 0.7105(3) 0.92292(15) 0.0799(7) Uani 1 1 d . . . . .
 Cl2 Cl 0.68062(7) 0.7340(2) 0.73613(14) 0.0780(7) Uani 1 1 d . . . . .
 Cl6 Cl 0.65946(6) 0.9893(2) 0.85432(14) 0.0848(7) Uani 1 1 d . . . . .
 Cl3 Cl 0.64664(7) 0.4918(3) 0.83964(15) 0.0946(8) Uani 1 1 d . . . . .
 Cl5 Cl 0.62513(7) 0.7420(3) 0.95294(16) 0.0950(9) Uani 1 1 d . . . . .
 Cl4 Cl 0.60299(7) 0.7705(3) 0.76442(17) 0.0964(9) Uani 1 1 d . . . . .
 O0AA O 0.65119(11) 0.6735(5) 0.5320(3) 0.0460(11) Uani 1 1 d . . . . .
 N1 N 0.67533(13) 0.4370(5) 0.6135(3) 0.0412(13) Uani 1 1 d . . . . .
 C2 C 0.70455(17) 0.7273(6) 0.5069(4) 0.0398(15) Uani 1 1 d . . . . .
 H2 H 0.695773 0.805024 0.478566 0.048 Uiso 1 1 calc R . . . .
 C8 C 0.62942(17) 0.5902(6) 0.5676(4) 0.0407(15) Uani 1 1 d . . . . .
 C3 C 0.73871(18) 0.7030(7) 0.5150(4) 0.0419(16) Uani 1 1 d . . . . .
 C13 C 0.58235(18) 0.7602(6) 0.5166(4) 0.0464(17) Uani 1 1 d . . . . .
 C1 C 0.68353(16) 0.6397(6) 0.5397(4) 0.0386(15) Uani 1 1 d . . . . .
 C7 C 0.64200(16) 0.4675(6) 0.6073(4) 0.0388(15) Uani 1 1 d . . . . .
 C9 C 0.59667(17) 0.6270(7) 0.5584(4) 0.0465(17) Uani 1 1 d . . . . .
 C5 C 0.72996(16) 0.4868(6) 0.5863(4) 0.0452(17) Uani 1 1 d . . . . .
 H5 H 0.738452 0.405654 0.611939 0.054 Uiso 1 1 calc R . . . .
 C12 C 0.62100(17) 0.3814(7) 0.6425(4) 0.0464(17) Uani 1 1 d . . . . .
 H12 H 0.629501 0.301434 0.669254 0.056 Uiso 1 1 calc R . . . .
 C4 C 0.75068(17) 0.5758(6) 0.5541(4) 0.0435(16) Uani 1 1 d . . . . .
 H4 H 0.773024 0.553024 0.557691 0.052 Uiso 1 1 calc R . . . .
 C10 C 0.57670(17) 0.5356(7) 0.5960(4) 0.0475(17) Uani 1 1 d . . . . .
 H10 H 0.554358 0.558231 0.592636 0.057 Uiso 1 1 calc R . . . .
 C11 C 0.58775(19) 0.4128(7) 0.6383(4) 0.0509(18) Uani 1 1 d . . . . .
 C6 C 0.69613(16) 0.5173(6) 0.5809(4) 0.0415(15) Uani 1 1 d . . . . .
 C14 C 0.6009(2) 0.8916(7) 0.5508(5) 0.068(2) Uani 1 1 d . . . . .
 H14A H 0.594841 0.910170 0.600133 0.102 Uiso 1 1 calc GR . . . .
 H14B H 0.595112 0.971991 0.518289 0.102 Uiso 1 1 calc GR . . . .
 H14C H 0.624280 0.875120 0.555465 0.102 Uiso 1 1 calc GR . . . .
 C15 C 0.5873(2) 0.7510(8) 0.4332(6) 0.073(3) Uani 1 1 d . . . . .
 H15A H 0.610520 0.745333 0.429797 0.109 Uiso 1 1 calc GR . . . .
 H15B H 0.578127 0.834064 0.406644 0.109 Uiso 1 1 calc GR . . . .
 H15C H 0.576347 0.667769 0.410569 0.109 Uiso 1 1 calc GR . . . .
 C17 C 0.56453(19) 0.3207(8) 0.6758(4) 0.0536(19) Uani 1 1 d . . . . .
 C20 C 0.5814(2) 0.1947(8) 0.7184(5) 0.066(2) Uani 1 1 d . . . . .
 H20A H 0.588256 0.128313 0.682692 0.100 Uiso 1 1 calc GR . . . .
 H20B H 0.566171 0.149039 0.747096 0.100 Uiso 1 1 calc GR . . . .
 H20C H 0.600368 0.226973 0.752266 0.100 Uiso 1 1 calc GR . . . .
 C18 C 0.5496(2) 0.4132(9) 0.7336(5) 0.069(2) Uani 1 1 d . . . . .
 H18A H 0.566761 0.441083 0.773618 0.104 Uiso 1 1 calc GR . . . .
 H18B H 0.533040 0.359947 0.754574 0.104 Uiso 1 1 calc GR . . . .
 H18C H 0.539741 0.496522 0.708559 0.104 Uiso 1 1 calc GR . . . .
 C19 C 0.5367(3) 0.2634(9) 0.6153(7) 0.094(4) Uani 1 1 d . . . . .
 H19A H 0.523501 0.341290 0.592944 0.141 Uiso 1 1 calc GR . . . .
 H19B H 0.522951 0.199117 0.638804 0.141 Uiso 1 1 calc GR . . . .
 H19C H 0.546251 0.214132 0.576407 0.141 Uiso 1 1 calc GR . . . .
 C16 C 0.5459(2) 0.7798(10) 0.5228(7) 0.091(3) Uani 1 1 d . . . . .
 H16A H 0.534169 0.693781 0.507606 0.136 Uiso 1 1 calc GR . . . .
 H16B H 0.537139 0.856306 0.490192 0.136 Uiso 1 1 calc GR . . . .
 H16C H 0.543504 0.801861 0.574422 0.136 Uiso 1 1 calc GR . . . .

loop_
  _atom_site_aniso_label
  _atom_site_aniso_U_11
  _atom_site_aniso_U_22
  _atom_site_aniso_U_33
  _atom_site_aniso_U_23
  _atom_site_aniso_U_13
  _atom_site_aniso_U_12
 Sb1 0.0580(4) 0.0680(3) 0.0361(3) -0.0020(2) -0.0081(2) -0.0118(2)
 Cl1 0.0621(14) 0.1008(15) 0.0689(16) 0.0031(12) -0.0169(12) -0.0073(11)
 Cl2 0.115(2) 0.0681(12) 0.0541(14) -0.0101(10) 0.0245(14) -0.0194(11)
 Cl6 0.1030(18) 0.0667(12) 0.0763(16) -0.0162(11) -0.0150(13) -0.0010(11)
 Cl3 0.121(2) 0.0730(13) 0.0842(18) 0.0175(12) -0.0039(15) -0.0342(12)
 Cl5 0.0794(18) 0.152(3) 0.0536(15) 0.0093(14) 0.0097(13) 0.0046(13)
 Cl4 0.0823(18) 0.125(2) 0.0695(17) 0.0182(14) -0.0317(14) -0.0249(13)
 O0AA 0.044(3) 0.056(3) 0.035(3) 0.005(2) -0.005(2) -0.001(2)
 N1 0.052(4) 0.046(3) 0.023(3) 0.001(2) -0.002(3) 0.001(2)
 C2 0.038(4) 0.048(3) 0.031(4) 0.008(3) -0.001(3) 0.001(3)
 C8 0.048(4) 0.049(3) 0.022(3) 0.003(3) -0.008(3) -0.009(3)
 C3 0.053(4) 0.044(3) 0.023(4) -0.001(3) -0.013(3) 0.000(3)
 C13 0.041(4) 0.054(4) 0.040(4) 0.009(3) -0.006(3) 0.003(3)
 C1 0.041(4) 0.044(3) 0.027(4) -0.006(3) -0.008(3) 0.004(3)
 C7 0.043(4) 0.046(3) 0.025(3) 0.009(3) -0.004(3) -0.005(3)
 C9 0.038(4) 0.052(4) 0.046(5) -0.002(3) -0.005(3) 0.000(3)
 C5 0.048(4) 0.040(3) 0.044(4) 0.004(3) -0.004(3) 0.003(3)
 C12 0.050(4) 0.053(4) 0.035(4) -0.005(3) 0.001(3) -0.003(3)
 C4 0.048(4) 0.049(3) 0.030(4) 0.002(3) -0.004(3) 0.000(3)
 C10 0.048(4) 0.064(4) 0.030(4) 0.001(3) 0.006(3) -0.005(3)
 C11 0.064(5) 0.053(4) 0.034(4) -0.005(3) 0.001(4) -0.006(3)
 C6 0.043(4) 0.044(3) 0.035(4) 0.001(3) -0.001(3) -0.009(3)
 C14 0.097(7) 0.045(4) 0.059(6) -0.007(4) 0.002(5) 0.013(4)
 C15 0.066(6) 0.089(6) 0.053(5) 0.016(4) -0.028(5) 0.004(4)
 C17 0.060(5) 0.065(4) 0.035(4) 0.001(4) 0.006(4) -0.014(4)
 C20 0.083(6) 0.063(4) 0.057(6) 0.016(4) 0.026(5) 0.001(4)
 C18 0.064(6) 0.091(6) 0.053(6) 0.013(5) 0.011(4) -0.005(4)
 C19 0.084(7) 0.097(7) 0.086(8) 0.029(5) -0.038(6) -0.047(5)
 C16 0.063(6) 0.097(7) 0.114(10) 0.049(6) 0.024(6) 0.024(5)

_geom_special_details
;
 All esds (except the esd in the dihedral angle between two l.s. planes)
 are estimated using the full covariance matrix.  The cell esds are taken
 into account individually in the estimation of esds in distances, angles
 and torsion angles; correlations between esds in cell parameters are only
 used when they are defined by crystal symmetry.  An approximate (isotropic)
 treatment of cell esds is used for estimating esds involving l.s. planes.
;
loop_
  _geom_bond_atom_site_label_1
  _geom_bond_atom_site_label_2
  _geom_bond_distance
  _geom_bond_site_symmetry_2
  _geom_bond_publ_flag
 Sb1 Cl1 2.363(2) . ?
 Sb1 Cl2 2.378(3) . ?
 Sb1 Cl6 2.353(2) . ?
 Sb1 Cl3 2.358(2) . ?
 Sb1 Cl5 2.365(3) . ?
 Sb1 Cl4 2.334(2) . ?
 O0AA C8 1.402(7) . ?
 O0AA C1 1.346(7) . ?
 N1 C7 1.379(8) . ?
 N1 C6 1.330(8) . ?
 C2 C3 1.400(10) . ?
 C2 C1 1.378(9) . ?
 C8 C7 1.410(8) . ?
 C8 C9 1.368(9) . ?
 C3 C3 1.434(14) 7_666 ?
 C3 C4 1.433(8) . ?
 C13 C9 1.529(8) . ?
 C13 C14 1.528(9) . ?
 C13 C15 1.527(13) . ?
 C13 C16 1.517(12) . ?
 C1 C6 1.420(8) . ?
 C7 C12 1.391(9) . ?
 C9 C10 1.417(9) . ?
 C5 C4 1.372(9) . ?
 C5 C6 1.400(8) . ?
 C12 C11 1.380(9) . ?
 C10 C11 1.416(9) . ?
 C11 C17 1.508(10) . ?
 C17 C20 1.517(11) . ?
 C17 C18 1.537(11) . ?
 C17 C19 1.545(11) . ?

loop_
  _geom_angle_atom_site_label_1
  _geom_angle_atom_site_label_2
  _geom_angle_atom_site_label_3
  _geom_angle
  _geom_angle_site_symmetry_1
  _geom_angle_site_symmetry_3
  _geom_angle_publ_flag
 Cl1 Sb1 Cl2 89.21(10) . . ?
 Cl1 Sb1 Cl5 90.95(10) . . ?
 Cl6 Sb1 Cl1 89.86(8) . . ?
 Cl6 Sb1 Cl2 91.29(8) . . ?
 Cl6 Sb1 Cl3 178.32(9) . . ?
 Cl6 Sb1 Cl5 90.11(9) . . ?
 Cl3 Sb1 Cl1 89.20(9) . . ?
 Cl3 Sb1 Cl2 90.08(8) . . ?
 Cl3 Sb1 Cl5 88.52(10) . . ?
 Cl5 Sb1 Cl2 178.59(8) . . ?
 Cl4 Sb1 Cl1 178.03(10) . . ?
 Cl4 Sb1 Cl2 88.82(11) . . ?
 Cl4 Sb1 Cl6 90.28(9) . . ?
 Cl4 Sb1 Cl3 90.71(9) . . ?
 Cl4 Sb1 Cl5 91.01(11) . . ?
 C1 O0AA C8 119.9(5) . . ?
 C6 N1 C7 122.1(5) . . ?
 C1 C2 C3 122.1(6) . . ?
 O0AA C8 C7 118.3(6) . . ?
 C9 C8 O0AA 118.5(6) . . ?
 C9 C8 C7 123.1(6) . . ?
 C2 C3 C3 123.0(7) . 7_666 ?
 C2 C3 C4 116.8(6) . . ?
 C4 C3 C3 120.1(8) . 7_666 ?
 C14 C13 C9 109.7(6) . . ?
 C15 C13 C9 109.3(6) . . ?
 C15 C13 C14 107.8(6) . . ?
 C16 C13 C9 112.0(6) . . ?
 C16 C13 C14 107.8(7) . . ?
 C16 C13 C15 110.2(7) . . ?
 O0AA C1 C2 118.5(5) . . ?
 O0AA C1 C6 121.4(6) . . ?
 C2 C1 C6 120.1(6) . . ?
 N1 C7 C8 119.6(6) . . ?
 N1 C7 C12 120.5(6) . . ?
 C12 C7 C8 119.8(6) . . ?
 C8 C9 C13 124.4(6) . . ?
 C8 C9 C10 114.1(6) . . ?
 C10 C9 C13 121.4(6) . . ?
 C4 C5 C6 120.5(6) . . ?
 C11 C12 C7 121.1(6) . . ?
 C5 C4 C3 121.6(6) . . ?
 C11 C10 C9 125.8(7) . . ?
 C12 C11 C10 116.0(7) . . ?
 C12 C11 C17 122.0(7) . . ?
 C10 C11 C17 122.0(7) . . ?
 N1 C6 C1 118.6(6) . . ?
 N1 C6 C5 122.6(6) . . ?
 C5 C6 C1 118.8(6) . . ?
 C11 C17 C20 113.6(7) . . ?
 C11 C17 C18 107.7(6) . . ?
 C11 C17 C19 109.9(7) . . ?
 C20 C17 C18 107.7(7) . . ?
 C20 C17 C19 108.1(7) . . ?
 C18 C17 C19 109.9(8) . . ?

_smtbx_masks_special_details       ?
loop_
  _smtbx_masks_void_nr
  _smtbx_masks_void_average_x
  _smtbx_masks_void_average_y
  _smtbx_masks_void_average_z
  _smtbx_masks_void_volume
  _smtbx_masks_void_count_electrons
  _smtbx_masks_void_content
 1 0.000 0.000 -0.259 548.2 170.6 ?
 2 0.250 0.957 0.250 295.7 86.5 ?
 3 0.250 0.567 0.750 295.7 86.4 ?
 4 0.500 0.500 -0.949 548.2 170.6 ?
 5 0.750 -0.454 0.250 295.7 86.5 ?
 6 0.750 0.067 0.750 295.7 86.4 ?

_shelx_res_file
;
TITL exp_1931_a.res in C2/c
    exp_1931.res
    created by SHELXL-2017/1 at 13:51:58 on 27-Apr-2021
REM Old TITL exp_1931 in C2/c
REM SHELXT solution in C2/c
REM R1 0.245, Rweak 0.045, Alpha 0.103, Orientation as input
REM Formula found by SHELXT: C22 N4 O3 Cl6 Sb
CELL 1.54184 40.8228 9.4048 17.7684 90 98.28 90
ZERR 8 0.0021 0.0004 0.0007 0 0.005 0
LATT 7
SYMM -X,+Y,0.5-Z
SFAC C H Cl N O Sb
UNIT 160 184 48 8 8 8

L.S. 32
PLAN  20
SIZE 0.36 0.12 0.11
list 4
fmap 2 53
ACTA
ABIN
SHEL 999 0.837
OMIT 1 1 1
OMIT 3 1 3
OMIT -4 0 4
OMIT -1 1 5
OMIT 0 0 4
OMIT 2 0 4
OMIT -1 1 1
OMIT -4 2 7
OMIT 0 0 2
OMIT 2 2 4
OMIT 2 2 0
OMIT 2 0 2
OMIT 1 1 0
OMIT 9 1 0
OMIT 1 1 2
OMIT 1 3 1
OMIT 3 1 0
OMIT -5 1 4
OMIT 9 5 9
OMIT -13 1 3
OMIT -6 0 2
OMIT -8 2 7
OMIT 0 0 6
OMIT -7 1 2
OMIT -1 1 9
OMIT -5 1 8
OMIT -1 1 8
OMIT -17 1 3
OMIT 7 1 5
OMIT 0 2 8
OMIT 1 3 4
OMIT 5 3 4
OMIT -1 1 2
OMIT -7 3 4
OMIT 0 2 7
OMIT 0 4 5
OMIT 8 2 2
OMIT -8 2 9
OMIT -9 3 8
OMIT -5 9 8
OMIT 9 1 4
OMIT 8 4 6
REM <olex2.extras>
REM <HklSrc "%.\\exp_1931.hkl">
REM </olex2.extras>

WGHT    0.133100
FVAR       0.11956
SB1   6    0.652959    0.741019    0.845030    11.00000    0.05802    0.06796 =
         0.03615   -0.00204   -0.00806   -0.01181
CL1   3    0.704482    0.710542    0.922918    11.00000    0.06210    0.10085 =
         0.06886    0.00312   -0.01690   -0.00725
CL2   3    0.680622    0.734026    0.736133    11.00000    0.11545    0.06810 =
         0.05412   -0.01013    0.02447   -0.01943
CL6   3    0.659456    0.989327    0.854317    11.00000    0.10302    0.06670 =
         0.07635   -0.01623   -0.01499   -0.00105
CL3   3    0.646643    0.491811    0.839642    11.00000    0.12119    0.07297 =
         0.08418    0.01745   -0.00391   -0.03421
CL5   3    0.625131    0.741958    0.952938    11.00000    0.07941    0.15194 =
         0.05358    0.00925    0.00971    0.00463
CL4   3    0.602989    0.770502    0.764417    11.00000    0.08235    0.12477 =
         0.06951    0.01822   -0.03166   -0.02494
O0AA  5    0.651190    0.673506    0.532030    11.00000    0.04351    0.05607 =
         0.03506    0.00519   -0.00534   -0.00116
N1    4    0.675329    0.437020    0.613477    11.00000    0.05232    0.04636 =
         0.02274    0.00058   -0.00190    0.00060
C2    1    0.704553    0.727301    0.506939    11.00000    0.03831    0.04840 =
         0.03117    0.00845   -0.00053    0.00068
AFIX  43
H2    2    0.695773    0.805024    0.478566    11.00000   -1.20000
AFIX   0
C8    1    0.629417    0.590201    0.567622    11.00000    0.04764    0.04874 =
         0.02167    0.00350   -0.00842   -0.00888
C3    1    0.738714    0.703001    0.515015    11.00000    0.05336    0.04376 =
         0.02296   -0.00127   -0.01324   -0.00028
C13   1    0.582345    0.760206    0.516582    11.00000    0.04118    0.05432 =
         0.04040    0.00878   -0.00555    0.00323
C1    1    0.683529    0.639656    0.539718    11.00000    0.04064    0.04435 =
         0.02696   -0.00610   -0.00794    0.00378
C7    1    0.641996    0.467499    0.607270    11.00000    0.04306    0.04613 =
         0.02459    0.00894   -0.00414   -0.00487
C9    1    0.596668    0.627013    0.558358    11.00000    0.03818    0.05184 =
         0.04600   -0.00188   -0.00538    0.00037
C5    1    0.729960    0.486827    0.586309    11.00000    0.04824    0.04047 =
         0.04369    0.00375   -0.00387    0.00278
AFIX  43
H5    2    0.738452    0.405654    0.611939    11.00000   -1.20000
AFIX   0
C12   1    0.620998    0.381399    0.642475    11.00000    0.04951    0.05312 =
         0.03491   -0.00530    0.00052   -0.00265
AFIX  43
H12   2    0.629501    0.301434    0.669254    11.00000   -1.20000
AFIX   0
C4    1    0.750684    0.575802    0.554088    11.00000    0.04829    0.04944 =
         0.02989    0.00221   -0.00420    0.00045
AFIX  43
H4    2    0.773024    0.553024    0.557691    11.00000   -1.20000
AFIX   0
C10   1    0.576696    0.535562    0.596008    11.00000    0.04763    0.06438 =
         0.03044    0.00093    0.00550   -0.00512
AFIX  43
H10   2    0.554358    0.558231    0.592636    11.00000   -1.20000
AFIX   0
C11   1    0.587749    0.412755    0.638294    11.00000    0.06415    0.05263 =
         0.03391   -0.00452    0.00067   -0.00598
C6    1    0.696128    0.517307    0.580896    11.00000    0.04348    0.04422 =
         0.03486    0.00100   -0.00110   -0.00857
C14   1    0.600866    0.891585    0.550798    11.00000    0.09679    0.04550 =
         0.05860   -0.00741    0.00211    0.01305
AFIX 137
H14A  2    0.594841    0.910170    0.600133    11.00000   -1.50000
H14B  2    0.595112    0.971991    0.518289    11.00000   -1.50000
H14C  2    0.624280    0.875120    0.555465    11.00000   -1.50000
AFIX   0
C15   1    0.587294    0.750987    0.433152    11.00000    0.06564    0.08862 =
         0.05343    0.01648   -0.02781    0.00390
AFIX 137
H15A  2    0.610520    0.745333    0.429797    11.00000   -1.50000
H15B  2    0.578127    0.834064    0.406644    11.00000   -1.50000
H15C  2    0.576347    0.667769    0.410569    11.00000   -1.50000
AFIX   0
C17   1    0.564527    0.320685    0.675762    11.00000    0.06044    0.06464 =
         0.03546    0.00052    0.00646   -0.01410
C20   1    0.581376    0.194692    0.718363    11.00000    0.08322    0.06335 =
         0.05720    0.01607    0.02580    0.00074
AFIX 137
H20A  2    0.588256    0.128313    0.682692    11.00000   -1.50000
H20B  2    0.566171    0.149039    0.747096    11.00000   -1.50000
H20C  2    0.600368    0.226973    0.752266    11.00000   -1.50000
AFIX   0
C18   1    0.549618    0.413247    0.733552    11.00000    0.06414    0.09108 =
         0.05350    0.01290    0.01083   -0.00512
AFIX 137
H18A  2    0.566761    0.441083    0.773618    11.00000   -1.50000
H18B  2    0.533040    0.359947    0.754574    11.00000   -1.50000
H18C  2    0.539741    0.496522    0.708559    11.00000   -1.50000
AFIX   0
C19   1    0.536670    0.263381    0.615250    11.00000    0.08392    0.09703 =
         0.08611    0.02851   -0.03827   -0.04728
AFIX 137
H19A  2    0.523501    0.341290    0.592944    11.00000   -1.50000
H19B  2    0.522951    0.199117    0.638804    11.00000   -1.50000
H19C  2    0.546251    0.214132    0.576407    11.00000   -1.50000
AFIX   0
C16   1    0.545949    0.779840    0.522768    11.00000    0.06332    0.09744 =
         0.11415    0.04932    0.02386    0.02377
AFIX 137
H16A  2    0.534169    0.693781    0.507606    11.00000   -1.50000
H16B  2    0.537139    0.856306    0.490192    11.00000   -1.50000
H16C  2    0.543504    0.801861    0.574422    11.00000   -1.50000
AFIX   0
HKLF 4


REM  exp_1931_a.res in C2/c
REM R1 =  0.0825 for    3893 Fo > 4sig(Fo)  and  0.1068 for all    5979 data
REM    268 parameters refined using      0 restraints

END

WGHT      0.1328      0.0000

REM Highest difference peak  2.062,  deepest hole -0.727,  1-sigma level  0.142
Q1    1   0.6594  0.7641  0.8064  11.00000  0.05    2.06
Q2    1   0.6447  0.7449  0.8648  11.00000  0.05    1.25
Q3    1   0.6811  0.8208  0.8803  11.00000  0.05    0.89
Q4    1   0.7017  0.7541  0.9652  11.00000  0.05    0.83
Q5    1   0.6414  0.9953  0.8197  11.00000  0.05    0.77
Q6    1   0.6776  0.6436  0.8790  11.00000  0.05    0.64
Q7    1   0.7018  0.7655  0.7736  11.00000  0.05    0.63
Q8    1   0.6409  0.6080  0.8168  11.00000  0.05    0.61
Q9    1   0.6172  0.6809  0.8127  11.00000  0.05    0.59
Q10   1   0.6393  0.2377  0.6843  11.00000  0.05    0.57
Q11   1   0.6013  0.7269  0.7268  11.00000  0.05    0.56
Q12   1   0.6412  0.8778  0.8177  11.00000  0.05    0.55
Q13   1   0.6573  0.4991  0.8795  11.00000  0.05    0.51
Q14   1   0.5995  0.7264  0.4125  11.00000  0.05    0.49
Q15   1   0.6826  0.7796  0.7044  11.00000  0.05    0.49
Q16   1   0.7153  0.7445  0.4854  11.00000  0.05    0.48
Q17   1   0.6594  0.5572  0.9408  11.00000  0.05    0.48
Q18   1   0.5615  0.1892  0.6424  11.00000  0.05    0.48
Q19   1   0.6995  0.2253  0.6990  11.00000  0.05    0.48
Q20   1   0.6363  0.8565  0.9592  11.00000  0.05    0.46
;
_shelx_res_checksum                43757
_shelx_hkl_file
;
   0   0   2  110.31   10.53
   0   0   3   -1.84    6.73
   0   0   4 2200.09  143.95
   0   0   5    0.50    7.49
   0   0   5    0.09    2.74
   0   0   6   44.00    5.65
   0   0   6   37.87   11.15
   0   0  -6   37.80    8.23
   0   0   6   29.15   11.44
   0   0   7    0.11    2.74
   0   0   7   -0.41    9.01
   0   0  -7    0.50    5.73
   0   0   7   -0.68    7.41
   0   0   8   14.58    4.41
   0   0   8   19.15    9.41
   0   0  -8   14.45    7.65
   0   0  -9    0.60    5.34
   0   0   9    0.46    3.89
   0   0   9    1.70    9.98
   0   0   9   -3.29    6.78
   0   0   9   11.96   10.44
   0   0   9    0.27    2.49
   0   0  10 1521.15  112.80
   0   0  10 1437.11  115.52
   0   0 -10 1614.36  107.35
   0   0  10 1731.61  111.70
   0   0  10 1415.97  104.74
   0   0  10 1591.92  101.49
   0   0  11    0.28    4.63
   0   0 -11   -0.32    3.96
   0   0  11   -2.06   14.24
   0   0  12  426.64   49.14
   0   0  12  340.34   38.24
   0   0  12  467.77   37.06
   0   0  13    5.67    5.72
   0   0  13  -12.19   16.06
   0   0  13   12.76   19.12
   0   0  14   58.42   14.82
   0   0  14  113.24   30.43
   0   0  14   59.99   19.41
   0   0  14   99.91   13.84
   0   0  15   21.50   18.13
   0   0  15   -2.17    6.36
   0   0  15  -14.67   13.74
   0   0  15   -3.90   11.01
   0   0  16  288.04   30.95
   0   0  16  288.47   26.00
   0   0  16  199.84   26.45
   0   0  16  155.45   23.52
   0   0  17   39.82   17.56
   0   0  17    6.32   11.53
   0   0  18   21.95   12.38
   0   0  18   18.29    7.38
   0   0  19    0.24    5.45
   0   0  19    5.04    9.62
   0   0  20   92.29   17.04
   0   0  20  127.30   13.75
   0   0  21   -2.74    8.63
   0   2   0 7962.05  511.35
   0  -2   0 8619.30  510.80
   0  -2   0 7863.77  511.14
   0  -2   1   15.04    5.21
   0   2   1   10.58    2.17
   0  -2  -1    9.10    2.54
   0   2  -1   12.35    5.35
   0   2  -2  262.66   19.87
   0  -2   2  252.24   20.29
   0   2   2  208.00   15.79
   0  -2  -2  231.47   15.75
   0  -2  -2  254.03   15.86
   0  -2  -3  369.73   23.32
   0   2   3  367.98   23.10
   0  -2   3  420.86   29.54
   0   2   3  324.06   22.51
   0   2  -3  464.76   29.29
   0   2   4 2229.78  117.82
   0  -2  -4 1949.18  118.53
   0   2   4 2278.06  118.86
   0  -2   4 2558.39  127.46
   0  -2  -4 1750.84  116.84
   0   2   5  515.83   31.02
   0  -2  -5  439.40   31.74
   0  -2   5  550.49   39.98
   0  -2  -5  429.69   32.12
   0   2   5  499.47   33.19
   0  -2   6  206.78   21.05
   0   2   6  183.74   14.84
   0   2  -6  190.72   19.52
   0   2   6  179.59   12.12
   0  -2  -6  150.69   13.41
   0   2   7   46.93    6.97
   0   2   7   48.58    4.28
   0  -2   7   63.79   12.34
   0   2  -7   48.29   10.93
   0  -2  -7   44.65    5.45
   0   2   8    9.24    1.74
   0  -2  -8   10.84    3.13
   0  -2   8   13.17   10.53
   0   2   8    6.19    4.99
   0   2   8    8.91    7.12
   0   2  -8    6.45    6.83
   0   2   8    4.87    3.54
   0   2   8    2.13    8.59
   0   2  -9   34.00    7.37
   0   2   9   30.75    7.81
   0   2   9   35.17   12.46
   0   2   9   29.05   11.23
   0   2   9   41.93    3.91
   0   2   9   24.74   13.64
   0   2   9   21.77    9.22
   0  -2  -9   36.15    4.78
   0   2   9   41.88    6.71
   0  -2   9   36.33   13.90
   0   2  -9   36.56    9.60
   0   2  10  665.48   54.19
   0   2  10  604.40   55.43
   0  -2  10  579.62   49.49
   0   2  10  535.18   50.76
   0   2  10  549.65   53.55
   0   2 -10  658.88   46.39
   0  -2  10  661.07   45.00
   0  -2  10  707.55   57.41
   0   2  10  549.39   45.91
   0  -2  11   55.94   20.26
   0   2  11   27.66   16.05
   0   2  11   19.88   11.62
   0   2  11   22.59    5.91
   0   2  11   29.48   16.33
   0   2  11   43.35   14.95
   0  -2  11   41.69   10.26
   0   2  11   23.71    8.51
   0   2 -11   26.47    6.87
   0  -2  11   29.90   10.79
   0   2  12   97.07   15.70
   0   2  12   90.03   20.66
   0  -2  12  194.83   29.30
   0   2  12  173.66   28.03
   0  -2  12  116.96   19.00
   0   2  12  146.40   27.94
   0   2  12  174.08   25.87
   0  -2  12  159.78   17.18
   0   2  12  104.12   12.92
   0   2 -12  141.24   15.14
   0   2  13   85.00   24.84
   0  -2  13   -4.89    8.76
   0   2  13   -1.40    4.65
   0   2 -13    1.71    3.60
   0   2  13    2.83    6.99
   0  -2  13   38.99   21.35
   0  -2  13   35.24   10.53
   0   2  13   34.90   19.85
   0   2  13   62.53   19.30
   0   2  13    8.16   12.42
   0  -2  14   58.33   13.00
   0   2  14  -34.45   28.07
   0  -2  14   29.91   12.46
   0   2  14   17.98   16.28
   0   2  14   27.37    9.85
   0   2  14   22.30    6.96
   0   2  14   97.44   27.84
   0   2  15    5.38    5.11
   0   2  15   18.61   15.21
   0  -2  15   11.85   10.69
   0   2  15   11.77    8.78
   0   2  16  101.96   24.84
   0  -2  16   51.38   24.97
   0   2  16   26.87   21.17
   0  -2  16   96.15   17.20
   0   2  16   58.62   29.65
   0   2  16   74.74   14.28
   0   2  16   80.04   10.90
   0   2  17   -2.50    4.38
   0   2  17   12.15   18.06
   0   2  17   -5.34    9.27
   0  -2  17    9.28    9.53
   0  -2  17   -1.04   19.30
   0   2  17   39.30   25.59
   0  -2  17   -1.31   15.02
   0   2  17    1.97    4.71
   0   2  17   19.04   18.58
   0   2  18   80.80   26.38
   0   2  18   33.42   17.84
   0   2  18    6.51    8.74
   0  -2  18   13.65   14.12
   0  -2  18   11.91   20.31
   0   2  18   24.71    7.26
   0   2  18   64.14   22.94
   0  -2  18   14.17    9.68
   0   2  19   -2.56    6.55
   0   2  19   11.79    8.16
   0   2  19   51.83   14.77
   0  -2  19   -7.80   11.87
   0   2  19   62.69   22.79
   0  -2  19    3.71   18.12
   0  -2  20   15.72   11.49
   0   2  20   14.03   11.67
   0  -2  20   70.95   23.36
   0   2  20   67.66   11.16
   0  -2  20   20.54    8.28
   0  -2  21    0.70    8.06
   0  -2  21    0.21    4.92
   0  -4   0 6256.70  391.88
   0  -4   0 6208.16  389.37
   0   4   0 6292.70  391.20
   0   4  -1  352.64   28.19
   0  -4   1  357.26   27.07
   0   4   1  428.37   26.70
   0  -4   1  388.25   28.42
   0  -4  -1  410.77   28.08
   0   4  -2  569.93   40.29
   0  -4   2  597.92   39.93
   0  -4   2  583.52   39.88
   0  -4  -2  532.17   38.53
   0   4  -3   17.38    5.52
   0   4  -3    9.93    4.82
   0  -4  -3   13.37    3.56
   0  -4   3   12.70    5.71
   0   4  -4   72.00   10.07
   0  -4  -4   74.00    7.37
   0   4  -4  133.82   12.83
   0   4  -4   61.06   13.62
   0   4  -4   65.21   17.05
   0   4  -4   16.97   20.50
   0  -4   4  124.23   12.91
   0  -4  -4   63.83    7.78
   0   4   4  134.48   10.02
   0   4  -5   12.15   10.57
   0   4  -5   16.27    9.73
   0   4  -5   22.80    6.65
   0   4  -5   13.98    7.24
   0  -4  -5   21.72    5.48
   0   4   5   36.73    5.32
   0   4  -5   23.94    8.96
   0  -4  -5   16.03    3.70
   0  -4   5   16.52    6.97
   0   4  -6  336.23   36.41
   0   4  -6  296.22   35.47
   0   4   6  665.20   34.14
   0  -4  -6  309.19   29.59
   0  -4  -6  299.83   28.75
   0   4  -6  313.46   32.45
   0  -4   6  398.65   33.89
   0  -4   6  355.41   34.21
   0   4   6  731.19   32.80
   0   4  -6  449.49   34.87
   0   4   6  498.61   30.12
   0   4  -6  284.32   38.95
   0   4   7   11.95    4.25
   0   4   7    2.75    9.41
   0   4  -7    3.32    7.85
   0   4   7   14.14    5.16
   0  -4   7    2.75    5.10
   0  -4   7    2.98    6.09
   0   4  -7   -1.03    8.07
   0   4  -7    6.81    5.53
   0   4  -7    6.39    6.05
   0   4  -7    3.73    8.53
   0   4   7   16.22    5.89
   0   4   8  172.34   16.29
   0   4  -8  104.64   19.95
   0   4   8  145.98   13.27
   0   4  -8   75.22   14.27
   0  -4   8   80.82   17.05
   0   4   8   57.86   18.06
   0   4   8  242.46   16.74
   0   4   9  210.04   23.78
   0   4   9  184.62   15.92
   0   4   9  224.88   19.93
   0   4  -9  120.04   22.01
   0   4  -9   96.15   16.84
   0   4   9   92.32   22.52
   0   4   9  316.52   20.84
   0  -4   9  117.40   19.62
   0   4  10  861.87   54.20
   0   4  10  714.40   60.12
   0  -4  10  529.66   54.53
   0   4  10  516.00   55.69
   0   4  10  722.59   48.93
   0   4  10  412.56   55.60
   0   4 -10  538.28   52.02
   0   4 -11    6.90    6.45
   0  -4  11    0.50    9.35
   0   4  11   15.35   12.70
   0   4  11   25.85   14.54
   0   4  11   39.74   14.82
   0   4  11    4.60    7.55
   0   4  11   12.74    8.20
   0   4  11    7.93    5.23
   0   4  12  461.67   35.64
   0   4  12  460.60   47.37
   0   4  12  342.13   45.29
   0  -4  12  378.62   43.32
   0   4 -12  347.34   38.27
   0   4  13   21.55    9.62
   0   4  13    3.66    8.30
   0   4  13    4.72    5.12
   0  -4  13   -0.53   10.33
   0   4 -13    4.69    5.47
   0   4  14   69.95    9.91
   0   4  14  118.19   16.43
   0   4 -14   44.09   11.09
   0  -4  14   61.36   16.57
   0   4  14   -9.24   31.65
   0   4  14  136.35   14.33
   0   4  14  187.88   28.98
   0   4  15  -22.67   25.25
   0   4  15  -17.50   30.16
   0  -4  15   -5.33   14.59
   0   4  15   23.41    7.90
   0   4  15   30.97   10.07
   0   4 -15   13.81    6.47
   0   4  15   15.61    5.57
   0   4  16  254.89   19.44
   0   4  16  295.30   24.28
   0   4  16  113.04   34.51
   0   4  16  166.86   16.44
   0  -4  16  114.14   25.80
   0   4  16  118.57   30.97
   0  -4  17   -3.88   12.22
   0   4  17   12.25   21.15
   0  -4  18   20.71   12.49
   0   4  18   37.47   18.77
   0  -4  18   13.00    9.49
   0  -4  19   14.10    9.26
   0   4  19   41.18   16.55
   0  -4  20    6.97    5.64
   0   4  20   24.37   12.87
   0   6   0  934.00   70.14
   0   6   0 1001.67   76.63
   0   6   0 1195.42   68.33
   0   6   0 1263.09   77.20
   0   6  -1   64.01   12.44
   0   6  -1  102.64   21.75
   0  -6  -1   57.53    7.71
   0   6  -1   41.95   13.26
   0   6   1   55.25   13.63
   0   6   1  106.61   16.21
   0   6   1   73.94    8.86
   0   6  -1   49.65    9.75
   0   6  -2   63.15   10.29
   0   6   2   75.30    8.88
   0   6  -2   46.39   18.39
   0   6   2   43.80   12.84
   0   6  -2   40.52   14.19
   0   6  -2   66.75   12.91
   0   6  -3    1.51    4.53
   0   6   3    6.26    9.30
   0   6   3    0.58    2.75
   0   6  -3    1.31    6.53
   0   6  -3   -2.30   10.73
   0   6   4    7.17    3.75
   0   6  -4    9.26    8.20
   0   6  -4    3.89    5.49
   0   6   4    7.43    8.81
   0   6  -4   -1.26   11.61
   0   6  -4    1.92    8.50
   0   6  -5    4.81    6.61
   0   6  -5   -0.70   12.38
   0   6   5    8.56    9.29
   0   6   5    3.23    3.27
   0   6  -5   -0.99    7.67
   0   6  -5    5.41    9.70
   0  -6   5    2.27    5.19
   0   6  -6    5.39    5.76
   0   6   6   10.70    9.70
   0   6  -6    3.04   13.54
   0   6  -6    1.79   10.96
   0  -6   6    3.18    5.39
   0   6  -6    7.87    9.11
   0   6  -7    5.57    7.26
   0   6  -7   -5.29   12.57
   0   6  -7    7.74    9.47
   0  -6   7    5.32    6.77
   0   6   7   14.99    8.82
   0  -6   8   23.65    9.36
   0   6  -8   17.78    9.45
   0   6   8   34.26   11.69
   0   6  -8   34.81   13.34
   0  -6   9    3.34    6.58
   0   6  -9   -2.41   10.82
   0   6   9    8.80    8.59
   0   6  10  226.73   21.22
   0   6 -10  177.58   20.58
   0   6  10   74.56   22.03
   0  -6  10  125.79   18.85
   0   6 -11   35.14   10.40
   0   6  11   47.08   11.23
   0  -6  11   22.07    9.31
   0   6 -12   17.34    7.81
   0   6  12   29.97    9.87
   0  -6  12   23.79    9.22
   0   6 -13    0.99    6.05
   0  -6  13    3.13    6.32
   0   6  13   -4.80   17.03
   0  -6  14   20.02    8.20
   0   6 -14   12.91    6.98
   0   6  14   10.41   17.43
   0   6  14   25.61   17.21
   0   6  15   45.89   16.71
   0   6  15   42.62   17.48
   0  -6  15   29.25    8.53
   0   6  16   37.92   16.43
   0   6  16   37.94   15.28
   0  -6  16   10.68    6.19
   0   6  17   43.84   13.74
   0  -6  17    1.96    4.24
   0   6  17   37.71   12.72
   0  -6  18   -0.93    7.03
   0   6  18   15.98   10.57
   0   8   0  364.65   35.92
   0   8   0  273.77   35.79
   0   8   0  410.56   28.58
   0   8   0  274.96   34.57
   0   8  -1   65.20    7.60
   0   8  -1   59.58    9.49
   0   8   1   58.73   20.08
   0   8   1   75.41   18.09
   0   8  -1   29.97   16.59
   0   8  -1   65.43    9.05
   0   8   1   65.07    9.13
   0   8   1   45.38   15.40
   0   8  -2   39.09    6.14
   0   8   2   37.04   14.86
   0   8  -2   43.62    8.56
   0   8  -2   44.80    7.87
   0   8  -2   -4.04   19.11
   0   8   2   59.36   16.15
   0   8  -2   32.82   15.45
   0   8   2   49.70   19.70
   0   8   2   40.88    7.74
   0   8  -3    1.82    4.81
   0   8  -3   -0.86    6.61
   0   8  -3    1.17    3.49
   0   8   3   26.69   15.21
   0   8   3    3.81    9.68
   0   8  -3    2.98    5.07
   0   8   3   -1.48    4.77
   0   8  -3    1.91   12.44
   0   8  -4   56.93   18.02
   0   8   4   96.90   22.06
   0   8   4   50.83   14.36
   0   8   4   53.33    8.50
   0   8  -4   59.23    8.18
   0   8  -4   47.69   12.48
   0   8  -4   62.16   10.86
   0   8  -4   53.57   15.99
   0   8   4  108.30   19.13
   0   8   5   24.09   11.40
   0   8  -5   15.55    5.06
   0   8  -5   13.35   11.82
   0   8  -5   19.98    9.47
   0   8  -5   12.40    7.23
   0   8   5   30.73   15.47
   0   8   6   87.00   16.49
   0   8  -6   91.60   13.93
   0   8  -6   75.00   19.11
   0   8  -6   80.02   16.21
   0   8  -6  106.58   11.59
   0   8  -7    1.93    5.99
   0   8   7    7.22    4.16
   0   8   7   12.77    9.81
   0   8  -8   14.91    9.74
   0   8   8   34.51   15.22
   0   8   9   19.13    9.11
   0   8  -9    4.26    7.21
   0   8   9   10.13   11.50
   0   8 -10  154.96   17.88
   0   8  10  117.59   16.50
   0   8  11   67.26   13.32
   0   8 -11   51.52    7.95
   0   8 -11   46.82    7.65
   0   8  11   57.89   11.61
   0   8 -12   30.24    5.77
   0  -8  12   23.23    5.58
   0   8  12   43.63    9.93
   0   8 -13    1.26    2.48
   0   8  13    4.15    5.95
   0  -8  13    1.50    2.96
   0   8 -14   17.50    3.80
   0   8 -14    9.41    2.74
   0   8  14   12.86    7.55
   0   8 -15    2.86    1.91
   0   8  15    5.53    5.17
   0  10   0   -0.37    7.73
   0  10   0    3.42    2.60
   0  10   1    7.43    3.06
   0  10  -1   13.57    9.07
   0  10   1   13.07    9.68
   0  10  -1    5.23    3.02
   0  10   1    3.17    7.25
   0  10   2    4.04    8.38
   0  10   2    2.11    2.32
   0  10  -2    0.61    2.58
   0  10   3    1.07    8.62
   0  10  -3    0.15    2.59
   0  10   3    1.79    2.69
   0  10   4    0.14    2.16
   0  10  -4    0.15    2.94
   0  10   4   -5.43   10.22
   0  10  -4   -0.20    1.78
   0  10  -5    0.15    2.63
   0  10   5    0.98    1.98
   0  10  -5   -1.22    1.91
   0  10   5   -6.47    9.65
   0  10  -6    2.86    2.09
   0  10  -6    3.20    2.88
   0  10   6    3.97    2.10
   0  10  -7    2.21    2.84
   0  10  -7   -0.10    1.97
   0  10   7   -2.87    7.07
   0  10   8   -9.35   10.20
   0  10  -8    3.01    2.40
   0  10   8   -4.55    6.80
   0  10  -8    5.25    2.28
   0  10   9   -1.99    5.18
   0  10  -9    0.64    1.29
   0  10  -9   -0.23    2.26
   0  10  -9    1.07    1.92
   0  10 -10    0.94    1.91
   0  10  10    2.23    3.12
   0  10 -10    1.84    1.73
   0  10 -11    0.43    1.35
   0  10 -11    2.79    1.49
  -1  -1  21   45.82    8.20
  -1   1  21   73.35   12.42
  -1  -1  20   10.99    9.84
  -1   1  20    9.72    5.73
  -1  -1  20   -1.93    6.20
  -1   1  20    0.64    8.41
  -1   1  19   38.00    7.87
  -1   1  19   81.79   21.01
  -1  -1  19   16.80   13.10
  -1  -1  19   19.20    8.18
  -1   1  19   74.88   26.44
  -1  -1  19   43.69   26.39
  -1   1  19   17.13    9.71
  -1   1  19   57.92   12.00
  -1   1  18    7.65    8.37
  -1   1  18   53.91   20.14
  -1  -1  18    0.54   11.64
  -1   1  18   20.20   13.23
  -1  -1  18    2.20   21.59
  -1   1  18    3.45    5.22
  -1   1  18   22.98   21.70
  -1  -1  17  190.69   28.82
  -1   1  17  247.85   32.77
  -1   1  17  302.63   42.48
  -1  -1  17  234.27   42.10
  -1   1  17  226.54   20.74
  -1   1  17  213.07   24.77
  -1   1  17  147.37   25.35
  -1  -1  17  272.00   27.34
  -1   1  16    1.72    9.88
  -1   1  16    3.25    5.44
  -1   1  16    6.36   20.51
  -1  -1  16   -1.05   21.86
  -1  -1  16   -1.13   12.79
  -1   1  16    2.74   15.52
  -1  -1  16    0.45    7.56
  -1  -1  16   38.01   13.45
  -1   1  16  -21.06   18.83
  -1   1  15  -27.58   22.47
  -1   1  15   22.97   11.20
  -1  -1  15   62.15   14.83
  -1  -1  15   18.39   10.24
  -1   1  15    8.50   17.75
  -1  -1  14    6.99    8.15
  -1   1  14   36.44   24.84
  -1   1  14    0.78   14.25
  -1   1  14    7.81    9.16
  -1   1  14    7.67    5.41
  -1  -1  14   40.82   14.87
  -1  -1  13  281.87   28.72
  -1   1  13  225.33   27.56
  -1   1  13  304.02   41.80
  -1   1  13  255.29   35.47
  -1   1  13  445.14   38.71
  -1   1  13  325.15   26.60
  -1  -1  13  300.92   30.40
  -1   1  13  381.14   41.50
  -1   1  12    6.96    7.50
  -1   1  12    4.60   16.33
  -1   1  12    8.76    4.71
  -1   1  12   34.32   14.99
  -1  -1  12   11.81    7.67
  -1   1  12   19.90   15.06
  -1  -1  12   -0.29    9.88
  -1   1  11  340.96   27.40
  -1   1  11  376.59   38.73
  -1   1  11  387.27   31.31
  -1   1  11  259.95   28.28
  -1  -1  11  369.99   36.15
  -1  -1  11  360.29   27.92
  -1  -1  11  330.93   31.43
  -1   1  11  383.08   35.11
  -1   1  11  289.94   39.03
  -1  -1  11  268.62   28.67
  -1   1  10   61.47   13.57
  -1   1  10   52.00    8.07
  -1  -1  10   62.26    9.33
   1   1 -10   57.53   11.73
  -1   1  10   44.56   14.18
  -1  -1  10   63.44   13.70
   1  -1 -10   57.66    9.30
  -1  -1  10   83.08   17.40
  -1   1  10   56.61   15.99
  -1   1  10   38.84    9.14
  -1  -1  10   44.58   10.29
  -1  -1  10    6.08    9.87
  -1   1  10   56.51   10.31
   1   1  -9   38.62   10.48
  -1   1   9   35.15    9.37
  -1  -1   9   50.55   12.62
  -1  -1   9   42.14    9.50
  -1  -1   9   56.48   13.74
  -1   1   9   38.82   13.96
   1  -1  -9   38.49    8.90
  -1   1   9   25.69   13.73
  -1   1   9   41.56    4.63
  -1   1   9   30.33   11.08
  -1  -1   8   -0.39    7.16
  -1   1   8    0.76    5.28
   1  -1  -8    3.14    4.78
  -1   1   8    1.76    1.62
   1   1  -8    0.33    6.05
  -1  -1   7 1027.33   70.59
   1   1  -7  893.54   67.79
  -1   1   7  910.87   60.06
  -1   1   7 1024.84   66.55
  -1  -1   6  283.72   26.75
   1   1  -6  257.54   24.73
  -1   1   6  314.68   24.50
  -1   1   6  265.34   18.52
  -1   1   5   51.81    8.99
   1   1  -5   39.96   12.02
  -1   1   5   59.09    4.82
   1  -1  -5   59.46   11.86
  -1  -1   4   77.74   12.80
   1  -1  -4   80.96   12.83
   1   1  -4   88.18   13.96
  -1   1   4   80.10   14.10
  -1   1   4   96.03    6.69
  -1   1   4   89.62   10.39
  -1   1   3 2445.45  149.84
   1  -1  -3 2386.16  154.51
  -1  -1   3 2689.56  155.40
   1   1  -3 2390.09  155.48
  -1   1   3 2622.82  155.27
   1  -1  -3 2155.14  150.23
  -1   1   3 2697.03  152.17
  -1   1   2  273.07   21.41
  -1   1   2  337.78   20.80
   1  -1  -2  346.55   20.90
  -1  -1   2  301.71   25.01
   1  -1  -2  324.10   23.92
   1   1  -2  316.85   25.05
  -1  -1   1 4959.91  263.13
   1   1  -1 4477.74  263.43
   1   1  -1 4534.96  262.39
   1  -1  -1 4663.71  261.92
   1  -1  -1 3956.79  260.57
   1  -1  -1 4119.71  260.78
  -1  -1   0  346.59   24.10
   1  -1   0  416.14   24.85
  -1   1   0  428.57   24.75
   1   1   0  357.77   24.50
   1   1   1  234.28   14.79
   1  -1   1  216.88   16.23
  -1  -1  -1  198.79   15.76
  -1  -1  -1  236.89   14.82
   1  -1   2   70.66    9.79
  -1  -1  -2   89.77    6.39
   1   1   2   92.78    6.21
   1   1   2   72.77    9.81
  -1  -1  -3 7892.64  545.43
   1  -1   3 8931.90  549.71
   1   1   3 8676.41  549.86
  -1  -1  -3 9879.81  546.09
   1   1   3 8800.74  544.99
   1   1   4  928.26   56.66
   1   1   4  886.26   63.32
  -1  -1  -4  796.59   57.42
  -1  -1  -4  910.27   58.38
   1   1   4  847.71   61.01
   1  -1   4  912.67   62.77
  -1   1  -4  996.73   63.18
   1   1   5  898.71   58.05
   1   1   5  879.20   66.31
   1  -1   5  858.60   65.09
   1   1   5  868.68   63.38
  -1  -1  -5  968.29   60.44
  -1   1  -5  941.67   64.15
   1   1   6    9.07    9.13
   1   1   6    6.74    7.15
  -1  -1  -6    9.64    4.48
   1   1   6   10.07    2.31
   1  -1   6   12.43    8.66
   1  -1   6    7.23    8.06
  -1   1  -6    8.80    7.21
  -1   1  -7   18.70    8.85
   1  -1   7   25.32   10.72
  -1  -1  -7   18.32    5.26
   1   1   7   17.02   11.01
   1   1   7   20.53    3.20
   1   1   7   22.34    8.03
   1  -1   7   18.22    9.43
   1  -1   8    6.04    9.11
   1  -1   8    1.78    8.26
   1   1   8    2.90    1.96
  -1   1  -8    4.19    6.07
   1  -1   8    1.32    4.52
   1   1   8   -0.97    8.85
   1   1   8    5.26    6.79
  -1  -1  -8    3.83    4.38
   1  -1   9 2050.87  149.28
   1   1   9 2354.80  156.41
  -1   1  -9 2173.12  152.61
   1   1   9 2477.31  152.53
  -1  -1  -9 2410.71  147.47
   1  -1   9 2443.23  155.70
   1   1   9 2017.04  145.81
   1  -1   9 1986.24  147.30
   1   1   9 2283.88  152.88
   1  -1   9 2517.02  148.65
   1   1   9 2321.28  143.45
   1  -1   9 2591.55  158.29
   1   1   9 2070.66  156.92
  -1  -1 -10   53.15    7.91
   1   1  10   59.77   13.86
   1  -1  10   40.15   10.06
   1   1  10   47.07    7.89
   1  -1  10   52.83   12.97
   1   1  10   62.33   17.30
   1   1  10   46.45    5.29
  -1   1 -10   44.71   10.46
   1  -1  10   53.34    8.74
   1   1  10   45.70    9.67
   1  -1  10   32.03   11.10
   1   1  10   30.21   15.14
   1   1  10   29.69    8.58
   1   1  11  153.04   28.65
   1   1  11  101.21   16.59
   1  -1  11  153.24   19.41
   1   1  11  145.36   23.32
   1  -1  11  151.30   15.87
   1   1  11  220.36   25.49
   1  -1  11  141.40   18.58
   1   1  11  173.25   16.32
   1   1  11  162.41   19.43
   1   1  11  217.81   29.00
   1   1  12   46.63    8.61
   1   1  12   23.73    9.27
   1   1  12  132.53   21.00
   1   1  12   23.71   14.90
   1  -1  12   51.87   14.04
   1  -1  12   48.82   11.09
   1   1  12   40.39   20.20
   1   1  12  115.74   23.89
   1   1  12  -13.61   21.20
   1   1  13  114.60   14.30
   1   1  13   84.40   15.75
   1  -1  13  127.16   18.64
   1   1  13  142.95   33.21
   1  -1  13  113.61   17.14
   1   1  13   92.66   22.48
   1   1  14  -24.50   22.81
   1   1  14   49.79   26.58
   1  -1  14   38.11   14.12
   1  -1  14    3.03    7.04
   1   1  14    2.08    8.79
   1   1  14    3.16    4.71
   1   1  14    4.85   15.19
   1  -1  15  113.56   17.21
   1  -1  15   83.85   26.79
   1  -1  15  147.64   19.98
   1   1  15   23.55   17.88
   1   1  15   70.76   11.27
   1   1  15   90.41   16.83
   1   1  15  106.40   26.31
   1   1  15   72.47   24.85
   1   1  16   11.57   10.42
   1  -1  16    5.81   13.87
   1  -1  16    7.56    8.61
   1   1  16   -0.45   14.48
   1  -1  16   -1.05   20.57
   1   1  16    2.82   17.86
   1   1  16   41.75   22.87
   1   1  16    2.68    5.74
   1  -1  16   36.11   14.17
   1  -1  17    4.33   22.05
   1   1  17   13.47    6.76
   1  -1  17   15.28    8.98
   1   1  17    9.83    9.97
   1   1  17   16.75   21.56
   1  -1  17   15.67   15.72
   1   1  17   32.29   16.16
   1  -1  18   14.10   22.99
   1   1  18   21.62   11.84
   1   1  18    3.18    9.06
   1   1  18    1.83    5.55
   1   1  18   53.58   20.08
   1  -1  18    4.95   11.98
   1   1  18   10.00   21.40
   1   1  19  172.58   16.48
   1  -1  19  124.56   16.78
   1  -1  19  127.50   21.41
   1   1  19  131.85   19.40
   1   1  20    3.82    8.54
   1  -1  20    0.99    6.30
   1   1  20   13.28    7.02
   1  -1  20   19.81   10.44
   1  -1  21   16.31   11.08
   1   1  21   38.19   10.26
   1  -1  21   19.13    6.76
  -1  -3  21    2.17    7.00
  -1  -3  20   14.29   12.70
  -1  -3  20   -7.42    7.01
  -1  -3  20    4.88   10.21
  -1   3  20    1.54   13.49
  -1  -3  19   30.29   16.23
  -1   3  19  104.12   25.91
  -1  -3  19   31.76   17.46
  -1   3  19   86.72   12.51
  -1   3  19   92.42   20.21
  -1  -3  18    8.11    9.38
  -1   3  18   26.85   21.55
  -1  -3  18   -8.19   16.00
  -1   3  18    9.20    7.43
  -1  -3  18   -0.67   13.38
  -1   3  17  197.17   20.84
  -1  -3  17  162.22   23.78
  -1   3  17   63.03   28.04
  -1  -3  17  110.73   28.86
  -1   3  17  261.44   20.35
  -1  -3  16   24.79   12.19
  -1   3  16   22.71    5.82
  -1  -3  16    2.78   17.00
  -1   3  16   21.46   10.13
  -1   3  16   52.43   19.05
  -1   3  16   49.49    9.58
  -1  -3  15   32.29   13.35
  -1   3  15   20.54    5.97
  -1   3  15   43.52    8.85
   1   3 -15   11.84    6.90
  -1   3  15   47.77   18.17
  -1   3  15   27.15   11.14
  -1   3  14    6.89    8.77
  -1   3  14   11.59    4.71
  -1   3  14   34.22   15.78
  -1  -3  14   12.30   11.40
  -1   3  14   16.36    6.28
   1   3 -14    5.33    5.05
   1   3 -13  167.41   20.01
  -1   3  13  174.09   16.38
  -1   3  13  185.86   30.10
  -1   3  13  216.93   30.63
  -1   3  13  168.05   26.82
  -1   3  13  248.27   19.33
  -1   3  13  216.91   32.82
  -1   3  13  166.62   20.66
   1   3 -12    9.56    6.10
  -1   3  12   23.37   14.33
  -1   3  12   25.45   15.49
  -1   3  12    4.73   10.89
  -1   3  12    9.97    4.82
  -1   3  12    6.89    7.21
  -1  -3  12   49.21   18.10
  -1   3  12   22.40   15.40
  -1   3  11  298.40   39.41
  -1   3  11  319.68   38.15
   1   3 -11  323.04   32.15
  -1  -3  11  467.20   42.74
  -1   3  11  356.28   37.47
  -1   3  11  270.70   38.09
  -1   3  11  368.57   32.18
  -1   3  11  494.45   30.34
  -1   3  10   -2.26   13.08
  -1   3  10    3.66    4.09
  -1   3  10   -1.49   10.70
  -1  -3  10   19.89   13.16
  -1   3  10   -1.82   11.00
  -1   3  10    5.67    5.98
  -1   3  10    8.82    8.92
  -1  -3  10    3.63    7.93
   1   3 -10    0.95    5.56
  -1   3   9  194.86   14.54
  -1   3   9  156.79   16.20
  -1   3   9  116.21   21.85
  -1   3   9  114.66   21.97
  -1  -3   9  101.56   18.26
  -1  -3   9  159.07   22.28
   1   3  -9  143.99   17.13
   1   3  -9  151.27   21.30
  -1   3   9  100.29   17.32
  -1   3   8   62.05   17.02
  -1   3   8   97.61   11.95
  -1   3   8   84.39   13.92
  -1  -3   8  108.00   17.20
  -1  -3   8  101.55   14.91
  -1  -3   8   79.38   14.32
  -1   3   8  142.45   11.05
  -1   3   8   65.52   15.54
  -1  -3   7   86.94   13.33
  -1   3   7   70.10    5.71
  -1   3   7   76.58    9.49
  -1  -3   7   74.81   12.59
  -1   3   7   69.27    5.99
  -1  -3   6  256.95   22.81
  -1   3   6  197.79   12.96
   1   3  -6  240.50   22.26
   1  -3  -6  185.91   15.16
  -1   3   6  183.81   13.87
   1   3  -5   32.36    8.29
   1  -3  -5   21.48    3.63
  -1  -3   5   24.77    8.72
   1   3  -4   91.75   11.56
   1  -3  -4   69.30    6.54
  -1  -3   4   76.42   10.75
  -1  -3   3 1575.76   86.53
   1   3  -3 1403.83   86.57
   1   3  -2  108.75   11.65
   1  -3  -2   95.34    8.29
  -1  -3   2  105.34   10.87
   1  -3  -1 2442.56  151.04
  -1  -3   1 2452.01  151.84
  -1   3   1 2270.29  150.03
   1   3  -1 2317.34  152.28
  -1  -3   1 2517.88  151.49
  -1  -3   0   15.23    2.72
  -1  -3   0   17.44    4.23
   1  -3   0   15.04    3.31
  -1   3   0   17.43    3.80
   1   3   0   14.67    3.87
   1  -3   0   18.52    4.33
   1  -3   1   24.00    6.40
  -1   3  -1   28.01    5.92
  -1  -3  -1   28.37    4.45
   1   3   1   29.40    4.04
   1  -3   2  466.07   31.42
  -1  -3  -2  398.54   27.49
  -1   3  -2  485.74   31.28
  -1  -3  -3   22.43    4.84
  -1  -3  -3   24.09    3.63
  -1   3  -3   13.59    6.66
   1  -3   3   29.25    7.90
  -1   3  -3   27.60    6.73
  -1   3  -4    6.24    5.29
   1  -3   4    3.14    5.90
   1   3   4    6.25    1.97
  -1  -3  -4    4.41    2.00
  -1  -3  -4    0.25    5.45
  -1   3  -5  154.57   16.46
   1  -3   5  145.85   16.13
  -1  -3  -5   96.04   12.92
  -1  -3  -5  119.42   10.69
   1   3   5  125.11    9.52
   1   3   6    4.04    1.61
  -1   3  -6    6.46    6.67
  -1   3  -6    5.31    5.70
   1   3   6    4.12    1.34
  -1  -3  -6   -4.41    8.10
  -1  -3  -6    4.63    2.97
   1  -3   6    4.67    6.34
   1   3   7   68.22    8.79
  -1  -3  -7   40.75   11.20
  -1   3  -7   64.11   12.38
   1   3   7   57.19    5.28
   1   3   7   52.34    5.21
   1   3   7   88.68    8.10
   1  -3   7   61.55   11.93
  -1   3  -7   60.46   10.06
   1  -3   7   50.86   10.74
  -1  -3  -8   68.79   14.20
  -1   3  -8   88.63   12.63
   1   3   8   66.97   16.52
   1   3   8  129.89   10.57
   1  -3   8   95.61   14.61
   1   3   8   86.88   14.30
   1   3   8   72.89    6.69
   1   3   8   51.94   14.75
   1   3   8   86.48   11.44
   1  -3   8  103.96   17.72
  -1   3  -8   95.91   14.44
   1  -3   8   85.68   14.03
   1   3   9 2771.40  209.39
   1   3   9 3167.41  203.44
   1  -3   9 3564.66  213.50
   1  -3   9 2572.93  206.45
  -1   3  -9 2846.74  204.47
   1   3   9 2991.56  208.71
   1   3   9 2608.65  209.75
  -1  -3  -9 2878.93  208.42
   1   3  10  213.39   26.81
   1  -3  10  177.19   24.02
   1   3  10  180.49   26.84
   1  -3  10  261.59   32.05
   1   3  10  220.03   21.65
   1   3  10  198.87   27.04
   1   3  10  178.67   27.39
   1   3  10  284.35   20.27
  -1   3 -10  206.70   21.88
   1   3  11   60.82   16.41
   1   3  11   61.12   19.87
   1   3  11   60.85   11.64
   1   3  11   79.53   10.12
  -1   3 -11   55.10   11.14
   1   3  11   87.39   18.52
   1   3  11   62.81   17.77
   1   3  12   42.96   17.85
   1   3  12   50.82   19.36
   1   3  12   10.52    9.14
   1   3  12   16.31   12.75
   1   3  12   31.19   15.00
  -1   3 -12   11.32    6.54
   1   3  12   25.34    6.74
   1   3  13   87.80   11.17
  -1   3 -13   64.83   11.48
   1   3  13   51.19   13.57
   1   3  13   85.70   20.85
   1   3  14   -2.41    8.96
  -1   3 -14    1.20    4.38
   1   3  14   10.50   14.57
   1   3  14   -0.51    4.59
   1   3  14    7.26    5.28
   1   3  15   95.98   15.44
   1   3  15  163.11   15.34
   1   3  15   22.86   26.52
   1   3  15   91.52   11.29
   1  -3  15   46.85   21.90
   1  -3  15  106.65   19.55
   1   3  15  151.75   27.19
   1  -3  16   34.37   19.45
   1   3  16   79.05   11.18
   1  -3  16   47.04   14.55
   1   3  16   43.11   12.47
   1   3  16   17.12   22.81
   1   3  16   33.35    6.83
   1   3  17    9.47    4.89
   1  -3  17    6.92   15.89
   1   3  17   11.28   21.55
   1   3  17   14.32    9.30
   1   3  17   10.91    7.69
   1  -3  17    8.13   10.82
   1  -3  18   20.19   17.53
   1   3  18   57.18   19.67
   1  -3  18   26.16   10.73
   1   3  18   34.75    7.72
   1   3  18   40.38   10.65
   1   3  19   89.80   27.98
   1   3  19  131.36   23.36
   1  -3  19  160.36   26.58
   1   3  20   14.95   13.49
   1  -3  20   -4.11    7.07
  -1   5  19   40.24   13.24
  -1  -5  18   21.27    7.39
  -1   5  18   63.71   16.56
  -1   5  18   83.81   20.69
  -1  -5  17   85.64   13.18
  -1   5  17  102.56   24.61
  -1  -5  17   41.60   12.17
  -1  -5  16    0.51    8.67
  -1  -5  16    2.73    7.75
  -1   5  15  -12.84   23.65
  -1  -5  15   29.68   11.07
  -1  -5  15    7.47   10.05
   1   5 -15    8.83    7.19
   1   5 -14   -1.73    6.14
  -1   5  14    8.22    6.27
  -1  -5  14   -0.47    9.20
  -1   5  14    7.21    5.19
   1   5 -13   15.51    7.93
  -1  -5  13   19.89   11.07
  -1   5  13   34.35    8.62
  -1   5  13   27.89    7.37
  -1   5  12  113.03   12.98
  -1   5  12  115.01   22.31
  -1  -5  12   77.72   16.92
   1   5 -12   89.59   15.12
  -1  -5  11  251.98   32.28
  -1   5  11  233.18   35.84
   1   5 -11  283.93   31.08
  -1   5  11  357.77   28.25
  -1   5  10   44.47    8.63
  -1  -5  10   32.41   11.56
  -1   5  10   53.48    9.96
   1   5 -10   24.44    9.82
  -1   5  10   22.20   14.28
   1   5 -10   26.98   13.75
  -1  -5   9   20.55    9.94
  -1   5   9    5.42   12.10
   1   5  -9    9.71   11.13
  -1   5   9   19.52    7.12
  -1   5   9   21.73    8.06
   1   5  -9   15.74    9.19
   1   5  -8   58.62   15.87
  -1  -5   8   62.39   13.38
  -1   5   8   86.03   11.07
  -1   5   8  105.95   12.45
  -1   5   8   58.09   17.79
   1   5  -7  191.89   35.26
   1   5  -7  344.83   39.68
  -1   5   7  592.88   34.03
  -1   5   7  503.34   32.29
  -1  -5   7  346.65   35.41
  -1   5   7  321.65   39.41
   1   5  -6   17.61   11.50
  -1   5   6   61.28    9.82
  -1  -5   6   43.10    8.06
   1   5  -6   56.44   10.75
   1   5  -6   15.95   15.23
   1   5  -6   41.71   12.50
  -1   5   6   64.50    8.99
  -1  -5   6   42.67   10.04
  -1   5   5   49.24    8.46
   1   5  -5   58.29   14.98
  -1  -5   5  121.60   12.12
   1   5  -5  110.48   12.17
  -1   5   5  142.74   13.40
   1   5  -5   99.27   16.64
   1   5  -5   53.76   18.65
  -1  -5   5   87.01   13.18
   1  -5  -4    6.14    2.79
  -1  -5   4   10.50    4.19
   1   5  -4   -1.77   11.16
  -1   5   4    6.87    3.35
  -1   5   4   18.18    7.52
   1   5  -4    1.16   11.07
   1   5  -4    7.57    7.31
  -1  -5   4    8.01    5.23
   1   5  -4    7.68    4.16
  -1  -5   4    7.17    3.85
  -1  -5   3  636.64   39.46
  -1   5   3  600.04   42.31
   1   5  -3  567.89   47.30
  -1  -5   3  621.49   40.54
   1   5  -3  310.11   46.03
   1   5  -3  390.53   46.30
   1   5  -3  489.51   45.60
   1  -5  -3  514.91   38.91
   1   5  -3  561.32   40.10
  -1   5   3  635.83   40.63
  -1  -5   2   34.18    5.79
   1  -5  -2   30.13    5.15
   1   5  -2   39.51   12.46
  -1   5   2   37.40    5.87
  -1   5   2   27.38    9.68
   1   5  -2   33.53    5.51
   1   5  -2   14.61   10.26
  -1  -5   2   28.53    4.79
   1   5  -2   18.82    8.64
   1  -5  -1 1440.46   88.68
  -1   5   1  990.86   90.97
   1   5  -1 1426.06   98.97
   1   5  -1 1277.42   87.47
   1   5  -1  905.36   92.32
  -1  -5   1 1355.23   85.79
  -1   5   1 1624.58   86.84
  -1  -5   1 1356.21   88.78
   1  -5   0    6.95    3.27
  -1   5   0    6.43    2.59
  -1   5   0   10.75    8.19
  -1  -5   0    8.70    3.69
  -1   5   0   18.54    9.64
   1   5   0   -5.29   10.58
   1   5   0    7.19    2.47
   1  -5   1    5.68    3.01
   1   5   1   19.63   10.24
  -1   5  -1   30.15   11.74
  -1   5  -1   11.07    5.83
   1  -5   1   17.75    4.77
  -1   5  -1   18.15   10.04
   1   5   1   18.73    3.06
  -1   5  -1   17.38    3.89
  -1  -5  -1   19.36    4.18
  -1   5  -2   61.36   14.92
   1   5   2  103.29   10.04
   1  -5   2   74.17    8.98
  -1   5  -2   90.64   23.37
  -1   5  -2   54.47   12.06
   1   5   2   82.03   12.78
   1  -5   2   84.51    8.36
  -1   5  -2   77.76    8.76
  -1   5  -2   73.86   11.18
  -1  -5  -2   79.91    8.92
  -1   5  -3  271.39   27.41
  -1   5  -3  305.93   25.75
   1  -5   3  289.61   21.80
  -1   5  -3  298.17   22.27
  -1  -5  -3  225.88   20.73
   1  -5   3  278.40   21.92
   1   5   3  298.28   23.93
   1   5   3  325.38   22.37
   1   5   4   37.84    6.10
  -1   5  -4   36.57   12.92
  -1  -5  -4   21.05    4.95
   1  -5   4   44.67    7.06
   1   5   4   65.52   10.02
  -1   5  -4   17.17   13.39
   1  -5   4   40.53    8.48
  -1   5  -4   42.95    8.85
  -1   5  -4   50.30   11.97
  -1   5  -4   49.65    7.60
   1  -5   4   53.99    7.83
  -1   5  -5   29.09   11.93
  -1   5  -5   30.52   14.36
  -1   5  -5   37.92    7.61
   1  -5   5   38.35    9.07
  -1   5  -5   40.29   11.86
   1   5   5   53.50    9.10
   1   5   5   51.37    7.60
   1  -5   5   34.58    7.29
  -1   5  -5   50.96   10.20
  -1   5  -6   19.96    8.20
   1  -5   6   26.68    6.67
   1   5   6   40.40    8.54
  -1   5  -6   19.44   14.41
  -1   5  -6    7.64   10.14
   1  -5   6   22.07    8.35
  -1   5  -6   28.88   10.90
   1   5   6   29.35    6.89
   1   5   7   91.49   11.64
   1   5   7   76.42   10.05
   1  -5   7   63.34   12.71
  -1   5  -7   37.11   15.46
  -1   5  -7   56.59   14.85
   1   5   8    3.82    6.93
  -1   5  -8    3.36    8.47
   1   5   8    4.64    5.52
   1  -5   8    4.99    7.03
   1   5   9  413.21   49.24
   1  -5   9  428.97   46.78
  -1   5  -9  541.38   46.93
  -1   5  -9  456.90   50.33
   1   5  10   67.82   16.97
   1  -5  10   66.45   15.10
  -1   5 -10   76.71   14.06
   1   5  10   88.30   11.76
  -1   5 -11   50.48   12.63
   1   5  11   54.63   15.77
   1   5  11   55.77   11.69
   1   5  11   51.60    9.79
   1  -5  11   25.60   11.96
   1   5  12   13.37    7.89
  -1   5 -12    2.61    5.67
   1  -5  12    6.67    9.41
   1   5  12   25.90   16.90
   1   5  12   10.10    6.53
  -1   5 -13    5.04    6.10
   1   5  13   10.06    7.32
   1  -5  13   11.34    9.48
   1   5  13    5.85    5.44
   1  -5  14   18.01    9.92
  -1   5 -14    8.79    6.17
   1   5  14   21.74    6.51
   1   5  14   -9.42   23.12
   1  -5  14    5.30    9.48
   1   5  14   -2.29   24.91
   1   5  14   29.54    8.31
   1   5  15  122.31   13.68
   1  -5  15   59.39   16.07
   1   5  15  115.13   11.80
   1  -5  15  105.62   16.99
   1   5  15   70.36   26.81
   1  -5  16   -4.65    8.70
   1  -5  16    7.41    7.82
  -1   5 -17   12.64    3.93
   1  -5  17   30.37    9.00
   1  -5  18   -5.29   11.13
   1   5  18   39.67   14.87
   1   5  18   48.18   17.90
   1  -5  19   15.43    8.87
   1   5  19   43.35   13.84
   1   7 -17   17.94    2.85
  -1   7  17   37.58    8.34
   1   7 -16    9.42    2.83
  -1   7  16   25.07    8.88
  -1  -7  16   18.19    4.84
  -1   7  16   30.39    9.31
   1   7 -15    7.04    3.39
  -1  -7  15    6.54    4.63
  -1   7  15   27.63   11.37
   1   7 -15    2.09    2.30
  -1   7  15   39.72   10.85
  -1   7  14   27.69   12.52
   1   7 -14   -1.18    4.22
  -1  -7  14    5.90    4.83
  -1   7  14   28.81   11.71
  -1  -7  13   27.83    8.00
   1   7 -13   44.78    9.23
  -1   7  13   30.86   13.29
  -1   7  13   41.35   13.91
   1   7 -12    8.78    6.36
  -1  -7  12    9.79    6.22
  -1   7  12    1.38   11.95
  -1   7  12   16.20   13.24
  -1   7  11   -6.98   13.43
  -1  -7  11   29.88    8.68
  -1   7  11   18.56   13.67
  -1  -7  10    2.78    5.98
  -1   7  10    1.76   12.52
   1   7  -9   42.47   10.60
  -1  -7   9   22.97    8.17
  -1   7   9   -4.11   14.43
  -1   7   9   36.05   12.74
  -1   7   9  -14.98   15.96
   1   7  -8    6.12    9.91
   1   7  -8    6.21    7.54
  -1   7   8   15.77   11.13
  -1   7   8  -10.49   13.15
  -1  -7   8    5.55    5.87
  -1   7   7  167.93   22.18
  -1   7   7  214.75   18.27
  -1   7   7  111.87   18.57
   1   7  -7  172.60   27.10
   1   7  -7  208.50   21.65
  -1  -7   7  155.81   18.80
   1   7  -7  186.64   25.04
   1   7  -6   -3.06   14.21
   1   7  -6    2.64    9.05
  -1   7   6   -0.38   11.24
   1   7  -6    3.59   11.87
   1   7  -6    6.80    7.38
  -1   7   5    2.82    3.81
   1   7  -5   -1.38    6.32
  -1   7   5   -3.11   12.00
   1   7  -5    1.11   11.13
   1   7  -5   -2.16   12.63
   1   7  -5    3.57    9.19
   1   7  -4   10.71   12.95
   1   7  -4   19.54   10.85
   1   7  -4   12.74    6.95
  -1   7   4   16.56    5.51
   1   7  -4   18.50    9.50
  -1   7   4   -2.35   12.98
   1   7  -3   49.54   17.89
   1   7  -3   66.43   17.78
   1   7  -3   77.50   15.05
  -1   7   3  150.99   20.20
  -1   7   3   68.92   15.05
  -1   7   3  101.96   11.17
   1   7  -3    0.48   20.23
   1   7  -3   87.43   12.91
   1   7  -2   17.49   19.35
   1   7  -2   70.05   11.59
  -1   7   2  128.14   19.75
  -1   7   2   79.98   10.04
  -1   7   2   58.92   14.47
   1   7  -2   70.88   14.08
   1   7  -2   44.97   16.43
  -1   7   2  149.29   23.95
   1   7  -1  291.75   20.69
  -1   7   1  339.90   30.54
  -1   7   1  302.48   22.55
  -1   7   1  298.06   31.66
   1   7  -1  234.57   22.95
   1   7  -1  243.43   26.84
   1   7  -1  213.06   30.05
   1   7  -1  173.52   27.71
  -1   7   1  177.61   26.29
  -1   7   0    6.40   11.50
  -1   7   0   -0.49    9.86
  -1   7   0    0.82    2.44
   1   7   0   22.93   18.60
  -1   7   0    3.94    3.78
   1   7   0    4.34   10.55
   1   7   0    5.64    3.93
   1   7   0    1.67    2.49
  -1   7   0   22.62   16.70
   1   7   1   32.34    6.42
   1   7   1   71.96   19.79
  -1   7  -1   22.05   16.70
  -1   7  -1   34.96   13.50
   1   7   1   25.17   12.65
  -1   7  -1   40.91    7.00
  -1   7  -1   32.89    5.74
   1   7   1   58.07   14.55
  -1   7  -1   25.29    7.47
  -1   7  -1   23.71   13.22
   1   7   2  126.63   18.30
  -1   7  -2   83.20    9.19
  -1   7  -2   71.55   11.38
   1   7   2   69.19   15.02
  -1   7  -2   28.80   17.78
  -1   7  -2   49.44   16.39
   1   7   2   73.88    9.60
   1   7   2  152.88   24.29
  -1   7  -2   64.71   14.11
  -1   7  -3  128.42   15.26
  -1   7  -3  116.28   17.79
  -1   7  -3   92.28   21.02
   1   7   3  136.79   13.14
   1   7   3   77.09   17.83
  -1   7  -4    1.45    7.44
   1   7   4    6.04    4.16
  -1   7  -4    0.67   12.38
  -1   7  -4    2.91    5.31
   1   7   4    2.37   12.48
  -1   7  -5   34.89   16.80
  -1   7  -5   63.49   12.08
  -1   7  -5   57.86   16.40
  -1   7  -5   48.00   13.28
   1   7   5   37.14   13.37
   1   7   6    5.96   11.14
   1   7   6    6.11    8.24
  -1   7  -6    1.57    8.98
  -1   7  -6    2.49    6.34
  -1   7  -6   -4.24   12.84
   1   7   7   24.00   11.16
  -1   7  -7   36.34   15.55
  -1   7  -7   43.74   13.74
   1   7   7   45.82   13.53
  -1   7  -7   39.19   10.95
  -1   7  -8   23.37    9.47
   1  -7   8   21.15    7.44
   1   7   8   24.08   13.16
   1   7   8   22.81   12.48
   1   7   9  123.69   20.88
  -1   7  -9  190.68   21.26
   1   7   9  157.19   21.06
   1  -7   9  148.36   18.09
   1  -7  10   40.65    9.84
   1   7  10    9.70   12.02
   1   7  10   37.20   14.84
   1   7  10   54.64   12.80
   1   7  11    7.37   12.41
   1  -7  11   21.11    7.61
   1   7  11   29.71   14.39
   1   7  11   26.81   11.09
   1   7  12   24.41   12.16
   1   7  12   22.87   12.89
  -1   7 -12    1.50    6.28
   1  -7  12    2.41    5.37
   1   7  13   34.22   12.55
  -1   7 -13    2.14    5.05
   1   7  13   33.72   12.90
   1  -7  13    4.31    5.08
   1  -7  14    9.08    5.42
  -1   7 -14    8.88    4.08
   1   7  14   31.00   11.74
   1   7  14   42.39   13.01
  -1   7 -14    4.82    2.86
   1   7  15   44.87   10.58
   1   7  15   55.63   11.93
  -1   7 -15    5.64    2.44
  -1   7 -15   16.49    3.92
   1  -7  15   16.55    5.45
  -1   7 -16    5.75    2.44
   1   7  16    9.25    9.24
   1   7  17    9.38    6.88
   1   9 -13    2.75    2.02
   1   9 -13    1.48    1.59
   1   9 -12    1.49    2.34
   1   9 -12    3.68    2.36
   1   9 -11   17.56    4.28
   1   9 -11   29.05    4.70
  -1   9  11   21.02    7.08
   1   9 -10    3.03    3.15
   1   9 -10    2.09    3.10
  -1   9  10    4.25    7.07
   1   9 -10    5.61    4.70
   1   9  -9    7.64    3.69
  -1   9   9    8.36    8.77
   1   9  -9    1.55    4.91
   1   9  -9    5.89    4.08
   1   9  -8   23.70    7.01
  -1   9   8   24.41   10.80
   1   9  -8   16.83    4.58
   1   9  -7   61.47    7.74
  -1   9   7   59.56   14.21
  -1   9   7   49.40    7.14
  -1   9   7   81.90   18.67
   1   9  -7   55.48    8.67
   1   9  -7   57.66    9.62
   1   9  -6   -4.55    9.86
  -1   9   6    7.42   11.09
   1   9  -6    2.47    4.01
  -1   9   6    0.17    2.87
   1   9  -6   -0.25    4.62
   1   9  -6    2.57    3.36
   1   9  -5   16.16    5.21
  -1   9   5   37.88   16.85
   1   9  -5   15.18    5.74
  -1   9   5   16.56    4.77
   1   9  -5    9.62   10.47
  -1   9   5   22.14   12.50
   1   9  -5   16.57    4.15
   1   9  -4    1.59    4.23
   1   9  -4    4.46    4.08
   1   9  -4    4.38    2.92
  -1   9   4   -2.23    8.61
  -1   9   4   -0.39    2.83
  -1   9   4   13.14   15.54
   1   9  -4    2.28   10.33
  -1   9   4    1.65   11.62
   1   9  -3   14.62    3.70
  -1   9   3    9.11    9.64
   1   9  -3    0.58   10.79
  -1   9   3    3.67   13.50
   1   9  -3   18.26    5.02
  -1   9   3   14.70   13.14
  -1   9   3   14.61    4.49
   1   9  -3   12.06    5.06
   1   9  -2   18.82    4.04
  -1   9   2   20.75   14.14
  -1   9   2   10.07   11.89
   1   9  -2   21.71    5.54
  -1   9   2  -12.77   15.41
   1   9  -2   14.40   13.10
  -1   9   2   18.23    4.92
  -1   9   1   13.03   14.92
   1   9  -1   66.44   17.16
  -1   9   1   41.31   13.59
  -1   9   1   65.32    8.70
  -1   9   1   60.58   16.46
   1   9  -1   62.92    8.28
   1   9   0    2.31    3.73
   1   9   0   -4.95   12.95
  -1   9   0    8.72   11.13
  -1   9   0    3.07   12.78
   1   9   0  -11.56   15.36
  -1   9   0    2.05    4.09
  -1   9  -1   10.82   12.45
   1   9   1   -5.13   13.04
   1   9   1    6.97    4.02
  -1   9  -1    5.56   11.15
   1   9   1   -0.54   11.54
  -1   9  -1    6.29    4.16
   1   9   1  -15.53   17.23
  -1   9  -2   -1.13   10.89
   1   9   2   -6.68   13.87
   1   9   2   -8.39   15.90
  -1   9  -2    6.91    4.46
  -1   9  -2    7.34    3.04
   1   9   2    0.52   10.44
   1   9   2    5.94    3.42
  -1   9  -3   11.81    3.57
  -1   9  -3    8.64    4.54
   1   9   3   10.75    3.97
  -1   9  -3   10.77    4.90
   1   9   3    7.07   11.63
   1   9   3    7.24    9.35
   1   9   3    5.50   16.08
  -1   9  -4   10.30    4.94
   1   9   4   16.90   12.89
   1   9   4    7.50    9.74
  -1   9  -4   13.69    5.28
  -1   9  -4   11.46    3.89
  -1   9  -5    7.07    3.71
  -1   9  -5    3.72    9.60
  -1   9  -5    3.09    4.72
  -1   9  -5    7.37    4.46
   1   9   5    0.87    8.24
   1   9   5   14.39   12.87
  -1   9  -6    0.97    4.66
  -1   9  -6    0.59    3.21
  -1   9  -6   -0.58    4.29
   1   9   6   -0.78    7.32
   1   9   6   11.04   11.42
   1   9   6   -1.15    2.72
  -1   9  -7   24.74    7.24
  -1   9  -7   35.89    6.00
   1   9   7   39.79   12.96
  -1   9  -8   15.85    5.36
  -1   9  -8   22.88    6.91
  -1   9  -8   22.69    4.99
   1   9   8   25.81   11.44
  -1   9  -9   63.07    7.93
   1   9   9   68.32   12.96
  -1   9  -9   58.13    8.10
  -1   9  -9   57.73    9.39
  -1   9 -10   20.34    4.45
   1   9  10   23.05    8.73
  -1   9 -10   17.37    4.56
  -1   9 -11    1.01    2.33
   1   9  11    3.99    6.31
   1   9  12    4.49    4.54
  -1   9 -12    2.95    2.36
  -1   9 -12    1.80    2.02
  -1   9 -13    0.07    1.35
   1   9  13   28.45    8.27
   1  11  -7    7.42    2.16
  -1  11   6   -1.55    3.69
   1  11  -6    0.96    1.64
   1  11  -6    0.62    1.47
  -1  11   5    5.08    4.60
   1  11  -5    1.68    1.94
   1  11  -5    2.89    2.01
   1  11  -4    0.68    1.86
   1  11  -4    3.06    2.34
  -1  11   4    2.78    4.99
  -1  11   4    0.74    1.45
  -1  11   3   11.51    6.28
  -1  11   3    7.85    2.36
   1  11  -3    5.61    2.36
   1  11  -2    3.52    2.05
  -1  11   2    7.66    2.69
  -1  11   2    5.19    6.03
   1  11  -1    3.86    1.92
   1  11  -1    5.07    2.82
   1  11  -1   -1.28    6.15
  -1  11   1    7.20    2.89
  -1  11   1    1.53    5.64
  -1  11   0    0.84    1.66
   1  11   0    3.67    2.57
  -1  11   0    3.06    2.56
  -1  11   0   -2.84    6.15
   1  11   0    2.08    6.04
   1  11   0    0.51    1.55
   1  11   1   -1.79    6.15
  -1  11  -1    4.62    5.79
   1  11   1    2.41    2.20
  -1  11  -1    0.29    1.72
  -1  11  -1    2.21    2.49
   1  11   2    3.54    2.12
  -1  11  -2    2.33    2.05
   1  11   2    4.02    5.91
  -1  11  -3    0.45    2.18
   1  11   3    4.75    5.73
  -1  11  -3    1.94    1.85
   1  11   3    1.69    1.70
  -1  11  -4    2.20    2.07
   1  11   4    0.76    1.34
   1  11   4    3.92    5.09
  -1  11  -4    0.94    2.13
  -1  11  -5    5.41    2.22
  -1  11  -5    4.52    2.25
   1  11   5    9.11    4.99
  -1  11  -6   -0.27    1.72
  -1  11  -6    0.97    1.49
   1  11   6    2.93    3.91
  -1  11  -7    1.33    1.49
  -2   0  21    0.66    8.19
  -2   0  20   73.93   10.00
  -2   0  20   54.32   13.43
  -2   0  19   -0.41    9.02
  -2   0  19   -1.14    5.33
  -2   0  18  221.06   26.47
  -2   0  18  263.37   26.93
  -2   0  18  197.67   20.52
  -2   0  17   -5.36   11.24
  -2   0  17   12.04   10.60
  -2   0  16   -0.35   13.31
  -2   0  16   36.19   10.50
  -2   0  16   28.82   13.34
  -2   0  15    8.63   15.57
  -2   0  15    3.62    6.61
  -2   0  15   -2.82    9.59
  -2   0  15  -17.67   15.35
  -2   0  14  389.66   40.49
  -2   0  14  550.78   41.10
  -2   0  14  559.34   58.07
  -2   0  14  422.14   42.28
  -2   0  13   -1.35    5.19
  -2   0  13   11.55   18.99
  -2   0  12  369.02   44.93
  -2   0  12  392.13   33.65
  -2   0  11    1.45    4.80
   2   0 -11   -0.38    5.27
  -2   0  11    2.66   10.66
   2   0 -10  864.20   66.17
  -2   0  10  825.76   62.90
  -2   0  10  772.93   70.97
  -2   0  10  904.49   59.39
  -2   0  10 1040.47   69.46
  -2   0   9   -0.24    4.07
   2   0  -9   -1.31    5.08
  -2   0   9   -0.70    5.87
  -2   0   9    0.53    8.35
  -2   0   9    1.26    2.53
  -2   0   8 1046.85   73.53
  -2   0   8  997.25   66.79
  -2   0   7    0.57    6.87
  -2   0   7    0.32    2.65
  -2   0   6  139.65   17.15
  -2   0   5   -0.42    6.58
  -2   0   4 1452.09   96.26
  -2   0   3   -1.36    5.18
   2   0  -3    0.14    6.14
  -2   0   2 1260.52   80.53
  -2   0   1    0.01    0.36
  -2   0  -1    0.06    0.75
   2   0   1    0.05    1.01
  -2   0  -2 1866.72  118.06
   2   0   2 1907.08  117.74
   2   0   2 1811.36  118.59
   2   0   3   -0.24    2.42
  -2   0  -3   -0.28    3.77
   2   0   4 2864.63  180.44
  -2   0  -4 2844.90  182.31
   2   0   5    0.76    2.86
  -2   0  -5   -0.65    5.32
   2   0   6  834.31   71.81
   2   0   6 1065.78   65.56
  -2   0  -6 1065.54   68.60
   2   0   6  840.06   71.26
   2   0   7   -1.28    9.11
   2   0   7    0.24    2.41
   2   0   7   -1.13    8.29
  -2   0  -7   -0.22    4.76
   2   0   8 2315.57  171.10
   2   0   8 2475.92  169.97
  -2   0  -8 2589.84  164.50
   2   0   8 2527.92  160.62
   2   0   9   -2.28   11.94
   2   0   9   -2.99    4.27
   2   0   9   -0.58    9.66
   2   0   9    0.73    2.61
   2   0   9   20.53   10.55
  -2   0  -9    2.80    4.92
   2   0   9   -2.39    7.22
   2   0  10   48.85   16.33
   2   0  10   83.92    9.67
  -2   0 -10  107.43   13.74
   2   0  10  147.91   22.42
   2   0  10   86.59   19.17
   2   0  10  178.14   21.71
   2   0  10   81.51   12.30
   2   0  10  105.77   24.09
   2   0  11    3.67    5.17
   2   0  11   11.53   16.34
   2   0  11  -12.99   15.27
   2   0  12 1353.09   89.06
   2   0  12 1454.31  106.49
   2   0  13   -0.67    5.54
   2   0  13  -19.97   15.26
   2   0  13   10.30   15.16
   2   0  14   83.72   21.62
   2   0  14   19.70   13.81
   2   0  14   79.52   12.52
   2   0  14   41.48   13.78
   2   0  15   -5.96   11.21
   2   0  15    0.37    6.37
   2   0  15    1.37   11.86
   2   0  16   41.40   12.70
   2   0  16   33.93   14.62
   2   0  16   77.15   20.50
   2   0  17   -4.96    6.89
   2   0  17   -1.51   10.50
   2   0  18  156.88   21.90
   2   0  18  142.92   16.90
   2   0  19   -3.23    6.36
   2   0  19   11.53   10.07
   2   0  20    5.26   10.44
   2   0  20   19.18    7.27
   2   0  21    4.42    9.22
   2   0  21    9.25    6.88
  -2  -2  21    1.84    8.00
  -2  -2  21   -1.36    4.68
  -2  -2  20   34.48   13.19
  -2  -2  20   27.92    8.68
  -2   2  20   74.75   11.67
  -2  -2  20   54.79   21.93
  -2   2  20   53.05   13.57
  -2   2  19   46.23   16.58
  -2  -2  19    9.97   12.04
  -2   2  19    6.52    7.96
  -2  -2  19    1.91   17.65
  -2   2  18  129.10   17.95
  -2   2  18  212.37   17.30
  -2  -2  18  117.43   30.84
  -2  -2  18  109.29   23.13
  -2   2  18   78.26   23.48
  -2   2  18  188.98   30.99
  -2  -2  18  167.74   21.89
  -2   2  18  134.12   30.20
  -2  -2  17   -1.31   14.45
  -2   2  17    3.75    8.90
  -2   2  17   14.37    5.71
  -2  -2  17  -12.68   21.18
  -2   2  17  -20.07   21.14
  -2   2  17   33.99   24.28
  -2   2  17    9.01   16.50
  -2  -2  17   17.06   10.74
  -2   2  16  -12.66   28.83
  -2   2  16   25.86   17.55
  -2   2  16  -32.52   24.86
  -2  -2  16   31.96   13.65
  -2   2  16   43.05   11.89
  -2   2  16   45.08    8.12
  -2  -2  15   19.36   10.57
  -2   2  15    2.90    7.52
  -2  -2  15    1.08    9.29
  -2   2  15    3.06   13.90
  -2   2  15    0.40    4.40
  -2   2  14  172.41   32.06
  -2  -2  14  134.40   21.60
  -2   2  14  190.26   34.29
  -2   2  14  241.84   31.69
  -2  -2  14  208.80   32.54
  -2  -2  14  179.04   18.39
  -2   2  14  128.54   14.76
  -2   2  14  131.91   25.38
  -2   2  14  117.52   17.68
  -2   2  13    0.68    7.35
  -2  -2  13   33.75   10.14
  -2  -2  13   -2.04    7.79
   2   2 -13    0.78    3.89
  -2   2  13   -2.80    4.31
  -2   2  13   11.18   18.45
  -2   2  13   -3.91   11.31
  -2   2  13   40.32   17.67
  -2   2  13   35.65   18.98
  -2  -2  13   17.49   18.28
  -2   2  12  134.36   22.38
  -2   2  12   81.29   18.44
  -2   2  12   90.02   23.71
   2   2 -12   91.85   12.63
  -2  -2  12  109.81   13.88
  -2   2  12   83.63   22.27
  -2  -2  12  119.80   18.67
  -2  -2  12  131.68   24.19
  -2   2  12   90.92   14.17
  -2   2  12   83.66   10.80
  -2   2  11   11.66    4.50
  -2   2  11    9.22    7.19
  -2  -2  11   22.05   10.15
  -2   2  11    9.68    9.93
  -2  -2  11   28.51   15.70
  -2   2  11    4.58   11.82
  -2  -2  11   18.66    8.86
  -2   2  11   16.80   13.30
   2   2 -11   14.53    5.96
  -2   2  11    4.39   12.00
  -2   2  10  279.86   30.42
  -2   2  10  212.05   29.64
  -2  -2  10  243.43   25.76
   2   2 -10  248.54   22.32
  -2   2  10  216.01   29.52
  -2  -2  10  251.88   30.46
  -2   2  10  183.22   24.50
  -2   2  10  208.81   21.61
  -2   2   9   26.94   12.33
   2   2  -9   34.72   10.09
   2   2  -9   24.76    8.88
  -2  -2   9   24.24   11.90
   2   2  -9   28.55    7.03
  -2   2   9   25.92   11.26
  -2   2   9   28.75    7.39
   2  -2  -9   33.86    6.03
  -2  -2   9   62.75   13.88
  -2   2   9   20.33   11.47
  -2  -2   9   33.73    9.49
  -2   2   9   33.73    5.68
   2   2  -8   68.46   12.71
  -2   2   8   68.79    7.95
  -2   2   8   42.12   12.63
  -2  -2   8   73.57   14.12
   2   2  -8   78.60   13.16
   2  -2  -8   69.74    8.97
  -2   2   8   43.58   13.65
  -2   2   8   62.30    9.46
  -2   2   8   67.80    5.28
  -2   2   7    0.67    2.86
  -2  -2   7   -0.65    7.01
   2   2  -7    0.95    6.25
  -2   2   7    3.28    1.12
  -2   2   6    1.21    2.52
  -2   2   6   11.45    1.48
  -2  -2   6    3.55    7.70
  -2   2   5  289.20   19.01
  -2  -2   5  350.23   27.32
  -2   2   5  289.97   20.24
   2   2  -5  279.82   27.28
  -2   2   4 1134.21   69.46
   2  -2  -4 1120.14   74.71
  -2   2   4 1063.87   69.47
   2   2  -4 1151.49   76.55
   2  -2  -4 1046.94   69.71
   2  -2  -3  120.62    8.42
  -2  -2   3  157.96   14.25
   2  -2  -3  128.71   12.48
   2  -2  -3  135.61    8.93
   2   2  -3  121.50   14.14
   2  -2  -2  825.71   57.31
   2  -2  -2  949.52   59.35
   2  -2  -2  924.37   57.61
   2   2  -2 1005.55   60.96
  -2  -2   1  236.29   16.85
   2  -2  -1  206.10   15.42
   2  -2  -1  234.98   16.19
  -2   2   1  241.87   15.31
   2   2  -1  260.02   18.48
   2   2  -1  211.89   16.61
   2  -2  -1  213.21   15.77
   2   2  -1  216.47   18.50
  -2  -2   0  101.60    8.20
   2  -2   0   92.61    9.16
   2   2   0  102.92    9.05
  -2  -2   0   93.82    7.36
   2   2   0  106.79    9.15
  -2   2   0   88.93    8.31
  -2  -2  -1  230.48   14.31
   2  -2   1  180.87   14.83
   2   2   1  185.98   14.09
  -2   2  -1  229.24   16.63
  -2   2  -1  217.99   16.16
   2   2   1  214.64   14.11
   2   2   1  184.84   13.54
   2  -2   1  219.52   16.89
  -2  -2  -2 2894.92  178.70
   2   2   2 2601.23  176.26
   2  -2   2 3336.59  180.38
  -2  -2  -2 3493.94  177.87
  -2   2  -2 3735.84  181.77
  -2   2  -2 2992.99  180.54
   2   2   2 3296.15  180.39
   2   2   2 3077.21  177.38
   2  -2   3   23.77    6.60
   2   2   3   27.96    2.82
   2   2   3   25.29    7.06
  -2  -2  -3   25.86    3.20
  -2  -2  -3   12.66    6.30
   2  -2   4   29.78    8.08
   2   2   4   23.37    5.41
   2   2   4   25.14    2.74
  -2  -2  -4   21.05    3.53
   2   2   4   26.03    8.69
   2  -2   4   21.92    8.72
   2   2   5    9.17    1.80
   2   2   5    8.54    4.76
   2   2   5    4.23    7.07
   2  -2   5    8.40    7.48
   2  -2   5    6.28    8.27
  -2  -2  -5    7.38    2.80
   2   2   6  174.06   10.89
  -2   2  -6  200.03   19.04
   2   2   6  178.39   15.04
   2  -2   6  151.99   18.78
  -2  -2  -6  129.76    9.72
   2   2   6  179.00   19.61
   2  -2   6  173.49   18.36
  -2  -2  -7  402.13   27.12
   2   2   7  439.71   32.43
   2   2   7  457.15   38.83
  -2   2  -7  484.17   37.49
   2  -2   7  417.05   36.26
   2   2   7  436.25   27.95
   2  -2   7  399.07   37.14
   2   2   8   29.67    9.90
  -2   2  -8   47.37    8.12
  -2  -2  -8   48.36    4.35
   2   2   8   41.36   11.94
   2   2   8   35.32    7.76
   2   2   8   46.89    7.85
   2   2   8   50.03    4.68
   2  -2   8   73.45   16.29
  -2   2  -8   54.59   11.14
   2  -2   9   22.10   14.25
   2   2   9   11.35   12.90
   2   2   9    5.59    7.97
   2   2   9   10.08    2.11
  -2   2  -9   13.97    7.05
   2   2   9    6.97   11.34
   2   2   9    8.75    5.75
   2  -2   9   31.65    8.59
  -2   2  -9    8.53    4.59
   2   2   9   12.74    9.50
   2   2   9    6.06    3.90
   2   2  10   69.46   18.10
   2  -2  10   61.42   11.52
  -2   2 -10   69.95   10.34
   2   2  10   76.94   19.03
   2   2  10   43.12   13.95
   2   2  10   43.61    8.19
   2   2  10   92.31   17.01
   2  -2  10  114.62   13.64
  -2  -2 -10   39.00   16.27
   2   2  10   55.48   11.05
   2  -2  10  110.48   21.76
   2   2  11    5.04    4.82
   2   2  11    9.75   11.80
   2  -2  11    6.62    6.99
   2   2  11   46.81   18.27
   2   2  11    7.58    7.26
   2  -2  11   43.03   10.47
   2   2  11   27.77   15.28
   2   2  11   31.23   14.27
  -2   2 -11   15.14    5.32
   2  -2  11   54.91   19.88
   2   2  12  481.45   50.36
   2   2  12  455.80   47.37
   2   2  12  418.89   38.65
   2   2  12  450.12   48.79
   2   2  12  521.13   47.32
   2   2  12  424.24   34.99
   2  -2  12  505.23   38.08
   2  -2  12  454.59   41.75
  -2   2 -12  464.88   36.34
   2   2  13    6.45    5.28
  -2   2 -13   13.36    4.85
   2  -2  13   21.68   10.65
   2   2  13   13.06    8.62
   2   2  13   18.84   14.47
   2  -2  13   49.29   13.74
   2   2  13   64.67   23.82
   2  -2  14   22.01   10.37
   2   2  14   16.15    6.70
   2   2  14   -8.03   28.01
   2   2  14  -26.23   24.80
   2   2  14   26.30   17.22
   2   2  14   20.63    9.91
   2   2  15   15.27   17.25
   2   2  15    5.70   25.23
   2   2  15    5.98    8.78
   2   2  15    1.15    5.15
   2  -2  15    1.01    8.50
   2  -2  15   -4.90   19.33
   2   2  15  -15.92   21.91
   2  -2  16   -3.05   20.39
   2   2  16    5.09    5.87
   2   2  16   34.92   21.15
   2  -2  16   11.43   10.02
   2   2  16   -5.38   20.27
   2   2  16   11.41   10.06
   2   2  17    1.62    5.26
   2   2  17   -0.51    4.54
   2  -2  17    5.06   18.81
   2  -2  17    3.35    9.20
   2   2  17   28.42   20.94
   2   2  17   34.20   18.05
   2   2  17   -1.86    9.39
   2   2  18  100.02   20.72
   2   2  18  168.12   16.07
   2  -2  18  124.55   29.90
   2   2  18  106.14   16.81
   2   2  18  137.48   29.13
   2   2  19   11.05    8.28
   2   2  19   10.41    7.91
   2   2  19   29.72   13.28
   2  -2  19   33.09   20.76
   2   2  20    6.69    9.72
   2   2  20    6.93    5.64
   2  -2  20   -1.88    7.78
   2   2  20   24.67    9.76
   2  -2  21    3.41    5.57
  -2   4  20   10.32   14.02
  -2  -4  20    5.85    8.14
  -2  -4  19    1.05   11.90
  -2  -4  19    7.76    9.31
  -2   4  18  108.34   24.30
  -2  -4  18  116.38   17.27
  -2  -4  18   89.72   19.13
  -2  -4  17    7.55   13.35
  -2   4  17   52.96   27.29
  -2   4  17   -7.59   22.45
  -2   4  16  -21.69   30.12
  -2   4  16   54.92   11.54
  -2   4  16  -27.17   25.70
  -2  -4  16   12.09   14.76
  -2   4  15    8.55    8.46
  -2   4  15    5.05    4.36
   2   4 -15   -0.33    5.02
  -2   4  15    5.11    5.85
   2   4 -14  122.52   19.64
  -2   4  14  296.18   21.45
  -2   4  14  192.17   32.35
  -2   4  14  285.00   24.66
  -2   4  14  184.05   17.81
  -2   4  13    3.45    7.54
  -2   4  13    2.16    4.58
  -2   4  13   43.44   18.51
  -2   4  13   55.46   19.93
  -2   4  13    1.35    6.06
  -2  -4  13   -1.65   10.08
  -2   4  13   43.67   15.63
   2   4 -13   -0.37    5.57
  -2   4  12  312.55   35.29
  -2   4  12  173.86   33.41
  -2   4  12  309.28   24.79
  -2   4  12  390.53   30.46
  -2   4  12  245.32   34.87
  -2  -4  12  235.37   31.66
   2   4 -12  212.73   27.44
  -2   4  11   57.18   10.29
  -2  -4  11   26.79   11.12
  -2   4  11   50.95   14.41
  -2   4  11   20.49    5.99
   2   4 -11   16.81    8.33
  -2   4  11   25.59   15.07
  -2   4  11   16.29   14.94
  -2   4  11   46.08   10.35
  -2  -4  10  182.42   26.50
  -2   4  10  189.42   28.72
  -2   4  10  319.65   25.65
  -2   4  10  253.17   20.93
  -2   4  10  148.09   29.04
   2   4 -10  183.75   24.11
  -2   4  10  239.74   28.06
  -2   4   9  130.36   22.73
  -2   4   9  191.30   22.82
  -2   4   9  238.55   20.34
  -2   4   9   77.71   23.84
  -2   4   9  203.88   17.05
  -2  -4   9  168.57   22.78
  -2   4   9  328.62   20.70
  -2  -4   9  138.17   21.62
   2   4  -9  146.49   20.28
  -2   4   8 2076.85  144.37
  -2   4   8 3803.12  143.07
  -2  -4   8 1496.06  142.88
  -2   4   8 2867.08  142.88
   2   4  -8 1271.63  144.48
  -2   4   8 1180.59  145.35
  -2   4   8 2345.38  138.54
  -2  -4   8 1624.35  142.24
   2   4  -7   31.32   11.68
  -2   4   7   63.05    9.02
   2   4  -7   37.49    8.99
  -2   4   7   28.08   12.87
  -2   4   7   48.17    7.03
   2   4  -7   28.20   10.94
  -2  -4   7   38.88    8.83
   2  -4  -7   20.04    7.55
  -2   4   7   71.47    8.09
  -2  -4   7   42.34   10.01
  -2  -4   7   30.03    9.33
   2   4  -6   32.51   15.05
  -2  -4   6   32.28    9.79
   2  -4  -6    8.53    6.67
   2   4  -6   35.20    8.77
  -2   4   6   15.88   10.85
  -2  -4   6   23.07    8.83
   2   4  -6   21.63   10.73
  -2   4   6   43.60    6.44
   2  -4  -6   24.30    4.48
   2   4  -6   24.05   10.44
  -2  -4   5  101.99   11.72
   2   4  -5   51.24   16.68
   2  -4  -5   56.50    7.03
   2  -4  -5   62.53    8.62
   2   4  -5   99.05   12.44
   2   4  -5   61.51   13.53
  -2   4   5  131.61   10.15
   2   4  -5   87.41   14.81
  -2  -4   5   79.86   12.87
   2  -4  -4  479.68   33.58
   2   4  -4  455.25   46.49
   2   4  -4  971.12   44.61
   2   4  -4  742.82   47.17
   2  -4  -4  427.10   34.59
  -2  -4   4 1108.92   44.10
   2   4  -4  213.74   41.94
   2   4  -4  494.32   43.48
   2   4  -3  189.07   16.86
  -2  -4   3  206.48   16.12
  -2  -4   3  201.45   16.17
   2   4  -2 1721.93  123.95
  -2  -4   2 1987.70  122.92
   2  -4  -2 1886.57  122.43
  -2  -4   2 2050.86  123.92
  -2   4   1   15.39    3.25
  -2  -4   1   17.27    3.59
   2  -4  -1   15.31    4.23
  -2  -4   1   19.96    4.70
   2   4  -1    8.27    4.30
   2   4   0 1537.76  106.09
  -2  -4   0 1725.23  107.26
   2  -4   0 1667.77  107.02
   2  -4   0 1665.46  105.08
  -2   4   0 1715.14  106.18
  -2   4  -1  167.13   13.81
   2  -4   1  133.37   13.52
  -2  -4  -1  165.44   13.63
   2  -4   1  147.41   13.86
   2   4   1  178.07   12.39
  -2   4  -2 4017.70  237.81
  -2  -4  -2 3373.99  235.95
   2  -4   2 4063.50  238.48
  -2   4  -3    4.50    5.40
   2  -4   3    3.86    4.70
  -2   4  -3    3.32    4.05
  -2  -4  -3    2.71    2.83
  -2   4  -4   21.68    9.83
  -2   4  -4    9.58    5.10
   2   4   4   15.37    3.99
  -2   4  -4   23.78    6.74
  -2  -4  -4    8.72    3.00
   2  -4   4   14.10    5.97
  -2   4  -4    7.67   10.93
  -2   4  -4   13.77    5.57
  -2   4  -5    5.25   10.03
  -2   4  -5    5.38    6.31
   2   4   5    5.06    3.47
  -2   4  -5    1.43    4.94
  -2   4  -5    0.39    7.06
   2   4   5    5.88    4.34
   2  -4   5    4.94    5.04
  -2   4  -5    1.24    4.79
  -2   4  -5    5.18    8.29
  -2  -4  -5    0.73    2.07
  -2  -4  -5    3.16    4.82
   2  -4   6   34.98    9.44
  -2  -4  -6   35.57    7.26
  -2   4  -6   40.09    8.79
   2   4   6   77.78    8.86
  -2  -4  -6   28.42    5.98
  -2   4  -6   40.51   11.66
   2  -4   6   41.14    9.15
   2   4   6   76.20    9.79
  -2   4  -6   26.56    9.81
   2   4   6   48.72    6.73
  -2   4  -6   31.28   11.56
   2   4   7   25.72    5.30
  -2   4  -7   18.08    9.73
  -2   4  -7   19.96    7.24
   2  -4   7   16.19    7.08
  -2   4  -7    5.13    8.29
   2   4   7   37.09    7.45
   2  -4   7   21.75    8.39
   2   4   7   33.53    7.51
   2   4   7    3.93    9.43
  -2   4  -7    5.72    8.05
  -2   4  -7   26.52    8.23
   2  -4   8 1192.98  110.79
  -2   4  -8 1300.05  109.77
  -2   4  -8 1161.80  112.97
   2   4   8 1035.87  112.13
   2   4   9  125.91   23.40
   2   4   9  198.28   17.51
   2  -4   9  130.05   21.46
  -2   4  -9  142.98   20.27
   2  -4  10   15.13   10.58
   2   4  10   60.43   12.51
   2   4  10   23.46   13.08
  -2   4 -10   22.66    9.00
   2   4  10   33.32    7.29
   2   4  10   49.10   11.61
   2   4  11   46.98   15.15
   2   4  11   62.85   12.90
   2   4  11   42.60   11.19
  -2   4 -11   19.09    7.92
   2   4  11   30.31    7.00
   2  -4  11   21.84   11.51
   2   4  12  657.09   89.35
  -2   4 -12  921.87   84.49
   2  -4  12 1004.56   89.01
   2   4  12  888.46   90.96
   2   4  13  121.06   13.60
   2   4  13  218.44   29.98
   2   4  13  234.49   20.18
   2  -4  13   93.84   19.02
   2   4  13    9.43   31.26
   2   4  13  206.66   21.06
  -2   4 -13   84.50   14.63
   2  -4  14   22.27   11.88
   2  -4  14    4.50   11.70
   2   4  14   31.15    9.34
   2   4  14   16.71    6.08
   2   4  14   34.07   12.16
  -2   4 -14   17.44    7.57
   2   4  15   39.80    9.34
   2  -4  15    8.89   12.39
   2   4  15   33.70    6.96
   2   4  15   43.34   12.36
   2   4  15    2.30   24.55
   2   4  15   -3.04   26.86
   2   4  16   67.06   13.50
   2   4  16   44.69   27.12
   2   4  16   33.39    7.06
   2   4  16   33.14   23.13
   2   4  16   45.84    9.13
   2  -4  16   15.98   13.70
   2   4  17   58.21   21.69
   2   4  17   74.60   27.17
   2   4  17    3.93    5.30
   2   4  17    7.65    4.38
   2  -4  17   -1.21   10.95
   2  -4  18   76.46   16.39
   2  -4  18   28.57   17.25
   2   4  18  119.75   22.69
   2   4  18  173.13   28.00
   2  -4  19   -2.29   10.35
   2   4  19   -0.33   15.28
   2   4  20   14.54   11.52
   2  -4  20   -1.58    5.45
   2  -4  20   -2.65    7.02
  -2   6  18   37.78   10.40
  -2   6  18   42.18   11.59
  -2   6  17   44.13   13.43
  -2  -6  17   11.33    5.65
  -2   6  17   52.41   14.33
  -2   6  16   31.57   16.55
  -2   6  16   10.26   14.84
  -2  -6  16    5.34    5.90
  -2  -6  15    3.64    6.43
  -2   6  15    8.41   14.47
  -2   6  15   12.38   16.03
   2   6 -15    3.75    4.72
  -2   6  14   -5.58   18.20
  -2  -6  14   30.27    9.41
  -2   6  14    7.18   17.13
   2   6 -14   33.63    8.84
  -2   6  13  -21.28   18.50
  -2  -6  13    6.44    8.30
   2   6 -13    5.04    6.14
  -2   6  13  -27.29   21.82
  -2  -6  12   14.49    8.42
   2   6 -12   10.04    7.87
  -2   6  11   11.57   12.03
  -2  -6  11   10.04    8.13
   2   6 -11    8.60    6.97
  -2  -6  10   34.76   10.68
   2   6 -10   35.35   10.76
  -2   6  10   35.42   14.67
   2   6 -10   40.45   15.46
  -2   6   9   73.77   13.02
  -2  -6   9   37.57   11.34
   2   6  -9   61.18   16.43
  -2   6   9   37.31   15.47
  -2  -6   8   59.14   12.53
  -2   6   8  108.31   14.76
   2   6  -8   82.01   18.01
   2   6  -8   74.77   13.21
  -2   6   7   14.77    8.64
   2   6  -7    8.49    6.99
   2   6  -7    7.26   10.67
   2   6  -7    7.24    9.01
  -2  -6   7    4.63    6.71
  -2   6   6   20.12    9.51
   2   6  -6   17.20   16.37
   2   6  -6   17.15    6.87
  -2   6   6    9.99    4.32
   2   6  -6   10.69   11.62
   2   6  -6   13.58   10.18
  -2  -6   6   10.82    6.90
   2   6  -5   43.93   17.42
  -2  -6   5   43.48   10.03
   2   6  -5   60.98   12.06
   2   6  -5   59.16   15.03
   2   6  -5   62.93   14.62
  -2   6   5   67.20   13.14
  -2   6   5   50.52    8.35
   2   6  -4    0.92    6.99
  -2   6   4    4.21    3.44
   2   6  -4   -3.31   12.85
   2   6  -4   -5.13   13.40
   2   6  -4    2.27    5.52
  -2   6   4    3.88    7.93
   2   6  -3    0.43    6.46
   2   6  -3   -0.84   11.14
  -2   6   3   -0.95    8.03
   2   6  -3   -6.71   11.36
  -2   6   3    1.42    2.79
   2   6  -2    4.50    6.87
   2   6  -2    4.50    9.98
   2   6  -2   20.55   17.38
  -2   6   2   -4.93   10.01
  -2   6   2   15.25   10.83
   2   6  -2    7.34   10.44
  -2   6   2    6.17    3.57
   2   6  -1   14.71   10.17
   2   6  -1   11.61    7.23
  -2   6   1   17.84    9.53
  -2   6   1   23.17   10.49
   2  -6  -1   13.28    3.71
  -2   6   1   20.17    4.91
  -2   6   1   18.68    4.20
  -2   6   0   27.55   11.52
   2   6   0    8.39    6.60
  -2   6   0    8.87    3.47
   2   6   0    3.37    4.74
  -2   6   0    4.11    4.45
  -2   6   0   10.72    9.69
   2  -6   0    7.76    3.41
   2   6   0   18.03   10.89
  -2   6  -1  100.17   18.61
  -2   6  -1  139.20   14.73
  -2   6  -1  134.32   22.77
   2   6   1   76.30   16.16
  -2   6  -1  132.40   18.82
  -2   6  -2  144.45   24.72
  -2   6  -2  212.34   23.28
   2   6   2  251.56   18.23
   2   6   2  144.96   20.55
  -2  -6  -2  184.42   17.03
  -2   6  -2  177.81   23.69
  -2   6  -2  227.03   20.52
  -2   6  -2  127.03   23.34
   2   6   3    6.23    8.94
  -2   6  -3    6.92    5.17
  -2   6  -3    6.98    7.63
  -2   6  -3   -1.14   10.96
   2   6   3    7.83    3.63
   2   6   4   10.79    3.98
  -2   6  -4    1.26   10.98
  -2   6  -4   17.30    8.72
  -2   6  -4   12.00    7.04
   2   6   4   19.79    9.51
  -2   6  -5    1.98    7.75
   2   6   5   12.01    8.98
  -2   6  -5   -3.43   12.74
  -2   6  -5    8.18   12.07
   2   6   5   -5.16    8.07
  -2   6  -5    2.40    5.37
  -2   6  -6    4.18    8.18
  -2   6  -6    2.40   11.33
   2   6   6    8.15    8.90
  -2   6  -6    5.39    6.32
   2   6   6   -9.39   10.41
   2  -6   6    1.02    4.93
   2   6   7   -6.80   12.04
  -2   6  -7   -1.98   13.24
  -2   6  -7   10.38    8.25
  -2   6  -7   12.65   10.22
   2  -6   7    4.04    5.96
   2   6   7   29.54   10.09
  -2   6  -8  132.19   17.91
  -2   6  -8  127.64   21.48
   2  -6   8  101.10   16.14
   2   6   8  155.99   18.28
   2   6   9   48.63   12.55
   2  -6   9   35.66   10.69
   2   6  10    9.37   10.41
  -2   6 -10    6.40    8.10
   2  -6  10    3.28    7.70
   2   6  11   13.31   10.27
  -2   6 -11    5.85    6.92
   2   6  11   -7.94   19.29
   2  -6  11    2.05    6.77
  -2   6 -12   17.48    8.28
   2  -6  12   26.83    9.48
   2   6  12    2.33   16.52
   2   6  12   10.20   17.89
   2   6  12   49.72   10.84
   2   6  13    6.05   16.99
   2  -6  13    6.01    6.52
   2   6  13    2.21   15.11
  -2   6 -13    1.95    5.46
   2   6  13    9.67    7.74
   2  -6  14   17.03    7.89
  -2   6 -14   21.68    6.97
   2   6  14   42.39   17.49
   2   6  14   18.27    7.64
   2   6  14   44.85   18.38
   2   6  15   45.30   16.56
   2  -6  15   10.78    6.51
   2   6  15   48.74   17.44
   2   6  16   50.53   15.02
   2   6  16   45.16   14.42
   2  -6  16   -0.26    4.64
  -2   6 -17    0.57    1.84
   2   6  17   21.75   12.14
   2  -6  18   11.94    7.57
   2   6  18   48.31   11.35
   2   8 -16    3.83    1.51
   2   8 -15    3.62    2.16
   2   8 -15    0.47    1.26
  -2   8  14   34.63    8.35
  -2  -8  14   28.37    4.90
   2   8 -14   20.83    3.91
   2   8 -13    2.36    3.91
  -2  -8  13    4.84    3.48
   2   8 -13    4.01    2.84
   2   8 -12    8.83    4.14
  -2   8  12   12.09    7.49
  -2  -8  12    6.11    3.91
  -2   8  11   13.75    8.84
  -2  -8  11    3.47    4.24
   2   8 -10   62.62   11.04
  -2  -8  10   29.29    7.34
  -2   8  10   82.75   14.86
  -2   8  10   41.50   11.21
  -2   8   9   61.63   12.05
   2   8  -9   77.61   12.86
  -2   8   8  240.77   25.69
   2   8  -8  125.01   18.32
   2   8  -7   36.10    9.88
   2   8  -7   39.71   12.73
  -2   8   7   35.92    7.06
  -2   8   7   67.59   16.82
   2   8  -7   36.78   15.10
  -2   8   6    9.25    4.95
   2   8  -6    3.55    7.88
  -2   8   6   20.68   14.03
   2   8  -6   13.65   12.15
   2   8  -6   12.08   10.30
  -2   8   5    0.74    3.80
   2   8  -5    6.28    6.36
  -2   8   5   29.54   14.99
   2   8  -5    2.85    8.04
  -2   8   5    2.67    9.28
   2   8  -5    5.23   11.62
   2   8  -5    4.83   13.75
   2   8  -4   95.37   22.71
   2   8  -4  140.77   16.58
   2   8  -4  140.19   13.02
  -2   8   4  228.02   28.14
  -2   8   4  189.91   23.77
   2   8  -4  139.61   21.26
  -2   8   4   78.35   17.10
   2   8  -4  121.94   19.14
  -2   8   4  130.94   14.32
   2   8  -3    7.15    8.45
   2   8  -3   16.53    6.91
   2   8  -3   17.89   14.85
  -2   8   3   10.25    5.29
   2   8  -3   18.47   11.10
  -2   8   3   47.55   20.18
   2   8  -3   18.01    4.56
  -2   8   3    8.24    9.95
  -2   8   3   22.09   13.33
  -2   8   2   38.78   14.42
   2   8  -2   79.24   10.99
   2   8  -2   70.68   13.79
  -2   8   2  102.23   20.83
   2   8  -2   87.54   10.12
  -2   8   2  100.79   19.67
   2   8  -2   55.91   18.04
  -2   8   2   67.27    9.78
   2   8  -2   66.08    8.05
  -2   8   1   -1.61   10.67
   2   8  -1   -8.59   13.71
   2   8  -1    3.69    2.96
  -2   8   1   -0.81    4.10
  -2   8   1   -6.54   13.79
  -2   8   1    4.22   16.70
   2   8  -1    3.50    4.37
   2   8  -1    5.33    4.39
  -2   8   0   23.61    6.20
  -2   8   0  -15.02   18.05
   2   8   0   13.83   13.84
   2   8   0   26.17    6.26
  -2   8   0   18.68    4.59
  -2   8   0   15.78   14.18
   2   8   0    9.22   16.88
  -2   8   0    5.10   11.96
  -2   8  -1  198.91   16.46
   2   8   1  171.18   27.14
  -2   8  -1  141.01   25.37
  -2   8  -1  188.57   18.22
   2   8   1  240.49   27.49
  -2   8  -1  183.79   26.92
   2   8   1  121.05   23.46
  -2   8  -1  236.94   18.81
  -2   8  -1   99.17   23.22
   2   8   1  202.79   17.65
  -2   8  -2  475.24   34.34
   2   8   2  555.18   43.52
  -2   8  -2  435.99   41.78
   2   8   2  420.12   41.67
  -2   8  -2  483.77   32.60
   2   8   2  447.85   33.60
  -2   8  -2  430.56   34.81
   2   8   2  318.59   39.20
  -2   8  -2  339.94   42.05
  -2   8  -3    3.08    3.84
   2   8   3    7.20   10.41
  -2   8  -3    3.93    4.69
  -2   8  -3    2.94    4.85
  -2   8  -3   -6.36   13.18
   2   8   3   12.01   14.45
   2   8   3   -0.40    3.93
  -2   8  -4   55.21   13.26
   2   8   4   56.92    8.79
  -2   8  -4   78.62   10.66
   2   8   4   60.16   15.79
  -2   8  -4   78.93    9.36
  -2   8  -4   80.48   12.28
  -2   8  -5    3.37    6.18
  -2   8  -5    5.32    5.22
  -2   8  -5    6.19    4.29
   2   8   5   19.64   12.42
  -2   8  -6   96.68   20.66
  -2   8  -6  107.41   11.99
  -2   8  -6  107.97   15.11
   2   8   6   70.01   17.47
  -2   8  -7   28.47    6.92
  -2   8  -7   37.41    9.85
  -2   8  -8  119.08   16.10
  -2   8  -8  127.57   13.39
  -2   8  -9   23.66    6.78
  -2   8  -9   21.60    8.65
   2   8   9   39.14   10.07
   2   8   9    3.58   10.85
  -2   8  -9   21.15    6.65
  -2   8 -10    5.88    7.80
  -2   8 -10   15.36    5.53
  -2   8 -10   10.47    5.20
   2   8  11   34.52   10.33
  -2   8 -11   18.83    5.32
   2   8  12   30.01   10.58
  -2   8 -12   30.84    5.79
   2   8  13   10.24    8.32
   2   8  13   12.63    6.82
  -2   8 -13    4.17    3.26
  -2   8 -13    2.97    2.49
   2   8  14    8.78    4.72
   2   8  14    9.36    7.02
  -2   8 -14    6.54    2.82
  -2   8 -14    4.34    2.01
  -2   8 -15   -1.30    1.85
   2   8  15   -0.43    4.72
   2  10 -11   -0.60    1.35
   2  10 -11    0.22    1.40
   2  10 -10    4.28    1.97
   2  10 -10    4.78    2.27
   2  10  -9    3.89    1.76
  -2  10   9    9.20    4.60
   2  10  -9    7.49    2.43
   2  10  -8   13.17    3.54
   2  10  -8   13.48    2.88
  -2  10   8    9.61    6.26
   2  10  -7    5.97    3.17
   2  10  -7    7.55    2.49
   2  10  -6    0.10    1.88
  -2  10   6    1.77    1.96
   2  10  -6    0.28    2.41
  -2  10   6   -7.36    8.82
   2  10  -5    1.35    1.83
  -2  10   5    2.97    2.34
   2  10  -5    1.03    3.02
  -2  10   5   -2.24    8.02
   2  10  -4   -3.17    7.56
  -2  10   4    5.76    8.20
   2  10  -4    1.76    2.79
  -2  10   4    1.99    2.63
  -2  10   3    1.38    2.58
  -2  10   3   -0.57    2.15
   2  10  -3    0.59    2.57
  -2  10   2   -0.45    2.21
  -2  10   2    6.29    8.77
  -2  10   2    1.15    2.96
   2  10  -2   -1.01    2.65
   2  10  -1   -0.14    2.55
  -2  10   1    1.67    2.53
  -2  10   1    4.51    8.15
   2  10   0    0.56    1.98
  -2  10   0   -0.92    2.45
  -2  10   0   -0.76    8.02
   2  10   0   -1.74    8.69
  -2  10  -1    4.07    3.00
   2  10   1    2.11    8.72
  -2  10  -1    7.62    8.94
   2  10   1    4.74    2.46
   2  10   1   12.07    9.50
   2  10   2   12.60    3.37
   2  10   2   15.87    9.43
  -2  10  -2   11.29    9.18
   2  10   2    8.83    8.28
  -2  10  -2   16.27    4.34
  -2  10  -3    0.51    1.78
   2  10   3    3.00    7.32
  -2  10  -3    1.11    3.07
   2  10   3   -1.05    9.28
  -2  10  -4   -1.41    3.19
   2  10   4    0.92    2.16
  -2  10  -4    1.18    1.80
   2  10   4   -9.08   10.95
   2  10   5   -0.58    1.84
   2  10   5   -7.09    9.54
  -2  10  -5   -0.54    2.02
  -2  10  -5   -1.07    2.83
  -2  10  -6    0.86    2.11
  -2  10  -6    0.14    2.70
  -2  10  -6    2.21    3.11
   2  10   6  -13.95   11.92
   2  10   6   -7.04    8.72
   2  10   7   -9.62   11.18
   2  10   7   -4.74    7.74
  -2  10  -7    1.58    2.20
  -2  10  -7    2.89    2.28
  -2  10  -8    3.13    2.33
  -2  10  -8    3.43    1.98
   2  10   9   -1.68    5.43
   2  10   9   -5.53    8.83
  -2  10  -9    0.11    2.30
  -2  10  -9    1.09    1.90
  -2  10 -10    0.91    1.82
  -2  10 -10   -0.62    1.76
   2  10  10   -0.42    3.73
  -2  10 -11   -0.60    1.22
  -2  10 -11    0.62    1.17
  -3   1  21   17.06    8.24
  -3  -1  21    1.05    8.92
  -3  -1  20    3.01    8.83
  -3  -1  20   -2.04    5.44
  -3   1  20   -1.53    7.59
  -3  -1  20   12.49   20.96
  -3   1  19   39.60   11.67
  -3   1  19   57.23    8.59
  -3   1  19   50.62   12.82
  -3   1  19   91.03   19.87
  -3  -1  19   48.57   14.33
  -3   1  19  109.75   26.98
  -3  -1  19   35.07    8.88
  -3   1  18    5.14    8.63
  -3   1  18   38.91   18.80
  -3  -1  18   11.11    7.87
  -3   1  18    4.44    5.05
  -3   1  18   14.17   13.62
  -3   1  18    3.68   17.87
  -3  -1  18   -2.21   23.65
  -3  -1  18    6.30   11.33
  -3   1  17  154.52   27.38
  -3  -1  17  172.13   21.02
  -3  -1  17  149.66   18.21
  -3   1  17  117.77   13.76
  -3   1  17  117.01   18.43
  -3  -1  17  118.21   22.56
  -3  -1  17  112.88   34.06
  -3   1  17  133.94   30.09
  -3   1  16  -35.59   21.78
  -3  -1  16  -10.47   22.30
  -3  -1  16   47.91   14.16
  -3   1  16    2.39    4.84
  -3  -1  16    7.84    8.06
  -3   1  16   11.45   17.82
  -3  -1  16    0.55   11.74
  -3   1  16    1.65    9.04
  -3  -1  15  338.76   31.36
  -3   1  15  350.30   29.16
  -3   1  15  260.36   30.47
  -3   1  15  350.03   48.67
  -3  -1  15  400.27   35.34
  -3   1  15  204.80   36.54
  -3   1  15  317.23   41.75
  -3   1  14    4.27    4.30
  -3  -1  14    3.18    8.04
  -3   1  14   41.14   20.04
  -3  -1  14   10.70   11.77
  -3   1  14    5.51    8.68
  -3   1  14    0.93   21.75
  -3   1  14   -2.99   14.22
  -3  -1  13    2.10   11.66
  -3   1  13   22.54    6.44
  -3   1  13   24.48    9.51
  -3  -1  13   17.41    9.46
  -3   1  13   74.31   21.26
  -3   1  13   60.71   18.22
  -3   1  13   17.88   20.44
  -3   1  12    8.56    4.76
  -3   1  12    6.92   15.02
  -3   1  12   17.17   14.04
  -3  -1  12   13.50    8.31
  -3   1  12    7.99    7.64
  -3   1  12   37.91   13.98
  -3  -1  12   42.79   15.06
  -3  -1  11  446.97   33.86
  -3   1  11  227.38   26.67
  -3   1  11  292.62   34.93
  -3  -1  11  343.10   31.36
  -3   1  11  302.81   26.07
  -3   1  11  365.93   34.48
  -3  -1  11  328.18   33.62
  -3   1  11  270.36   36.51
  -3   1  11  355.75   28.77
  -3  -1  10   25.85    6.20
   3   1 -10   25.40    8.58
  -3  -1  10   40.64   12.38
  -3  -1  10   27.52    8.60
  -3  -1  10   19.13    8.69
  -3   1  10   20.53   10.34
  -3   1  10   15.74    5.14
  -3  -1  10   27.30   11.68
   3  -1 -10   17.74    6.85
  -3   1  10   25.92    6.79
  -3   1  10   13.47   11.52
  -3   1  10   22.68   11.49
  -3  -1   9  774.81   52.51
  -3  -1   9  755.68   55.92
  -3  -1   9  601.41   51.05
   3   1  -9  635.12   53.16
  -3   1   9  601.29   54.87
  -3  -1   9  626.01   56.11
  -3   1   9  804.03   51.40
  -3   1   9  534.94   55.75
  -3  -1   9  649.53   53.36
  -3   1   9  685.43   44.15
  -3   1   9  718.70   55.34
  -3   1   8    0.10    1.24
  -3  -1   8    2.05    6.32
  -3   1   8    0.43    4.22
   3  -1  -7   59.69   14.87
  -3  -1   7   75.42   13.62
   3   1  -7   56.29   14.16
  -3   1   7   78.88   10.54
  -3   1   7   75.29    6.09
   3  -1  -6   58.61   13.25
  -3   1   6   79.48    9.51
   3   1  -6   58.29   14.14
  -3   1   6   74.23    5.80
  -3  -1   6   75.03   12.10
  -3   1   5  183.66   14.55
  -3   1   5  162.55   11.16
   3  -1  -5  169.30   19.44
   3   1  -5  159.35   18.99
  -3   1   4   46.10    5.76
   3  -1  -4   36.67    8.41
   3   1  -4   35.99    9.81
  -3   1   4   43.01    3.15
   3  -1  -4   36.03    9.60
   3  -1  -3 2233.48  140.39
   3  -1  -3 2409.30  142.42
  -3   1   3 2161.07  138.33
   3   1  -3 2095.53  142.40
   3  -1  -2    3.13    2.33
  -3   1   2    2.40    1.14
   3   1  -2    2.89    4.42
  -3  -1   2    1.69    3.70
   3   1  -1 1065.25   69.09
  -3  -1   1 1147.52   69.03
   3  -1  -1 1071.77   67.94
   3  -1   0  278.89   19.24
   3   1   0  254.11   18.84
  -3  -1  -1 3029.92  184.08
   3   1   1 3078.37  183.94
  -3   1  -1 2342.06  186.28
  -3  -1  -1 3070.76  186.26
   3   1   1 2542.07  186.48
   3   1   2  228.06   13.51
  -3   1  -2  143.37   18.63
  -3  -1  -2  204.27   13.67
  -3  -1  -2  165.41   17.53
   3   1   2  184.02   13.42
  -3  -1  -3  565.21   38.27
  -3  -1  -3  597.41   37.10
  -3   1  -3  496.04   40.55
   3   1   3  617.62   37.71
   3  -1   3  534.28   41.86
   3   1   4  194.84   13.04
  -3   1  -4  206.25   17.45
   3  -1   4  162.99   18.40
  -3  -1  -4  186.74   12.81
   3   1   4  141.92   19.32
  -3  -1  -4  160.30   13.82
  -3  -1  -5  667.11   42.85
   3  -1   5  614.81   49.18
   3   1   5  653.75   42.52
   3   1   5  577.73   49.69
  -3   1  -5  687.16   47.73
   3   1   6   11.44    9.99
   3   1   6    9.19    2.38
  -3  -1  -6    9.20    3.20
   3  -1   6    4.83    8.88
   3   1   6    8.96    8.10
   3  -1   6    8.74    8.51
  -3   1  -6    9.68    6.81
   3  -1   7  814.93   68.32
   3  -1   7 1019.16   63.51
  -3   1  -7  858.20   65.74
   3   1   7  904.23   59.00
   3   1   7  873.13   69.99
   3  -1   7  891.77   68.84
  -3  -1  -7  933.31   60.23
   3   1   7  844.55   66.72
   3   1   8   64.79    6.90
   3  -1   8   77.06   10.11
   3   1   8   74.08   16.91
   3   1   8   66.53   12.88
   3  -1   8   70.51   15.94
   3  -1   8   62.02   10.17
  -3  -1  -8   76.72    8.25
  -3   1  -8   74.68   11.57
   3   1   8   85.11   14.09
   3  -1   8   60.13   14.65
   3   1   9 1157.31   93.26
   3   1   9 1276.68   92.01
  -3  -1  -9 1294.98   80.10
   3   1   9 1304.43   88.66
   3  -1   9 1209.87   92.55
   3   1   9 1302.42   88.42
   3  -1   9 1076.55   83.80
  -3   1  -9 1269.13   85.76
   3   1   9 1196.88   81.15
   3   1   9 1171.50   92.62
   3  -1   9 1337.68   83.37
   3  -1   9 1224.37   92.24
   3   1   9 1204.68   78.44
   3  -1   9 1147.90   82.79
   3   1   9  937.50   86.33
   3  -1  10    8.73   11.26
   3   1  10    0.82    1.75
   3  -1  10    3.78    6.09
  -3  -1 -10   -6.70   14.40
   3  -1  10   -0.59    8.27
   3   1  10   -1.53    9.14
   3   1  10   43.28   17.00
   3   1  10    4.96    4.04
   3   1  10   40.74   13.95
   3  -1  10    1.17    3.32
  -3   1 -10    3.59    5.74
   3   1  10    3.26    5.53
   3   1  10   10.20   13.81
   3   1  11 2316.24  136.38
   3   1  11 2013.87  150.85
   3   1  11 1780.15  144.57
   3   1  11 1638.82  139.84
   3  -1  11 2024.75  137.32
   3   1  11 2515.24  146.13
   3  -1  11 2051.46  139.33
   3  -1  12    4.12    6.98
   3  -1  12   24.07   13.44
   3   1  12   -4.74   14.03
   3   1  12    5.67    4.82
   3   1  13   88.25   11.99
   3  -1  13   77.01   13.88
   3   1  13   36.40   12.15
   3  -1  13   55.17   21.05
   3   1  13  151.37   32.23
   3   1  13   52.77   19.66
   3   1  13   25.25   21.29
   3   1  13   -8.95   19.38
   3  -1  13  107.39   18.57
   3   1  14    4.80    9.06
   3   1  14   15.02   20.85
   3  -1  14    5.94    8.60
   3   1  14  -14.25   20.25
   3  -1  14   -2.76   18.08
   3  -1  14   48.88   16.60
   3   1  14    0.85   15.55
   3   1  15   16.28    7.25
   3  -1  15   16.05   19.20
   3  -1  15   69.28   17.94
   3   1  15   68.49   24.45
   3   1  15    7.32   16.61
   3  -1  15   13.56    9.15
   3   1  15   17.12   11.05
   3   1  15   14.72   19.55
   3   1  16   -0.45    9.65
   3  -1  16   -5.27   19.70
   3  -1  16    0.44    8.38
   3   1  16   -3.88    6.82
   3   1  16    0.99   19.55
   3   1  16   28.09   16.90
   3   1  17   56.46   10.53
   3  -1  17   71.19   28.26
   3   1  17   60.67   14.39
   3   1  17   86.80   28.02
   3   1  17   90.93   17.85
   3   1  18   17.10    6.93
   3   1  18   13.75    9.83
   3  -1  18   18.29   22.43
   3   1  18   41.64   12.43
   3   1  19   10.29    6.40
   3   1  19    1.79    9.45
   3  -1  19    0.58    7.74
   3  -1  20    3.34    6.78
   3   1  20   18.87    7.47
   3   1  20   12.25   10.03
   3  -1  21  169.21   18.35
   3   1  21  227.17   22.41
  -3  -3  21    6.27    7.34
  -3   3  20   60.05   15.40
  -3  -3  20    6.99   10.58
  -3   3  20   54.44   23.14
  -3  -3  20    0.74    6.10
  -3  -3  20   29.39   14.84
  -3  -3  19   24.89   16.00
  -3  -3  19   55.55   19.66
  -3   3  19  111.79   27.20
  -3   3  19   93.21   12.20
  -3  -3  19   40.32   12.06
  -3   3  19   50.23   18.79
  -3  -3  18   22.51   16.56
  -3  -3  18   18.63   10.47
  -3   3  18   43.01   27.15
  -3   3  18   19.02   21.98
  -3  -3  18   27.67   18.58
  -3   3  18   40.35    9.34
  -3   3  17   70.56   29.06
  -3  -3  17  124.49   29.24
  -3   3  17   69.47   32.75
  -3  -3  17  153.58   22.70
  -3   3  17  199.63   29.57
  -3   3  17  202.30   19.80
  -3  -3  16   14.02   13.12
  -3   3  16   16.41    9.26
  -3   3  16   29.24    8.63
  -3   3  16   35.55   16.01
  -3   3  15  290.65   38.76
  -3  -3  15  200.82   29.38
  -3   3  15  394.77   25.59
   3   3 -15  193.14   23.30
  -3   3  15  278.14   34.47
  -3   3  15  310.08   39.93
  -3   3  15  238.55   25.76
  -3   3  14   59.50   21.89
  -3   3  14   13.99    4.77
  -3   3  14   22.88   13.65
  -3   3  14    9.58    8.72
  -3  -3  14   11.65   10.17
  -3   3  14   48.31   20.40
   3   3 -14   14.92    6.43
  -3   3  14   76.32   23.73
  -3   3  14   23.18    6.20
  -3   3  13   43.87   19.11
   3   3 -13   10.73    7.27
  -3   3  13    8.37    4.61
  -3  -3  13    5.11   10.07
  -3   3  13    5.47   11.18
  -3   3  13    2.48    7.82
  -3   3  13   33.85   18.31
  -3   3  13   24.11   17.36
  -3   3  13   15.60    5.55
  -3  -3  13   39.54   18.45
  -3   3  12    2.99    3.63
  -3  -3  12   19.16   14.53
  -3   3  12   10.88   14.38
  -3   3  12    6.10   10.00
  -3   3  12   -0.71   14.31
  -3   3  12    3.82   12.71
   3   3 -12    1.75    5.74
  -3   3  12    5.70    6.78
  -3   3  12    9.18    4.49
  -3   3  11  299.11   19.99
  -3   3  11  172.21   29.61
  -3   3  11  187.91   27.93
  -3   3  11  240.56   18.37
   3   3 -11  157.54   21.74
  -3   3  11  171.30   24.98
  -3   3  11  142.57   27.71
  -3  -3  11  259.14   29.88
  -3   3  11  211.65   21.59
   3   3 -10    6.97    6.72
   3   3 -10    7.02   10.09
  -3   3  10   10.67    4.28
  -3   3  10    8.88    9.13
  -3  -3  10    7.65   10.05
  -3   3  10   13.22   11.80
  -3   3  10    4.39    3.54
  -3   3  10    0.44    7.71
  -3   3  10   13.37    6.25
  -3   3  10   -3.93   13.00
  -3   3   9  369.03   41.71
   3   3  -9  444.86   42.98
  -3   3   9  510.06   33.02
  -3  -3   9  391.21   39.82
  -3  -3   9  394.99   40.68
  -3   3   9  378.99   40.12
  -3   3   9  335.30   42.93
  -3   3   9  454.05   35.52
  -3   3   9  357.07   37.84
   3   3  -8   13.95    9.05
  -3  -3   8   14.57    6.98
  -3  -3   8   17.95    8.63
  -3   3   8   23.04    6.61
  -3   3   8   10.35   10.74
  -3  -3   8   11.27    8.88
  -3   3   8   22.45    4.39
  -3   3   8   23.51   12.15
  -3   3   8   11.03    6.85
  -3   3   7    4.56    4.29
   3  -3  -7    4.05    1.00
  -3  -3   7    2.70    6.23
   3   3  -7    1.32    5.55
  -3   3   7    4.61    9.45
  -3   3   7    5.24    1.42
   3   3  -6    7.41    6.08
   3  -3  -6    1.27    0.94
  -3  -3   6    3.17    6.07
   3   3  -5 1179.93   71.28
   3  -3  -5  911.62   61.89
  -3  -3   5 1303.16   70.97
   3  -3  -5 1025.13   62.99
   3   3  -4   32.64    7.93
   3   3  -4   42.45    8.56
   3  -3  -4   35.53    3.81
   3  -3  -4   35.13    3.58
  -3  -3   4   51.27    8.24
   3  -3  -3  573.75   38.38
   3  -3  -3  521.70   38.13
   3   3  -3  632.96   42.18
   3   3  -3  670.12   43.98
   3  -3  -2    0.88    2.03
   3   3  -2    1.70    3.83
  -3  -3   2    2.37    3.47
   3   3  -2   -1.42    4.34
   3  -3  -2    2.98    2.46
  -3  -3   2    2.43    3.45
  -3  -3   1 3394.20  195.92
   3  -3  -1 3546.23  195.38
   3   3  -1 3139.69  196.58
   3  -3  -1 3287.46  194.13
  -3  -3   1 3373.99  194.89
  -3   3   1 2710.27  193.91
   3  -3  -1 2829.32  195.29
   3   3  -1 2824.63  194.14
   3  -3   0  187.71   18.29
  -3  -3   0  311.13   17.55
   3   3   0  224.74   18.54
  -3  -3   0  258.09   18.46
  -3   3   0  255.13   17.96
   3  -3   0  210.47   19.09
   3  -3   1 4026.14  273.69
   3   3   1 4092.56  270.43
   3  -3   1 4326.21  274.40
   3  -3   1 4494.61  271.17
  -3   3  -1 4912.27  273.33
   3   3   1 4574.96  271.33
  -3  -3  -1 4142.82  271.80
   3  -3   2  226.69   17.50
   3   3   2  217.91   17.03
  -3   3  -2  268.92   19.75
   3  -3   2  209.46   19.71
  -3  -3  -2  217.87   16.60
  -3   3  -2  221.74   18.37
   3  -3   3  273.30   20.49
  -3  -3  -3  238.51   17.97
   3   3   3  286.39   20.37
  -3  -3  -3  203.69   18.17
   3   3   3  247.83   17.48
   3  -3   3  258.11   22.23
  -3   3  -3  222.64   20.66
  -3   3  -3  334.42   22.47
  -3  -3  -4    1.48    2.15
  -3   3  -4   -7.08    8.50
   3   3   4    1.24    1.56
   3  -3   4    4.47    4.77
  -3  -3  -4   10.22    6.03
  -3   3  -4   -0.64    4.21
   3   3   4    1.56    4.34
   3  -3   4    3.21    5.64
  -3  -3  -5  296.76   26.35
  -3  -3  -5  302.32   24.07
  -3   3  -5  313.24   29.67
   3   3   5  365.66   28.01
   3  -3   5  350.61   27.76
   3  -3   5  348.70   29.55
   3   3   5  325.15   22.33
   3   3   5  323.55   21.75
  -3   3  -6   43.72    9.83
  -3  -3  -6   40.84    6.32
   3   3   6   44.50    4.55
   3  -3   6   40.47   10.14
   3   3   6   48.64    7.43
   3  -3   6   42.47    9.36
   3   3   6   44.85    4.68
  -3  -3  -6   37.99   10.16
  -3   3  -6   42.37    8.09
  -3   3  -6   53.89   11.11
   3   3   6   47.69    9.39
  -3   3  -6   33.93   12.41
   3  -3   7    8.13    6.69
  -3   3  -7    1.31   10.91
   3   3   7   14.05    7.73
   3   3   7   14.34    4.21
   3   3   7   13.35    5.39
   3  -3   7   12.57    6.78
  -3   3  -7   10.66    7.46
  -3   3  -7   12.01    5.76
   3   3   7   10.11    2.07
   3   3   7    7.59    2.33
  -3  -3  -7   11.32    8.84
  -3  -3  -7    7.89    3.66
  -3  -3  -8    2.63    8.67
   3   3   8    7.23    7.93
   3   3   8    0.23    5.13
   3   3   8    1.04    3.61
   3   3   8   -3.19    9.32
   3   3   8    2.51    1.47
  -3   3  -8    1.75    5.31
   3   3   8    7.04   11.03
  -3   3  -8    2.18    4.20
   3  -3   8    3.27    6.60
  -3   3  -8   -5.66   11.47
   3  -3   8   -0.41    5.93
  -3   3  -9  216.85   22.09
   3   3   9  312.09   21.31
   3   3   9  214.71   29.57
  -3  -3  -9  197.53   25.79
   3   3   9  234.06   22.38
   3  -3   9  198.62   24.64
  -3   3  -9  161.83   27.43
   3   3   9  206.81   27.47
   3   3   9  277.32   28.76
   3   3  10  292.57   32.77
   3   3  10  329.89   35.55
   3   3  10  400.19   27.27
   3   3  10  287.18   33.45
   3   3  10  330.56   36.19
  -3   3 -10  297.46   28.12
   3  -3  10  285.17   31.39
   3   3  10  307.37   28.58
   3  -3  11  606.79   56.01
   3   3  11  795.65   63.72
   3   3  11  536.97   58.22
   3   3  11  914.51   52.02
  -3   3 -11  605.86   52.24
   3   3  11  697.18   54.03
   3   3  12   20.82    9.97
   3   3  12   36.05    7.82
  -3   3 -12   19.37    6.92
   3   3  13  204.93   31.25
   3   3  13  268.25   32.73
  -3   3 -13  152.27   17.44
   3   3  13   27.07   25.82
   3   3  13  211.39   18.10
   3   3  13   15.26   30.55
   3   3  13  153.45   20.38
   3   3  14   20.29   10.58
   3   3  14   60.50   20.62
   3   3  14  -25.36   25.18
   3  -3  14   26.78   16.67
   3   3  14  -25.25   29.15
   3   3  14   34.38    8.10
   3   3  15   11.88    9.94
   3  -3  15    7.14   16.39
   3   3  15   10.29    4.90
   3  -3  15    8.13   10.40
   3   3  15   22.63    8.05
   3   3  15  -12.43   25.79
   3  -3  16   -3.52   15.19
   3   3  16   10.15    9.53
   3  -3  16   12.25   10.86
   3   3  16   29.87   21.13
   3   3  16    9.28    5.18
   3   3  16   14.05    7.37
   3  -3  17   24.81   17.00
   3  -3  17   55.64   20.19
   3   3  17   83.72   13.74
   3   3  17   67.74   22.74
   3  -3  17   70.21   15.49
   3   3  17   95.48   12.97
   3   3  17   49.00    8.08
   3   3  18    4.37    4.34
   3   3  18   15.55    8.77
   3   3  18    3.59    5.98
   3  -3  18    8.86   15.58
   3   3  18   35.47   18.78
   3  -3  18    8.76   13.86
   3   3  19   28.67    9.58
   3  -3  19   34.01   15.31
   3   3  19   10.37   16.27
   3   3  19    6.12    5.38
   3  -3  19    5.68   12.76
   3  -3  20    3.90    9.27
   3   3  20    9.80   11.56
   3  -3  20   -4.99    7.20
  -3   5  19   72.25   14.41
  -3   5  19   57.80   16.64
  -3   5  18   38.12   16.29
  -3  -5  18    3.01    6.81
  -3   5  18   58.68   20.29
  -3  -5  17    7.19    8.83
  -3  -5  17   32.15   10.23
  -3  -5  16    1.62    8.01
  -3  -5  16   -1.62    9.70
  -3   5  16   -7.59   22.76
   3   5 -16    4.21    4.53
   3   5 -15  100.16   14.90
  -3   5  15   37.18   23.97
  -3   5  15   56.74   26.81
   3   5 -14    5.35    6.77
  -3  -5  14    8.75   10.09
  -3   5  13   61.32   19.41
  -3   5  13   40.69    8.00
   3   5 -13   24.10    9.03
  -3  -5  13   29.76   12.64
  -3   5  12   76.07   10.25
  -3   5  12   55.78   19.19
   3   5 -12   52.26   12.33
  -3  -5  12   43.77   14.23
  -3   5  11  121.33   13.41
  -3  -5  11   89.09   17.39
   3   5 -11   82.51   15.14
  -3   5  11   93.91   22.85
  -3  -5  10   10.04    9.39
  -3   5  10   11.70    6.43
   3   5 -10   -0.66   11.99
   3   5 -10    3.46    7.79
  -3   5  10   -3.94   15.64
  -3   5   9  282.72   41.12
   3   5  -9  358.39   34.88
  -3   5   9  432.75   31.31
   3   5  -9  311.03   38.81
  -3  -5   9  301.20   34.95
  -3   5   8   26.83    7.42
  -3  -5   8   21.12    9.19
  -3   5   8   14.98   14.12
  -3   5   8   24.67    8.13
   3   5  -8   16.86   11.71
   3   5  -8   -1.31   10.79
  -3  -5   7    3.90    7.40
   3   5  -7    2.49   13.65
   3   5  -7    9.12    9.33
  -3   5   7   13.15   12.65
   3   5  -7   11.54   11.10
  -3   5   7   20.16    7.03
  -3   5   7   13.59    7.16
  -3   5   6   26.86   12.28
  -3   5   6   21.69    7.29
  -3  -5   6   21.15    5.74
   3   5  -6    3.89   10.17
   3   5  -6    2.27   12.50
  -3   5   6    5.35    3.43
   3   5  -6   15.82    9.16
  -3  -5   6   16.16    7.75
   3   5  -5  168.02   25.30
   3   5  -5  145.86   28.63
  -3   5   5  338.90   22.59
   3   5  -5  257.55   27.17
  -3  -5   5  307.71   21.27
  -3   5   5  239.95   28.29
  -3   5   5  138.37   17.70
  -3  -5   5  227.27   23.14
   3   5  -5  253.46   21.64
  -3  -5   4   10.42    3.91
  -3  -5   4   10.97    3.87
   3   5  -4    8.42    7.27
   3   5  -4   10.34    4.21
   3   5  -4    4.19   11.76
  -3  -5   4    8.30    5.78
  -3   5   4   17.74    7.92
  -3   5   4    7.16    3.55
   3  -5  -4    5.09    2.41
   3   5  -4   -0.44   10.08
  -3   5   3    4.99    7.30
  -3  -5   3    8.07    3.55
   3   5  -3    8.07    3.92
   3   5  -3   12.83   10.49
   3  -5  -3    7.40    2.91
   3   5  -3    3.89    7.24
  -3  -5   3    5.21    2.99
   3   5  -3    6.16   10.35
   3   5  -3    1.00   20.19
  -3   5   3    6.09    3.41
  -3   5   2   47.82    7.17
   3   5  -2   35.77    5.87
  -3   5   2   29.40   10.12
  -3  -5   2   51.92    7.15
   3   5  -2   40.56   13.23
  -3  -5   2   47.78    5.52
   3  -5  -2   45.86    6.21
   3   5  -2   65.16   13.27
   3   5  -2   36.83   10.26
   3   5  -1  411.06   33.06
  -3  -5   1  483.84   34.63
   3   5  -1  630.33   49.28
   3  -5  -1  486.90   33.90
  -3   5   1  602.51   34.83
  -3   5   1  752.09   44.21
   3   5  -1  726.16   44.24
  -3   5   1  331.31   37.21
   3   5  -1  318.87   38.71
  -3   5   1  588.92   35.98
   3   5  -1  299.86   36.49
  -3   5   0  332.33   26.00
   3  -5   0  148.58   12.03
  -3   5   0  267.69   15.62
  -3   5   0  296.69   17.29
  -3   5   0  182.30   21.30
  -3  -5   0  244.65   17.03
   3   5   0  241.95   15.04
  -3   5   0  376.61   32.71
   3   5   0  169.97   21.23
   3  -5   0  234.81   16.51
  -3  -5  -1  697.06   47.91
   3   5   1  563.55   50.42
  -3   5  -1  440.92   51.62
   3  -5   1  655.21   45.88
  -3   5  -1  714.62   54.26
   3  -5   1  656.25   47.60
  -3   5  -1  704.65   50.60
  -3   5  -1  738.58   46.94
  -3   5  -1  620.33   55.51
   3   5   1  832.30   45.50
  -3   5  -2   -2.54    9.54
   3   5   2    5.38    7.59
  -3   5  -2    2.16    6.16
   3  -5   2    0.93    2.89
  -3  -5  -2    1.23    2.60
  -3   5  -2    1.33    2.48
  -3   5  -2   -3.55    9.28
   3  -5   2    1.62    2.72
  -3   5  -2   -0.26    3.70
  -3   5  -2   -9.96   18.34
   3   5   3   14.04    3.87
  -3  -5  -3   14.11    3.99
  -3   5  -3   14.44    8.21
  -3   5  -3   12.06    5.96
  -3   5  -3    5.05    9.74
  -3   5  -3   15.19    4.16
   3   5   3   22.07    7.73
   3  -5   3   12.11    4.42
  -3   5  -4    6.31    7.64
  -3  -5  -4    3.57    3.06
  -3   5  -4    6.64    3.92
   3   5   4   18.28    6.96
  -3   5  -4   10.28    6.39
   3  -5   4    2.86    3.84
   3   5   4   15.80    5.33
  -3   5  -4    2.25   10.14
  -3   5  -5   99.72   21.35
  -3   5  -5  158.24   17.87
   3   5   5  169.72   14.44
   3  -5   5  118.69   15.77
   3   5   5  169.16   15.81
   3  -5   5  126.93   15.06
  -3   5  -5  140.04   20.15
   3  -5   6    0.29    3.89
  -3   5  -6   -1.46    7.60
  -3   5  -6   -0.67    5.96
   3  -5   6    3.16    5.92
  -3   5  -6    0.54   10.12
   3   5   6   -2.02    6.54
   3   5   6    1.81    4.46
   3  -5   7   32.36   10.61
   3   5   7   67.47   10.73
   3   5   7   58.58    9.02
  -3   5  -7   46.68   13.74
  -3   5  -7   31.49   13.82
  -3   5  -8   51.95   15.57
   3   5   8   81.21   10.77
   3  -5   8   46.98   12.46
   3   5   9  143.31   14.77
  -3   5  -9  113.22   17.10
   3  -5   9  101.95   17.49
   3   5  10   68.38   11.80
   3  -5  10   26.93   10.95
  -3   5 -10   38.45   10.49
   3   5  10   47.59    9.10
   3   5  11  682.81   62.96
   3   5  11  567.31   62.44
   3  -5  11  681.62   60.99
   3   5  11  482.22   62.35
   3   5  11  861.93   55.65
  -3   5 -11  738.74   59.32
   3   5  12  170.17   16.67
   3   5  12  165.85   24.36
   3  -5  12   87.94   16.88
   3   5  12    6.66   25.02
   3   5  12  125.47   13.49
  -3   5 -12   91.89   15.21
   3   5  12   39.40   23.95
   3   5  13    9.09    7.49
   3   5  13    8.33    6.05
   3  -5  13    5.46    8.85
   3   5  13  -10.89   20.55
  -3   5 -13   11.26    6.99
   3   5  13   -7.68   23.06
   3  -5  13   -0.59    9.96
  -3   5 -14    1.32    5.20
   3   5  14   11.18    7.68
   3   5  14   33.32   22.43
   3   5  14   24.37   21.96
   3   5  14    9.16    5.63
   3  -5  14   -2.81    9.36
   3  -5  14    6.47    8.56
   3   5  15   60.43   10.52
   3   5  15   48.41    8.18
   3  -5  15   45.58   11.85
   3  -5  16   64.78   12.74
   3   5  16   70.32   10.36
   3   5  17   96.28   21.39
  -3   5 -17    3.57    2.66
   3   5  18   -1.22   14.13
   3  -5  18   -3.00    9.76
   3  -5  19    0.85    6.78
   3   5  19    9.28   11.17
   3   7 -17    2.05    1.74
  -3   7  17    7.18    7.16
  -3   7  16   26.22    9.31
  -3   7  16   22.02    8.90
   3   7 -16    0.81    2.26
   3   7 -16    0.24    1.38
  -3  -7  16    2.20    3.27
   3   7 -15   29.37    6.65
  -3   7  15   48.84   12.01
  -3  -7  15   28.62    6.88
  -3   7  15   51.28   12.31
   3   7 -14    8.12    5.06
  -3  -7  14    9.31    5.59
  -3   7  14   17.06   12.48
  -3   7  14   15.01   11.35
   3   7 -13    4.95    5.45
  -3  -7  13    2.68    5.65
  -3   7  13   -1.00   12.10
  -3   7  13    0.32   11.81
  -3  -7  12    6.84    6.13
   3   7 -12    7.97    6.42
  -3   7  12   -1.04   11.87
  -3   7  11   -0.38   13.87
  -3   7  11   15.38   13.83
  -3  -7  11   41.01    9.80
  -3  -7  10    7.59    6.84
  -3  -7   9   36.06   10.20
   3   7  -9   59.56   15.81
   3   7  -9   49.89   12.11
  -3  -7   8   54.06   11.15
   3   7  -8   89.14   14.25
   3   7  -8   83.48   17.44
  -3   7   7    4.33    4.51
   3   7  -7    8.76   10.86
   3   7  -7    9.60   12.76
   3   7  -7    4.03    8.11
  -3  -7   7    2.81    6.45
  -3  -7   6   10.60    6.30
   3   7  -6   14.35   10.83
  -3   7   6    9.29    4.98
   3   7  -6   11.19   12.11
   3   7  -6    8.55   15.36
   3   7  -6   16.14    7.50
   3   7  -5   28.71    8.94
   3   7  -5   28.26   12.90
   3   7  -5   26.86   16.51
  -3   7   5   12.31   11.73
   3   7  -5   29.47   11.78
  -3   7   5   36.54    7.51
   3   7  -4   -2.02   14.25
  -3   7   4    8.60    4.60
   3   7  -4   16.62   10.88
   3   7  -4    5.84    8.41
  -3   7   4   27.32   13.82
  -3   7   4   19.41    9.90
   3   7  -4    5.24    6.19
   3   7  -3   26.89    8.31
   3   7  -3   19.84   14.85
  -3   7   3   30.95    6.84
  -3   7   3   49.95   14.56
   3   7  -3   19.79   13.78
   3   7  -3   25.08   10.04
  -3   7   3   33.41   11.58
   3   7  -3  -12.85   20.12
  -3   7   2   14.12    5.31
  -3   7   2   20.92   12.06
   3   7  -2    9.32    7.99
   3   7  -2   10.91    5.93
   3   7  -2    8.77   12.87
   3   7  -2   -4.66   16.72
   3   7  -2   10.08   10.73
  -3   7   2    9.65    9.54
   3   7  -1  127.34   24.12
   3   7  -1  108.17   17.04
  -3   7   1  150.20   23.87
  -3   7   1  159.93   21.52
   3   7  -1  138.72   11.85
  -3   7   1   91.69   18.60
   3   7  -1   90.15   19.09
  -3   7   1  139.91   13.68
   3   7  -1   90.40   13.56
  -3   7   1  140.10   12.49
  -3   7   0   66.61   18.94
  -3   7   0   73.97    8.55
  -3   7   0   34.34   14.39
   3   7   0  102.97   20.63
  -3   7   0   54.79   15.00
   3   7   0   83.80    9.65
  -3   7   0   78.97    9.85
   3   7   0   52.14   14.65
  -3   7  -1  233.04   27.50
  -3   7  -1  218.18   21.43
   3   7   1  277.88   30.36
  -3   7  -1  146.63   25.87
  -3   7  -1  148.84   26.19
  -3   7  -1  279.74   21.14
   3   7   1  257.30   20.40
  -3   7  -1  263.01   19.50
   3   7   1  172.90   24.98
   3   7   2   -5.45   12.57
  -3   7  -2    0.27    4.58
  -3   7  -2   -2.93   12.41
  -3   7  -2    3.84    4.14
  -3   7  -2   -7.70   13.12
   3   7   2   17.67   12.46
  -3   7  -2    4.43    3.52
   3   7   2    4.28    3.77
  -3   7  -3   62.79    7.99
   3   7   3   57.62    8.24
  -3   7  -3   53.53   10.37
  -3   7  -3   42.51   11.51
  -3   7  -3   35.05   14.92
   3   7   3   23.02   13.59
  -3   7  -4   23.95   14.51
  -3   7  -4   29.89    8.16
  -3   7  -4   34.19   10.97
   3   7   4   12.27   12.67
  -3   7  -5   90.08   14.11
   3   7   5   65.29   16.94
  -3   7  -5   92.28   16.96
  -3   7  -6   -1.04    8.68
  -3   7  -6  -17.13   14.60
   3   7   6   21.12    9.41
   3   7   6    1.13   11.55
  -3   7  -6   -0.71    6.02
  -3   7  -7   50.38   11.76
   3   7   7   55.89   14.95
   3   7   7   42.52   11.76
   3  -7   8    2.76    4.71
   3   7   8   20.84   12.40
  -3   7  -8   -2.18    6.50
   3   7   8   13.62   12.59
   3  -7   9   43.36    9.82
  -3   7  -9   55.95   12.39
   3   7   9   46.04   16.04
   3   7   9   75.88   16.01
   3   7  10   87.03   17.41
   3   7  10   64.60   14.44
   3  -7  10   53.66   10.70
   3   7  11  137.10   17.87
   3  -7  11  118.13   15.10
   3   7  11  147.50   20.53
   3   7  12    8.26    8.87
   3  -7  12    1.71    4.99
   3   7  12   35.48   12.89
  -3   7 -12    6.78    6.10
   3   7  12   25.22   12.44
  -3   7 -13   10.53    4.08
   3   7  13   56.84   13.38
   3  -7  13   15.79    6.21
   3   7  13   47.61   13.11
  -3   7 -13   16.83    5.49
  -3   7 -14   14.43    4.31
   3   7  14   39.29   11.20
   3   7  14   42.95   13.46
  -3   7 -14   10.63    3.22
   3  -7  14   17.73    5.93
  -3   7 -15   -0.83    2.41
   3   7  15    5.51   10.73
   3   7  16   10.02    8.66
  -3   7 -16   -0.61    1.76
   3   7  17   17.23    6.69
   3  -7  17    2.02    4.44
   3   9 -14    7.68    1.90
   3   9 -13    1.21    1.80
   3   9 -13    0.81    1.62
   3   9 -12   25.50    4.21
   3   9 -12   20.24    3.98
   3   9 -11   11.41    3.64
   3   9 -11   10.07    4.77
   3   9 -11   11.52    3.43
  -3   9  11   11.50    5.85
   3   9 -10   19.48    4.35
   3   9 -10   16.55    5.80
   3   9 -10   17.96    4.79
  -3   9  10   11.12    7.31
   3   9  -9   62.39    7.75
   3   9  -9   57.06    9.72
  -3   9   9   56.42   11.61
  -3   9   8   13.80    9.85
   3   9  -8    8.95    3.87
   3   9  -8   10.27    5.80
  -3   9   7    5.42    9.64
   3   9  -7    3.73    5.33
   3   9  -7    7.68    4.61
   3   9  -7    5.09    3.58
  -3   9   7    5.93    3.34
   3   9  -6    0.50    4.58
  -3   9   6   22.20   15.15
   3   9  -6    5.27    4.48
  -3   9   6    1.15   10.22
   3   9  -6   -2.68    8.89
  -3   9   6    1.26    3.05
   3   9  -6    2.88    3.06
   3   9  -5   28.14    6.06
   3   9  -5   20.69    6.32
  -3   9   5   19.11   12.16
  -3   9   5   20.15    5.22
  -3   9   5   20.31    5.08
   3   9  -5   16.37    8.14
   3   9  -5   17.47   10.86
  -3   9   5   38.32   15.69
   3   9  -5   24.96    4.72
   3   9  -4   -2.22    9.55
   3   9  -4    3.28    5.93
   3   9  -4    1.87    2.52
   3   9  -4    1.45    3.25
   3   9  -4   -3.55   11.30
  -3   9   4   -2.60    3.86
  -3   9   4   -6.75   11.56
   3   9  -4   -0.23    3.66
  -3   9   4    7.93   14.09
  -3   9   4   -1.02    3.28
  -3   9   3    7.43    4.06
   3   9  -3   10.76    4.70
   3   9  -3   11.98    3.18
   3   9  -3   14.48    4.63
  -3   9   3   -1.27   12.70
   3   9  -3   18.28   13.38
  -3   9   3   -4.75   13.93
   3   9  -3   17.53   10.63
  -3   9   2    0.40    3.07
   3   9  -2    0.69    3.33
  -3   9   2  -11.40   14.24
   3   9  -2   -0.58   11.17
   3   9  -1   22.09   13.89
  -3   9   1   52.01    7.75
  -3   9   1   38.52   12.67
   3   9  -1   54.84    7.28
   3   9  -1   -7.13   15.66
  -3   9   1  -19.34   16.53
  -3   9   1   40.32   14.59
   3   9   0   27.07    5.71
   3   9   0   -8.47   18.04
  -3   9   0   12.65   10.97
   3   9   0   19.47   13.51
  -3   9   0   31.64    6.53
  -3   9   0   34.42   12.75
  -3   9  -1   58.22    8.31
  -3   9  -1   42.65   14.08
   3   9   1   36.54   14.42
  -3   9  -1   49.48    6.53
  -3   9  -1   56.34   15.64
   3   9   1   16.20   15.85
   3   9   1   57.06    7.67
  -3   9  -2    4.47    4.33
   3   9   2    0.51   11.16
   3   9   2   -2.15   14.27
   3   9   2    5.47    3.13
  -3   9  -2    6.03    3.15
   3   9   2    3.77   13.87
  -3   9  -2    7.36   11.10
   3   9   3   -0.49   10.49
  -3   9  -3    0.20    4.11
  -3   9  -3    4.40    3.23
  -3   9  -3    4.46    3.96
   3   9   3    1.23   12.73
  -3   9  -3    8.40   12.05
   3   9   3   14.13   15.84
  -3   9  -4    1.99    3.94
  -3   9  -4    2.05    3.23
   3   9   4   25.59   15.45
   3   9   4    0.47    9.52
   3   9   4    8.60   13.22
  -3   9  -4    2.15    4.39
   3   9   5   73.79   16.37
  -3   9  -5   56.19    9.14
  -3   9  -5   49.23    7.14
  -3   9  -5   52.04    8.42
   3   9   5   92.90   19.14
   3   9   5   30.07   11.77
   3   9   6    4.35   10.38
   3   9   6    6.98    8.38
  -3   9  -6    5.51    4.96
  -3   9  -6   -0.15    3.33
   3   9   6    1.25    2.68
   3   9   7   17.16    9.33
  -3   9  -7   13.63    4.49
  -3   9  -7   16.43    6.52
   3   9   7   26.80   12.26
  -3   9  -8    5.05    5.04
  -3   9  -8    5.36    4.25
   3   9   8    8.72    9.67
  -3   9  -8    2.81    3.53
  -3   9  -9   22.66    5.27
  -3   9  -9   19.93    4.94
  -3   9  -9   13.42    3.60
   3   9   9   31.33   10.70
   3   9  10   22.66    8.78
  -3   9 -10   21.52    4.59
  -3   9 -10   10.56    3.71
  -3   9 -11   14.40    3.75
  -3   9 -11   23.49    4.53
   3   9  11   25.84    8.01
  -3   9 -12    5.51    2.68
   3   9  12    9.54    5.14
   3   9  13   30.73    9.15
   3  11  -7    4.76    1.82
   3  11  -6    2.49    1.79
  -3  11   6    0.71    3.09
   3  11  -6    0.71    1.56
   3  11  -5    2.55    2.04
   3  11  -5    2.14    1.89
  -3  11   5    2.67    4.19
   3  11  -4    0.82    1.65
  -3  11   4    1.23    1.56
  -3  11   4   -0.21    4.63
   3  11  -4    2.21    2.17
  -3  11   3    0.36    1.71
   3  11  -3   -0.27    1.69
  -3  11   3   -0.45    4.94
   3  11  -2    0.09    1.45
   3  11  -2    1.94    2.40
  -3  11   2    0.20    1.98
  -3  11   2    1.70    5.26
   3  11  -1    3.60    2.62
   3  11  -1    1.00    1.53
  -3  11   1    3.07    2.55
  -3  11   1    4.26    6.17
  -3  11   1    2.39    1.78
  -3  11   0    7.04    2.48
   3  11   0   11.78    3.20
  -3  11   0    7.63    6.45
  -3  11   0   13.40    3.39
  -3  11  -1    8.31    2.73
   3  11   1   14.26    6.88
   3  11   1   12.49    3.02
  -3  11  -1   13.11    3.50
   3  11   2    0.91    1.78
  -3  11  -2    0.94    1.80
   3  11   2    1.49    5.90
  -3  11  -3    3.02    2.10
   3  11   3    5.19    5.56
   3  11   3    3.09    1.71
  -3  11  -3    3.22    2.56
   3  11   4    0.44    4.87
  -3  11  -4    0.41    1.93
  -3  11  -4    0.61    1.86
  -3  11  -5    5.01    2.21
  -3  11  -5    4.42    2.09
   3  11   5    9.15    5.12
   3  11   6    0.33    3.77
  -3  11  -6    4.76    2.10
  -3  11  -6    0.49    1.39
  -3  11  -7    1.62    1.57
  -4   0  21    0.31    7.21
  -4   0  21   66.15   26.94
  -4   0  20    7.09    8.55
  -4   0  20   33.53   24.00
  -4   0  19    0.85    4.63
  -4   0  19    0.82    7.73
  -4   0  19   -1.03   19.53
  -4   0  18  177.73   18.64
  -4   0  18  188.81   24.29
  -4   0  18  233.33   24.95
  -4   0  18  242.74   41.06
  -4   0  17    1.03    5.96
  -4   0  17   -3.29   11.55
  -4   0  17   -7.15   19.29
  -4   0  17   -7.51   10.81
  -4   0  16  450.52   56.20
  -4   0  16  380.17   48.05
  -4   0  16  326.43   33.62
  -4   0  16  314.44   34.16
  -4   0  16  468.25   33.32
  -4   0  15  -20.77   16.48
  -4   0  15    4.52    9.27
  -4   0  15    0.36    5.70
  -4   0  15   21.44   22.68
  -4   0  14   24.23   23.33
  -4   0  14  -14.94   16.77
  -4   0  14   19.84    8.35
  -4   0  13   -3.27   19.43
  -4   0  13   -1.02    5.46
  -4   0  12  463.37   50.93
  -4   0  12  536.50   45.60
  -4   0  12  469.61   39.90
  -4   0  11   -0.30    4.60
   4   0 -11   -2.09    6.26
  -4   0  11    8.55   12.36
  -4   0  10 1229.64   78.39
  -4   0  10 1132.03   91.59
  -4   0  10 1176.71   85.85
   4   0 -10 1044.57   85.15
  -4   0  10 1084.49   82.42
  -4   0   9   -0.51    7.92
  -4   0   9    3.77    5.84
  -4   0   9    3.98    7.21
  -4   0   9    1.50    4.27
  -4   0   9    0.36    2.15
  -4   0   8 1883.80  114.16
  -4   0   8 1591.08  106.94
  -4   0   7   -0.24    5.59
  -4   0   6 2296.28  150.21
   4   0  -5    3.22    7.35
  -4   0   5    0.49    5.16
  -4   0   4  218.53   16.98
   4   0  -4  161.17   18.04
  -4   0   3   -0.39    3.39
   4   0  -3    0.44    4.88
  -4   0   2 2029.39  125.74
  -4   0   2 1967.15  126.66
  -4   0   1    0.04    0.49
   4   0  -1    0.07    0.47
  -4   0   0 4302.00  268.31
   4   0   1    0.17    0.92
  -4   0  -1    0.28    0.64
   4   0   2  364.60   25.37
  -4   0  -2  369.24   24.03
   4   0   3    0.47    2.36
   4   0   3   -0.45    4.94
  -4   0  -3    0.47    2.42
  -4   0  -4 2727.54  174.09
   4   0   4 2770.42  173.95
   4   0   5   -0.40    2.73
  -4   0  -5    0.24    3.54
   4   0   6  381.48   25.84
  -4   0  -6  357.75   26.55
   4   0   7   -0.79    2.64
  -4   0  -7    0.86    3.88
   4   0   7    0.42    8.69
   4   0   7   -2.28    9.63
   4   0   8 1206.05  100.59
  -4   0  -8 1589.94   99.86
   4   0   8 1795.69  109.89
   4   0   8 1341.63  107.28
   4   0   8 1745.73  104.87
   4   0   8 1505.08  110.04
   4   0   8 1521.50   98.02
   4   0   8 1356.03  108.74
   4   0   9   -3.11    9.56
   4   0   9   -0.15    2.57
  -4   0  -9   -0.20    4.28
   4   0   9   18.34   15.53
   4   0   9    0.68    4.14
   4   0   9    3.24    8.73
   4   0  10 3546.63  248.53
   4   0  10 3750.17  243.69
   4   0  10 3914.13  257.82
  -4   0 -10 4111.38  246.13
   4   0  10 3740.87  246.66
   4   0  10 4184.34  262.81
   4   0  11   -7.34   14.96
   4   0  11    1.71    4.80
   4   0  11   -1.25   10.67
   4   0  12  151.62   16.86
   4   0  12  195.21   34.73
   4   0  12   68.29   18.33
   4   0  12  109.36   21.68
   4   0  12  113.44   23.94
   4   0  13   -7.22   13.25
   4   0  13    0.67    5.52
   4   0  13   -0.81   15.25
   4   0  13   27.65   17.65
   4   0  14  208.67   27.84
   4   0  14  201.01   21.32
   4   0  14  150.50   31.49
   4   0  14  135.05   20.90
   4   0  15   56.99   20.08
   4   0  15   27.64   12.41
   4   0  16   37.71   12.17
   4   0  16   29.50   24.32
   4   0  16   76.51   20.66
   4   0  17   -2.01    7.40
   4   0  17    9.82   23.74
   4   0  18   33.05    9.25
   4   0  18   84.59   30.74
   4   0  19   32.81   26.63
   4   0  19    0.78    6.63
   4   0  20  286.28   25.46
   4   0  21    2.01    8.33
  -4  -2  21    3.94    7.72
  -4  -2  21   40.85   19.60
  -4  -2  20    7.06   10.22
  -4   2  20   57.90   20.04
  -4   2  20   50.43   13.82
  -4  -2  20    0.90   17.81
  -4  -2  20   -1.20    5.95
  -4   2  20   15.71    7.42
  -4   2  19   17.62    8.24
  -4  -2  19   10.96   20.78
  -4  -2  19   16.55    9.04
  -4   2  19   32.51   16.53
  -4   2  19   58.81   18.96
  -4   2  19   60.28   22.79
  -4  -2  19    3.80   11.48
  -4  -2  18   58.54   19.80
  -4   2  18  121.97   29.16
  -4   2  18  101.57   14.61
  -4   2  18   37.64   22.06
  -4   2  18  131.80   25.47
  -4  -2  18  109.02   17.38
  -4  -2  18   40.25   23.77
  -4  -2  17  -11.92   22.34
  -4   2  17   -0.33    8.44
  -4   2  17    3.84    4.39
  -4  -2  17    4.73    9.53
  -4   2  17  -34.24   26.36
  -4   2  17   -7.64   23.02
  -4   2  17    8.54   14.84
  -4   2  16  264.75   41.02
  -4   2  16  178.73   21.85
  -4  -2  16  231.09   28.16
  -4   2  16  220.75   19.04
  -4   2  16  195.01   30.97
  -4  -2  15    1.68    8.71
  -4   2  15    0.69    7.14
  -4   2  15   32.46   23.34
  -4   2  15    3.64   13.22
  -4   2  15   97.05   26.27
  -4   2  15  111.85   26.53
  -4   2  15    1.32    3.99
  -4  -2  15   42.78   21.86
  -4   2  14   23.67    9.33
  -4   2  14   32.25   23.47
  -4   2  14   23.25   14.81
  -4  -2  14   66.76   21.98
  -4   2  14   70.83   23.54
  -4   2  14   25.22    6.20
  -4   2  14   85.35   23.26
  -4  -2  14   29.38   12.75
  -4   2  13    6.79    4.28
  -4  -2  13   34.66   18.56
  -4   2  13   10.35    7.27
  -4   2  13    6.19   11.45
  -4  -2  13    6.40   10.38
  -4   2  13    6.62   17.40
  -4   2  13   27.76   16.37
  -4   2  13   24.12   18.12
  -4   2  12   44.24   15.25
  -4   2  12   16.38   15.16
   4   2 -12   33.75    8.16
  -4   2  12   18.18   11.58
  -4   2  12   26.90    8.74
  -4   2  12   42.21   16.92
  -4   2  12   29.06    6.19
  -4  -2  12   44.30   12.35
  -4  -2  12   45.30   17.58
  -4   2  11   -2.38   11.85
  -4  -2  11   -1.11   12.65
  -4   2  11   -1.01    3.15
   4   2 -11    0.87    4.41
  -4   2  11    1.14    5.74
  -4  -2  11   35.11   12.96
  -4  -2  11    2.82    8.15
  -4   2  11    5.18   11.83
  -4   2  11    4.77   10.91
  -4  -2  10  122.06   17.57
  -4   2  10   84.26   12.73
  -4  -2  10  122.54   18.26
   4   2 -10  112.29   14.41
  -4   2  10  112.36   20.37
  -4   2  10  124.36   11.41
  -4   2  10   92.02   10.22
  -4  -2  10  144.19   20.58
  -4   2  10   96.26   19.40
   4   2 -10  155.15   19.94
  -4   2  10  117.75   21.23
  -4  -2   9    0.79    5.89
   4   2  -9    1.52    4.93
  -4   2   9    0.54    8.57
  -4   2   9    0.23    4.45
  -4   2   9   -8.18   11.81
  -4  -2   9    8.62    9.51
  -4   2   9    1.06    9.53
  -4   2   9   -0.27    2.38
   4   2  -9    1.20    6.24
  -4  -2   9    4.44    7.61
  -4   2   8  201.29   18.38
   4   2  -8  269.75   24.96
  -4  -2   8  222.22   23.83
  -4  -2   8  203.24   22.13
  -4   2   8  167.43   24.26
  -4   2   8  249.97   16.78
   4   2  -8  231.06   22.98
  -4   2   8  196.17   24.74
  -4   2   8  192.14   13.10
   4  -2  -7   16.45    8.70
  -4  -2   7   17.73    7.65
  -4   2   7   23.66    3.94
   4   2  -7   21.41    9.50
  -4   2   7   19.98    1.88
  -4  -2   6  241.64   21.98
   4   2  -6  185.23   22.33
   4  -2  -6  216.51   22.04
  -4   2   6  208.06   15.29
  -4   2   5   68.09    5.81
  -4  -2   5   82.17   11.43
   4  -2  -5   73.27   11.37
   4   2  -5   64.38   11.78
   4   2  -4    0.25    6.77
  -4  -2   4    1.43    5.30
   4   2  -4    2.35    6.64
  -4   2   4    0.81    1.04
   4  -2  -4    1.03    3.92
   4  -2  -4    2.23    5.53
   4  -2  -4    1.16    0.94
   4  -2  -3   69.32    5.41
   4   2  -3   70.94   11.02
  -4  -2   3   94.90   10.12
   4  -2  -3   82.95    9.69
   4  -2  -3   81.58    5.47
   4  -2  -3   77.61    7.57
   4   2  -3   76.16   10.21
   4  -2  -2 1176.25   73.50
   4  -2  -2 1105.86   73.09
  -4  -2   2 1345.72   75.78
   4  -2  -2 1152.59   73.47
   4   2  -2 1202.77   77.13
  -4  -2   1  103.56    8.65
   4  -2  -1  107.12    8.24
   4   2  -1  107.24    9.70
   4  -2   0  769.17   54.53
  -4   2   0  884.08   54.25
   4   2   0  760.99   54.03
  -4  -2   0  934.04   54.42
   4  -2   0  827.48   54.66
   4   2   0  792.05   53.91
   4   2   1  107.78    7.94
  -4  -2  -1  121.92    8.32
   4   2   1   88.95   11.33
   4   2   1   85.35    7.10
  -4   2  -1  114.88    9.59
   4  -2   1  106.72   10.12
   4   2   2  271.91   18.85
  -4  -2  -2  288.16   19.32
  -4   2  -2  271.20   23.85
  -4   2  -2  314.98   21.63
  -4  -2  -2  272.22   21.71
   4  -2   2  283.99   22.44
  -4  -2  -3   43.78    8.67
   4   2   3   30.75    8.05
  -4   2  -3   25.32   10.09
   4  -2   3   26.24    6.95
  -4  -2  -3   33.80    4.10
   4   2   3   37.68    3.51
   4   2   4  245.10   24.22
   4  -2   4  261.24   23.30
  -4  -2  -4  264.25   19.75
  -4   2  -4  253.98   26.50
  -4  -2  -4  249.74   23.36
   4   2   4  294.97   18.59
   4   2   5  137.93   18.05
  -4  -2  -5  137.33   17.07
   4   2   5  154.71   10.80
   4  -2   5  150.08   16.99
  -4   2  -5  110.47   20.15
  -4  -2  -5  135.35   12.32
   4   2   6  179.18   20.41
   4  -2   6  158.28   18.85
  -4   2  -6  140.01   22.83
  -4  -2  -6  142.60   19.50
  -4  -2  -6  145.78   14.14
   4   2   6  174.73   12.13
  -4   2  -6  190.23   18.35
   4   2   6  161.96   16.66
   4  -2   6  146.27   19.74
   4   2   7   74.98   14.47
   4   2   7   69.44   10.51
   4  -2   7   67.09   10.63
   4  -2   7   76.48   13.91
  -4  -2  -7   58.16   14.48
   4   2   7   76.52    6.61
  -4   2  -7   84.63   12.31
  -4   2  -7   45.34   17.69
   4   2   8   22.44    9.27
   4   2   8   32.19   10.75
  -4   2  -8   30.64    6.07
   4  -2   8   24.60    7.82
   4   2   8   31.13    3.75
  -4  -2  -8   25.11    2.25
  -4   2  -8    9.23   13.33
  -4  -2  -8   14.68   11.76
   4  -2   8   21.24    8.96
  -4   2  -8   24.64    8.32
   4   2   8   25.75    6.78
   4   2   8   31.71   11.28
   4   2   8   21.63    5.00
   4   2   8   55.08   16.02
   4  -2   9    8.54    8.03
   4  -2   9    8.93    6.13
  -4  -2  -9   -3.69   12.70
  -4   2  -9   -0.66   14.42
   4   2   9   16.11    9.78
   4   2   9   12.50    5.59
   4   2   9   23.71   11.01
   4  -2   9   50.50   18.20
  -4   2  -9    8.10    4.52
  -4   2  -9   12.85    6.90
   4   2   9    7.41    7.60
   4   2   9    7.46    4.02
   4   2   9   27.85   14.03
   4   2   9   43.97   16.15
   4   2   9    8.13    2.30
   4  -2   9   41.24    9.27
   4   2  10 1238.49   95.42
   4   2  10 1506.11  109.47
   4   2  10 1458.89  105.82
   4  -2  10 1681.57   98.96
  -4   2 -10 1549.22   98.05
   4   2  10 1561.75  109.96
   4   2  10 1366.53  106.25
   4   2  11   20.70   16.50
   4   2  11   -1.83   10.73
   4  -2  11   28.29   10.56
   4   2  11   -2.14    5.21
  -4   2 -11    8.19    4.66
   4  -2  11    3.64    7.38
  -4   2 -12   38.35    7.32
   4   2  12   23.74    7.56
   4  -2  12   36.69   11.94
   4   2  12   37.88   16.47
   4   2  12   29.30    9.96
   4   2  13   26.11   16.80
   4  -2  13   24.85   10.34
   4   2  13   12.05    6.29
   4  -2  13    9.31   15.66
   4   2  13  -25.27   25.20
   4   2  13   18.47    9.17
   4   2  14   43.50   12.08
   4   2  14    6.65   22.99
   4  -2  14   75.83   15.12
   4  -2  14   20.33   18.46
   4   2  14   50.21    9.36
   4   2  14   69.99   23.83
   4   2  15    6.39    8.78
   4   2  15   27.26   20.59
   4   2  15   -1.09   19.53
   4   2  15    5.64    5.70
   4  -2  15   -4.93   19.15
   4  -2  15    3.91    8.66
   4   2  16   28.72   21.03
   4  -2  16   22.18   15.23
   4   2  16   67.97   25.72
   4  -2  16   34.44   12.34
   4   2  16   17.13   11.48
   4  -2  16   22.14   20.34
   4   2  16   29.07    8.12
   4   2  16   44.97   27.77
   4   2  17    4.06    9.85
   4   2  17    9.07    6.61
   4  -2  17    7.94   18.34
   4  -2  17    4.47   14.88
   4   2  17   28.04   17.08
   4   2  17    0.17    4.63
   4   2  18   65.24   26.02
   4   2  18   26.87    6.29
   4   2  18   40.97   11.65
   4  -2  18   57.75   23.41
   4  -2  18   24.86   14.55
   4   2  18   53.64   10.30
   4   2  18   48.22   16.76
   4   2  19    5.25    7.63
   4   2  19    6.22   12.19
   4   2  19    4.16    8.33
   4  -2  19   -7.03   11.29
   4  -2  19   -7.04    9.16
   4   2  20  271.88   23.36
   4   2  20  230.60   18.85
   4  -2  21   -4.72    9.27
   4  -2  21    6.19    6.11
  -4  -4  20   16.87    8.75
  -4  -4  20    3.35    8.33
  -4  -4  19    4.40   10.05
  -4  -4  19    4.68    7.13
  -4  -4  19    1.64   11.68
  -4   4  18  140.38   27.21
  -4  -4  18  102.25   21.85
  -4  -4  18  171.28   20.56
  -4   4  17   24.30   24.45
  -4  -4  17   31.77   16.23
  -4  -4  17   66.69   14.87
  -4   4  16  329.65   23.61
   4   4 -16  104.96   15.86
  -4   4  16   68.07   29.63
  -4   4  16  351.81   39.00
  -4   4  16   59.64   33.77
  -4   4  15   11.30    9.00
   4   4 -15    0.70    4.91
  -4   4  14  126.89   26.61
  -4   4  14  108.65   24.77
   4   4 -14   39.62   11.53
  -4   4  14   94.01   14.38
  -4   4  14   77.21   18.24
  -4   4  13   82.19   10.36
  -4   4  13  107.87   19.08
  -4   4  13   60.29   21.91
   4   4 -13   57.69   12.65
  -4   4  13   75.24   21.36
  -4   4  13  112.11   14.81
  -4   4  12  174.38   15.78
  -4  -4  12  129.80   22.42
  -4   4  12  131.91   28.32
  -4   4  12  170.99   24.06
  -4   4  12  154.52   26.99
   4   4 -12  120.78   18.67
   4   4 -11    6.52    6.95
  -4  -4  11   29.29   13.17
  -4   4  11   17.31   10.22
  -4   4  11   -0.83   14.87
  -4   4  11    4.43   13.74
   4   4 -11    2.74   10.20
  -4  -4  11   11.09    9.90
  -4   4  11   14.86    5.42
  -4   4  11   15.56    8.51
   4   4 -10  178.73   23.54
  -4  -4  10  195.32   26.19
  -4   4  10  119.81   28.67
  -4  -4  10  221.64   26.57
  -4   4  10  195.20   28.10
  -4   4  10  331.23   24.47
  -4   4  10  260.29   27.13
  -4   4  10  270.30   20.30
   4   4 -10  172.87   28.45
  -4   4   9   12.83    6.42
  -4   4   9    1.10   10.07
  -4  -4   9    3.19    8.06
  -4  -4   9   10.13    9.94
  -4   4   9    6.02    4.83
  -4   4   9   -1.55   13.26
  -4  -4   8  362.34   40.43
  -4   4   8  410.37   43.16
  -4  -4   8  378.16   39.81
  -4   4   8  611.64   36.59
  -4   4   8  283.39   43.93
  -4   4   8  721.03   39.86
  -4   4   7    8.40    4.56
  -4  -4   7    3.78    3.84
  -4  -4   7    9.42    7.21
  -4   4   7   14.12    6.01
  -4  -4   7    6.08    5.15
   4   4  -7    3.40    5.21
   4   4  -7    7.01    8.69
   4   4  -7    5.53    9.35
  -4   4   7   -1.29   10.19
  -4   4   6  755.99   82.44
   4   4  -6 1056.94   84.15
  -4  -4   6 1071.54   80.71
   4   4  -6 1271.03   81.54
   4  -4  -6  929.14   72.24
   4   4  -6  829.70   81.12
  -4   4   6 1701.44   76.80
  -4  -4   6 1522.88   80.92
  -4  -4   6 1389.12   77.70
   4   4  -5   76.46   14.58
  -4  -4   5  111.04   11.59
  -4  -4   5   75.42   12.30
   4  -4  -5   54.81    6.27
   4   4  -5   98.24   12.44
   4   4  -5   46.38   13.48
  -4  -4   5   99.06   10.59
   4  -4  -4  111.28    8.16
   4  -4  -4   46.04    6.29
   4   4  -4   82.17   14.37
   4   4  -4  122.63   13.02
   4   4  -4   47.78   16.21
  -4  -4   4  133.26   12.06
   4  -4  -3    1.51    2.80
  -4  -4   3    1.16    3.47
   4   4  -3    0.98    4.19
   4  -4  -3    2.16    2.18
  -4  -4   3    1.19    3.26
   4   4  -2 2370.88  179.33
  -4  -4   2 3036.02  178.14
   4  -4  -2 3096.15  178.24
   4  -4  -2 2486.96  178.41
  -4  -4   2 2961.11  179.42
   4   4  -1   28.30    5.43
   4  -4  -1   25.24    2.73
   4  -4  -1   25.98    5.65
   4  -4  -1   38.97    5.58
  -4  -4   1   39.46    4.79
  -4   4   1   37.77    4.62
  -4  -4   1   42.14    6.04
   4  -4   0 2226.32  145.05
  -4   4   0 2532.86  144.68
  -4  -4   0 2351.86  145.46
   4  -4   0 2258.13  144.68
   4   4   0 2039.29  144.19
  -4   4  -1    6.81    3.32
   4  -4   1    6.34    4.56
   4   4   1    6.44    2.55
  -4  -4  -2   55.96    7.28
   4  -4   2   64.90    9.37
  -4  -4  -3  200.00   19.61
   4   4   3  300.30   20.38
  -4   4  -3  311.12   20.96
  -4   4  -3  302.17   22.79
   4  -4   3  263.65   23.22
  -4   4  -3  190.47   25.16
  -4   4  -4  554.27   51.62
  -4   4  -4  599.17   59.67
   4   4   4 1242.65   54.54
  -4  -4  -4  519.19   50.93
  -4   4  -4  883.51   57.05
   4   4   4  907.77   52.01
  -4   4  -4  973.37   55.72
   4  -4   4  798.73   56.29
   4   4   5    1.58    4.24
  -4  -4  -5    5.78    5.19
   4  -4   5    0.29    4.48
  -4   4  -5    0.78    6.41
  -4  -4  -5    0.51    2.39
  -4   4  -5   13.94    6.68
  -4   4  -5    1.40    4.46
   4   4   5    1.21    2.82
  -4   4  -5    0.48    4.11
   4   4   6   21.72    6.91
  -4   4  -6   11.21    9.20
   4   4   6    9.30    3.98
   4   4   6   18.44    5.79
   4  -4   6   10.94    6.73
  -4  -4  -6   11.53    6.05
  -4  -4  -6    6.77    3.90
  -4   4  -6   13.50    8.08
   4   4   6    5.91    2.28
  -4   4  -6    6.77    5.26
  -4   4  -6   14.31    8.54
   4  -4   6   12.71    6.15
   4   4   7   49.54    7.14
  -4   4  -7   30.09   10.97
  -4   4  -7   28.16   10.62
   4   4   7   85.33    9.94
   4  -4   7   32.02    9.31
  -4   4  -7   38.64    9.48
   4  -4   7   39.55    9.71
   4   4   7   73.32   10.32
  -4   4  -8  881.52   74.51
   4  -4   8  816.07   75.57
   4   4   8 1010.86   70.63
   4   4   9  130.49   13.52
   4   4   9   72.98   18.15
   4  -4   9   93.15   17.38
  -4   4  -9  106.69   15.93
   4   4   9  161.91   17.48
   4   4  10  736.34   53.90
   4  -4  10  619.44   59.80
   4   4  10  544.45   60.50
  -4   4 -10  623.13   57.57
   4   4  11   22.03   10.62
   4   4  11    2.55    5.43
  -4   4 -11    8.99    6.67
   4  -4  11   -0.47    8.25
   4   4  11   17.44   10.68
   4   4  12   86.35   15.63
   4   4  12   43.47    8.99
   4   4  12  125.55   24.85
   4   4  12  110.00   17.54
   4   4  12  -14.15   28.53
   4  -4  12   36.43   13.94
  -4   4 -12   30.43   10.20
  -4   4 -13  137.05   18.59
   4   4  13  173.30   16.91
   4  -4  13  112.57   24.49
   4  -4  13  144.72   22.09
   4   4  13  320.92   24.57
   4   4  13  282.67   24.80
   4   4  13   82.37   30.40
   4  -4  14   76.49   16.55
   4  -4  14   43.69   17.35
   4   4  14   80.69   10.85
   4   4  14   57.04   29.14
   4   4  14  135.19   15.60
   4   4  14  121.03   17.35
   4  -4  15    5.03   11.79
   4   4  15   50.40   28.29
   4   4  15   20.87   10.97
   4   4  15    9.50    5.48
   4   4  15    8.55    7.38
   4   4  15    3.30   22.73
   4  -4  15    7.91    9.62
   4   4  16  113.28   16.50
   4   4  16   76.42   11.33
   4   4  16  129.09   29.84
   4  -4  16   52.94   16.76
   4   4  16   51.29    8.39
   4   4  16   80.52   25.51
   4   4  17    8.79    4.46
   4  -4  17    3.41   10.40
   4   4  17    8.66    6.10
   4   4  18   54.20    8.50
   4  -4  18   30.37   15.40
   4  -4  18   53.47   14.10
   4  -4  19    1.62    9.58
   4   4  19    7.03   14.17
   4  -4  20   46.87    8.00
   4  -4  20   29.83    8.26
  -4  -6  18   17.51    5.24
  -4   6  18   48.66   10.95
  -4   6  18   50.45   11.93
  -4   6  17   52.75   13.53
  -4   6  17   63.12   15.38
  -4  -6  17   23.89    6.96
  -4   6  16   39.48   17.14
  -4  -6  16   43.62    9.35
  -4   6  16   18.71   14.87
  -4  -6  15   -0.34    6.26
   4   6 -15   -1.36    4.47
  -4   6  15  -13.48   15.01
  -4   6  15  -13.24   17.19
   4   6 -14    1.25    5.34
  -4  -6  14    0.77    6.63
  -4  -6  13   -1.26    7.78
   4   6 -13    2.73    5.30
   4   6 -12   47.94   11.36
  -4  -6  12   50.08   12.64
  -4   6  12   51.74   16.92
  -4   6  11   18.40   14.46
  -4  -6  11    4.04    7.44
   4   6 -11    7.88    7.67
   4   6 -10   70.17   18.12
  -4  -6  10   56.09   13.03
  -4   6  10   46.31   17.83
   4   6 -10   55.38   12.89
  -4  -6   9    1.29    7.28
  -4   6   9   -2.28   13.92
   4   6  -9   -1.86    9.55
  -4  -6   8   68.84   13.52
   4   6  -8   83.57   17.47
   4   6  -8   85.97   14.46
  -4   6   8   89.55   20.81
  -4   6   7   -1.44   10.73
  -4   6   7    0.45    3.05
  -4   6   7   -1.51    3.68
   4   6  -7    0.88   14.81
   4   6  -7    2.94    5.60
   4   6  -7  -10.51   12.96
   4   6  -7    8.35    9.91
  -4  -6   7    2.73    6.11
   4   6  -6   19.72   12.59
  -4  -6   6   17.83    7.64
  -4   6   6   15.86    5.58
   4   6  -6    1.60   14.09
   4   6  -6   15.66   10.29
  -4   6   6   23.33   12.57
  -4   6   5  120.80   13.89
   4   6  -5  132.76   20.71
   4   6  -5  100.43   23.54
   4   6  -5  134.64   20.11
  -4  -6   5  111.91   15.69
  -4   6   4   30.13    6.50
  -4   6   4   16.67    9.94
   4   6  -4   32.90   14.51
   4   6  -4   29.57   10.68
  -4  -6   4   19.94    6.72
   4   6  -4   20.53   12.75
   4   6  -3    0.56   11.73
  -4   6   3   -8.28    9.55
   4   6  -3  -10.67   19.37
  -4   6   3    2.33    3.31
   4   6  -3    0.87    6.62
  -4   6   3   16.97   10.88
   4   6  -3    1.24   10.49
  -4   6   2   62.29   13.33
   4   6  -2   62.06   19.37
  -4   6   2   34.58   11.26
  -4   6   2   39.19    6.77
   4   6  -2   30.34   12.65
   4   6  -2   26.65    9.77
  -4   6   2   37.66    5.99
   4   6  -2   38.89   12.50
   4   6  -1   28.32   11.04
   4   6  -1    7.70    7.04
  -4   6   1   18.78   11.10
  -4   6   1   72.91   20.44
   4   6  -1   21.54   10.64
  -4   6   1    8.29    8.42
  -4   6   1   11.85    3.80
   4   6  -1   77.56   20.07
  -4   6   1   12.12    4.37
  -4   6   0  109.62   12.36
   4   6   0   53.10   15.98
  -4   6   0  130.29   21.47
  -4   6   0  135.21   11.39
   4  -6   0   97.04   10.32
  -4   6   0   77.66   15.75
  -4   6   0  127.35   18.11
   4   6   0   65.27   13.19
  -4   6   0  127.22   12.45
  -4   6  -1   14.97    5.66
  -4   6  -1   17.13   10.84
  -4   6  -1   17.45    4.37
   4   6   1    5.08    9.85
   4   6   1   10.00    6.67
  -4   6  -1    9.03   16.08
  -4   6  -1    2.42    9.62
   4   6   2    4.11    2.77
  -4   6  -2    1.58   10.20
  -4   6  -2    1.08    4.63
   4   6   2    1.56    9.52
  -4   6  -2   -6.66   11.97
   4   6   3   18.16    4.55
   4   6   3   21.78   10.14
  -4   6  -3   17.63   10.50
  -4   6  -3   18.72    6.80
  -4   6  -3   11.50   11.51
  -4   6  -3   15.60    9.09
  -4   6  -4    0.63   10.73
   4   6   4   11.31    9.07
  -4   6  -4    7.71    5.36
  -4   6  -4    5.56    7.37
  -4   6  -5    1.03    5.89
   4   6   5    3.66    8.71
   4   6   5    8.33    9.12
  -4   6  -5    3.94    7.71
  -4   6  -6    2.15    6.63
   4   6   6    5.30    9.79
   4   6   6    0.57    8.97
  -4   6  -6   -1.56    8.85
   4  -6   6    1.29    4.82
  -4   6  -7    7.40    6.90
   4   6   7   21.39   11.27
   4  -6   7   11.90    6.53
  -4   6  -7    4.61   11.68
   4   6   7   -0.32   11.82
  -4   6  -8   91.41   14.92
   4   6   8   28.47   16.55
   4   6   8   99.62   12.82
   4   6   8  120.16   16.25
   4  -6   8   72.90   12.84
   4   6   8   29.48   14.71
   4  -6   9   32.16    9.67
   4   6   9   40.96    9.77
   4   6   9    1.97   15.15
   4   6   9   27.97   12.51
   4   6  10   44.50   19.16
   4   6  10   59.46   20.10
   4   6  10  129.17   14.54
   4  -6  10   99.30   15.76
  -4   6 -10   88.55   14.71
   4   6  10  132.71   16.99
   4   6  11   -0.88   17.54
   4  -6  11    2.77    6.55
   4   6  11   19.73   10.32
   4   6  11   19.96    7.35
   4   6  11   12.15   17.18
  -4   6 -11    4.34    6.50
  -4   6 -12    6.54    6.44
   4   6  12   12.91    9.44
   4   6  12   38.99   18.39
   4   6  12   18.29    6.94
   4  -6  12    7.71    7.33
   4   6  12   25.69   17.76
  -4   6 -13   16.22    7.32
   4   6  13   40.22   17.89
   4   6  13   34.98   16.81
   4  -6  13   15.44    7.65
   4   6  13   25.79    9.39
   4   6  14   93.17   19.41
   4   6  14   50.00   10.26
   4  -6  14   36.10    9.17
  -4   6 -14   23.37    5.02
   4   6  14   76.61   18.18
  -4   6 -15    6.87    3.72
   4  -6  15   14.14    6.93
   4   6  15   15.03    7.19
   4   6  16   18.50   14.40
  -4   6 -16   -0.12    2.30
  -4   6 -17   -0.94    2.02
   4   6  17    0.73   11.23
  -4   6 -17    0.59    1.65
   4  -6  18    0.45    5.40
   4   8 -16    3.72    1.57
   4   8 -15   -0.29    1.36
  -4   8  15    1.46    4.98
   4   8 -15    1.59    1.92
   4   8 -14    5.52    4.20
  -4  -8  14    4.39    3.29
   4   8 -14    4.90    2.58
  -4  -8  13    2.75    3.43
   4   8 -13    4.68    3.24
   4   8 -13    1.59    4.12
  -4   8  12   38.47    9.66
  -4  -8  12   23.02    5.98
  -4   8  11   25.34    9.79
  -4   8  11   29.26    9.59
  -4  -8  11   14.77    5.39
  -4  -8  10   71.87   11.14
  -4   8  10   72.16   13.05
   4   8  -9    5.54    7.72
  -4   8   9   24.96   12.08
  -4  -8   9    4.93    4.95
   4   8  -8   94.43   17.92
   4   8  -8  102.91   16.01
   4   8  -7    9.30    9.98
  -4   8   7   17.42   12.55
   4   8  -7    7.51    7.57
  -4   8   7   11.61    5.14
   4   8  -7    7.22   12.26
  -4   8   6  343.83   31.73
   4   8  -6  219.62   28.91
  -4   8   6  211.91   22.10
   4   8  -6  233.46   24.55
   4   8  -6  234.45   27.94
  -4   8   6  344.37   34.73
  -4   8   6  249.64   22.01
   4   8  -5   87.28   17.53
  -4   8   5   68.28   10.97
   4   8  -5   84.19   21.76
   4   8  -5   74.52   16.06
   4   8  -5   88.59   13.71
   4   8  -4   -1.34   13.48
   4   8  -4    8.26   11.02
  -4   8   4    0.25    4.08
   4   8  -4   -2.11    6.05
   4   8  -4    5.19    7.73
  -4   8   4   10.06   13.28
  -4   8   3   37.77   18.13
  -4   8   3    8.55    4.69
   4   8  -3   -5.75   15.51
   4   8  -3    3.19    7.43
   4   8  -3    5.53    3.36
  -4   8   3    6.53   13.01
   4   8  -3    5.51   12.73
   4   8  -3    3.64    4.90
  -4   8   2  119.74   13.38
   4   8  -2   84.33   20.99
   4   8  -2  130.67   11.13
   4   8  -2  105.79   20.69
  -4   8   2  131.78   21.00
   4   8  -2  137.11   12.98
   4   8  -2  106.55   17.01
   4   8  -2  108.59   13.73
  -4   8   2   96.93   21.31
  -4   8   2   94.87   18.80
   4   8  -1   12.48   13.78
   4   8  -1   16.95    5.77
  -4   8   1  -11.59   18.49
  -4   8   1   19.12   13.80
   4   8  -1   23.19    9.02
  -4   8   1   26.12    5.08
   4   8  -1   26.03    5.86
  -4   8   1   19.52    6.08
  -4   8   1    6.47   10.71
   4   8  -1   -3.68   19.20
  -4   8   0  177.96   27.16
   4   8   0  247.47   19.85
   4   8   0  191.84   28.26
  -4   8   0  249.18   19.20
  -4   8   0  249.22   20.78
  -4   8   0  236.96   28.28
  -4   8   0  135.56   26.09
   4   8   0  200.93   28.22
  -4   8  -1   12.15   11.88
  -4   8  -1    2.06    4.49
  -4   8  -1    2.54    4.44
  -4   8  -1    0.15    3.52
   4   8   1    3.19    3.71
   4   8   1    4.15   12.29
   4   8   1   25.34   18.19
  -4   8  -1   -4.69   12.14
   4   8   2   27.15    6.05
  -4   8  -2   31.81   14.20
  -4   8  -2   32.97    6.16
  -4   8  -2   25.86    7.40
   4   8   2   27.93   13.77
  -4   8  -2   37.96    7.38
  -4   8  -2   11.57   13.05
   4   8   3   33.39   15.97
   4   8   3   24.10   12.49
  -4   8  -3   18.73    6.29
   4   8   3   12.67    4.88
  -4   8  -3   21.74    5.40
  -4   8  -3   16.94    6.56
  -4   8  -3   16.81   13.19
  -4   8  -4  176.15   18.90
   4   8   4  225.10   29.88
   4   8   4  267.75   28.29
  -4   8  -4  166.48   15.68
   4   8   4  123.59   21.64
  -4   8  -4  156.94   16.64
  -4   8  -5   21.58    7.70
  -4   8  -5   19.28    5.70
   4   8   6   -0.89   14.54
  -4   8  -6   12.34    6.33
  -4   8  -6   17.71    5.72
  -4   8  -6   12.83    6.89
  -4   8  -7    4.58    5.04
   4   8   7   -5.89   14.28
  -4   8  -7    5.37    6.13
  -4   8  -7    5.27    5.64
  -4   8  -8  115.61   12.35
  -4   8  -8  101.19   14.68
   4   8   8   70.23   17.92
  -4   8  -8   99.01   12.69
  -4   8  -9   42.00   10.44
   4   8   9   30.77   11.41
  -4   8  -9   52.59    8.72
   4   8   9   41.01   13.65
  -4   8  -9   61.43    8.98
  -4   8 -10  144.39   16.29
  -4   8 -10  166.77   14.58
  -4   8 -10  137.32   13.93
   4   8  10   97.54   17.27
   4   8  10   97.22   15.98
   4   8  11   -6.80    8.66
   4   8  11    6.45   10.08
  -4   8 -11    3.40    3.37
   4   8  12   16.81    9.55
  -4   8 -12    4.38    2.88
   4   8  13   12.59    8.47
  -4   8 -13   10.23    3.46
   4   8  13   20.84    7.65
  -4   8 -13    7.18    2.89
  -4   8 -14   14.04    3.35
   4   8  14   12.87    7.03
   4   8  14   26.43    6.09
  -4   8 -15   -1.01    1.64
   4  10 -11    0.67    1.44
   4  10 -10    1.56    1.62
   4  10  -9    4.71    1.97
   4  10  -9    4.98    1.94
   4  10  -9    6.90    2.79
   4  10  -8    0.87    2.61
   4  10  -8    0.52    1.59
  -4  10   8    1.02    4.16
   4  10  -8    2.12    3.02
   4  10  -7    0.59    2.86
   4  10  -7    1.75    2.54
   4  10  -7    1.81    1.99
  -4  10   7    2.97    5.04
   4  10  -6    5.10    3.15
  -4  10   6    9.67    7.05
  -4  10   6    4.50    2.36
   4  10  -6    2.32    1.87
   4  10  -6    6.00    3.10
   4  10  -5    3.33    2.88
  -4  10   5    5.32    6.99
  -4  10   5    3.59    2.48
   4  10  -5    5.08    3.06
   4  10  -4   -3.08    7.33
   4  10  -4    0.43    2.41
  -4  10   4    2.19    2.73
  -4  10   4    4.09    7.42
  -4  10   4    2.12    2.32
  -4  10   3    2.84    7.59
   4  10  -3    0.71    2.64
  -4  10   3    0.91    2.15
   4  10  -3    0.35    7.40
  -4  10   3   -0.63    2.70
  -4  10   2    0.33    2.86
  -4  10   2    2.21    7.69
   4  10  -2    2.15    7.74
   4  10  -2    0.83    2.42
  -4  10   2    1.24    2.34
  -4  10   1    4.13    7.96
  -4  10   1   -0.47    2.48
  -4  10   1    1.76    3.38
   4  10  -1   -0.94    2.26
   4  10  -1   -1.37    8.72
  -4  10   0    8.33    8.97
  -4  10   0   11.23    3.79
   4  10   0   11.69    3.25
  -4  10   0   13.85    4.69
   4  10   0   14.43    9.96
   4  10   1   -0.13    1.90
  -4  10  -1    1.14    2.78
  -4  10  -1   -1.14    7.90
   4  10   1   -2.64    8.21
  -4  10  -2   -3.77    8.51
   4  10   2   -9.83   11.67
   4  10   2    0.42    7.64
   4  10   3   -1.57    8.08
  -4  10  -3    5.68    3.42
   4  10   3   -1.37   10.22
  -4  10  -3    3.53    2.26
  -4  10  -3    2.22    7.41
  -4  10  -4    8.61    3.94
  -4  10  -4    3.98    2.30
   4  10   4   -3.99    8.42
  -4  10  -4    4.95    3.44
   4  10   4    0.34    9.57
   4  10   4    5.25    2.60
   4  10   5  -16.01   13.25
   4  10   5   -1.90    6.97
  -4  10  -5    0.67    1.90
   4  10   5   -3.18    8.82
  -4  10  -5   -0.62    2.93
  -4  10  -5    0.95    2.59
   4  10   5   -0.87    2.01
  -4  10  -6   -0.33    2.21
  -4  10  -6    1.25    2.58
   4  10   6   -5.98   11.69
   4  10   6   -3.56    8.39
  -4  10  -7    0.35    1.79
  -4  10  -7   -0.64    2.12
   4  10   7   -4.55    7.47
   4  10   7   -2.63   11.14
  -4  10  -8    5.09    2.43
  -4  10  -8    3.18    1.83
   4  10   8    1.15    6.48
  -4  10  -8    4.28    2.71
   4  10   8    1.29    9.33
  -4  10  -9    3.31    2.32
   4  10   9    1.33    8.74
   4  10   9    2.62    5.15
  -4  10  -9    5.41    2.38
   4  10  10    2.41    4.14
  -4  10 -10    0.26    1.70
  -4  10 -10    3.48    1.85
  -5   1  21   11.67    7.09
  -5  -1  21    3.35    7.93
  -5   1  20   -0.59    7.16
  -5  -1  20   -1.66    8.13
  -5  -1  20    1.66    4.58
  -5   1  19   94.81   17.59
  -5   1  19  159.52   18.60
  -5   1  19  193.81   31.77
  -5  -1  19  125.91   15.00
  -5   1  19  150.08   23.82
  -5   1  18    0.75    4.32
  -5   1  18    1.79   18.33
  -5   1  18   -4.15   13.78
  -5   1  18    0.35    7.40
  -5  -1  18   -7.34   11.36
  -5  -1  18    6.56    8.08
  -5   1  17   89.67   25.64
  -5  -1  17  141.58   17.91
  -5   1  17  216.64   41.91
  -5   1  17  135.84   14.02
  -5  -1  17  117.55   21.83
  -5   1  17  130.02   18.51
  -5   1  17   15.37   20.72
  -5   1  17  154.93   30.87
  -5  -1  17  173.72   21.05
  -5  -1  16   27.76   10.63
  -5   1  16   21.95    6.45
  -5   1  16    9.02    5.14
  -5   1  16   14.49   16.59
  -5   1  16    9.48    8.91
  -5  -1  16   11.78   11.99
  -5  -1  15  121.20   18.42
  -5   1  15   78.09   15.12
  -5   1  15  198.05   32.79
  -5   1  15   84.42   22.89
  -5   1  15   15.85   23.02
  -5  -1  15  107.30   17.04
  -5   1  15  120.87   33.87
  -5   1  15  115.60   13.43
  -5   1  14    2.64    8.09
  -5  -1  14   13.79    8.90
  -5   1  14    9.55   20.87
  -5   1  14   12.72    5.46
  -5  -1  14   -7.97   11.59
  -5  -1  13   68.97   15.81
  -5   1  13  130.95   14.53
  -5   1  13  123.69   27.68
  -5   1  13  104.84   16.18
  -5  -1  13  127.15   19.13
  -5   1  13  148.04   26.42
  -5  -1  12    0.43    7.23
  -5   1  12    2.58   12.38
  -5   1  12    0.32    5.80
  -5   1  12    0.24    3.51
  -5   1  12   11.00   13.54
  -5  -1  12   18.90   12.08
  -5  -1  11    1.60    6.56
  -5   1  11    3.52   12.13
  -5   1  11    0.44    3.51
  -5   1  11    5.21    6.25
  -5   1  11    9.90   10.82
  -5   1  11    2.31    3.78
  -5  -1  11    8.47   10.27
  -5   1  10    8.14   11.27
  -5  -1  10    9.55    7.16
  -5  -1  10   14.33   10.62
  -5  -1  10   11.23   10.55
   5   1 -10   19.68    7.73
  -5  -1  10   31.36   10.63
  -5  -1  10   17.69    8.46
  -5   1  10   20.34    5.75
  -5   1  10   12.26    4.59
  -5   1  10   15.73   10.80
  -5  -1   9  710.84   51.18
  -5   1   9  854.01   50.32
  -5  -1   9  643.16   53.00
  -5   1   9  640.69   43.28
  -5   1   9  570.10   56.35
  -5  -1   9  640.05   51.88
   5  -1  -9  707.77   59.46
   5   1  -9  812.56   52.66
  -5   1   9  619.50   55.40
  -5  -1   9  638.68   55.47
   5   1  -9  554.83   55.81
  -5  -1   9  906.68   55.93
  -5  -1   8   10.69    7.15
  -5   1   8    9.55    1.71
   5   1  -8   15.88    9.87
  -5   1   8   16.63    5.33
   5  -1  -8    5.60    9.33
   5   1  -7 1693.22  130.00
  -5   1   7 1824.62  119.10
  -5   1   7 2214.81  124.27
   5  -1  -7 1981.69  132.33
  -5  -1   7 2300.08  129.07
   5  -1  -6  123.22   17.52
  -5   1   6  125.91   11.26
  -5   1   6  111.55    7.86
   5   1  -6   99.91   16.15
  -5  -1   6  135.46   14.81
   5   1  -5  829.66   62.28
   5  -1  -5  956.34   63.33
  -5   1   5  848.16   53.93
  -5   1   5  949.60   56.83
   5  -1  -5  905.10   60.94
   5   1  -4   29.74    9.24
   5  -1  -4   34.20    6.91
   5  -1  -4   45.09   10.59
  -5   1   4   39.18    4.67
   5  -1  -3 1196.77   85.58
  -5  -1   3 1398.24   85.20
  -5   1   3 1360.21   84.14
   5  -1  -2   81.29    7.07
   5   1  -2   73.87    7.74
  -5  -1   2   73.56    7.55
  -5  -1   2   93.36    6.93
   5  -1  -1  565.72   37.09
  -5  -1   1  654.00   37.75
   5   1  -1  515.84   37.75
  -5  -1   1  639.14   38.00
   5   1   0   22.57    2.45
  -5   1   0   20.57    2.36
   5  -1   1 1380.63   95.96
  -5   1  -1 1224.62   98.27
   5   1   1 1254.39   99.23
   5  -1   2   65.81    8.02
  -5  -1  -2   67.12    5.97
   5   1   2   76.63    5.69
  -5   1  -2   68.79   14.41
   5   1   2   59.45    5.56
   5  -1   3   23.90    7.21
  -5  -1  -3   25.45   11.00
  -5   1  -3   25.24    5.10
  -5  -1  -3   28.01    3.92
   5   1   3   26.31    3.09
  -5   1  -3   15.35   16.74
   5   1   3   24.58    4.30
  -5  -1  -4  331.48   30.49
  -5  -1  -4  307.16   24.40
   5  -1   4  349.55   28.94
  -5   1  -4  370.51   26.22
  -5  -1  -4  354.30   22.49
   5   1   4  364.30   23.58
  -5   1  -4  290.76   31.65
   5  -1   5    5.26    7.72
   5   1   5    9.12    2.45
   5   1   5    6.33    8.89
  -5   1  -5   -3.24   14.18
  -5   1  -5    4.60    4.97
  -5  -1  -5    3.81   10.67
  -5  -1  -5    7.61    1.77
   5  -1   6  337.15   24.52
  -5  -1  -6  287.17   20.03
  -5  -1  -6  255.00   29.02
  -5   1  -6  250.54   31.96
   5   1   6  251.89   29.12
  -5   1  -6  294.23   24.43
   5  -1   6  252.21   27.75
   5   1   6  305.05   20.79
   5  -1   7  792.32   52.42
  -5  -1  -7  765.42   48.04
   5   1   7  753.23   48.47
   5   1   7  646.36   58.77
  -5  -1  -7  657.19   58.88
  -5   1  -7  749.68   53.01
   5   1   7  588.46   55.46
   5  -1   7  689.95   58.01
  -5   1  -7  632.06   60.41
   5  -1   8   33.67   10.84
   5  -1   8   10.25    4.96
   5   1   8   30.75   14.80
   5  -1   8   15.46    5.62
  -5  -1  -8    7.30   14.38
   5  -1   8   15.82   10.80
   5   1   8   13.27    3.11
   5   1   8   46.66   13.86
  -5  -1  -8   15.17    3.06
   5  -1   8   12.03    9.97
   5   1   8    7.81    5.53
  -5   1  -8    9.47    6.00
  -5   1  -8   -0.61   16.01
   5   1   8   10.27    7.95
   5   1   8    9.23    7.42
   5   1   8   14.07   11.42
   5  -1   9 1087.94   70.70
   5   1   9 1012.94   65.48
   5   1   9 1101.77   82.50
   5   1   9  760.08   73.46
   5   1   9 1079.49   68.55
   5   1   9  957.07   75.75
  -5   1  -9  901.86   82.29
  -5  -1  -9  907.29   80.22
   5   1   9  979.77   81.01
  -5   1  -9 1099.67   71.30
   5   1   9 1191.27   76.75
  -5  -1  -9 1069.40   65.41
   5  -1   9  915.39   70.29
   5  -1   9 1034.48   69.69
   5  -1   9 1028.14   79.91
   5  -1   9 1002.99   79.75
   5   1   9  697.35   68.45
   5  -1  10  150.62   17.87
   5  -1  10  162.74   16.56
   5  -1  10  203.86   21.23
   5   1  10  139.45   12.78
   5   1  10  172.16   16.36
   5   1  10  135.34   20.18
   5   1  10   69.25   21.03
   5   1  10  175.19   28.52
  -5   1 -10  165.52   14.31
  -5   1 -10  158.36   17.31
   5   1  10  262.60   26.82
   5   1  11  117.66   25.86
   5  -1  11  231.92   24.18
   5  -1  11  280.98   26.55
   5   1  11  154.62   27.90
   5   1  11  270.04   22.25
   5   1  11  325.54   40.45
   5  -1  12   -3.04   14.91
   5  -1  12    9.31    7.81
   5   1  12  -11.80   19.80
   5  -1  12   39.86   14.61
   5   1  13  429.62   45.20
   5  -1  13  534.71   40.69
   5  -1  13  429.02   50.83
   5  -1  13  468.06   39.61
   5   1  14   10.56   17.03
   5  -1  14   29.18   10.08
   5  -1  14   62.85   17.88
   5  -1  14    6.67   17.50
   5   1  14   91.69   25.77
   5  -1  15   26.96   10.06
   5  -1  15   10.87   12.62
   5   1  15   30.42   18.01
   5  -1  15   22.46   20.59
   5   1  15   12.26    7.36
   5  -1  16   10.66   20.70
   5   1  16   25.95   15.89
   5   1  16   -3.23    6.70
   5  -1  16    1.74   13.26
   5   1  17   95.85   25.52
   5  -1  17   77.92   27.93
   5  -1  17   34.11   15.74
   5   1  17   72.51   15.34
   5   1  17   47.92   10.13
   5   1  18    0.76    5.98
   5   1  18    2.13   11.23
   5  -1  18   -5.59    8.66
   5  -1  18   17.42   22.14
   5  -1  19  177.74   20.96
   5   1  19  176.45   17.88
   5   1  20   20.37    9.09
   5  -1  20    5.90    7.25
   5  -1  21   16.43    7.83
  -5  -3  21   21.87   11.60
  -5  -3  21    5.21    6.73
  -5  -3  20    1.29   12.17
  -5  -3  20    4.59    9.25
  -5  -3  19   33.04   10.90
  -5  -3  19   16.97   13.60
  -5   3  19   48.41    9.73
  -5  -3  19   10.22   16.06
  -5   3  19   52.76   20.99
  -5   3  19   80.10   26.60
  -5  -3  18   -7.20   17.94
  -5  -3  18    4.41    8.45
  -5  -3  18   -4.05   15.59
  -5   3  18    9.87    7.69
  -5   3  18   29.90   27.14
  -5   3  18  -16.50   23.93
  -5  -3  17   86.58   18.43
  -5   3  17   -4.57   27.88
  -5   3  17  144.89   23.27
  -5   3  17  132.98   15.39
  -5   3  17  -11.51   31.46
  -5   3  16    1.18    7.55
  -5   3  16   10.40   12.78
  -5  -3  16    4.70   11.85
  -5   3  15  152.39   30.25
  -5   3  15   63.79   17.70
  -5   3  15  101.67   26.00
  -5   3  15   91.42   13.95
  -5  -3  15   54.97   18.07
  -5   3  15  164.69   31.43
   5   3 -15   59.86   11.70
  -5   3  14    2.73    6.63
  -5  -3  14   -2.47    9.97
   5   3 -14    1.06    4.70
  -5   3  14   18.97   17.53
  -5   3  14    3.69   10.38
  -5   3  14   33.63   21.22
  -5   3  14   47.89   20.18
  -5  -3  14   18.89   16.64
  -5  -3  13  158.29   25.66
  -5  -3  13  189.71   29.72
  -5   3  13  178.55   29.76
  -5   3  13  163.20   25.39
  -5   3  13  189.27   32.10
  -5   3  13  172.10   32.07
   5   3 -13  151.11   20.65
  -5   3  13  197.57   21.39
  -5   3  12   -1.05    8.38
  -5  -3  12    8.27   12.15
  -5  -3  12    1.14    9.70
  -5   3  12    5.20    3.99
   5   3 -12    0.74    5.74
  -5   3  12    1.74    6.75
  -5   3  12   10.09   16.00
  -5   3  12   -9.90   17.32
  -5   3  12    8.73   11.80
   5   3 -11   23.10   12.88
  -5   3  11   23.83    5.33
  -5   3  11   16.03   11.77
  -5   3  11   20.11    7.26
  -5  -3  11    9.08   11.44
  -5   3  11   12.14   14.69
  -5   3  11    7.52    8.55
  -5   3  11   16.22   13.15
   5   3 -11   16.57    8.55
  -5   3  10    0.42    7.13
  -5   3  10    8.42    9.61
  -5   3  10    8.10    3.91
  -5  -3  10   -0.46    9.05
   5   3 -10    3.99    9.15
  -5   3  10    7.19    5.65
  -5   3  10    5.19   10.80
  -5   3  10    5.02   13.01
  -5   3   9  223.76   32.19
  -5   3   9  270.82   23.12
  -5   3   9  192.26   24.47
   5   3  -9  279.35   31.68
  -5  -3   9  223.35   27.34
  -5   3   9  232.63   28.61
  -5   3   9  227.80   30.63
  -5  -3   8   74.85   13.78
  -5   3   8   51.68   14.57
  -5  -3   8   64.82   12.39
  -5  -3   8  112.23   14.34
  -5   3   8   56.41   10.74
  -5   3   8   64.98   17.61
  -5   3   8   86.13   10.37
   5   3  -8   71.95   16.10
   5   3  -7  571.48   47.06
  -5   3   7  670.11   41.79
   5  -3  -7  544.16   36.86
  -5   3   7  489.96   49.91
  -5  -3   7  545.63   46.64
   5   3  -7  611.66   47.08
   5   3  -7  649.57   50.98
   5  -3  -6  223.41   21.43
   5  -3  -6  197.52   14.07
   5   3  -6  262.83   22.95
   5   3  -6  211.21   22.15
  -5  -3   5   24.87    5.30
   5  -3  -5   16.21    2.01
   5  -3  -5   18.44    6.23
   5   3  -5   18.80    7.27
  -5  -3   5   27.77    7.12
   5  -3  -5   15.29    2.10
   5  -3  -4    7.69    1.62
  -5  -3   4   13.57    4.36
   5  -3  -4    9.26    4.91
  -5  -3   4   11.36    5.15
   5   3  -4    8.56    5.67
   5  -3  -4   10.00    1.96
   5  -3  -3  876.71   53.89
   5  -3  -3  785.54   53.35
   5  -3  -3  711.14   53.43
   5  -3  -3  970.27   56.39
   5   3  -3  930.81   57.97
   5   3  -2    6.77    5.10
   5  -3  -2    3.87    3.00
   5  -3  -2    7.74    2.59
   5  -3  -2    6.10    1.81
  -5  -3   2    8.37    3.42
   5   3  -2    5.42    3.87
   5  -3  -2    5.55    2.36
   5   3  -1  802.93   50.69
   5  -3  -1  766.26   48.88
  -5  -3   1  969.63   49.88
  -5  -3   1 1057.60   49.12
   5   3   0  285.15   21.94
   5   3   0  264.06   21.73
   5   3   0  289.65   21.87
  -5   3   0  335.01   21.52
  -5  -3   0  330.54   21.89
   5  -3   0  293.99   22.51
  -5   3  -1  972.66   56.37
   5   3   1  838.02   54.86
   5  -3   1  803.55   57.37
   5   3   1  801.08   54.66
  -5  -3  -1  857.66   55.53
   5  -3   2    4.86    4.67
  -5   3  -2    3.05    3.16
  -5   3  -2   15.55    8.54
   5   3   2    4.44    2.01
   5  -3   2    2.59    3.56
  -5  -3  -2    4.55    2.45
   5   3   2    3.67    1.42
  -5   3  -3  105.36   12.77
  -5  -3  -3   96.70    8.54
  -5  -3  -3   85.15   10.55
   5   3   3   86.24    6.35
   5   3   3   94.33    7.74
   5  -3   3   91.22   10.47
   5   3   3   92.23   10.34
   5   3   4   75.61   10.93
  -5  -3  -4   82.27    8.49
  -5   3  -4   82.79   13.40
   5  -3   4   76.72   10.54
  -5   3  -4  104.27   11.86
   5   3   4   86.62    7.30
  -5  -3  -4   86.92   11.09
  -5   3  -5  310.10   29.44
   5  -3   5  297.02   28.12
   5  -3   5  304.71   26.93
   5   3   5  323.72   27.29
  -5   3  -5  411.24   28.54
   5   3   5  334.61   22.04
   5   3   5  296.76   22.70
  -5  -3  -5  306.50   24.07
  -5  -3  -5  296.33   25.66
   5  -3   6   44.97    9.21
   5  -3   6   43.98   10.35
   5  -3   6   49.93    9.98
  -5  -3  -6   43.78    7.09
   5   3   6   86.50    8.10
   5   3   6   54.03    5.32
  -5   3  -6   54.41   13.83
  -5   3  -6   47.29    8.37
   5   3   6   49.62    9.92
  -5  -3  -6   54.32   11.07
  -5   3  -6   58.97   11.46
   5   3   6   46.40    6.11
   5   3   7  514.76   33.61
  -5   3  -7  568.15   41.58
  -5  -3  -7  437.03   37.00
  -5  -3  -7  478.87   40.45
  -5   3  -7  483.48   39.00
   5   3   7  453.84   40.40
   5   3   7  617.27   45.17
   5  -3   7  439.07   39.91
   5  -3   7  435.25   41.23
   5   3   7  442.81   34.72
   5  -3   7  480.00   40.63
  -5   3  -7  464.52   44.72
   5  -3   8    0.87    5.73
  -5   3  -8    4.73    5.45
  -5   3  -8    4.24    5.16
   5   3   8   12.74    9.09
  -5   3  -8   -1.10   10.28
  -5  -3  -8   12.27   10.19
   5   3   8    9.45    4.47
   5   3   8   25.67   10.42
   5   3   8    3.42    5.34
   5  -3   8    3.53    6.26
   5   3   8    5.49    1.92
   5  -3   8    1.83    5.88
   5   3   9  955.09   80.57
   5  -3   9  907.74   78.07
   5   3   9 1192.50   85.59
  -5  -3  -9  894.64   79.92
  -5   3  -9 1024.72   76.50
  -5   3 -10   12.47    6.56
   5   3  10   19.40    6.79
   5  -3  10   10.46    8.89
   5   3  10   26.86   14.17
   5   3  10   34.01   15.39
   5   3  11  173.10   26.86
   5   3  11   45.79   22.69
   5   3  11   24.45   24.53
   5   3  11  178.77   16.25
   5  -3  11  120.00   19.48
   5   3  11  127.51   17.67
  -5   3 -11  127.17   15.92
   5   3  11  195.05   28.61
   5  -3  12   16.46    9.95
   5   3  12   29.03    7.87
  -5   3 -12   17.13    6.89
   5   3  12   14.04    9.89
   5   3  13  199.39   38.22
  -5   3 -13  330.95   29.30
   5   3  13  336.60   32.16
   5   3  13  169.72   40.58
   5  -3  13  231.83   38.11
   5   3  13  476.17   47.92
   5   3  13  489.89   31.19
   5   3  14    6.09   27.91
   5   3  14  -15.25   22.75
   5  -3  14    3.46   15.29
   5   3  14    0.38   10.32
   5   3  14   11.40    7.19
   5   3  15    8.53    5.27
   5  -3  15    6.19   14.40
   5   3  15   12.51   10.24
   5   3  15   22.09    8.38
   5   3  15   12.97   22.01
   5  -3  16   13.42   10.55
   5   3  16   16.40    5.83
   5  -3  16    7.74   15.54
   5   3  16   19.94   10.35
   5   3  16   38.71    9.87
   5   3  16   38.11   22.55
   5   3  17   77.44   13.55
   5   3  17   87.77   13.32
   5  -3  17   47.22   17.45
   5  -3  17   56.85   20.27
   5   3  17   48.19    8.18
   5   3  17   97.63   23.37
   5   3  18   12.49    9.04
   5  -3  18   -2.33   12.02
   5   3  18    1.05    6.11
   5   3  18   -0.47    4.04
   5  -3  18   18.33   15.47
   5   3  19   68.81   18.51
   5  -3  19   83.22   18.36
   5  -3  20    3.78    7.92
   5  -3  20   -0.47    6.72
  -5   5  19   66.16   14.69
  -5   5  19   88.86   18.07
  -5   5  18   56.84   20.39
  -5  -5  18    8.85    7.48
  -5   5  17   52.14   24.02
  -5  -5  17   47.27   13.76
  -5  -5  16   10.51    9.34
   5   5 -16    0.87    4.18
   5   5 -15   49.36   10.69
  -5  -5  15   64.58   15.38
  -5  -5  14   82.73   16.74
   5   5 -14   70.38   12.85
  -5   5  13   60.53   20.93
  -5  -5  13   35.68   14.03
   5   5 -13   56.34   12.39
  -5   5  13   94.22   18.92
  -5   5  12   33.22   18.94
  -5  -5  12   32.07   12.26
   5   5 -12   22.86    8.92
  -5   5  12   30.53   15.03
  -5  -5  11    8.65   10.60
  -5   5  11   -0.89   17.26
   5   5 -11   -1.97    9.22
   5   5 -10   78.60   13.73
  -5   5  10   75.59   23.72
  -5  -5  10   91.84   16.48
   5   5  -9  119.21   22.14
  -5   5   9  117.65   25.77
  -5  -5   9  112.60   18.33
   5   5  -8   55.66   15.28
  -5  -5   8   47.96   11.98
  -5   5   8   44.84   18.37
   5   5  -8    9.12   13.33
  -5   5   7  287.28   19.91
  -5   5   7  264.34   33.99
   5   5  -7  343.35   32.62
  -5  -5   7  288.02   26.39
  -5   5   6   52.88    8.76
  -5  -5   6   86.72   13.56
   5   5  -6   92.38   16.96
  -5   5   6   91.32   19.67
  -5  -5   6  110.69   11.82
   5   5  -5   -6.56   12.92
   5   5  -5    2.80   12.71
   5   5  -5    6.45    8.31
   5   5  -5    5.67    4.65
  -5   5   5    3.59    3.42
  -5  -5   5    3.57    5.79
  -5   5   5    4.62   10.16
  -5  -5   5    7.14    4.17
   5   5  -4    5.09    6.90
  -5   5   4    4.51    3.27
   5   5  -4    4.39    9.72
   5   5  -4    4.00    3.94
  -5  -5   4    3.13    3.10
  -5  -5   4    4.39    4.88
  -5  -5   4    6.54    3.46
  -5   5   4    1.97    7.53
   5   5  -4    2.99   10.59
  -5   5   3  172.92   22.85
   5   5  -3  161.55   22.60
  -5   5   3  223.16   19.02
  -5  -5   3  257.00   17.54
  -5   5   3  230.41   18.28
   5   5  -3  180.64   25.70
   5   5  -3  290.25   27.50
   5   5  -3  195.36   18.43
  -5  -5   3  173.06   19.69
  -5  -5   3  263.13   19.42
   5  -5  -3  207.75   16.89
  -5   5   2   35.22    5.58
  -5  -5   2   35.38    6.17
  -5  -5   2   38.74    4.70
   5  -5  -2   33.19    5.03
  -5   5   2   18.58    8.60
   5   5  -2   26.58    8.70
  -5   5   2   54.26   12.61
   5   5  -2   25.39    5.09
  -5   5   2   29.92    5.88
   5   5  -2   56.57   13.82
   5   5  -2   35.63   12.04
  -5   5   1 1291.57   71.24
  -5   5   1 1108.92   63.89
  -5  -5   1 1011.82   62.79
  -5   5   1 1193.04   63.09
   5  -5  -1  959.15   61.49
   5   5  -1  586.66   64.19
   5   5  -1  767.61   60.54
   5   5  -1  661.10   66.58
   5   5   0  144.50   19.64
  -5   5   0  271.81   18.55
  -5   5   0  306.98   30.76
   5   5   0  188.40   22.96
  -5  -5   0  245.47   18.65
   5  -5   0  214.27   17.58
  -5   5   0  145.43   21.56
  -5   5   0  250.59   24.75
  -5   5   0  269.47   17.15
  -5   5   0  294.88   19.96
   5   5   0  210.39   16.24
   5  -5   0  179.74   14.87
  -5   5  -1  464.48   47.06
   5  -5   1  576.65   40.63
  -5   5  -1  751.34   40.56
  -5   5  -1  430.36   45.78
   5   5   1  410.95   42.31
  -5  -5  -1  637.68   41.62
  -5   5  -1  617.29   43.51
   5   5   1  563.48   44.59
   5  -5   1  591.41   39.98
  -5   5  -1  555.51   46.80
  -5  -5  -2   44.69    6.84
  -5   5  -2   44.71    8.70
  -5   5  -2   45.24   10.27
  -5   5  -2   33.86   12.51
   5  -5   2   45.08    7.19
   5   5   2   29.44    7.36
  -5   5  -2   57.76    6.67
  -5   5  -2   33.12   11.61
   5   5   2   46.33   10.34
   5  -5   3  288.84   23.22
  -5   5  -3  306.23   28.10
  -5  -5  -3  217.23   21.14
  -5   5  -3  184.62   27.22
  -5   5  -3  325.47   22.04
   5   5   3  338.03   24.73
   5   5   3  223.89   22.29
  -5   5  -3  330.57   26.12
  -5   5  -3  201.40   25.89
  -5   5  -4   26.41   13.24
   5  -5   4   48.20    8.67
  -5  -5  -4   18.77    5.30
  -5   5  -4   22.84   10.68
  -5   5  -4   43.39   11.14
   5   5   4   58.65    9.86
   5   5   4   53.27    7.50
   5   5   4   22.15    9.47
  -5   5  -4   52.98   10.04
  -5   5  -4   47.62    7.14
  -5   5  -5    2.25    6.80
   5  -5   5   -2.10    5.27
  -5  -5  -5    0.51    3.29
   5   5   5    8.75    6.54
   5   5   5   -5.81   10.36
  -5   5  -5    7.95    5.63
   5   5   5    7.36    4.84
   5  -5   5   -0.28    3.80
   5  -5   6    5.05    5.86
   5   5   6   -9.42   12.34
   5   5   6    9.99    7.28
   5   5   6    9.40    5.25
  -5   5  -6    5.30    8.53
  -5   5  -6    8.70    6.71
   5  -5   7  320.56   33.05
   5   5   7  236.99   32.68
   5  -5   8    6.74    7.29
   5   5   8   11.44    8.34
   5   5   8   12.76    6.57
   5   5   8  -13.23   16.83
  -5   5  -9  192.68   22.07
   5   5   9  142.72   25.82
   5   5   9  208.04   19.25
   5  -5   9  186.86   23.05
   5   5  10   28.56    8.13
   5  -5  10   14.03    9.41
   5   5  10   42.66   11.12
  -5   5 -10   24.77    9.37
  -5   5 -11  148.06   18.97
   5   5  11   51.71   24.48
   5   5  11  159.38   16.82
   5   5  11   80.58   26.29
   5  -5  11  144.10   20.72
   5   5  12   65.24   12.49
   5  -5  12   35.34   11.11
  -5   5 -12   37.80   10.17
   5   5  12   39.51    8.58
   5   5  12    6.37   21.54
   5   5  12   21.01   21.84
   5   5  13   37.47   24.39
   5  -5  13   31.21   10.61
  -5   5 -13   22.03    8.63
   5   5  13   49.71   11.10
   5   5  13   31.67    7.66
   5   5  13   43.27   23.74
   5   5  14    4.16    7.15
   5   5  14   22.52   21.82
   5   5  14    4.38    5.23
   5  -5  14    3.73    7.05
   5   5  15    9.91    5.39
   5  -5  15   11.13    8.30
   5   5  15    7.20    6.88
  -5   5 -16    1.49    2.64
   5  -5  16    4.10    7.15
   5   5  16    6.93    5.98
   5   5  16    4.96    4.33
  -5   5 -17    4.64    2.52
   5   5  17   19.79    6.55
   5  -5  18    4.83    8.10
   5   5  18   14.83   13.50
   5   5  19   41.95   11.82
   5  -5  19    8.76    6.13
   5   7 -17    7.73    2.33
  -5  -7  17   16.23    4.05
  -5   7  17   20.95    6.85
  -5  -7  16    2.82    3.70
  -5   7  16   22.58    9.06
  -5   7  16   31.24    9.36
   5   7 -15    9.82    4.68
  -5   7  15   24.89   11.56
  -5   7  15   29.98   11.04
  -5  -7  15   15.33    5.67
   5   7 -14    0.48    4.57
  -5   7  14   -4.30   11.22
  -5  -7  14    4.78    4.94
  -5   7  14    2.30   10.99
  -5   7  13   10.91   12.80
   5   7 -13   28.75    7.43
  -5  -7  13   21.38    7.47
  -5   7  12   11.47    8.86
  -5  -7  12    1.69    5.76
   5   7 -12    0.31    6.03
  -5   7  11  -18.49   14.45
  -5  -7  11   -2.17    6.29
  -5  -7  10    1.12    5.90
   5   7 -10    1.14   10.11
   5   7  -9  237.35   28.15
   5   7  -9  259.42   23.76
  -5  -7   8  101.07   16.24
   5   7  -8  146.26   22.88
   5   7  -8  105.40   22.40
  -5   7   8  146.83   15.49
   5   7  -8  166.80   19.41
  -5  -7   7  124.48   18.62
  -5   7   7  208.06   18.90
   5   7  -7  167.53   26.33
   5   7  -7  126.20   29.90
   5   7  -7  190.14   25.48
   5   7  -7  206.89   22.42
  -5   7   7  167.68   19.57
  -5  -7   6   22.69    8.51
   5   7  -6   23.71   13.43
   5   7  -6   24.47   17.45
   5   7  -6   21.71   11.96
  -5   7   6   41.18    8.55
   5   7  -6   34.04   10.07
  -5   7   6   42.85    7.80
  -5   7   6   69.50   16.88
   5   7  -5  170.03   24.17
   5   7  -5  144.57   21.89
  -5   7   5  155.52   17.32
   5   7  -5  152.50   19.28
   5   7  -5  119.41   25.92
  -5   7   4    3.10    3.97
   5   7  -4   -0.66    6.02
   5   7  -4  -19.06   15.12
   5   7  -4   -5.40   14.17
   5   7  -4    0.98    8.00
  -5   7   4   12.28   13.17
   5   7  -3   59.13   19.04
  -5   7   3  149.71   21.58
  -5   7   3  144.49   20.63
   5   7  -3   89.86   13.21
   5   7  -3   32.81   19.14
   5   7  -3   79.94   17.43
   5   7  -3   80.96   15.56
  -5   7   3  103.56   12.29
   5   7  -2    5.74   17.59
  -5   7   2   17.69   10.99
   5   7  -2   12.51   12.39
  -5   7   2   21.67    5.93
   5   7  -2   16.17    6.75
  -5   7   2   33.47   13.67
   5   7  -2   10.78    8.63
  -5   7   2   22.02    4.77
   5   7  -2   25.48   12.79
   5   7  -1   41.75   11.45
  -5   7   1   51.43   15.50
  -5   7   1   45.93    6.83
  -5   7   1   18.85   11.23
   5   7  -1   47.65   14.23
   5   7  -1   35.01    8.28
  -5   7   1   56.57   17.72
   5   7  -1   61.10   20.85
  -5   7   1   43.12    7.61
   5   7  -1   53.71   13.56
  -5   7   0   32.00    6.79
   5   7   0   19.44    8.57
  -5   7   0   10.44   11.33
   5   7   0   21.97   12.74
   5   7   0   50.06   13.43
  -5   7   0   27.46    5.61
  -5   7   0   20.98   12.63
  -5   7   0    7.25   14.87
  -5   7  -1   19.02   17.43
  -5   7  -1   90.64    9.54
   5   7   1   41.05   11.23
   5   7   1  154.41   23.76
  -5   7  -1   74.94   10.72
  -5   7  -1   46.69   16.16
  -5   7  -1   65.99   16.99
   5   7   1   70.51   15.67
  -5   7  -1   87.60   10.34
   5   7   1   91.88    9.80
  -5   7  -2   66.20   15.79
   5   7   2   36.22   15.43
  -5   7  -2   68.14   10.86
  -5   7  -2   34.31   14.73
   5   7   2   63.81    8.55
  -5   7  -2   72.55    8.68
  -5   7  -2   75.47    9.92
   5   7   3  117.31   12.20
  -5   7  -3   97.48   18.74
  -5   7  -3  119.51   14.95
  -5   7  -3  130.66   12.37
  -5   7  -3   61.38   19.16
   5   7   3   65.25   17.82
  -5   7  -3  129.65   13.47
  -5   7  -4   37.90   14.52
  -5   7  -4   34.79    9.02
   5   7   4   37.10   14.90
  -5   7  -4   44.63    7.31
  -5   7  -5   10.51    7.19
   5   7   5   14.39   12.23
  -5   7  -5   12.42    5.09
  -5   7  -6    1.41    5.78
   5   7   6   15.19    9.22
   5   7   6   -2.28   12.00
  -5   7  -7   59.14   12.10
   5   7   7   52.37   15.05
   5   7   7   67.75   13.93
  -5   7  -8   16.93    8.67
   5   7   8   16.87   12.64
   5   7   8   35.64   13.28
   5   7   9  173.35   21.70
   5  -7   9  116.34   16.17
  -5   7  -9  203.00   21.11
   5   7   9  168.88   21.93
   5   7  10   39.86   14.61
   5  -7  10   16.28    6.85
   5   7  10   33.15   13.13
   5  -7  11    2.01    5.35
   5   7  11   34.98   14.46
  -5   7 -11    7.69    5.14
   5   7  11   27.69   11.92
  -5   7 -11    5.94    4.32
   5   7  12   56.32   12.34
   5  -7  12   44.29    9.18
  -5   7 -12   46.54    7.68
   5   7  12   64.90   13.93
  -5   7 -12   69.73    9.23
   5   7  13   62.93   11.63
   5   7  13  103.91   16.37
   5   7  13   50.58   13.13
  -5   7 -13   43.28    6.85
  -5   7 -13   79.45    9.09
   5  -7  13   73.11   10.31
   5   7  14   -1.57   11.60
  -5   7 -14    0.56    1.96
  -5   7 -14    3.77    3.23
   5   7  15    4.39   10.29
  -5   7 -15    4.74    2.62
  -5   7 -16    0.76    2.08
   5   7  16    0.34    7.53
  -5   7 -16    0.64    1.65
   5   9 -14    0.12    1.24
   5   9 -13    4.92    2.12
   5   9 -13    9.58    2.50
   5   9 -12    6.98    3.50
   5   9 -12    4.18    2.56
   5   9 -12    6.80    2.58
   5   9 -11    7.20    3.12
   5   9 -11    5.83    4.05
   5   9 -11    7.77    3.19
   5   9 -10    2.53    2.95
  -5   9  10   -2.67    5.58
   5   9 -10   -1.82    3.77
  -5   9   9    4.13    7.56
   5   9  -9   18.86    4.47
   5   9  -9   19.41    5.89
  -5   9   8   27.93   10.47
   5   9  -8   25.63    6.97
   5   9  -8   34.97    6.73
   5   9  -8   36.03    5.79
  -5   9   8   44.73   14.62
   5   9  -7   38.65    8.43
  -5   9   7   25.85   11.49
   5   9  -7   42.61    7.31
  -5   9   7   33.99    6.12
  -5   9   7   45.80   15.21
   5   9  -7   35.96    5.89
   5   9  -6   19.14    9.02
   5   9  -6   34.80    6.65
   5   9  -6   20.47   10.30
  -5   9   6   24.17   12.03
  -5   9   6   24.21    5.52
   5   9  -6   25.37    4.90
  -5   9   6   33.55   15.20
   5   9  -6   23.45    6.89
   5   9  -5    1.83    3.61
  -5   9   5   -2.40   10.12
   5   9  -5    1.14    2.54
  -5   9   5    2.79    3.62
  -5   9   5   10.82   14.42
  -5   9   5    1.96    3.56
   5   9  -5   -1.48    4.24
   5   9  -5    3.07    8.87
   5   9  -5    0.39    5.99
   5   9  -4    1.14    6.07
   5   9  -4    3.05    9.61
  -5   9   4  -10.06   12.37
   5   9  -4    1.60    3.54
  -5   9   4    1.28    3.08
  -5   9   4  -12.46   13.98
   5   9  -4   -4.76   12.38
   5   9  -4    1.55    2.09
   5   9  -4    3.73    4.10
  -5   9   4    0.62    3.57
  -5   9   3   69.53    9.56
   5   9  -3   52.76   16.52
  -5   9   3   65.14    9.08
   5   9  -3   65.66    9.15
   5   9  -3   58.76    8.08
  -5   9   3   56.23   15.17
   5   9  -3   47.73   11.07
   5   9  -3   71.55   15.34
  -5   9   2   14.72    4.82
   5   9  -2   16.72    4.59
   5   9  -2   21.56   10.78
   5   9  -2   10.49   12.77
  -5   9   2   -0.44   11.40
   5   9  -1   18.23    4.52
  -5   9   1   17.71    5.24
  -5   9   1   19.73   12.06
   5   9  -1    6.23   12.21
   5   9  -1   -3.72   14.17
  -5   9   0   12.42    4.90
   5   9   0   13.11    4.14
  -5   9   0    9.09   11.46
   5   9   0    4.47   12.27
  -5   9   0   12.66    3.69
   5   9   1   21.14   13.47
  -5   9  -1   28.86    6.49
   5   9   1   30.26    5.60
  -5   9  -1   25.50   13.06
   5   9   1    3.90   16.41
  -5   9  -1   30.34    5.25
  -5   9  -2    6.44    4.77
   5   9   2    2.06   10.85
   5   9   2    3.01   15.04
   5   9   2    6.40    3.18
  -5   9  -2    6.85    3.46
  -5   9  -2    7.92   11.24
  -5   9  -3   71.27    8.45
  -5   9  -3   52.79   15.47
   5   9   3   50.18   15.07
  -5   9  -3   67.42    9.56
   5   9   3   81.62   17.21
   5   9   3   65.45   18.07
   5   9   4   39.82   17.46
  -5   9  -4   13.45    5.59
   5   9   4   15.63   10.99
  -5   9  -4   15.78    4.56
   5   9   4   29.66   13.01
  -5   9  -4    8.51   10.93
   5   9   5    0.44    8.26
   5   9   5   14.63   13.69
  -5   9  -5    1.40    3.34
   5   9   6   10.99    9.69
  -5   9  -6    1.71    3.42
   5   9   6    0.74    2.71
   5   9   6   17.33   13.32
   5   9   7   33.42   11.38
   5   9   7   72.43   15.46
  -5   9  -7   52.37    7.48
  -5   9  -7   40.42    7.64
   5   9   7   85.94   20.39
   5   9   8    5.59    7.05
   5   9   8   21.30   11.44
  -5   9  -8    3.65    3.65
  -5   9  -8    7.53    4.37
  -5   9  -8    4.44    3.01
  -5   9  -9    8.39    4.13
  -5   9  -9   12.18    4.19
  -5   9  -9    8.52    2.83
   5   9   9    5.65    6.56
   5   9  10    5.55    7.53
  -5   9 -10    0.91    2.89
  -5   9 -10    0.28    2.67
   5   9  11   11.88    6.87
  -5   9 -11   12.70    3.61
  -5   9 -11    6.81    3.00
  -5   9 -12    4.68    2.11
   5   9  12   15.35    5.59
  -5   9 -13    6.61    2.29
   5   9  13   37.39    9.14
   5  11  -7    0.07    1.28
   5  11  -6   -1.10    1.55
   5  11  -6   -0.95    1.61
   5  11  -5   -0.37    1.95
  -5  11   5    0.16    3.37
   5  11  -5    0.33    1.49
  -5  11   4   -0.57    4.27
  -5  11   4   -0.55    1.40
   5  11  -4    0.17    1.51
   5  11  -3    3.15    1.75
  -5  11   3    1.07    4.50
  -5  11   3    2.94    1.99
   5  11  -2   -0.08    1.36
  -5  11   2   -0.35    1.55
  -5  11   2   -0.20    1.87
  -5  11   2   -1.85    5.19
   5  11  -2   -2.13    5.73
  -5  11   1    4.40    2.67
  -5  11   1    2.91    1.97
   5  11  -1    1.72    5.77
  -5  11   1    1.93    5.32
  -5  11   0    6.96    2.56
   5  11   0    7.88    2.81
  -5  11   0    7.47    3.06
   5  11   1    3.07    2.10
  -5  11  -1    1.49    1.97
   5  11   2    3.38    5.70
  -5  11  -2    3.33    2.19
   5  11   2    3.77    1.98
   5  11   3   18.61    6.70
  -5  11  -3   15.15    3.26
   5  11   3   10.89    2.42
  -5  11  -3   19.46    3.82
   5  11   4    3.65    5.19
  -5  11  -4    0.93    1.92
  -5  11  -4    1.18    1.97
  -5  11  -5    0.08    1.52
  -5  11  -5    0.10    1.65
   5  11   5    3.87    4.48
  -5  11  -6    3.50    1.93
   5  11   6    2.63    4.03
  -6   0  21    1.19    6.73
  -6   0  21   44.96   22.82
  -6   0  20   43.67   11.01
  -6   0  20   76.80   25.89
  -6   0  19    2.03   19.88
  -6   0  19    3.13    7.89
  -6   0  19   -3.44    4.80
  -6   0  18   34.74   23.81
  -6   0  18   26.68    7.25
  -6   0  18   39.72   12.93
  -6   0  17    2.02    5.99
  -6   0  17   -7.04   20.44
  -6   0  17   26.20   15.78
  -6   0  17    0.90   10.95
  -6   0  16  370.38   38.65
  -6   0  16  350.89   39.40
  -6   0  16  501.17   38.02
  -6   0  16  493.24   58.69
  -6   0  15    6.87   22.40
  -6   0  15   -1.76    8.34
  -6   0  15    4.04    5.98
  -6   0  14  166.46   33.93
  -6   0  14  174.52   21.38
  -6   0  13   13.97   15.45
  -6   0  13    2.82    5.66
  -6   0  13   38.74   15.33
  -6   0  12   24.00   11.96
  -6   0  12    1.67    5.64
  -6   0  12   18.50   14.22
  -6   0  11    9.96    8.45
  -6   0  11    1.56    4.81
  -6   0  11    1.98    9.54
   6   0 -11   -0.88    5.97
   6   0 -10  392.68   45.38
  -6   0  10  460.63   46.43
  -6   0  10  513.36   41.88
  -6   0  10  463.11   33.27
  -6   0  10  446.42   38.18
  -6   0   9   -3.61    9.00
  -6   0   9    0.43    1.96
  -6   0   9   -2.73    7.77
  -6   0   9    1.12    4.34
  -6   0   8 1543.85  104.35
  -6   0   7   -1.05    5.01
   6   0  -6 2995.22  231.95
  -6   0   6 4039.82  229.93
   6   0  -5    0.91    6.38
  -6   0   5   -0.80    4.07
  -6   0   4 9946.87  605.76
   6   0  -4 8476.90  609.11
  -6   0   4 9999.00  607.81
   6   0  -3    0.29    3.72
  -6   0   3    0.99    2.55
  -6   0   3   -0.11    1.01
  -6   0   2   25.54    3.31
  -6   0   2   27.58    2.25
   6   0  -2   22.37    2.47
  -6   0   1    0.08    0.93
   6   0  -1    0.12    0.77
   6   0   0 3365.56  212.09
  -6   0   0 3434.98  212.34
  -6   0  -1    0.59    2.10
   6   0   1    0.11    1.20
   6   0   2 2977.03  186.57
  -6   0  -2 2956.47  185.23
   6   0   3    0.07    2.01
  -6   0  -3   -0.04    1.72
   6   0   3   -1.21    4.19
  -6   0  -4 1039.75   65.69
   6   0   4  895.52   68.81
   6   0   4 1065.29   66.66
   6   0   5    0.21    2.64
  -6   0  -5    0.90    2.65
  -6   0  -6 1644.84  105.98
   6   0   6 1639.01  106.38
   6   0   7    0.14    2.83
   6   0   7   -1.51   10.59
  -6   0  -7   -0.40    3.14
   6   0   8  285.90   27.56
   6   0   8  265.28   23.64
   6   0   8  252.72   32.38
   6   0   8  340.66   37.03
   6   0   8  241.98   31.23
   6   0   8  314.86   23.00
   6   0   8  225.26   28.03
  -6   0  -8  330.66   23.39
   6   0   9    2.78    4.40
   6   0   9   -0.81    2.66
   6   0   9   -0.99    8.32
   6   0   9    0.62    9.69
   6   0   9   -0.69    9.69
   6   0   9   -2.13   12.23
   6   0   9   -8.65   12.51
   6   0   9   24.93   18.06
  -6   0  -9   -0.17    2.99
   6   0  10  863.07   59.95
  -6   0 -10  897.55   57.13
   6   0  10  830.53   69.02
   6   0  10  750.80   61.75
   6   0  10  788.08   63.25
   6   0  10  789.55   56.20
   6   0  10  752.02   69.38
   6   0  11    4.67   12.26
   6   0  11   23.47   16.50
   6   0  11   -2.71   11.34
   6   0  11    3.19    5.49
   6   0  12  579.46   39.95
   6   0  12  482.31   50.35
   6   0  12  517.66   43.81
   6   0  12  434.53   39.61
   6   0  13   -0.35    5.72
   6   0  13    0.85   15.63
   6   0  13   10.03   12.51
   6   0  13   -4.17    9.27
   6   0  14   50.17   22.86
   6   0  14   76.36   15.89
   6   0  14   37.94   13.63
   6   0  15    1.03   19.31
   6   0  15   -6.02   10.74
   6   0  15   19.54   12.38
   6   0  16   71.66   17.80
   6   0  16   88.20   14.73
   6   0  17   -4.79    8.04
   6   0  17   19.33   25.97
   6   0  18   43.45   10.38
   6   0  18  136.57   35.60
   6   0  19    2.62    7.06
   6   0  20  104.55   14.38
   6   0  21   -9.95    9.53
  -6  -2  21   33.89   18.93
  -6  -2  21    6.50    7.40
  -6  -2  20   61.21   15.05
  -6  -2  20   92.43   26.63
  -6   2  20   95.80   17.14
  -6  -2  20   55.00    9.95
  -6   2  20  111.27   21.65
  -6   2  19   62.46   18.50
  -6   2  19   70.84   23.34
  -6  -2  19    7.19   20.98
  -6   2  19   34.05    9.01
  -6  -2  19   30.84   10.74
  -6   2  19   24.02   17.53
  -6  -2  19   22.83   12.95
  -6   2  18    9.41   23.33
  -6   2  18   42.60   17.46
  -6  -2  18   16.13   14.21
  -6   2  18   18.70    8.75
  -6  -2  18   29.19   11.41
  -6  -2  18   18.61   23.13
  -6   2  18  -20.02   22.63
  -6   2  17   -5.35    9.09
  -6   2  17    5.16   13.61
  -6  -2  17   12.53   10.52
  -6   2  17  -26.88   27.55
  -6   2  16  439.88   44.75
  -6  -2  16  283.62   31.79
  -6   2  16  301.68   42.90
  -6   2  16  226.66   32.74
  -6   2  16  238.10   24.85
  -6   2  16   75.06   34.60
  -6   2  16  258.23   44.00
  -6  -2  16  295.13   39.32
  -6  -2  15   30.85   20.65
  -6   2  15   17.81   21.35
  -6   2  15   36.49   21.94
  -6   2  15   10.03    7.32
  -6   2  15   -3.48   11.42
  -6  -2  15    5.37   10.15
  -6   2  15    4.23    4.02
  -6   2  14   21.59   23.16
  -6   2  14    9.13   12.70
  -6   2  14   76.47   21.58
  -6   2  14   25.18    5.76
  -6  -2  14   45.80   19.23
  -6   2  14   22.78    8.73
  -6   2  14   25.48   19.82
  -6  -2  14   32.97   14.05
  -6   2  13   18.39    7.83
  -6  -2  13   16.78   14.25
  -6   2  13    4.08   15.44
  -6  -2  13   20.50   11.78
  -6   2  13   11.22   10.62
  -6   2  13   23.46   14.91
  -6   2  13   15.65   15.21
  -6   2  13   13.78    4.58
  -6   2  12   -1.59   11.93
  -6   2  12    0.30    3.25
   6   2 -12   -1.91    5.56
  -6  -2  12   -1.18   12.83
  -6  -2  12   25.07   12.49
  -6  -2  12    3.22    7.37
  -6   2  12   -3.75   13.85
  -6   2  12    2.06    5.81
  -6   2  12    6.59   12.03
   6   2 -11    5.72    7.88
  -6   2  11   -4.36   12.60
  -6   2  11   -2.16   11.74
   6   2 -11   -2.87    5.26
  -6  -2  11    1.99    7.54
  -6   2  11   -0.13    2.72
  -6   2  11    1.10    5.04
  -6  -2  11   12.30   10.44
  -6   2  11    3.43   10.37
  -6  -2  11    7.69   10.39
  -6  -2  10   55.33   14.09
  -6   2  10   55.05   15.94
   6   2 -10   69.31   14.18
  -6   2  10   50.74    9.32
  -6  -2  10   47.24   11.90
  -6   2  10   44.76   14.95
  -6  -2  10   61.15   13.44
  -6   2  10   44.04   15.32
   6   2  -9   28.89   10.29
  -6  -2   9   31.41   10.53
  -6   2   9   18.12   12.35
  -6   2   9   22.35    6.43
  -6   2   9   30.09   12.67
  -6  -2   9   24.82    9.93
   6   2  -9   21.15    9.36
  -6   2   9   29.11    4.73
  -6  -2   9   25.53    9.16
  -6   2   9   23.70   12.05
  -6   2   8  197.56   14.68
   6   2  -8  206.33   22.88
   6  -2  -8  196.58   23.55
  -6   2   8  153.32   23.42
  -6   2   8  181.79   24.02
   6   2  -8  148.18   21.64
  -6  -2   8  162.21   20.46
  -6  -2   8  161.30   20.44
   6   2  -7   14.51    8.89
   6  -2  -7   19.91    9.58
  -6   2   7   24.84    3.78
  -6  -2   7   38.73    8.95
  -6   2   6  411.50   28.08
   6  -2  -6  455.60   36.40
   6   2  -6  368.29   34.66
  -6  -2   6  482.99   34.77
  -6  -2   5   34.15    7.31
   6  -2  -5   29.26    8.97
  -6   2   5   31.80    3.36
   6   2  -5   27.29    9.10
   6   2  -5   23.39    8.42
   6  -2  -5   23.13    6.84
   6   2  -4  272.87   25.73
   6  -2  -4  337.02   24.30
  -6  -2   4  350.31   25.30
  -6  -2   4  345.34   23.73
   6  -2  -4  331.30   26.51
   6   2  -4  259.42   25.78
   6  -2  -3   80.97    8.24
   6   2  -3   71.75   10.61
  -6  -2   3  106.18    8.94
   6  -2  -3   86.65    6.40
   6  -2  -3   88.10    5.99
  -6  -2   3  102.23    9.88
   6   2  -2    7.59    3.72
  -6  -2   2    6.59    3.12
  -6  -2   2    8.16    2.78
   6  -2  -2    6.15    1.51
   6  -2  -2    5.23    2.71
   6  -2  -1   78.86    6.78
   6   2  -1   74.30    7.41
   6  -2   0   33.07    4.39
  -6   2   0   42.29    4.18
   6   2   0   30.86    3.63
   6  -2   1   33.90    5.31
  -6  -2  -1   46.65    4.54
   6   2   1   57.17   13.27
   6  -2   1   17.18    7.28
   6   2   1   35.52    3.69
   6   2   1   34.07    3.28
  -6   2  -1   36.60    4.75
  -6  -2  -2  249.44   15.11
   6   2   2  258.41   14.51
  -6   2  -2  253.17   22.65
  -6  -2  -2  308.49   20.52
  -6   2  -3   92.96   15.41
   6   2   3   88.78    6.97
  -6  -2  -3   79.60    7.79
  -6  -2  -3   91.92   12.25
   6   2   4    1.80    1.53
  -6  -2  -4    0.77    2.44
  -6  -2  -4   18.27    8.82
   6  -2   4    2.82    5.90
  -6   2  -4    5.45   11.61
   6  -2   4   -0.24    5.81
  -6  -2  -5   82.83   14.73
   6  -2   5   75.11   12.08
  -6  -2  -5   73.92    8.52
  -6   2  -5   75.05   17.98
  -6   2  -5   94.68   11.39
   6   2   5   92.58    7.33
   6   2   5   65.91   12.86
  -6   2  -6   20.50   15.14
   6  -2   6   22.11    8.49
  -6   2  -6   21.47    6.61
  -6  -2  -6   20.37   10.40
   6   2   6   25.70    3.46
  -6  -2  -6   20.68    4.94
   6   2   6   15.84    9.44
  -6  -2  -7  142.34   20.26
   6  -2   7  130.79   18.73
   6  -2   7  133.48   15.78
   6   2   7  153.79   18.67
   6   2   7  156.80   11.52
  -6   2  -7  172.48   17.30
   6   2   7  134.62   12.83
  -6   2  -7  135.99   24.38
   6   2   7  127.64   14.43
   6   2   7  139.22   19.58
   6   2   7  125.44   15.86
  -6   2  -7  140.34   14.14
   6  -2   8  376.82   36.77
   6  -2   8  364.43   33.22
  -6   2  -8  414.35   31.51
   6  -2   8  468.43   35.07
   6   2   8  403.28   39.09
   6   2   8  430.06   27.86
  -6   2  -8  379.81   42.95
   6   2   8  426.07   38.01
   6   2   8  333.44   31.54
   6   2   8  364.11   29.38
   6   2   8  347.59   33.24
   6   2   8  462.49   37.88
  -6  -2  -8  400.96   39.27
  -6   2  -8  488.87   35.23
   6   2   9   26.28   10.43
  -6  -2  -9   22.07   12.32
   6   2   9   28.40    7.81
  -6   2  -9   33.23    6.66
   6   2   9   27.02    3.94
  -6   2  -9   29.15    8.10
  -6   2  -9   21.94   15.38
   6   2   9   23.90    5.89
   6   2   9  -15.54   19.02
   6   2   9   22.97   10.99
   6   2   9   47.55   15.52
   6  -2   9   26.95    9.99
   6  -2   9   31.33    8.15
   6   2  10  617.48   45.28
   6   2  10  747.34   59.10
   6   2  10  800.67   57.43
   6   2  10  496.86   53.38
  -6   2 -10  704.73   46.64
   6   2  10  437.16   51.31
   6   2  11   19.06   13.72
   6   2  11   13.09    6.35
  -6   2 -11   20.59    5.81
   6   2  11   -7.43   22.62
   6   2  12  229.48   32.09
   6   2  12   86.36   25.92
   6   2  12  181.06   18.01
   6  -2  12  210.37   23.54
   6  -2  12  138.27   28.10
   6   2  13  -17.37   20.69
   6   2  13    0.98    6.52
   6  -2  13    3.51   14.91
   6  -2  13    6.34    8.66
   6   2  13   26.39   19.41
   6  -2  14   -0.94   17.30
   6   2  14    2.31    6.42
   6  -2  14    3.80    8.93
   6   2  14   42.57   21.77
   6   2  14   26.26   21.28
   6   2  15   24.37   21.68
   6  -2  15   16.40   10.94
   6   2  15   41.92   19.94
   6   2  15   15.08    7.08
   6  -2  15    5.97   18.28
   6  -2  16   36.17   21.35
   6   2  16   61.94   21.89
   6   2  16   37.25    9.04
   6  -2  16   18.59   15.40
   6  -2  17    6.87   18.78
   6   2  17   67.25   27.93
   6   2  17    6.35    6.70
   6   2  17   50.76   17.82
   6  -2  17    1.85   12.94
   6   2  18   25.29   15.57
   6  -2  18   67.91   23.51
   6  -2  18   15.62   13.19
   6   2  18   60.64   11.02
   6   2  18   26.78    6.65
   6   2  19   -0.76   10.61
   6  -2  19    1.39    9.67
   6   2  19   -3.99    5.01
   6  -2  19   -2.12    8.74
   6   2  19   -2.75    7.86
   6   2  20   55.77    9.38
   6  -2  20   40.81   11.99
   6  -2  20   28.16    9.47
   6  -2  21   -4.22    7.39
  -6   4  20   97.88   17.10
  -6  -4  20   35.59   10.51
  -6  -4  20    4.56    8.34
  -6   4  20   76.98   20.65
  -6  -4  19   -0.54   10.51
  -6  -4  19    7.55    6.79
  -6  -4  19    7.36   10.44
  -6   4  18  -12.48   21.13
  -6  -4  18   26.45   11.00
  -6  -4  18    5.92   13.33
  -6  -4  17   28.62   12.00
  -6   4  17  -31.19   26.13
  -6  -4  16   83.85   18.79
   6   4 -16   55.90   11.09
  -6   4  16  142.13   16.10
  -6   4  16  -38.93   36.00
  -6   4  16  213.30   33.68
  -6   4  15   16.03    8.61
   6   4 -15    1.83    5.52
  -6   4  15   65.84   22.07
  -6   4  15   64.59   23.97
   6   4 -14  201.96   26.56
  -6   4  14  292.23   32.86
  -6   4  14  297.74   40.16
  -6   4  14  250.57   39.72
  -6  -4  13   46.37   15.99
  -6   4  13   -0.93   17.48
  -6   4  13   10.69    9.82
   6   4 -13    1.62    5.99
  -6   4  13    7.09    7.86
  -6   4  13    6.07   15.42
  -6   4  12    6.53   16.17
   6   4 -12   -9.68    8.40
  -6   4  12    9.50    8.96
   6   4 -12    7.57   13.47
  -6  -4  12   20.04   13.54
  -6   4  12    3.39    6.93
  -6   4  12   -1.46   14.34
  -6  -4  11   22.18   11.57
  -6   4  11    7.33    8.43
  -6   4  11  -11.19   18.02
   6   4 -11    3.61   11.29
  -6   4  11   18.13    8.03
  -6   4  11   16.70   13.01
   6   4 -11    3.92    6.15
  -6  -4  11    1.64   10.00
  -6  -4  10  510.12   51.55
  -6   4  10  489.53   54.11
  -6   4  10  895.11   49.13
  -6   4  10  770.54   45.23
  -6   4  10  340.82   55.14
   6   4 -10  431.36   53.84
  -6  -4  10  520.20   49.50
  -6  -4   9   40.76   11.67
  -6   4   9   71.92    8.82
  -6   4   9   28.30   18.35
  -6  -4   9   35.38   11.98
   6   4  -9   37.05   14.43
  -6   4   9   85.24   10.79
  -6   4   9   40.71   16.25
  -6  -4   8  162.86   21.52
  -6   4   8  156.18   17.66
   6   4  -8  153.54   23.64
  -6  -4   8  179.83   23.56
  -6   4   8  149.63   29.25
  -6   4   8  194.26   27.59
  -6   4   7    5.63   12.84
  -6  -4   7    4.89    4.73
  -6  -4   7    2.36    3.72
   6   4  -7    2.79    8.83
  -6   4   7    2.07    9.40
   6   4  -7    3.04    5.07
  -6   4   7    8.49    4.76
   6   4  -7   17.27   14.24
  -6   4   7   14.10    6.20
  -6   4   7    3.09    2.76
  -6  -4   7    2.68    6.37
  -6   4   6  444.14   38.50
  -6  -4   6  485.86   43.71
  -6   4   6  874.56   41.32
  -6   4   6  550.61   38.33
   6   4  -6  471.08   46.95
  -6  -4   6  731.60   43.24
   6   4  -6  254.51   47.97
   6   4  -6  360.94   43.94
   6   4  -6  568.94   43.99
  -6   4   6  352.43   46.48
  -6  -4   6  706.45   41.46
  -6  -4   5  143.51   12.66
   6  -4  -5   98.71    7.96
  -6   4   5   51.48   15.34
  -6  -4   5  155.67   12.37
   6   4  -5   24.69   13.58
   6  -4  -5   64.43    6.51
  -6   4   5   83.94    9.25
   6   4  -5   83.90   15.18
  -6  -4   5  102.37   13.70
   6   4  -5  127.96   14.21
   6  -4  -4  888.89   34.31
   6   4  -4  933.30   42.17
  -6  -4   4 1184.94   39.98
   6   4  -4  702.74   44.65
   6   4  -4  823.51   38.36
   6  -4  -3   10.24    2.36
   6  -4  -3   17.26    3.09
   6   4  -3   18.47    5.32
   6  -4  -3   13.95    3.70
  -6  -4   3   20.43    4.46
   6   4  -3   12.10    4.33
   6   4  -2  227.22   21.29
  -6  -4   2  335.76   20.53
   6  -4  -2  310.69   20.21
   6   4  -2  206.94   19.27
  -6  -4   2  319.59   21.65
   6  -4  -2  238.36   20.32
   6   4  -1  352.87   21.86
  -6  -4   1  483.90   23.10
   6  -4  -1  435.77   21.57
   6   4  -1  232.03   17.80
   6  -4  -1  327.18   21.76
   6  -4  -1  291.34   19.56
   6   4  -1  165.58   17.29
   6   4   0 1202.33   87.51
   6  -4   0 1171.44   89.40
   6  -4   0 1182.04   88.56
  -6  -4  -1   65.32    7.10
   6  -4   1   54.16    8.37
  -6   4  -1   78.38    7.23
   6   4   1   69.47    5.56
   6  -4   1   52.93    8.22
   6  -4   2 3286.72  230.20
   6  -4   2 3500.28  227.14
   6   4   2 3855.09  227.66
  -6  -4  -2 3413.30  228.21
   6   4   2 3262.31  226.06
   6  -4   3   16.81    6.19
   6   4   3   21.34    4.28
  -6  -4  -3   18.36    4.39
  -6   4  -3   32.49    5.87
  -6   4  -3   22.06    6.33
   6  -4   3   19.57    5.27
  -6   4  -3   19.62    8.64
   6  -4   4  341.44   31.42
  -6   4  -4  356.39   29.47
  -6   4  -4  359.24   34.24
  -6  -4  -4  305.39   28.10
   6  -4   4  377.29   29.43
  -6   4  -4  448.72   32.49
   6   4   4  346.24   26.79
   6   4   4  346.73   28.20
   6   4   4  298.33   30.92
  -6   4  -4  396.01   34.25
   6  -4   5    3.02    4.54
   6   4   5   10.23    4.16
  -6  -4  -5    8.05    3.68
  -6   4  -5    7.77    8.19
   6  -4   5    6.49    5.89
  -6   4  -5    6.21    4.70
  -6   4  -5   10.31    7.77
   6   4   5    8.15    2.48
   6   4   5   12.64    5.44
   6   4   5    7.39    4.29
  -6   4  -5    8.15    5.16
   6  -4   5    6.80    5.61
  -6   4  -6  988.35   54.70
  -6   4  -6  540.94   50.77
   6   4   6  905.33   49.13
   6   4   6  606.98   46.31
  -6  -4  -6  610.21   48.86
  -6  -4  -6  508.29   49.15
   6  -4   6  614.63   52.95
   6   4   6  559.08   52.88
   6  -4   6  720.37   53.57
  -6  -4  -7   23.26    7.01
   6  -4   7   21.94    8.85
   6   4   7   41.01    6.87
  -6   4  -7   34.29    8.66
   6  -4   8  162.54   21.44
   6   4   8  208.99   17.83
  -6   4  -8  190.92   20.91
   6   4   9   -8.54   18.89
  -6   4  -9   32.71    8.99
   6   4   9  -22.64   21.73
   6   4   9   46.00    7.86
   6   4   9  100.03   14.64
   6  -4   9   34.49   10.53
   6   4  10  659.86   44.43
  -6   4 -10  559.35   47.40
   6   4  10  523.82   51.68
   6  -4  10  528.34   50.26
   6   4  10  442.43   52.63
   6   4  10  354.56   51.24
   6   4  11  119.27   22.61
   6  -4  11   30.71   11.88
   6   4  11   75.76   14.37
  -6   4 -11   19.37    7.90
   6  -4  11    8.48   11.07
   6   4  11  -17.89   22.91
   6   4  11   27.61    7.28
   6   4  11   -9.86   23.86
   6   4  11   44.83   12.54
   6  -4  12  300.91   33.56
   6   4  12  313.66   27.09
  -6   4 -12  272.42   29.55
   6  -4  12  228.48   35.17
   6   4  12  205.53   39.07
   6   4  13   14.10   25.35
   6  -4  13   -0.73   12.69
   6  -4  13    8.68    8.39
   6   4  13   26.62   11.87
   6   4  13    9.07   10.09
   6   4  13   10.93    6.09
   6   4  14   13.34    9.17
   6   4  14   35.60   24.90
   6   4  14   53.84   27.28
   6  -4  14   10.37    9.84
   6   4  14    9.78    5.64
   6   4  14   24.63   11.74
   6  -4  14    8.64   12.85
   6   4  15   12.23   10.60
   6   4  15    4.62    4.73
   6   4  15   -1.80    7.75
   6  -4  15   -2.06   12.06
   6  -4  15    1.36    9.05
   6   4  15   28.20   23.01
   6   4  16  114.13   29.23
   6   4  16  139.40   25.46
   6  -4  16   80.85   18.80
   6   4  16  128.34   14.04
  -6   4 -16   47.14    8.02
   6   4  16   83.58   10.24
   6   4  16  190.40   19.85
   6  -4  16   89.48   16.30
   6  -4  17   14.34   11.58
   6   4  17   19.57   24.88
   6   4  17    8.78    4.71
   6   4  17   16.32    6.98
   6  -4  17   -7.06   13.61
   6   4  18   44.98    7.00
   6   4  18   31.99   18.49
   6  -4  18   33.34   14.21
   6   4  18   62.58    9.22
   6  -4  19   -0.70    8.10
   6   4  19   -0.28   13.14
   6  -4  20   19.62    5.64
  -6   6  19   13.11    7.07
   6   6 -18    0.83    1.86
  -6  -6  18    5.17    4.38
  -6   6  17    9.08   11.93
  -6   6  17   30.67   14.60
  -6  -6  17    4.87    5.16
  -6   6  16   22.15   14.71
  -6  -6  16   42.23    9.49
   6   6 -16   42.52    7.84
  -6   6  16   16.46   17.23
  -6  -6  15    6.40    7.18
   6   6 -15    6.64    5.39
  -6   6  14   46.59   17.27
   6   6 -14   21.40    7.56
  -6  -6  14   22.42    9.51
  -6   6  13   16.99   14.47
  -6  -6  13    0.43    7.30
   6   6 -13    0.34    5.39
  -6  -6  12   18.11   10.03
  -6   6  12   25.41   16.52
   6   6 -12   24.80    9.37
   6   6 -11   61.13   12.99
  -6  -6  11   60.38   13.69
   6   6 -11   64.57   18.47
  -6   6  11   60.46   20.92
   6   6 -10    9.85   12.36
  -6  -6  10   10.80    8.48
  -6   6  10   12.67   15.80
   6   6 -10    9.90    9.34
   6   6  -9    3.16    9.89
  -6  -6   9    6.54    8.10
  -6   6   9  -10.44   17.68
  -6   6   8   13.41    6.05
   6   6  -8   11.39   12.44
  -6   6   8   57.38   19.41
  -6  -6   8   36.56   11.12
  -6   6   8   32.62    6.63
   6   6  -8   44.92   14.43
   6   6  -7    2.81    8.64
  -6   6   7    0.32    3.65
  -6  -6   7    2.36    6.19
  -6   6   7    5.34    3.84
   6   6  -7   -6.56   11.07
  -6   6   7    0.79   11.89
   6   6  -6   20.73   12.32
  -6   6   6   29.81    7.28
  -6  -6   6   19.03    8.13
   6   6  -6   31.17   17.62
   6   6  -6   35.79   12.27
  -6   6   6   25.99   14.98
   6   6  -5    7.86   11.20
   6   6  -5    1.48    7.27
  -6  -6   5    2.05    5.29
  -6   6   5    0.80    3.30
   6   6  -5   -7.37   15.20
  -6   6   5    3.17    9.77
  -6   6   4  176.76   17.03
   6   6  -4  150.49   21.82
   6   6  -4  131.15   24.68
  -6  -6   4  131.02   16.97
  -6   6   4  142.25   21.73
   6   6  -4  130.11   20.38
  -6   6   3    7.48    7.58
   6   6  -3    9.01   11.30
   6   6  -3   17.59   11.32
  -6   6   3   13.04    4.10
  -6   6   3   27.24   11.43
   6   6  -3   13.52    8.18
  -6   6   3    8.83    4.21
  -6   6   2   38.30   11.20
  -6   6   2   88.15   15.24
  -6   6   2   78.60    9.74
   6   6  -2   41.81   13.99
   6   6  -2   73.16   14.62
   6   6  -2   43.76   11.70
  -6   6   2  123.32   20.89
  -6   6   2   73.92    8.73
   6   6  -1   26.50   11.21
  -6   6   1   12.50   10.46
  -6   6   1   18.15    4.93
   6   6  -1    5.77    6.71
   6   6  -1   64.90   20.03
   6   6  -1   18.86   10.46
  -6   6   1   11.97    7.23
  -6   6   1   10.51    9.01
  -6   6   1   17.26    4.27
  -6   6   1   63.14   18.90
  -6   6   0   72.79   17.73
  -6   6   0   48.67   14.02
   6   6   0   58.73   11.84
   6   6   0   48.28   14.74
  -6   6   0   47.98   10.78
  -6   6   0   97.66    9.52
  -6   6   0   90.11   10.31
  -6   6   0   81.26   10.30
  -6   6   0   87.48   15.46
  -6   6  -1   15.93    4.29
  -6   6  -1    6.29    5.93
  -6   6  -1   21.15    5.44
  -6   6  -1   -4.24   16.37
   6   6   1    7.30    6.70
  -6   6  -1   13.84   11.53
  -6   6  -1   15.31    5.75
  -6   6  -1   10.85   11.17
   6   6   1   15.42   10.48
   6   6   2  174.88   21.99
  -6   6  -2  147.79   23.83
  -6   6  -2  298.14   19.04
   6   6   2  142.18   19.41
  -6   6  -2  171.61   23.86
   6   6   2  282.96   18.92
  -6   6  -2   87.99   21.52
  -6   6  -2  260.03   21.47
  -6   6  -2  149.17   19.29
  -6   6  -3   47.44    9.60
  -6   6  -3   32.19    8.59
  -6   6  -3   32.56   12.93
  -6   6  -3   27.18   13.75
   6   6   3   36.67   11.28
  -6   6  -3   42.13   11.02
   6   6   4   35.37    9.28
  -6   6  -4   20.10    7.53
  -6   6  -4   13.29   11.34
  -6   6  -4   18.56    7.98
   6   6   4   24.49   10.91
  -6   6  -4   21.39    9.40
   6   6   5   18.46    8.81
   6   6   5   19.43   10.78
  -6   6  -5   15.65    6.69
   6   6   6   33.40   11.54
   6   6   6   26.56   11.63
  -6   6  -6   25.62    8.15
   6   6   7   15.32    8.20
  -6   6  -7    9.59    6.61
   6  -6   7   12.53    6.62
   6   6   7   15.04   11.02
   6   6   7   17.72   12.48
   6  -6   8   20.04    8.02
   6   6   8   28.99   16.40
   6   6   8   15.68   13.84
   6   6   8   26.75    9.02
   6   6   8   34.78   12.00
  -6   6  -8   19.88    8.91
   6   6   9   16.84   11.39
   6   6   9   17.88    7.89
   6  -6   9   13.10    7.71
   6   6   9   19.11   16.14
   6   6   9   17.65   14.19
   6   6  10   61.08   19.32
   6   6  10   94.09   16.29
   6   6  10   54.20   17.14
  -6   6 -10   45.19   11.10
   6  -6  10   46.33   11.77
   6   6  10   67.82   11.46
  -6   6 -11   39.42   10.45
   6   6  11   56.88   13.71
   6   6  11   68.80   19.61
   6   6  11   51.28   17.53
   6  -6  11   33.95   10.05
   6   6  11   50.91    9.95
   6   6  12   81.02   11.91
  -6   6 -12   88.22   13.78
   6  -6  12   67.53   13.12
   6   6  12   99.54   15.39
   6   6  12  130.73   23.36
   6   6  12   85.67   21.00
   6  -6  13    6.54    6.47
   6   6  13    9.88    6.09
  -6   6 -13    2.51    4.35
  -6   6 -13    0.71    2.69
   6   6  13    6.77    8.47
   6   6  14   52.00   16.81
   6   6  14   10.51    7.65
   6  -6  14    6.89    6.16
  -6   6 -14    3.22    3.75
   6   6  14   38.03   16.80
   6   6  15   14.14    7.55
  -6   6 -15    5.69    3.33
   6   6  16   20.83   14.20
   6   6  16   21.00    6.65
  -6   6 -16    6.20    2.92
  -6   6 -17    0.21    1.71
   6  -6  17   -5.07    7.54
   6   6  17    2.29   11.08
   6   8 -16    5.95    1.78
   6   8 -15    3.01    1.74
  -6   8  15   10.97    5.22
  -6  -8  15    5.89    2.71
  -6   8  14   42.20    7.82
   6   8 -14   42.75    6.59
  -6  -8  14   34.15    5.67
   6   8 -14   26.95    4.65
   6   8 -13   -0.59    3.95
  -6  -8  13    1.27    3.17
  -6  -8  12    4.29    4.10
  -6   8  12   20.10    8.55
  -6   8  11   19.50    9.11
  -6  -8  11    6.48    4.91
  -6  -8  10   56.79   10.37
  -6   8  10  114.76   15.29
   6   8 -10  101.60   13.50
  -6   8  10   60.31   11.98
  -6  -8   9   21.43    7.07
  -6   8   9   48.25   12.55
   6   8  -9   37.56   10.27
   6   8  -9   31.78   11.86
   6   8  -8   61.08   12.56
  -6   8   8   93.18   16.73
  -6  -8   8   40.38    9.05
   6   8  -8   64.85   15.19
  -6   8   8   64.62    9.28
   6   8  -7   35.86   14.43
  -6   8   7   31.41    8.10
   6   8  -7   47.38   13.88
  -6   8   7   62.04   15.62
   6   8  -7   42.06   10.56
  -6   8   7   49.39    8.37
   6   8  -6   93.32   18.80
   6   8  -6   66.43   21.47
  -6   8   6  105.47   12.82
  -6   8   6   98.17   13.37
  -6   8   6  118.54   19.55
   6   8  -6  105.42   15.37
   6   8  -6  101.67   18.06
   6   8  -5  106.93   15.37
  -6   8   5  143.75   21.70
   6   8  -5  114.04   20.20
   6   8  -5  106.30   23.70
   6   8  -5   92.06   17.65
  -6   8   5   91.40   13.20
  -6   8   5  128.21   14.11
  -6   8   4   74.19   10.69
  -6   8   4   76.06   17.39
   6   8  -4   73.77   16.07
   6   8  -4   44.24   17.43
   6   8  -4   66.33   14.68
   6   8  -4   72.29   11.94
   6   8  -3   10.90    3.48
   6   8  -3   -2.22   13.20
  -6   8   3    8.50    4.87
   6   8  -3   13.88    8.81
   6   8  -3    9.55   14.61
   6   8  -3   10.22    5.96
   6   8  -3  -26.14   20.02
  -6   8   3   23.47   17.18
  -6   8   3    4.92   13.03
  -6   8   2  -19.87   16.59
  -6   8   2   -2.25   12.32
   6   8  -2    1.20   13.79
   6   8  -2    0.77    5.01
  -6   8   2    5.00    3.26
   6   8  -2   -2.55   12.26
  -6   8   2    0.23    4.18
   6   8  -2    4.48    8.03
   6   8  -1   59.73    9.15
  -6   8   1   48.71   15.82
   6   8  -1   53.34   12.67
   6   8  -1   -3.69   17.53
  -6   8   1    8.54   17.16
   6   8  -1   47.14   16.31
   6   8  -1   68.98    8.71
  -6   8   1   62.07    8.02
  -6   8   1   62.79    9.69
   6   8  -1   70.97   17.49
  -6   8   0  165.98   15.71
   6   8   0  118.27   17.74
  -6   8   0  115.68   20.93
   6   8   0  123.69   23.81
   6   8   0  168.26   22.63
  -6   8   0  152.26   13.94
  -6   8   0  159.87   22.64
   6   8   0  116.90   21.77
   6   8   0  170.02   14.49
  -6   8  -1   96.95   10.65
  -6   8  -1  105.83   11.74
   6   8   1   88.85   10.32
  -6   8  -1   47.86   15.48
  -6   8  -1   94.58   11.82
   6   8   1   57.65   17.09
  -6   8  -1   99.91   18.96
   6   8   1  113.92   23.16
  -6   8  -2  251.26   19.79
  -6   8  -2  233.95   21.04
   6   8   2  220.02   19.45
   6   8   2  167.13   25.69
  -6   8  -2  225.43   28.64
  -6   8  -2  248.99   21.73
   6   8   2  252.74   31.86
  -6   8  -3   14.73    6.13
  -6   8  -3   14.20    6.58
   6   8   3   27.86   12.63
  -6   8  -3   17.62    5.36
  -6   8  -3    9.34   12.08
   6   8   4   40.98   16.97
  -6   8  -4   17.38    5.52
   6   8   4   11.82   14.32
  -6   8  -4   17.37    7.17
  -6   8  -4   16.14   12.82
  -6   8  -5   -4.44   12.73
  -6   8  -5    1.20    5.39
   6   8   5   -8.33   15.54
  -6   8  -5   -1.28    4.64
  -6   8  -6  128.48   15.84
  -6   8  -6  119.61   12.95
  -6   8  -6  121.97   14.05
  -6   8  -7   17.38    6.10
  -6   8  -7   16.27    6.49
  -6   8  -7   11.84    7.70
   6   8   7    4.67   12.97
   6   8   8   13.10   12.44
  -6   8  -8   21.27    6.48
  -6   8  -8   18.41    6.24
  -6   8  -8   29.27    9.15
  -6   8  -9   14.84    7.44
   6   8   9    3.42   11.36
  -6   8  -9   13.26    5.42
   6   8   9   11.15    9.73
  -6   8  -9    4.05    3.12
  -6   8  -9   14.73    5.80
  -6   8 -10   53.41    7.80
   6   8  10   39.08   11.36
   6   8  10   29.59   11.95
  -6   8 -11   30.16    5.62
   6   8  11   23.74   10.31
   6   8  11   17.72    9.14
  -6   8 -12   41.40    5.97
   6   8  12   52.07   11.28
   6   8  12   25.97    8.88
  -6   8 -12   56.78    7.01
  -6   8 -13    0.72    2.46
   6   8  13    0.33    7.37
  -6   8 -13    0.50    1.91
  -6   8 -14    1.02    1.83
   6   8  14    5.94    4.92
  -6   8 -15    2.31    1.54
  -6   8 -15    3.74    2.01
   6  10 -10    2.06    1.55
   6  10  -9    1.42    1.69
   6  10  -9    2.16    2.09
   6  10  -9    2.16    2.45
   6  10  -8    7.72    3.53
   6  10  -8    3.85    1.93
   6  10  -8    7.13    2.92
  -6  10   8    6.65    4.63
   6  10  -7    1.92    2.62
   6  10  -7    1.55    2.44
   6  10  -7    1.14    1.63
  -6  10   7   -2.56    5.28
   6  10  -6    1.47    2.41
   6  10  -6    0.60    2.75
  -6  10   6    3.82    5.92
  -6  10   6   -0.24    2.06
   6  10  -5    0.68    2.34
  -6  10   5    1.83    6.42
   6  10  -5    0.87    2.56
  -6  10   5    0.14    2.23
   6  10  -5   -0.95    6.20
  -6  10   4    1.98    7.08
   6  10  -4    0.40    2.21
  -6  10   4    0.60    2.51
   6  10  -4   -1.33    6.81
  -6  10   4    1.19    2.19
  -6  10   3    3.16    7.73
  -6  10   3    0.16    2.32
   6  10  -3    0.34    7.54
  -6  10   3   -0.16    2.78
   6  10  -3   -0.80    2.44
  -6  10   2    2.56    7.18
   6  10  -2    1.85    9.66
   6  10  -2    2.36    2.43
   6  10  -2    1.38    6.95
  -6  10   2    1.45    2.45
  -6  10   2    0.51    2.97
  -6  10   1   -0.36    3.22
  -6  10   1    3.37    7.76
  -6  10   1    1.80    2.60
   6  10  -1    0.63    1.98
   6  10  -1   -0.46    9.12
   6  10  -1    6.68    7.59
   6  10   0   18.40    3.63
  -6  10   0   21.82    5.41
  -6  10   0   14.10    4.19
  -6  10  -1   20.40   10.20
  -6  10  -1   17.98    4.62
   6  10   1   26.87   11.05
  -6  10  -2   15.68    9.34
   6  10   2    5.60    8.53
  -6  10  -2   12.69    4.15
  -6  10  -2   18.52    5.22
  -6  10  -2   10.44    2.89
  -6  10  -3    0.66    3.06
  -6  10  -3    1.97    3.30
  -6  10  -3    1.02    1.98
   6  10   3    1.22    8.25
  -6  10  -4    1.62    2.12
  -6  10  -4    2.43    3.48
   6  10   4   -1.49    7.60
   6  10   4   -0.33    9.00
   6  10   4  -16.17   13.36
   6  10   4    3.64    2.33
  -6  10  -4    5.06    3.43
   6  10   5   -1.58    8.75
  -6  10  -5    4.49    2.59
  -6  10  -5    3.31    3.42
  -6  10  -5    1.99    2.93
   6  10   5  -13.60   11.56
   6  10   5   -1.34    7.39
  -6  10  -6    5.04    2.77
   6  10   6   -4.88    6.53
   6  10   6    6.37    8.15
  -6  10  -6    4.80    2.52
   6  10   6  -12.08   11.69
  -6  10  -7   -0.83    2.59
   6  10   7   -4.45    7.72
   6  10   7   -3.78   10.31
  -6  10  -7    0.43    2.01
  -6  10  -7   -0.22    1.80
   6  10   8   -5.87    6.79
  -6  10  -8    1.90    1.95
  -6  10  -8   -0.36    2.25
  -6  10  -8   -0.08    1.28
   6  10   8   -5.97   10.29
  -6  10  -9    1.81    1.86
   6  10   9   -2.07    5.32
   6  10   9   -2.86    8.30
  -6  10  -9    1.03    1.85
  -6  10 -10    0.47    1.33
   6  10  10   -3.14    4.21
  -6  10 -10    3.53    1.75
  -6  10 -10    1.47    1.76
   6  10  10   -1.75    7.59
  -7   1  21    7.85    6.43
  -7  -1  21    2.84    7.75
  -7   1  20    9.71   16.69
  -7   1  20   -3.35    6.69
  -7  -1  20    2.36    7.62
  -7  -1  19    0.22    5.15
  -7   1  19    0.31    7.74
  -7  -1  19   22.38    7.97
  -7  -1  19    4.88   10.15
  -7   1  19   22.01   13.23
  -7   1  18   47.29   18.72
  -7  -1  18   25.29    9.09
  -7   1  18   28.50   19.22
  -7   1  18   20.93    8.76
  -7   1  18  -12.28   16.32
  -7  -1  18   11.06   12.14
  -7  -1  17  236.96   31.63
  -7  -1  17  407.59   33.96
  -7   1  17  305.61   24.25
  -7   1  17  285.33   28.59
  -7  -1  17  287.47   26.81
  -7   1  17  287.96   41.06
  -7   1  17  204.97   34.68
  -7   1  17  424.72   56.35
  -7  -1  16   17.11    9.83
  -7   1  16    9.12   16.04
  -7   1  16    8.76    4.65
  -7   1  16   27.31   27.56
  -7   1  16    5.31    8.74
  -7  -1  16   43.64   12.05
  -7   1  15  117.67   17.09
  -7   1  15  105.14   33.53
  -7   1  15  126.47   14.62
  -7  -1  15  164.76   21.71
  -7   1  15  108.04   12.37
  -7  -1  15  112.92   18.48
  -7   1  14   21.88   21.22
  -7   1  14   18.16    8.99
  -7  -1  14   27.19   10.62
  -7   1  14   28.14    6.77
  -7   1  14   31.67   19.35
  -7  -1  14   47.08   16.65
  -7  -1  14    1.21   10.83
  -7  -1  13   -0.48    8.11
  -7   1  13    5.45   14.90
  -7   1  13    8.06    5.02
  -7  -1  13   25.16   14.79
  -7   1  13   -2.92   14.31
  -7   1  13    6.42    7.18
  -7  -1  12   35.28   12.85
  -7  -1  12    0.46    7.36
  -7  -1  12    7.86   12.03
  -7   1  12   -2.46   13.05
  -7   1  12   -0.62    6.01
  -7   1  12    0.72    3.45
  -7  -1  12    7.27   10.86
  -7   1  12    7.32   10.91
  -7   1  11   11.04   12.79
  -7  -1  11   21.16   11.26
  -7  -1  11   10.98   10.70
  -7   1  11   10.86    4.64
  -7  -1  11   14.45    8.67
  -7   1  11    9.92    4.50
  -7   1  11   12.07   11.75
  -7   1  11   12.83    6.24
  -7  -1  11   28.24   10.42
  -7  -1  10   14.66   10.22
   7  -1 -10    9.23    9.58
   7   1 -10   19.06   10.47
  -7  -1  10   38.64    9.62
  -7  -1  10   23.05    7.85
  -7   1  10   19.07    5.03
  -7  -1  10   18.61    9.96
  -7   1  10   11.00   10.27
   7   1 -10   20.41    7.28
  -7   1  10   13.01    5.12
  -7  -1  10   10.25    7.32
  -7   1  10    8.54   12.03
  -7   1   9    9.42    1.62
  -7  -1   9   11.09    9.37
  -7  -1   9   26.69    8.78
   7   1  -9    7.14   10.29
  -7   1   9    8.64   11.14
  -7   1   9    9.65    1.31
  -7  -1   9    7.22    7.91
  -7  -1   9   18.48    8.11
  -7   1   9   13.99    5.66
   7  -1  -9   11.40   11.94
   7   1  -9   15.31    6.99
  -7   1   9   11.80   10.85
  -7  -1   9   14.55    9.37
  -7  -1   8    7.41    5.90
   7  -1  -8   -0.49    9.76
   7   1  -8   -0.94    8.49
  -7   1   8   -0.16    3.83
  -7   1   8    3.22    1.02
  -7   1   8   -0.88    8.86
  -7   1   8    2.29    0.74
  -7  -1   8    5.65    7.71
   7   1  -7 1336.61   95.06
  -7   1   7 1223.05   82.87
   7  -1  -7 1774.69  100.09
  -7   1   7 1365.18   82.94
  -7   1   7 1850.41   88.53
   7   1  -7 1471.75   97.19
   7  -1  -7 1594.42   96.64
  -7  -1   7 2105.89   95.16
  -7   1   6   41.71    5.51
  -7  -1   6   40.75    8.17
   7   1  -6   32.64   10.50
   7  -1  -6   38.35   11.71
   7  -1  -6   35.36    9.69
  -7  -1   5 3784.61  227.95
   7  -1  -5 3728.18  234.85
   7   1  -5 2984.49  232.37
   7  -1  -5 3501.79  231.69
  -7   1   5 3698.92  227.37
   7  -1  -4   62.79    8.78
  -7   1   4   80.37    6.81
  -7  -1   4   84.01    7.43
   7  -1  -3  969.74   73.35
  -7  -1   3 1256.27   72.62
   7   1  -2   -0.05    1.99
   7  -1  -2    0.32    2.77
   7   1  -2    0.64    2.66
   7  -1  -2    0.53    0.74
  -7  -1   2    1.36    2.86
  -7  -1   2    0.87    1.67
   7  -1  -1 7613.21  489.53
   7   1  -1 7244.69  490.14
   7   1  -1 7298.98  489.82
  -7  -1   1 8820.58  490.14
   7  -1  -1 8531.35  489.95
   7  -1   0   13.50   20.54
  -7  -1   0    0.31    1.40
   7  -1   0    0.33    2.22
   7   1   1  855.75   73.98
   7  -1   1  889.83   63.54
   7  -1   1  856.39   58.03
   7  -1   2  -12.29   13.75
   7   1   2    7.91    1.81
   7  -1   2    7.69    3.67
   7   1   2   -7.74   18.23
  -7   1  -2   13.03   19.52
  -7  -1  -2    6.76   13.42
   7   1   2    7.28    2.26
  -7  -1  -2    6.89    2.26
   7  -1   2    7.42    4.20
   7   1   3  930.13   55.13
  -7  -1  -3  821.39   55.88
  -7   1  -3  759.16   62.52
   7   1   3  714.04   55.91
   7  -1   3  892.16   58.63
  -7  -1  -3  835.09   60.39
  -7   1  -3  950.86   56.10
  -7  -1  -4   89.62   15.98
  -7   1  -4   70.45   16.92
   7   1   4   73.91    8.95
   7   1   4   83.39    7.10
   7  -1   4   77.02   12.04
  -7   1  -4   80.91    8.64
  -7  -1  -4   72.81    8.16
  -7  -1  -5  124.08   17.46
  -7   1  -5  130.73   20.84
  -7  -1  -5  113.35    9.32
   7  -1   5  112.54   15.48
   7   1   5  137.86    7.88
  -7   1  -5  140.68   10.11
  -7  -1  -5  130.31    5.69
  -7   1  -6   58.63    8.32
   7   1   6   52.35    6.04
   7  -1   6   55.23    8.71
  -7  -1  -6   50.42   16.05
   7   1   6   49.91   13.84
  -7   1  -6   42.03   18.11
   7  -1   6   42.85   12.60
  -7  -1  -6   57.38    4.85
  -7  -1  -7  198.35   13.86
   7  -1   7  205.36   18.48
  -7   1  -7  169.29   28.71
   7   1   7  145.69   24.13
  -7   1  -7  205.85   18.08
  -7  -1  -7  167.36   26.72
   7   1   7  199.94   15.34
   7  -1   7  172.23   23.46
   7   1   8   20.16    3.79
   7   1   8  -18.87   15.37
  -7   1  -8   10.81   15.87
   7   1   8   21.35   12.37
   7  -1   8   18.38    5.58
  -7  -1  -8   17.31    2.74
  -7  -1  -8   12.32   15.17
   7  -1   8   13.61    5.82
   7  -1   8   13.32   10.54
   7   1   8   10.17    6.17
   7  -1   8   19.12   11.10
   7   1   8   11.71    9.36
   7   1   8   22.83    5.24
  -7   1  -8   19.99    6.03
   7  -1   9  894.13   58.03
   7   1   9  929.52   55.88
   7  -1   9  686.70   65.23
   7  -1   9  762.06   56.66
   7  -1   9  634.21   62.00
  -7   1  -9  850.92   55.92
  -7  -1  -9  775.19   67.73
   7  -1   9  816.16   55.99
  -7   1  -9  713.55   70.41
   7   1   9  718.88   67.89
   7   1   9  594.15   55.37
   7   1   9  612.20   59.16
   7  -1   9  680.11   65.07
   7   1   9  676.82   62.99
   7   1   9  781.91   52.04
  -7  -1  -9  815.68   50.51
  -7   1 -10   87.47   11.04
   7   1  10   72.84    8.10
   7   1  10   28.96   16.73
   7  -1  10   81.62   12.50
   7  -1  10   59.05   17.24
   7   1  10   63.18   12.72
   7   1  10   86.81   16.60
   7   1  11  712.55   63.89
   7   1  11  641.62   59.48
   7  -1  11  709.92   69.48
   7  -1  11  900.66   62.13
   7  -1  11 1062.68   64.10
   7   1  11  852.65   66.34
   7   1  12   32.95   20.67
   7   1  12    2.77    8.42
   7  -1  12    4.88    6.86
   7   1  12   -4.91   16.14
   7  -1  12    5.63   13.68
   7  -1  12   35.35   16.57
   7  -1  13   56.70   23.23
   7   1  13  117.94   27.16
   7  -1  13   82.82   20.27
   7  -1  13   81.54   14.30
   7   1  13   62.35   21.47
   7   1  13   71.62   14.65
   7   1  14   21.41   19.04
   7   1  14   -1.34    6.96
   7  -1  14    4.95   18.60
   7  -1  14    9.89    9.04
   7   1  14    4.47    9.73
   7  -1  14    8.74   12.29
   7   1  15   50.94   17.91
   7   1  15   61.74   25.78
   7   1  15    3.63    6.89
   7  -1  15   10.51   20.53
   7   1  15    4.61    9.78
   7  -1  15   -0.57   11.59
   7   1  16   32.97   15.55
   7  -1  16   25.37   22.75
   7   1  16   -2.27    7.40
   7  -1  16   -3.42   13.07
   7  -1  17   57.92   27.14
   7   1  17   36.43    9.56
   7   1  17   26.73   14.49
   7  -1  17   37.83   15.01
   7   1  18   32.69    9.01
   7  -1  18   22.21   11.90
   7  -1  18   10.36    9.05
   7   1  18   17.96   10.79
   7  -1  19  165.89   19.63
   7   1  19  159.18   16.59
   7  -1  19  164.61   22.67
   7  -1  20    2.83    7.36
   7   1  20   -1.20    9.80
   7  -1  20   -7.04   11.26
   7  -1  21  236.69   20.88
   7  -1  21  159.98   20.33
  -7  -3  21   -3.46    6.12
  -7  -3  21   16.06   11.77
  -7  -3  20   -4.84    5.14
  -7  -3  20   -2.05   13.78
  -7  -3  20    5.29    8.96
  -7   3  20   28.32   16.29
  -7   3  19    0.53   19.95
  -7  -3  19    0.83   16.07
  -7  -3  19    4.53   11.74
  -7  -3  19    5.14    8.42
  -7  -3  18   20.91   11.13
  -7  -3  18    4.68   18.21
  -7   3  18  -16.31   25.78
  -7   3  18   44.58    9.43
  -7   3  18   -8.96   26.63
  -7  -3  18   10.50   14.16
  -7   3  17  520.92   50.00
  -7   3  17  738.54   44.80
  -7  -3  17  533.09   50.08
  -7   3  17  684.63   63.05
  -7   3  16   94.68   25.68
  -7   3  16  152.30   32.02
  -7   3  16   76.38   12.99
  -7   3  16   66.80   17.80
  -7   3  16  143.67   31.99
  -7  -3  16   50.81   16.72
  -7   3  15   99.97   20.30
  -7   3  15  128.39   27.80
  -7  -3  15  148.00   25.36
   7   3 -15   79.89   13.76
  -7   3  15  194.02   32.18
  -7   3  15  115.75   15.78
  -7   3  15  161.98   32.22
  -7  -3  15  125.51   22.77
  -7   3  14   12.14   17.80
  -7   3  14   -9.86    9.99
  -7  -3  14   12.63   15.71
   7   3 -14    3.03    5.79
  -7   3  14   -1.47    7.26
  -7   3  14    4.01   16.13
  -7  -3  14    1.96   10.94
  -7   3  14    7.33   17.80
  -7  -3  13   32.48   14.63
  -7   3  13   21.47   15.37
  -7   3  13   17.63   18.19
  -7   3  13   12.46   10.42
   7   3 -13    3.15    7.04
  -7  -3  13    9.56   12.19
  -7   3  13    5.22    7.32
  -7   3  13   -6.17   17.91
   7   3 -12    4.05   11.32
  -7  -3  12    5.42   10.73
  -7   3  12    0.83   12.09
   7   3 -12   -3.52    6.36
  -7   3  12   -0.72   11.71
  -7  -3  12    1.06   11.36
  -7   3  12    2.01    8.59
  -7   3  12   -1.07    6.41
  -7   3  12   -4.29   16.58
  -7   3  11   43.53   16.09
  -7   3  11   50.27   18.24
  -7  -3  11   39.45   14.14
  -7   3  11   43.30   11.93
  -7  -3  11   43.84   13.97
   7   3 -11   66.49   17.17
  -7   3  11   52.66   10.02
  -7   3  11   39.44   19.76
   7   3 -10    9.77   11.74
  -7   3  10    8.66   12.78
  -7  -3  10   14.54    8.88
  -7   3  10    1.97    7.39
  -7   3  10   11.00    6.21
  -7   3  10    3.96   14.65
  -7   3  10    4.91    9.38
   7   3  -9   31.34   13.58
  -7  -3   9   14.67    9.06
  -7   3   9    9.06    3.54
  -7   3   9   10.59    9.83
  -7  -3   9   36.27   11.33
  -7   3   9   24.35   14.58
  -7   3   9    8.22    7.59
  -7  -3   9   17.11    5.42
  -7   3   9   13.05    6.21
  -7   3   9   20.46   14.52
  -7  -3   8    2.46    6.31
  -7   3   8    4.15    4.63
  -7  -3   8    3.46    4.06
  -7  -3   8    6.90    5.34
  -7   3   8    3.91    2.72
  -7   3   8    1.80   11.25
  -7   3   8    3.96   10.83
  -7   3   8    1.49    7.86
   7   3  -8    3.71    8.96
   7  -3  -8    3.05    1.18
  -7  -3   8   13.64    8.27
   7   3  -8    4.84    7.23
   7   3  -8    2.75    5.21
   7   3  -7 1579.67  116.69
   7  -3  -7 1560.29   98.15
  -7   3   7 1042.44  108.65
   7  -3  -7 1652.74  107.88
  -7  -3   7 1380.23  107.96
   7   3  -7 1407.27  107.04
  -7  -3   7 2028.55  104.45
  -7  -3   7 2111.64  108.37
   7   3  -7 1309.39  110.36
  -7   3   7 1133.34  110.65
  -7  -3   6   57.41    9.17
   7  -3  -6   36.46    3.58
   7   3  -6   33.82    9.37
   7   3  -6   26.48   14.13
   7  -3  -6   38.97    9.22
  -7  -3   6   47.18    7.26
  -7  -3   6   34.12    9.23
   7   3  -6   30.84   10.93
  -7  -3   5  738.08   43.42
   7  -3  -5  551.83   38.80
  -7  -3   5  800.71   45.45
   7   3  -5  533.96   44.78
   7  -3  -5  642.38   45.12
   7  -3  -4   10.37    3.49
   7  -3  -4    9.76    2.03
  -7  -3   4   13.56    4.33
   7  -3  -4    9.57    1.38
  -7  -3   4   13.85    4.92
   7   3  -4    9.15    5.90
   7  -3  -4   11.55    5.29
   7   3  -4   12.73    5.79
   7  -3  -3  108.07    9.12
   7  -3  -3  132.66   12.18
  -7  -3   3  140.88   11.58
  -7  -3   3  127.82   11.29
   7  -3  -3  148.66   10.27
   7  -3  -3  103.82    8.93
   7   3  -3  104.94   12.92
   7  -3  -2  139.58    9.97
   7   3  -2   90.07   11.51
   7  -3  -2   99.60    9.14
  -7  -3   2  125.20   10.78
   7  -3  -1   81.85    8.61
   7   3  -1   94.21    9.61
   7  -3  -1   98.74    8.73
  -7   3   0   38.48    4.59
   7  -3   0   35.76    5.54
  -7  -3   0   39.56    4.97
   7   3   0   31.99    4.68
   7  -3   0   20.50    5.18
   7   3   1  792.02   56.64
   7   3   1  758.30   54.33
  -7  -3  -1  950.65   55.50
   7  -3   1  811.82   56.61
   7   3   1  766.93   53.74
  -7  -3  -2   88.12    8.06
   7   3   2   68.77    5.98
   7   3   2   79.00    7.07
   7  -3   2   81.66   10.23
   7   3   2   74.01    5.83
  -7   3  -3  182.67   20.04
  -7  -3  -3  184.81   15.23
   7   3   3  183.12   12.93
   7  -3   3  166.62   16.58
   7  -3   3  202.62   18.88
   7   3   3  202.29   14.26
  -7  -3  -4   28.01    9.11
  -7   3  -4   23.63   10.38
  -7   3  -4   19.73    5.40
   7   3   4   15.84    6.19
   7  -3   4   10.77    5.54
  -7  -3  -4   13.17    3.76
   7   3   4   12.05    2.63
   7   3   5  519.74   45.01
   7  -3   5  500.00   44.44
   7   3   5  613.84   40.31
   7   3   5  431.21   45.31
  -7  -3  -5  545.36   42.68
  -7  -3  -5  494.57   43.52
  -7   3  -5  548.13   47.30
   7  -3   6   41.38    8.84
   7   3   6   -3.19   13.73
  -7  -3  -6   48.69   10.73
  -7   3  -6   50.23   14.31
   7   3   6   52.16    8.21
  -7   3  -6   45.45    8.02
   7   3   6   35.63    8.81
   7  -3   6   36.27    8.91
   7   3   6   43.71    4.85
   7  -3   6   39.30    9.91
   7   3   6   34.89    6.33
  -7  -3  -6   34.73    6.65
   7   3   6   78.60    8.16
  -7  -3  -7   28.95    6.67
   7   3   7   58.49    7.56
   7  -3   7   43.70    9.54
   7   3   7   30.48    8.40
  -7   3  -7   38.53   14.32
  -7   3  -7   42.54    8.40
  -7  -3  -7   46.11   11.24
   7   3   7   34.49    4.28
  -7   3  -7   34.08    6.97
   7  -3   7   30.61    9.44
   7   3   7   40.16    8.28
   7  -3   7   26.63    8.28
   7   3   7   28.15    5.57
   7   3   8  -10.03   16.96
   7  -3   8   55.20   10.85
   7   3   8   91.20    9.71
  -7   3  -8   54.44   16.60
  -7   3  -8   55.93    9.10
   7   3   8   50.64   11.07
   7  -3   8   48.38   10.58
   7   3   8   72.22   14.71
   7   3   8   48.33    5.44
  -7  -3  -8   54.32   13.32
   7   3   8    2.04   16.67
   7   3   9  592.20   51.19
  -7   3  -9  621.81   45.59
   7  -3   9  545.29   47.48
  -7  -3  -9  472.66   48.11
   7   3   9  468.53   47.41
   7   3   9  356.98   48.67
   7   3   9  846.90   45.41
   7   3   9  898.67   60.10
   7   3  10   65.62   18.57
  -7   3 -10   29.26    7.69
   7   3  10   39.86    8.65
   7   3  10  -14.24   22.25
   7   3  10  100.82   19.23
   7  -3  10   21.95    9.39
  -7   3 -11  557.58   42.93
   7   3  11  375.55   50.22
   7  -3  11  429.25   50.61
   7   3  11  427.51   49.77
   7  -3  11  537.45   46.69
   7  -3  12   82.30   21.31
   7   3  12   60.32   28.17
   7   3  12   38.98   24.31
   7  -3  12   83.05   16.55
   7   3  13   66.88   11.83
   7   3  13   27.95   25.47
   7  -3  13   40.48   18.62
   7   3  13   82.09   31.39
   7   3  14   53.90   24.68
   7   3  14   42.99   10.03
   7  -3  14   20.89   16.57
   7   3  15   10.80    5.54
   7  -3  15    9.55   15.30
   7   3  15   31.72    9.48
   7   3  16   34.36   22.33
   7   3  16    9.97    8.43
   7   3  16   -0.18    4.77
   7  -3  16   16.05   15.96
   7   3  17    7.45    9.00
   7   3  17    7.62    5.21
   7  -3  17   27.71   16.83
   7  -3  17    7.33   13.64
   7  -3  18    9.23   12.11
   7   3  18    2.84    6.90
   7   3  18    8.04    4.85
   7   3  18   20.96   17.04
   7   3  19   40.61   15.03
   7  -3  19   57.21   14.32
   7  -3  19   54.66   11.81
   7  -3  20    5.88    6.96
   7  -3  20    8.69    6.40
  -7   5  20   26.06    8.95
  -7  -5  19    4.23    5.16
  -7  -5  19    7.50    8.98
   7   5 -19   -0.33    1.55
  -7  -5  19   -4.12    5.31
  -7  -5  18    9.07    8.14
  -7   5  18   46.80   20.85
  -7  -5  17   48.62   14.03
  -7   5  17   39.55   24.44
  -7   5  16  129.62   25.49
   7   5 -16   14.80    6.24
   7   5 -15   65.56   12.18
  -7  -5  15   85.02   17.55
  -7  -5  14   22.52   11.86
  -7   5  14   61.90   18.02
  -7   5  14   49.80   21.58
   7   5 -14   20.59    8.47
  -7   5  13   51.54   22.11
  -7   5  13   50.95   16.62
   7   5 -13   33.88   10.78
  -7  -5  13   35.68   13.87
  -7  -5  12   36.54   13.03
   7   5 -12   33.22   16.65
   7   5 -12   37.95   10.54
  -7   5  12   20.49   13.11
  -7   5  12   35.07   21.15
   7   5 -11  202.48   23.48
  -7   5  11  214.51   36.92
  -7   5  11  191.70   27.35
   7   5 -11  152.97   28.02
  -7  -5  11  204.56   25.99
  -7  -5  10   49.05   13.42
  -7   5  10   46.32   22.59
  -7   5  10   46.90   14.28
  -7  -5   9   15.27    9.87
  -7   5   9    5.46    4.66
  -7   5   8   -2.75   14.79
   7   5  -8    7.28   12.22
  -7   5   8    1.14    4.01
   7   5  -8   -1.93   10.48
  -7  -5   8    8.12    7.90
   7   5  -8   -3.02   16.50
  -7   5   8    5.30    3.31
  -7   5   7  354.30   21.93
  -7  -5   7  332.24   28.17
  -7   5   7  314.10   38.02
   7   5  -7  361.46   33.65
  -7   5   6   66.37    8.62
   7   5  -6   70.21   15.05
  -7  -5   6   87.48    9.69
  -7   5   6   47.86    8.43
  -7  -5   6   58.33   12.18
  -7   5   6   66.40   19.02
  -7   5   5  416.93   41.71
   7   5  -5  398.11   32.33
   7   5  -5  384.70   37.59
  -7   5   5  334.91   30.03
   7   5  -5  231.48   34.52
  -7  -5   5  525.94   30.88
  -7  -5   5  370.50   33.34
  -7  -5   4    5.25    5.29
   7   5  -4   10.64    7.79
  -7   5   4    8.57    3.82
   7   5  -4   13.26   11.32
  -7   5   4    7.60    3.44
  -7   5   4    6.34    9.06
   7   5  -4    9.06    4.48
  -7  -5   4   16.08    3.88
  -7  -5   3   41.05    5.31
   7   5  -3   20.90    9.15
  -7   5   3   31.23    6.07
   7  -5  -3   32.20    4.59
  -7  -5   3   22.54    6.68
   7   5  -3   30.41   13.10
  -7  -5   3   41.84    6.40
  -7   5   3   33.37    5.73
   7   5  -3   47.93   12.76
  -7   5   3   31.87   10.99
   7   5  -3   25.45    5.76
  -7   5   2   72.31    9.03
  -7   5   2   72.06    8.54
  -7  -5   2   54.83    9.20
   7   5  -2  127.58   17.38
   7   5  -2   61.92   14.58
  -7  -5   2   83.70    9.18
  -7   5   2   62.73   13.21
   7  -5  -2   68.46    7.47
   7   5  -2   58.44   12.04
   7   5  -2   58.63    7.91
  -7   5   2  108.28   15.14
  -7   5   1  881.72   49.57
  -7   5   1  600.70   53.76
  -7  -5   1  807.83   49.52
  -7   5   1  872.08   50.46
   7   5  -1  559.81   46.92
   7   5  -1  585.65   54.26
   7  -5  -1  725.64   47.72
   7   5  -1  442.45   50.38
  -7   5   1  884.97   58.00
  -7   5   1  897.60   56.49
   7   5   0   10.08    6.18
  -7   5   0   17.47    8.08
   7   5   0   15.56    3.29
  -7   5   0   15.74   10.23
   7   5   0   17.00   10.61
  -7   5   0   18.50    4.96
  -7   5   0   25.48    4.86
   7  -5   0   15.52    3.93
  -7  -5   0   19.65    4.78
  -7   5   0   19.25    4.82
  -7   5  -1   74.95   12.87
  -7   5  -1   46.72   13.43
  -7  -5  -1   81.21    9.56
  -7   5  -1   58.58   13.45
   7   5   1   53.38   10.17
  -7   5  -1  107.43    9.89
   7   5   1   83.27   13.39
  -7   5  -1  101.11    8.74
  -7   5  -1   86.34   10.73
   7  -5   1   70.31    8.90
  -7   5  -1   42.76   16.83
  -7  -5  -2  102.67   11.36
   7   5   2  126.09   14.89
  -7   5  -2  133.89   10.76
  -7   5  -2  129.83   16.16
  -7   5  -2   67.41   15.12
  -7   5  -2   62.86   15.38
   7   5   2  107.78   15.19
  -7   5  -2  131.23   13.90
   7   5   2   85.94   12.03
   7  -5   2   95.68   11.75
  -7   5  -2   20.54   17.33
  -7   5  -3  122.32   21.22
  -7  -5  -3  122.14   14.22
  -7   5  -3  157.94   19.32
   7   5   3  198.23   17.87
   7   5   3  139.59   18.18
   7  -5   3  163.50   16.70
  -7   5  -3  220.99   15.41
  -7   5  -3  104.10   18.57
  -7   5  -3  190.94   18.22
   7   5   3  130.04   15.28
   7   5   3  163.12   16.73
  -7   5  -4    0.88    4.54
   7   5   4    8.29    8.35
  -7   5  -4    1.36    9.11
  -7   5  -4    4.10    6.62
   7  -5   4   -0.56    4.12
  -7  -5  -4    0.24    3.06
   7   5   4    4.40    7.08
   7   5   4    1.09    3.64
   7   5   5  286.28   19.91
  -7   5  -5  252.52   21.47
   7  -5   5  179.85   18.89
   7   5   5  179.55   20.40
   7  -5   5  198.92   19.10
  -7   5  -5  124.89   21.39
   7   5   5  230.89   16.79
  -7  -5  -5   65.04   13.88
   7   5   6   93.93   18.47
   7  -5   6  169.35   19.25
   7   5   6  214.55   17.50
   7   5   6  106.38   20.12
  -7   5  -6  206.33   20.89
   7   5   6  275.07   20.87
   7  -5   7   15.59    7.30
   7   5   7   24.86    9.17
   7   5   7    4.57   12.66
   7   5   7   11.77    6.11
   7  -5   8    1.91    6.45
   7   5   8    0.79   14.29
   7   5   8  -12.80   15.42
   7   5   8    8.17    8.27
   7   5   8    1.78    5.70
   7   5   9  386.01   30.10
  -7   5  -9  379.34   33.78
   7   5   9  277.41   36.69
   7  -5   9  322.86   33.60
   7   5   9  231.55   34.71
   7   5  10   12.08   19.64
   7   5  10   15.18   18.89
   7   5  10   66.32   13.38
   7   5  10   36.05    8.70
   7  -5  10   30.51   10.81
  -7   5 -10   35.56   10.34
   7   5  11  184.31   34.26
  -7   5 -11  237.94   26.62
   7  -5  11  253.13   28.65
   7   5  11  287.34   24.57
   7   5  11  219.97   34.47
   7   5  12   25.15   22.76
   7   5  12   36.71   22.84
   7  -5  12   10.44    8.46
  -7   5 -12    7.44    7.26
   7   5  12    7.87    9.18
   7   5  12    3.44    6.18
   7   5  13   99.19   26.45
   7   5  13   62.85   25.49
   7  -5  13   53.63   12.59
   7   5  13   46.05    9.37
   7   5  13   89.00   13.66
   7   5  14   60.06   23.34
   7  -5  14    2.01    7.67
   7   5  14    1.54    5.09
  -7   5 -14    1.45    4.10
   7   5  14    5.64    7.80
   7   5  14   49.26   22.28
   7   5  15   48.75   10.38
   7   5  15   37.44    7.57
  -7   5 -15   29.01    5.99
   7  -5  15   47.06   11.13
  -7   5 -16    6.70    2.87
   7   5  16   22.05    5.73
   7   5  16   28.59    7.60
   7  -5  17   -2.18   10.24
   7   5  17    4.04    5.54
   7   5  17    7.93   15.67
   7  -5  18    4.64    6.91
   7   5  18    8.14   12.47
  -7   7  17   27.50    7.02
   7   7 -17   11.60    2.76
  -7  -7  17   28.14    5.02
  -7   7  16   36.78    9.26
  -7  -7  16   20.21    5.58
  -7   7  16   31.10   10.23
  -7   7  15   25.54   10.45
  -7   7  15   18.58   11.54
   7   7 -15   25.07    6.28
  -7  -7  15   17.74    6.28
  -7   7  14   -4.27   10.71
  -7  -7  14    0.83    4.72
   7   7 -14    0.48    4.54
  -7   7  14  -19.06   13.37
  -7  -7  13    5.38    6.25
   7   7 -13    6.66    6.18
  -7   7  13   -6.72   11.51
  -7   7  13   20.36   10.45
  -7   7  12   16.51   10.93
   7   7 -12    3.38    6.19
  -7  -7  12   -1.03    5.53
  -7   7  11   65.14   12.93
  -7  -7  11   19.95    8.38
   7   7 -11   27.75   13.49
  -7   7  11   30.49   13.66
  -7   7  10   -0.65   11.27
   7   7 -10    3.46   11.15
  -7   7  10    1.57    9.99
  -7  -7  10    0.38    6.10
  -7   7   9   18.20   13.70
   7   7  -9   18.39    9.73
   7   7  -9   32.30   13.92
  -7  -7   9   21.17    8.88
  -7   7   8   94.88   18.12
  -7   7   8   40.45    9.29
   7   7  -8   37.38   15.80
   7   7  -8   48.31   15.58
  -7  -7   8   29.26    9.64
  -7   7   8   56.52   17.59
   7   7  -8   52.92   12.13
  -7   7   8   50.83    8.68
  -7   7   7   15.13   13.08
   7   7  -7    0.86   16.13
  -7  -7   7   11.43    7.45
   7   7  -7   14.84   11.57
  -7   7   7   28.73   14.10
   7   7  -7   17.37   12.69
   7   7  -7    9.84    8.72
  -7   7   7    7.30    5.61
  -7   7   7    8.45    5.27
   7   7  -6   16.60   12.56
  -7   7   6    6.82    4.81
  -7  -7   6    0.71    5.01
   7   7  -6    9.59   16.17
   7   7  -6    5.38    7.12
  -7   7   6    3.23    4.67
   7   7  -6   11.15   10.64
  -7   7   6    6.86   11.17
  -7   7   6   11.79   12.86
  -7  -7   5  103.48   16.22
   7   7  -5  136.39   28.09
   7   7  -5  162.72   22.54
   7   7  -5  177.80   23.72
  -7   7   5  171.52   17.90
  -7   7   4   18.64   13.61
   7   7  -4   -1.90   12.55
   7   7  -4    0.98    7.75
  -7   7   4    5.42    4.50
   7   7  -4    1.35   14.36
  -7   7   3    5.11   12.03
   7   7  -3   -2.57   12.07
   7   7  -3    5.51   12.09
  -7   7   3    9.15    3.86
  -7   7   3    2.98    4.41
   7   7  -3    3.30    8.51
   7   7  -2   54.57   13.28
   7   7  -2   60.47   14.98
  -7   7   2   63.27    9.69
   7   7  -2   52.22   16.53
  -7   7   2   58.68    8.15
  -7   7   2   73.29   17.73
   7   7  -2   45.58   20.41
  -7   7   2   65.94   15.55
  -7   7   1  372.97   26.33
  -7   7   1  384.75   28.09
  -7   7   1  274.41   32.22
   7   7  -1  437.87   34.86
   7   7  -1  314.32   35.87
   7   7  -1  231.79   29.86
   7   7  -1  230.58   31.76
  -7   7   1  336.60   34.01
   7   7   0   33.08   13.01
  -7   7   0    8.52   10.39
   7   7   0   42.51   14.12
  -7   7   0   18.34    5.17
   7   7   0   55.13   20.42
   7   7   0   12.65    8.25
  -7   7   0   19.82    6.03
  -7   7   0    2.20   12.77
  -7   7   0  -13.36   15.76
   7   7   1  121.51   18.06
   7   7   1   26.38   15.40
  -7   7  -1   -6.01   17.26
   7   7   1   32.09   10.56
   7   7   1   63.43    7.91
   7   7   1  112.83   23.67
  -7   7  -1   65.94    9.37
  -7   7  -1   33.19   13.94
  -7   7  -1   59.19    9.47
  -7   7  -1   63.50    8.18
  -7   7  -1   56.39   14.71
  -7   7  -2   11.30    5.43
  -7   7  -2   11.51    4.68
  -7   7  -2   11.48    5.90
   7   7   2   15.31    4.39
  -7   7  -2   10.65   11.51
   7   7   2    1.24   12.78
  -7   7  -2   13.74   10.14
   7   7   2    3.12    6.49
   7   7   3   67.13   17.10
  -7   7  -3   62.33   16.32
  -7   7  -3   88.91   10.22
  -7   7  -3   88.56   12.66
  -7   7  -4    7.73   11.42
  -7   7  -4   16.54    7.31
  -7   7  -4   13.90    5.69
   7   7   4   12.20   13.50
  -7   7  -4   12.77    4.97
  -7   7  -5  103.28   12.51
  -7   7  -5  111.40   14.63
   7   7   5   80.46   18.09
  -7   7  -5  103.47   11.52
  -7   7  -5   57.47   17.24
  -7   7  -5   46.87   11.01
  -7   7  -6    9.41    6.69
  -7   7  -6   15.37    5.97
   7   7   6   36.71   10.95
   7   7   6   12.34   13.39
  -7   7  -6   13.34    5.61
  -7   7  -6   14.38    7.36
   7   7   7   34.89   12.38
  -7   7  -7    4.78    6.89
  -7   7  -7    4.53    5.34
  -7   7  -7    8.66    5.38
   7   7   7   17.41   13.99
  -7   7  -7    5.74    6.72
  -7   7  -8   23.26    6.75
   7   7   8   32.52   14.38
  -7   7  -8   11.68    7.83
  -7   7  -8   13.96    8.64
   7  -7   9   57.88   10.37
   7   7   9   89.35   17.55
  -7   7  -9   78.93   10.93
  -7   7  -9   68.57   13.04
   7   7   9   98.72   17.16
  -7   7 -10   31.75    7.91
  -7   7 -10   37.19    7.53
   7   7  10   46.57   14.55
   7  -7  10   23.54    7.60
   7   7  11  141.80   20.13
   7  -7  11  117.02   14.60
   7   7  11  129.17   19.08
  -7   7 -11  136.99   14.19
  -7   7 -11  112.91   12.81
  -7   7 -12    9.56    3.93
   7   7  12   16.55   10.27
  -7   7 -12   16.73    5.61
   7   7  12   33.05   14.21
   7   7  13   -2.00   12.89
   7   7  13    8.88    8.07
  -7   7 -13    0.82    2.42
  -7   7 -13    3.74    3.68
  -7   7 -14   10.75    3.67
   7   7  14   10.67    7.26
   7   7  14   18.30   12.65
   7   7  15   16.17   10.66
  -7   7 -15   13.69    3.31
   7   7  16   -6.88    7.77
  -7   7 -16   -0.39    1.81
   7  -7  16   -2.53    4.60
  -7   7 -16    0.07    1.34
   7   9 -14    0.23    1.18
   7   9 -13    1.09    1.71
   7   9 -13    2.91    1.89
   7   9 -12    4.12    3.25
   7   9 -12    0.55    2.31
   7   9 -12    3.14    2.31
   7   9 -11   26.13    5.99
   7   9 -11   20.84    4.04
   7   9 -10    9.83    4.75
   7   9 -10   11.90    3.48
   7   9  -9   11.61    5.66
  -7   9   9   -1.55    6.82
   7   9  -9   11.21    3.62
   7   9  -8    7.68    5.24
  -7   9   8   20.86   12.32
  -7   9   8   -1.80    8.27
   7   9  -8    7.32    3.51
   7   9  -7   28.34    9.96
  -7   9   7   35.03    6.08
  -7   9   7   22.81   10.60
   7   9  -7   35.36    5.46
   7   9  -7   31.66    7.64
  -7   9   7   24.69   13.44
   7   9  -6   26.44   10.90
  -7   9   6   18.66   13.71
   7   9  -6   26.80    7.18
   7   9  -6   19.48    9.23
   7   9  -6   31.58    5.14
  -7   9   6   34.36    6.40
  -7   9   6   20.75   11.17
  -7   9   6   23.16    5.79
  -7   9   5   37.30    6.91
  -7   9   5   26.05   12.55
   7   9  -5   32.96   11.53
   7   9  -5   41.80    8.22
  -7   9   5   36.28    6.85
   7   9  -5   38.93    5.51
  -7   9   5   13.34   13.49
   7   9  -5   26.73   14.66
   7   9  -5   45.81    7.00
   7   9  -5   41.05   10.54
   7   9  -4    3.56   12.19
   7   9  -4    4.49    3.43
  -7   9   4    1.06    3.91
   7   9  -4    2.10    8.59
   7   9  -4    2.82    4.18
  -7   9   4   -7.62   11.97
   7   9  -4    3.35    2.30
  -7   9   4    1.79    3.47
   7   9  -4    4.33    6.83
  -7   9   3    5.65    3.98
   7   9  -3    7.11    4.25
   7   9  -3    5.81    3.36
  -7   9   3    9.25    4.85
   7   9  -3    3.47    7.01
   7   9  -3    4.16    8.21
   7   9  -3    1.77   12.38
  -7   9   3    5.60    9.88
   7   9  -2   18.55   15.15
  -7   9   2   41.62   13.05
   7   9  -2   32.08   11.66
   7   9  -2   21.40    8.59
   7   9  -2   38.76    6.25
  -7   9   2   30.07    6.53
  -7   9   2   42.04    8.00
   7   9  -1   -9.76   13.33
  -7   9   1    4.46    3.92
   7   9  -1    5.00    3.30
  -7   9   1    1.95    2.52
  -7   9   1    7.34   10.99
   7   9  -1   -4.51   12.91
   7   9   0  -11.58   14.25
  -7   9   0    1.25    3.92
   7   9   0   -2.20   12.92
  -7   9   0    2.78   10.59
  -7   9   0    4.88    3.00
   7   9   0    6.00    3.26
  -7   9  -1   32.88    5.44
  -7   9  -1   27.88    6.58
   7   9   1   25.89   14.36
  -7   9  -1   20.54   11.69
   7   9   1   -2.58   15.70
   7   9   1   16.97    4.28
  -7   9  -2    3.70    3.34
  -7   9  -2   10.88   10.47
  -7   9  -2    0.83    4.39
   7   9   2    2.61   13.74
   7   9   2    3.57   10.87
   7   9   3   11.36   11.78
   7   9   3   34.35   17.13
  -7   9  -3   11.40    5.52
  -7   9  -3   15.39    4.73
  -7   9  -3   18.46   11.92
  -7   9  -4    4.25   10.30
   7   9   4   12.31   11.16
  -7   9  -4   10.04    4.29
   7   9   5   36.87   14.82
   7   9   5   10.19   10.86
   7   9   5   53.19   17.63
  -7   9  -5   19.71    5.20
   7   9   6   11.51    9.38
  -7   9  -6    7.62    3.90
  -7   9  -6    6.79    4.70
  -7   9  -6   12.66    4.71
   7   9   7   18.55   12.14
  -7   9  -7    1.90    4.16
  -7   9  -7    5.91    3.61
  -7   9  -7    5.04    3.98
   7   9   7    7.10    9.39
   7   9   8   16.28   11.19
  -7   9  -8    2.23    2.54
   7   9   8   10.50    8.90
  -7   9  -8   -2.13    3.57
  -7   9  -8    0.70    3.36
   7   9   9   12.90    7.43
  -7   9  -9   18.17    4.77
  -7   9  -9   15.02    4.53
   7   9  10   18.28    8.57
  -7   9 -10   15.19    4.18
  -7   9 -10   10.13    3.61
   7   9  11   15.57    7.21
  -7   9 -11    6.86    2.75
   7   9  12    5.88    5.23
  -7   9 -12    0.07    1.24
  -7   9 -13    2.52    1.55
   7   9  13   23.47    8.49
   7  11  -6    3.66    1.83
   7  11  -6    2.77    1.55
   7  11  -5    4.45    1.75
  -7  11   5    5.15    1.64
   7  11  -4    0.37    1.25
  -7  11   4    0.16    1.53
  -7  11   3   -0.73    1.76
   7  11  -3    0.07    1.21
  -7  11   2    4.52    2.10
  -7  11   2    5.18    2.40
   7  11  -2    8.79    5.93
  -7  11   1   16.64    3.54
  -7  11   1   12.10    2.97
   7  11  -1   11.41    6.28
  -7  11   0    1.36    2.31
  -7  11   0    1.69    2.08
   7  11   0    1.43    5.32
  -7  11  -1    7.15    2.58
   7  11   1    4.95    2.19
  -7  11  -2    0.87    1.97
  -7  11  -2    1.44    2.43
   7  11   2    0.47    1.45
  -7  11  -3   12.31    3.11
   7  11   3    6.99    1.93
  -7  11  -4   10.02    2.74
   7  11   4   14.57    6.07
  -7  11  -4    8.68    2.68
   7  11   5    1.85    4.44
  -7  11  -5    0.98    1.38
  -7  11  -5    0.85    1.74
   7  11   6    2.23    3.70
  -8   0  21   30.05   20.09
  -8   0  21   -0.27    6.21
  -8   0  20    3.81   17.38
  -8   0  20   -0.64    7.22
  -8   0  19    1.98   18.64
  -8   0  19    7.48    8.48
  -8   0  19   41.70   12.24
  -8   0  18  321.83   46.51
  -8   0  18  291.17   25.63
  -8   0  18  350.16   29.00
  -8   0  18  326.03   31.86
  -8   0  18  328.07   31.27
  -8   0  17  -32.64   23.28
  -8   0  17   -1.45   13.15
  -8   0  17   38.88   31.00
  -8   0  17    4.94    5.71
  -8   0  17    4.75    9.93
  -8   0  16   65.47   20.45
  -8   0  16  138.15   17.16
  -8   0  16  118.04   18.81
  -8   0  16  153.96   38.00
  -8   0  15   -5.99   23.56
  -8   0  15    2.96    6.13
  -8   0  15    5.85    8.55
  -8   0  14  211.87   35.00
  -8   0  14  278.03   29.90
  -8   0  14  186.23   22.44
  -8   0  13   -1.68   14.51
  -8   0  13   20.69   12.67
  -8   0  13   -2.19    5.75
  -8   0  12   77.32   15.36
  -8   0  12   53.06   18.38
  -8   0  12   41.56   10.10
  -8   0  11    4.14    8.21
  -8   0  11   -1.35    9.87
  -8   0  11   -0.33    4.45
  -8   0  11    0.52    8.58
   8   0 -10    5.53    9.31
  -8   0  10    6.69    5.41
  -8   0  10    8.98   11.40
  -8   0  10    9.63    8.71
  -8   0  10   13.13    6.02
  -8   0  10    7.43    8.89
  -8   0   9   -2.12    7.66
  -8   0   9   -0.25    4.38
  -8   0   9   -0.52    7.90
  -8   0   9    0.28    2.06
  -8   0   9    1.40    4.92
  -8   0   9    0.42    8.40
  -8   0   9    0.69    2.02
  -8   0   8 4804.84  292.24
  -8   0   8 4494.56  287.21
  -8   0   7   -0.53    2.08
   8   0  -7   -1.16    8.29
  -8   0   7   -0.18    5.01
  -8   0   6 3877.49  234.24
  -8   0   6 3804.44  230.75
   8   0  -5    1.07    5.43
  -8   0   5    1.00    1.31
  -8   0   5   -0.45    3.42
  -8   0   4 1217.35   73.72
  -8   0   4 1182.52   75.68
   8   0  -3   -0.58    3.30
  -8   0   3    0.36    2.32
  -8   0   3    0.21    0.95
  -8   0   2 4421.19  264.86
   8   0  -2 4066.52  264.86
  -8   0   1    0.03    1.37
   8   0  -1    0.25    1.07
   8   0   0  132.45    9.50
  -8   0   0  136.07    9.98
   8   0   1   -0.04    1.45
   8   0   1   -0.37    1.62
  -8   0  -1    0.31    2.29
   8   0   2 7879.41  492.52
   8   0   3    0.52    4.18
  -8   0  -3    0.42    1.41
   8   0   4 2547.53  187.50
  -8   0  -4 3025.51  183.24
   8   0   5    0.57    2.95
  -8   0  -5    0.07    1.71
   8   0   5   -1.53    6.22
  -8   0  -6  480.23   32.33
   8   0   6  458.42   33.50
   8   0   7   -0.14    2.66
   8   0   7   -0.58   11.13
  -8   0  -7    0.93    2.31
   8   0   8 1729.64  137.97
   8   0   8 1990.41  130.10
   8   0   8 2083.96  134.23
   8   0   8 2209.30  135.47
   8   0   8 1590.57  142.33
   8   0   8 2055.03  132.02
  -8   0  -8 2067.40  129.12
   8   0   9    1.77   11.25
  -8   0  -9   -0.67    2.22
   8   0   9    1.08    9.97
   8   0   9    0.95    4.27
   8   0   9   -0.17    2.61
   8   0   9   28.50   14.48
   8   0   9    0.80   10.94
   8   0   9   -2.89   10.73
   8   0  10 1268.92   81.63
   8   0  10 1197.18   77.44
   8   0  10  991.15   85.69
   8   0  10 1108.95   78.78
   8   0  10  992.10   73.32
   8   0  11    3.63    5.81
   8   0  11   -2.32    8.02
   8   0  11   -4.98   13.75
   8   0  11   26.73   17.68
   8   0  11   13.90   12.47
   8   0  12  409.61   38.26
   8   0  12  349.24   32.80
   8   0  12  418.52   32.94
   8   0  12  375.70   44.99
   8   0  13   19.93   13.93
   8   0  13    2.80    9.60
   8   0  13   -2.72   19.06
   8   0  14  164.19   24.31
   8   0  14  201.68   23.60
   8   0  14  274.14   32.82
   8   0  14  225.42   38.11
   8   0  15   11.95   24.52
   8   0  15    2.50    9.91
   8   0  15   13.84   12.25
   8   0  16   40.89   10.97
   8   0  16   39.39   15.12
   8   0  16   46.09   12.58
   8   0  17   33.26   26.07
   8   0  17    3.66    7.57
   8   0  17    2.37    9.74
   8   0  18  181.91   19.79
   8   0  18  167.63   22.59
   8   0  19   -1.33    6.97
   8   0  19   -5.13   12.03
   8   0  20  240.50   22.46
   8   0  20  182.20   22.89
   8   0  21   13.22   10.09
  -8  -2  21    4.93   15.97
  -8  -2  21   -0.32    6.18
  -8   2  20   48.02   16.02
  -8   2  20   53.69    9.14
  -8   2  20   62.14   19.21
  -8  -2  20   29.78   20.80
  -8  -2  20   20.59   10.32
  -8   2  19   60.66   16.84
  -8   2  19   49.88    9.71
  -8  -2  19   27.98   12.48
  -8  -2  19   26.43   23.52
  -8  -2  19   36.61   10.82
  -8   2  19   64.74   23.77
  -8   2  19    5.53   18.10
  -8   2  18   58.48   26.65
  -8  -2  18  130.07   18.87
  -8  -2  18   79.56   19.51
  -8   2  18  119.02   22.71
  -8   2  18  121.75   14.56
  -8  -2  18   68.49   27.90
  -8   2  17   -1.21    8.05
  -8  -2  17   58.56   22.31
  -8  -2  17    3.39    9.00
  -8   2  17    8.39   13.60
  -8   2  17   47.91   26.09
  -8   2  16   42.19   27.33
  -8   2  16   28.59   15.30
  -8  -2  16   50.77   16.14
  -8   2  16   40.47   10.31
  -8  -2  16   71.96   23.94
  -8   2  16   96.88   28.55
  -8   2  15    0.67   11.20
  -8  -2  15   18.66   18.76
  -8   2  15   10.33    7.55
  -8  -2  15   13.82   12.03
  -8   2  15   27.37   21.28
  -8   2  15    3.15   22.55
  -8   2  15   47.24   20.94
  -8   2  14   19.93   14.06
  -8  -2  14   61.22   20.52
  -8  -2  14   58.25   16.40
  -8   2  14   32.37   21.46
  -8   2  14  102.34   23.79
  -8   2  14   78.71   24.58
  -8   2  14   59.19   11.46
  -8  -2  13   -4.41   14.61
  -8   2  13   13.99   16.50
  -8   2  13    8.71   14.97
  -8  -2  13    9.73   10.90
   8   2 -13    1.70    4.83
  -8  -2  13   32.65   13.77
  -8   2  13    1.74   16.00
  -8   2  13    4.53    6.05
  -8   2  12    4.88   12.88
  -8   2  12    9.68   13.91
  -8  -2  12   19.09   11.60
   8   2 -12    0.35    5.64
  -8   2  12    7.72   13.86
  -8   2  12    5.14    5.79
  -8  -2  12   14.44   11.52
  -8  -2  12    6.90   10.11
  -8   2  11   10.94   13.20
   8   2 -11    9.52    8.93
  -8   2  11    1.48   12.16
  -8   2  11    6.05   12.84
  -8  -2  11    6.99    9.03
  -8  -2  11   11.07    9.84
  -8   2  11    5.88    5.37
  -8  -2  11   15.19   10.50
  -8   2  10    9.44   11.56
  -8  -2  10    5.65    8.07
  -8  -2  10   39.62   10.29
  -8   2  10    6.36   11.69
  -8  -2  10    8.53    3.88
  -8  -2  10    0.99    7.87
   8   2 -10    9.13    8.62
   8  -2 -10   11.60    9.08
  -8  -2  10    4.97    8.42
  -8   2  10    4.50    5.00
  -8   2  10   11.58   13.03
  -8   2   9   69.89   17.58
  -8   2   9   84.26    7.99
   8   2  -9  100.91   16.60
  -8  -2   9   94.95   10.24
  -8   2   9   55.81    7.76
  -8  -2   9   70.14   14.04
  -8   2   9   57.52    9.28
  -8   2   9   47.81   16.04
   8  -2  -9   72.42   16.45
   8   2  -9   71.81   14.62
  -8   2   9   68.25   17.56
  -8  -2   9   64.28   12.68
  -8  -2   9   65.90   13.64
  -8  -2   9  123.61   13.91
  -8   2   8  628.52   58.87
   8   2  -8  643.10   56.91
   8  -2  -8  817.07   60.55
   8   2  -8  833.22   60.03
  -8  -2   8  619.22   56.09
  -8   2   8  469.93   56.83
  -8  -2   8  814.92   51.17
  -8   2   8  810.74   48.55
  -8  -2   8  620.59   55.15
  -8  -2   7   11.76    6.81
  -8  -2   7   18.44    6.60
  -8   2   7    6.84    8.47
  -8  -2   7   15.59    4.84
   8  -2  -7   10.96    8.99
   8   2  -7   13.33    8.04
  -8   2   7   15.75    2.95
   8   2  -6  197.69   22.84
  -8  -2   6  271.81   21.83
  -8  -2   6  249.27   18.92
   8   2  -6  172.54   22.26
   8  -2  -6  229.80   22.12
   8  -2  -6  258.42   25.26
  -8  -2   5   17.33    4.33
   8   2  -5   11.44    6.35
  -8  -2   5   15.49    5.48
   8  -2  -5   13.35    6.06
   8  -2  -5   18.44    8.58
   8   2  -5   15.56    7.00
   8   2  -4  375.35   34.23
  -8  -2   4  487.33   32.34
   8  -2  -4  481.78   33.75
  -8  -2   4  497.65   33.71
   8  -2  -3   28.29    2.82
   8  -2  -3   24.09    4.85
  -8  -2   3   34.33    5.12
   8   2  -3   27.18    5.56
   8  -2  -3   25.80    2.21
   8  -2  -3   27.08    2.51
  -8  -2   3   30.88    4.43
  -8  -2   2  181.62   12.40
   8   2  -2  131.16   12.15
   8  -2  -2  167.20   11.01
  -8  -2   2  190.55   12.13
   8  -2  -2  145.10   10.38
  -8  -2   1   80.35    7.31
   8   2  -1   81.49    7.45
   8  -2  -1   86.13    6.95
   8  -2   0  120.85    9.47
   8   2   0  104.71    8.57
   8  -2   1   62.58   11.25
   8  -2   1   68.20    7.56
   8   2   1   67.60    5.79
  -8  -2  -1   80.13    6.86
  -8   2  -1   76.77    6.80
  -8   2  -2   19.89   14.93
   8   2   2   16.55    2.40
  -8  -2  -2   16.55    3.02
   8   2   2   11.32   11.39
   8   2   2   10.12    1.80
  -8  -2  -3   69.05    7.45
   8   2   3   80.97    6.60
  -8  -2  -3   98.25   13.58
   8   2   3   69.48    6.66
  -8   2  -3   65.62   16.49
  -8   2  -4 1056.27   81.86
   8   2   4 1229.67   73.19
  -8  -2  -4 1016.31   77.74
   8  -2   4 1181.76   79.53
  -8  -2  -4 1068.09   74.62
   8   2   5    8.32    8.07
  -8   2  -5    1.36    3.85
   8   2   5    1.60    1.80
  -8  -2  -5    0.14    2.82
  -8   2  -5   11.45   15.80
  -8  -2  -5   20.61   10.93
   8  -2   5   -0.88    6.46
  -8   2  -6   61.83    9.08
   8   2   6   61.11    6.01
   8  -2   6   59.18    9.95
   8   2   6   58.69    7.02
  -8   2  -6   57.08   18.48
   8   2   6   46.87   12.40
   8  -2   6   39.82   10.76
  -8  -2  -6   64.67   14.56
  -8  -2  -6   49.36    7.78
   8   2   7   33.63   10.54
   8   2   7  -10.09   16.01
   8   2   7   26.00    3.76
  -8   2  -7   21.62   16.85
   8  -2   7   18.84    8.38
  -8   2  -7   22.92    6.42
   8  -2   7   25.92    7.10
   8   2   7   19.37    9.65
   8   2   7   -6.36   15.66
  -8  -2  -7   32.83   13.18
   8   2   7   20.28    4.96
   8   2   7   21.24    6.36
   8  -2   7   22.15    6.90
  -8   2  -7   18.83    4.51
   8   2   8  981.33   63.86
   8   2   8  810.70   51.37
  -8   2  -8  895.05   57.43
  -8  -2  -8  741.51   63.18
   8   2   8  640.72   60.26
   8   2   8  631.76   60.32
   8   2   8  747.68   53.15
   8  -2   8  866.54   58.79
   8   2   8  753.96   64.36
   8   2   8  686.39   58.54
   8  -2   8  695.22   60.99
   8   2   8  907.91   64.62
   8  -2   8  798.87   57.62
   8   2   8  676.79   55.19
  -8   2  -8  758.95   68.36
   8   2   9   -5.19   17.38
   8  -2   9   12.56   10.65
  -8   2  -9   19.08    5.55
  -8  -2  -9   25.45   14.96
   8   2   9   16.20    3.30
   8  -2   9   18.32    7.44
   8   2   9   16.56    7.55
   8   2   9   16.11    5.45
   8   2   9   22.89   11.00
   8   2   9   32.48   12.95
   8   2   9   15.42    6.93
   8   2   9   -7.84   17.61
   8  -2  10   98.46   21.56
   8   2  10   79.06   21.89
   8   2  10  144.98   24.08
   8   2  10  115.70   13.65
  -8   2 -10  148.52   14.36
   8   2  10   97.10   14.93
   8   2  10   96.82   24.38
   8   2  11   25.17   16.30
   8   2  11    6.02   20.90
   8  -2  11    8.21   13.29
   8   2  11   10.78    8.11
   8   2  11   -5.55   18.29
   8   2  11    2.93    5.73
   8  -2  12   30.90   18.10
   8   2  12   34.08    8.97
   8   2  12   42.14   11.82
   8   2  12   32.55   21.54
   8  -2  13    6.41   16.34
   8   2  13   42.62   23.14
   8  -2  13   17.66    9.76
   8   2  13   35.72   22.60
   8   2  13   13.00    9.35
   8   2  13    8.01    7.10
   8   2  14   47.64   21.64
   8  -2  14    9.71   16.66
   8   2  14   13.66    7.85
   8  -2  14   21.81   11.30
   8   2  14   20.11   10.78
   8   2  14   50.54   25.60
   8   2  15   35.54   20.22
   8  -2  15    8.12   18.85
   8   2  15    1.36    6.62
   8  -2  15   -2.49   13.68
   8  -2  16   17.24   19.81
   8  -2  16    0.62   13.94
   8   2  16    6.32    7.18
   8  -2  17   25.56   20.47
   8  -2  17    4.65   12.86
   8   2  17    7.67   16.36
   8   2  17    4.16    7.29
   8   2  18  122.10   13.09
   8   2  18   69.92   17.61
   8  -2  18   96.53   19.87
   8   2  19   -0.84    4.51
   8   2  19   -0.24    7.34
   8  -2  19   10.17   10.22
   8  -2  19   -4.68    8.47
   8  -2  20  101.74   17.93
   8  -2  20  160.29   17.64
  -8   4  20   50.01   15.48
  -8   4  20   78.46   20.72
  -8  -4  20    5.14    8.09
  -8  -4  20   -2.87    7.26
  -8   4  19   25.42   18.50
  -8  -4  19    5.96    7.23
  -8  -4  19   -3.32   10.27
  -8  -4  19    0.52   10.10
  -8  -4  18  176.76   21.23
  -8   4  18   97.42   26.72
  -8  -4  18  106.32   23.21
  -8   4  17  195.27   33.78
  -8  -4  17    2.06    9.72
  -8  -4  16  126.11   21.68
   8   4 -16   70.90   12.13
  -8   4  15   24.17   12.00
  -8  -4  15   -1.24   12.28
  -8   4  15   22.77    9.20
  -8   4  15   48.23   21.86
   8   4 -15    5.34    6.36
  -8   4  15   56.32   24.72
  -8   4  14  320.37   34.24
  -8   4  14  270.15   34.93
   8   4 -14  255.54   30.62
  -8   4  14  381.50   44.74
  -8  -4  14  376.70   37.57
  -8   4  14  281.46   44.18
  -8   4  13   63.83   26.33
  -8   4  13   67.16   18.54
  -8  -4  13  125.61   20.63
  -8   4  13   81.45   24.45
   8   4 -13   71.49   14.91
  -8   4  13   95.24   16.93
  -8   4  12   93.50   12.43
  -8   4  12   32.73   22.24
   8   4 -12   45.60   12.26
  -8   4  12   59.85   18.43
  -8   4  12   46.86   12.63
  -8  -4  12   54.98   15.05
   8   4 -12   28.81   15.67
  -8   4  11   25.82    7.38
  -8  -4  11    7.12   10.31
   8   4 -11   12.99   13.37
  -8   4  11  -10.40   20.84
  -8   4  11   17.09   13.77
  -8  -4  11    2.85    9.65
   8   4 -10    8.64   12.91
  -8   4  10   20.08   15.12
  -8   4  10    3.29    3.68
  -8   4  10   -1.02   16.19
  -8  -4  10   12.99   10.00
  -8  -4  10    5.27    9.80
  -8   4  10   15.96    7.56
  -8   4   9    5.69   16.57
  -8   4   9   10.40   12.59
  -8  -4   9   11.08    9.58
  -8  -4   9    6.20    7.86
  -8   4   9   32.88    7.70
  -8   4   9    7.98    4.11
   8   4  -9    7.28   12.25
   8   4  -8  936.39   86.35
  -8   4   8 1086.26   80.87
   8   4  -8  944.65   98.00
  -8  -4   8 1173.57   88.56
  -8   4   8  773.02   92.89
  -8   4   8 1210.53   94.88
  -8  -4   8 1050.85   83.83
   8   4  -8 1083.49   92.47
  -8   4   7  137.72   28.53
  -8   4   7  184.58   27.81
   8   4  -7  172.89   24.44
  -8  -4   7  304.76   22.72
  -8   4   7  226.63   17.88
  -8   4   7  196.10   18.87
  -8  -4   7  215.76   24.63
   8   4  -7  188.44   21.76
   8   4  -7  141.17   31.26
  -8  -4   7  297.90   21.01
   8   4  -7  235.24   23.47
  -8  -4   6  595.52   34.43
  -8   4   6  376.61   30.46
   8   4  -6  430.54   35.24
   8  -4  -6  405.40   27.85
  -8  -4   6  403.98   35.78
  -8   4   6  262.81   39.06
  -8   4   6  444.44   29.89
   8   4  -6  178.98   38.85
   8   4  -6  376.75   33.33
   8   4  -6  265.53   34.76
  -8  -4   6  581.73   33.22
  -8   4   6  353.67   38.77
  -8   4   5   -1.70    9.63
   8  -4  -5    1.03    3.71
   8   4  -5   -4.43   11.09
   8   4  -5    0.27    4.16
   8  -4  -5    0.62    1.94
  -8  -4   5    0.70    3.93
   8   4  -5   -6.31   15.12
  -8  -4   5    3.00    3.74
  -8  -4   5    1.22    5.25
   8   4  -5    0.94    4.19
  -8   4   5    1.48    2.73
   8   4  -5    3.14    7.46
  -8   4   4  638.76   26.63
   8  -4  -4  650.80   23.77
  -8  -4   4  610.49   31.50
   8   4  -4  351.01   38.51
  -8  -4   4  956.59   29.84
   8  -4  -4  646.15   25.73
  -8  -4   4  945.92   30.54
  -8   4   4  483.35   37.21
   8   4  -4  605.75   28.20
   8   4  -4  702.00   32.05
   8   4  -4  514.96   34.49
   8   4  -3   90.59   10.88
   8  -4  -3   40.21    6.12
  -8  -4   3  119.18    9.44
   8   4  -3   71.02   17.98
   8  -4  -3  108.00    7.63
   8   4  -3   70.54    9.00
   8  -4  -3   77.69    7.66
   8   4  -3  101.78   30.50
   8   4  -3   60.58   11.82
   8  -4  -3   52.24    5.12
   8  -4  -3   65.08    7.25
  -8   4   3   80.41    8.53
   8  -4  -2  651.16   34.26
   8   4  -2  971.35   62.04
   8   4  -2  612.23   36.86
  -8   4   2  547.71   35.14
   8   4  -2  484.92   35.73
   8   4  -2  482.27   34.07
   8  -4  -2  665.96   32.78
   8   4  -2  465.93   36.70
  -8  -4   2  676.50   36.19
   8  -4  -2  503.40   34.45
   8  -4  -2  461.71   32.58
   8  -4  -2  289.80   31.36
   8  -4  -1    9.00    4.03
   8   4  -1    8.04    4.46
  -8  -4   1   10.69    3.75
   8   4  -1   21.05    5.63
   8   4  -1    8.81    3.82
  -8   4   1   10.19    3.27
  -8  -4   0   43.17    6.17
   8  -4   0   35.89    6.66
   8   4   0   31.69    4.95
  -8   4   0   48.14    5.51
   8   4   0   34.48    5.92
  -8  -4  -1   41.48    6.36
   8   4   1   34.95    4.52
   8  -4   1   34.25    6.96
  -8   4  -1   57.85    7.09
   8   4   1   70.73    9.98
  -8   4  -1   59.80    6.77
   8   4   1   32.04    5.06
  -8   4  -1   56.30    6.42
   8  -4   1   25.70    5.00
   8  -4   2  528.80   41.29
  -8  -4  -2  554.39   39.29
  -8   4  -2  483.66   43.20
   8   4   2  490.46   36.40
   8   4   2  427.71   37.48
   8  -4   2  501.52   38.31
   8   4   2  664.08   38.81
  -8   4  -2  602.68   41.23
   8   4   2  826.38   42.05
  -8   4  -2  785.34   40.15
   8   4   3  140.01   13.10
  -8  -4  -3  212.79   17.45
   8   4   3  188.15   16.69
  -8   4  -3  276.67   20.71
   8  -4   3  202.19   17.47
   8   4   3  222.36   16.04
   8   4   3  309.53   17.57
  -8   4  -3  347.30   19.82
   8   4   3  439.34   21.18
  -8   4  -3  226.23   23.07
  -8   4  -4 1301.16   81.74
   8   4   4 1371.52   78.26
  -8   4  -4 1096.39   84.21
   8  -4   4 1020.27   78.78
   8   4   4 1054.63   76.23
  -8   4  -4 1560.10   80.78
  -8  -4  -4  856.53   77.72
   8   4   4  946.89   77.74
   8   4   4 1085.35   81.00
   8   4   5  219.01   18.70
   8   4   5  344.89   21.32
   8   4   5  522.12   25.20
   8  -4   5  279.40   24.11
  -8  -4  -5  178.05   20.66
  -8   4  -5  246.02   23.83
   8   4   5  212.44   21.25
   8  -4   5  218.44   22.01
  -8   4  -5  317.58   25.12
   8  -4   5  210.73   23.90
  -8   4  -5  221.33   26.18
  -8   4  -5  386.98   24.59
   8   4   5  159.89   23.46
   8   4   5  216.37   25.81
   8  -4   6    7.14    5.72
   8   4   6   -6.93   13.52
   8   4   6    7.98    2.73
  -8   4  -6   11.61    9.02
   8   4   6   29.34    8.19
   8   4   6   18.38    4.55
   8  -4   6   11.48    5.47
   8   4   6   34.61    8.83
  -8  -4  -6    4.23    4.13
   8   4   6   14.73    4.83
   8  -4   6   10.73    6.71
   8   4   6    5.53   12.18
   8   4   7    8.86   14.11
   8   4   7   33.69    5.80
   8   4   7    1.89   13.45
   8  -4   7   18.26    7.75
  -8  -4  -7   11.25    5.80
   8   4   7   29.88    6.35
  -8   4  -7   27.13    7.35
   8   4   8 1425.66   81.42
   8   4   8  780.64   85.79
  -8   4  -8 1084.14   84.57
   8   4   8  906.47   86.83
   8  -4   8 1037.61   85.94
   8   4   8 1183.56   81.01
   8   4   9   22.79   11.40
   8   4   9   -0.92   17.66
   8   4   9   -7.53   19.50
  -8   4  -9    6.78    6.03
   8  -4   9   10.54    8.39
   8   4   9   14.87    5.92
   8  -4  10  233.01   28.25
   8   4  10  251.62   34.45
   8   4  10  201.92   33.62
  -8   4 -10  255.37   26.61
   8   4  10  271.99   23.73
   8   4  11   47.24   24.98
  -8   4 -11   89.54   14.07
   8   4  11   89.08   11.81
   8  -4  11   72.40   18.53
   8  -4  11   67.09   14.97
   8  -4  12  125.70   19.95
   8  -4  12   88.08   21.70
   8   4  12   87.44   31.71
   8   4  12  127.22   14.81
   8  -4  13    1.42    8.82
   8  -4  13   -7.16   12.41
   8   4  13   -6.32   10.80
   8   4  13   -0.20    5.53
   8   4  14  121.30   28.53
   8  -4  14   77.97   16.22
   8   4  14  126.61   30.96
   8  -4  14   61.66   18.33
   8   4  14   77.16   11.22
   8   4  14  158.64   17.74
   8   4  15    4.95    5.11
   8   4  15    1.89    7.96
  -8   4 -15    0.54    3.09
   8  -4  15   -0.44    8.51
   8  -4  15    3.33   11.69
   8   4  16   14.67    5.65
   8   4  16   16.92    8.04
   8  -4  16   18.82   12.15
  -8   4 -16    4.39    3.68
   8   4  17    1.02    6.27
   8   4  17    2.98    4.34
   8  -4  17   -6.29   10.76
   8   4  17    7.51   18.54
   8   4  18   82.20   19.49
   8   4  18  100.30   10.56
   8  -4  18   60.59   14.78
   8   4  19    9.54    5.37
   8  -4  19   10.17    7.37
  -8   6  19   29.38    7.05
  -8  -6  18   33.14    6.70
  -8   6  18   47.37   12.55
  -8   6  18   44.39   11.00
  -8   6  17   13.77   14.67
  -8  -6  17    8.71    5.82
  -8   6  17    3.67   11.44
   8   6 -16   14.56    5.56
  -8  -6  16   13.36    7.33
  -8   6  16   -8.45   14.01
  -8  -6  16    4.64    7.06
   8   6 -15   12.83    5.89
  -8  -6  15    7.65    7.20
   8   6 -14   12.35    6.05
  -8  -6  14    2.04    7.79
  -8  -6  13    1.77    7.66
  -8   6  13    7.59   14.34
   8   6 -13    0.35    5.94
  -8  -6  12    0.46    7.56
  -8   6  12   -6.87   15.00
   8   6 -12   -1.83    6.78
  -8   6  11   -1.83   15.87
  -8  -6  11    1.85    6.94
   8   6 -11    1.13    5.74
   8   6 -10   19.44   14.67
  -8   6  10   20.29   18.68
  -8  -6  10    8.65    8.29
   8   6 -10   11.38    8.32
  -8   6   9   19.19    7.36
  -8  -6   9   51.43   11.90
  -8   6   9   58.99   21.85
   8   6  -9   73.72   18.10
  -8   6   8  188.51   24.88
  -8  -6   8  336.07   30.85
   8   6  -8  125.29   28.55
  -8   6   8  462.99   47.43
   8   6  -8  491.12   40.95
  -8   6   8  380.17   26.48
  -8   6   7  121.57   13.18
  -8   6   7   88.63   13.45
  -8  -6   7   98.17   15.77
  -8   6   7  142.55   26.70
   8   6  -7  125.93   20.79
  -8   6   6   26.40    7.16
   8   6  -6   39.11   14.17
  -8  -6   6   25.75    8.82
  -8   6   6   36.84    7.22
  -8   6   6   34.22   15.86
   8   6  -6   42.03   12.94
   8   6  -5   -0.50    7.33
  -8   6   5    1.94    4.04
  -8  -6   5    4.10    5.68
  -8   6   5   13.29   10.36
  -8   6   5   -2.03   10.85
   8   6  -5   -8.75   13.29
  -8   6   4   11.69    4.89
  -8   6   4    3.48    9.45
  -8   6   4   15.87   11.60
   8   6  -4    1.40    7.25
  -8   6   4    2.66    3.12
  -8  -6   4    4.76    5.17
   8   6  -4   -8.81   12.08
   8   6  -4    4.49   11.41
  -8   6   3    4.50    8.38
   8   6  -3    7.01    9.89
  -8   6   3    6.09   10.32
   8   6  -3    6.11    7.32
  -8   6   3    5.74    3.40
  -8   6   3    4.40    3.84
  -8  -6   3    3.79    4.61
   8   6  -3    6.77   11.69
  -8   6   2    9.15    7.77
   8   6  -2   15.36   10.91
  -8   6   2   24.47    5.12
  -8   6   2   23.03    5.59
  -8   6   2   35.88   12.19
   8   6  -2    9.82    6.54
   8   6  -2   34.46   11.84
   8   6  -1   15.76   12.55
  -8   6   1    7.62   10.00
  -8   6   1   33.85   15.81
   8   6  -1    1.54    5.94
  -8   6   1    9.81    3.96
  -8   6   1    6.42    3.81
  -8   6   1    4.67    6.59
   8   6  -1   22.78   11.10
   8   6   0   -1.11    6.36
   8   6   0    0.38   11.48
  -8   6   0    3.02    3.25
  -8   6   0   -3.56   10.80
  -8   6   0    7.22    3.44
  -8   6   0    4.87    3.58
  -8   6   0    5.39   13.47
  -8   6   0   -3.57    6.78
  -8   6  -1   39.35   10.04
  -8   6  -1   29.19   12.64
  -8   6  -1   56.10    8.12
  -8   6  -1   23.06   11.39
   8   6   1   47.06   13.89
  -8   6  -1   59.98    7.56
   8   6   1   26.92    8.88
  -8   6  -1    3.33   16.26
  -8   6  -1   49.63    8.41
  -8   6  -2  143.46   18.52
  -8   6  -2  205.04   18.99
   8   6   2  164.06   20.98
  -8   6  -2  130.28   22.17
  -8   6  -2  239.90   17.16
  -8   6  -2  147.27   21.63
   8   6   2  116.37   17.40
  -8   6  -3   31.69   12.08
  -8   6  -3   47.09    9.51
   8   6   3   40.12   12.83
  -8   6  -3   40.28   10.25
  -8   6  -3   55.56    7.72
   8   6   3   29.28    8.19
  -8   6  -3   56.34    8.43
  -8   6  -4   92.74   14.59
  -8   6  -4  158.94   16.73
   8   6   4  125.61   17.11
  -8   6  -4  146.32   13.13
  -8   6  -4   61.97   17.12
   8   6   4   80.00   15.92
   8   6   4  112.36   13.95
   8   6   4   58.88   11.89
  -8   6  -5   18.14   11.88
   8   6   5   59.00   13.36
   8   6   5   64.22   15.21
  -8   6  -5   60.87   11.85
   8   6   5   54.01   12.01
   8   6   6   25.11   11.54
   8   6   6   18.80   11.79
  -8   6  -6    8.89    7.02
   8   6   6   23.37    7.97
   8   6   7   19.08   12.97
   8  -6   7    1.87    5.00
  -8   6  -7    4.05    6.18
   8   6   7    5.81   10.69
   8   6   7    7.48    7.19
   8  -6   8   72.78   12.81
   8   6   8  100.91   16.55
   8   6   8   95.31   13.04
  -8   6  -8   71.48   13.46
   8   6   8   80.31   17.99
   8   6   9   42.92   17.27
   8   6   9    8.86   12.13
   8  -6   9   11.41    6.84
   8   6   9   10.58    7.93
   8   6   9   40.26   15.35
   8  -6  10   56.20   11.98
   8   6  10  105.31   17.19
   8   6  10   97.42   22.03
   8   6  10   77.31   12.55
  -8   6 -10   71.32   13.36
   8   6  10   85.20   18.42
   8   6  11   47.87   17.26
   8  -6  11   20.01    8.20
   8   6  11   35.13   12.47
  -8   6 -11   20.07    5.82
  -8   6 -11   22.98    8.78
   8   6  11   25.07    8.42
  -8   6 -11   25.83    7.13
  -8   6 -12    9.28    4.16
   8   6  12   18.57   10.64
   8   6  12   74.46   18.33
   8   6  12    9.39    7.27
   8  -6  12   16.26    8.00
   8   6  12   65.31   19.01
  -8   6 -12   14.61    5.88
   8   6  13   61.47   18.40
   8   6  13   68.30   18.44
  -8   6 -13   21.11    5.84
   8   6  13   26.16   10.29
   8  -6  13   21.64    8.14
   8   6  13   19.69    6.91
   8   6  14   29.12    9.24
  -8   6 -14   19.66    5.03
   8   6  15   11.75    7.81
   8   6  15    7.36   15.67
  -8   6 -15    3.24    2.70
  -8   6 -16    1.46    2.69
   8   6  16    8.31    6.16
  -8   6 -16    1.51    2.02
   8   6  16    9.66   12.80
   8   6  17    1.27    9.89
   8  -6  17   -3.05    5.57
   8   8 -16    5.00    1.74
  -8  -8  15    1.19    2.34
   8   8 -15    2.24    1.78
  -8   8  14   35.84    7.29
  -8  -8  14   21.73    4.98
   8   8 -14   22.53    5.29
  -8   8  13   21.21    7.53
   8   8 -13   20.61    5.78
  -8  -8  13   10.77    4.43
  -8   8  12   26.73    8.98
  -8  -8  12   21.34    5.92
  -8   8  11   11.44    8.25
  -8  -8  11    1.75    4.60
  -8   8  10    3.77    8.30
   8   8 -10    7.26    8.96
  -8  -8  10    3.55    5.07
   8   8 -10    7.16    6.70
   8   8  -9    5.23    9.34
  -8   8   9   11.14    9.11
   8   8  -9   13.48    7.28
  -8  -8   9    2.30    5.02
  -8   8   8  133.07   15.53
  -8   8   8  121.84   13.89
   8   8  -8  124.07   20.01
  -8  -8   8   92.70   14.01
  -8   8   8  169.24   20.40
   8   8  -8  121.96   16.43
  -8   8   7   34.24    8.51
  -8   8   7   49.37   14.33
   8   8  -7   43.08   10.45
   8   8  -7   40.95   13.93
  -8   8   7   47.87    8.54
   8   8  -7   28.73   12.60
   8   8  -6   82.02   16.81
   8   8  -6   63.78   22.07
  -8   8   6  104.06   18.30
   8   8  -6   79.26   17.21
  -8   8   6   88.64   11.66
  -8   8   6   79.01   12.10
   8   8  -6   72.98   13.17
  -8   8   6  128.11   21.22
  -8   8   5   42.17    8.26
  -8   8   5   30.47    7.84
   8   8  -5   27.27   11.81
   8   8  -5   39.18   18.31
   8   8  -5   27.69   12.67
   8   8  -5   33.77    9.40
  -8   8   5   45.99   15.15
  -8   8   4   14.19    5.72
   8   8  -4   24.50   12.25
   8   8  -4    9.83    6.69
   8   8  -4    0.67   16.29
  -8   8   4   10.86   12.49
   8   8  -4   11.03   10.20
  -8   8   4   38.84   17.70
  -8   8   4   19.36    7.04
   8   8  -3   -3.51   12.32
  -8   8   3    3.56    4.53
  -8   8   3   -5.52   13.81
   8   8  -3    0.74    2.32
  -8   8   3  -12.18   16.68
   8   8  -3    2.35    7.59
   8   8  -3    2.30    4.78
   8   8  -3   -8.87   17.12
  -8   8   2  327.42   34.01
   8   8  -2  357.50   33.08
   8   8  -2  304.52   31.37
  -8   8   2  363.91   27.10
   8   8  -2  234.01   32.89
   8   8  -2  304.99   26.55
  -8   8   2  216.12   30.05
  -8   8   2  334.95   24.99
   8   8  -2  211.01   32.27
  -8   8   1   12.76   10.62
   8   8  -1   -3.67   12.01
   8   8  -1    4.08    3.69
   8   8  -1   -0.55   12.41
  -8   8   1    0.36    3.23
  -8   8   1   -0.23    4.83
   8   8  -1    3.55    7.80
   8   8  -1   -1.39    4.05
   8   8  -1  -13.09   19.87
   8   8   0   19.37    4.86
  -8   8   0   20.13   11.46
   8   8   0   13.22    8.51
  -8   8   0   27.99    6.00
   8   8   0   20.46   13.87
   8   8   0   16.45   17.99
  -8   8   0   15.69    6.24
   8   8   0   35.35   14.38
   8   8   1   57.50   16.48
  -8   8  -1   29.66    7.77
   8   8   1   30.87    5.78
  -8   8  -1   28.47    6.34
   8   8   1   23.91   14.25
  -8   8  -1   27.95   12.47
   8   8   1   33.20   20.28
   8   8   2  160.09   24.79
  -8   8  -2  208.37   19.19
   8   8   2  213.05   29.05
  -8   8  -2  198.82   17.49
  -8   8  -2  155.19   24.78
  -8   8  -3   94.17   19.70
   8   8   3   92.66   18.85
  -8   8  -3  111.22   12.09
  -8   8  -4  123.01   22.74
  -8   8  -4  149.12   14.69
  -8   8  -4  164.98   17.41
   8   8   5    7.83   14.73
  -8   8  -5   16.08    6.94
  -8   8  -5   11.68    5.52
  -8   8  -5   18.16    6.66
  -8   8  -6   21.15    7.82
  -8   8  -6   10.00    5.81
   8   8   6   -0.45   13.75
  -8   8  -6    9.72    5.54
  -8   8  -7   17.33    6.07
   8   8   7   11.97   14.76
  -8   8  -7   14.63    6.08
  -8   8  -8  122.10   13.24
   8   8   8   72.98   13.64
   8   8   8  105.16   19.63
  -8   8  -8  138.07   13.71
  -8   8  -8   94.91   11.23
   8   8   9   -3.41   12.11
  -8   8  -9    1.42    3.88
   8   8   9   -0.89    9.21
  -8   8 -10   26.77    5.79
   8   8  10   21.15   10.87
   8   8  10   21.38   10.64
  -8   8 -11    8.82    3.63
   8   8  11    2.66    8.27
  -8   8 -11   12.77    4.78
   8   8  11   16.01    9.97
  -8   8 -12    6.53    2.96
   8   8  12    9.41    7.85
  -8   8 -12   13.13    4.17
   8   8  12   14.21    8.70
  -8   8 -13    9.82    3.33
  -8   8 -14    9.89    2.72
  -8   8 -14   12.91    3.40
  -8   8 -15    0.51    1.47
   8  10 -10   -0.09    1.66
   8  10 -10    0.06    1.22
   8  10 -10    1.39    2.01
   8  10  -9    0.63    2.16
   8  10  -9   -0.33    1.35
   8  10  -9    0.50    2.19
   8  10  -8    8.99    2.89
   8  10  -8    5.95    1.97
   8  10  -8   12.69    3.89
  -8  10   7    8.12    5.17
   8  10  -7   10.96    3.28
  -8  10   7    7.78    2.40
   8  10  -7   10.63    3.64
   8  10  -6    3.98    2.91
   8  10  -6    5.90    2.99
  -8  10   6    4.68    2.39
  -8  10   6    6.25    5.60
   8  10  -5    1.80    2.28
   8  10  -5    0.30    6.03
  -8  10   5    3.42    2.48
  -8  10   5    2.28    5.43
   8  10  -5    3.27    2.71
  -8  10   5    3.70    2.74
   8  10  -4    0.38    2.35
  -8  10   4    6.97    6.74
  -8  10   4   -0.47    2.33
  -8  10   4    0.15    2.59
   8  10  -4    3.49    6.32
   8  10  -3    9.55    9.64
   8  10  -3    3.27    7.31
  -8  10   3    0.65    2.68
   8  10  -3    3.51    2.59
  -8  10   3    4.73    3.46
  -8  10   3    2.70    7.05
   8  10  -2    8.66    7.98
  -8  10   2    3.68    3.04
   8  10  -2   -0.46    9.21
   8  10  -2    3.06    2.33
  -8  10   2    2.83    7.13
  -8  10   2    7.55    3.85
  -8  10   1    2.19    8.03
  -8  10   1    0.72    3.37
  -8  10   1    1.01    2.84
   8  10  -1    1.38    9.51
   8  10  -1    5.70    6.75
   8  10  -1   -0.35    2.04
  -8  10   0    1.36    3.11
  -8  10   0   -4.07    7.84
   8  10   0    9.82    8.14
   8  10   0    4.12   10.25
  -8  10   0    2.57    3.77
  -8  10  -1   27.98    5.46
  -8  10  -1   21.83    9.81
   8  10   1   19.27   11.33
  -8  10  -1   23.18    3.92
   8  10   1   32.63   11.55
  -8  10  -2    6.21    3.57
   8  10   2   -0.43    9.49
  -8  10  -2    6.41    3.87
  -8  10  -2    3.66    2.37
   8  10   3   -1.64    8.90
  -8  10  -3    4.40    3.75
  -8  10  -3    0.95    2.07
  -8  10  -3    2.01    2.93
  -8  10  -4   10.40    4.02
  -8  10  -4    7.40    2.95
   8  10   4    4.23    8.18
  -8  10  -4    9.33    3.87
   8  10   5    6.67    8.36
  -8  10  -5    7.76    2.97
   8  10   5    4.43    7.48
  -8  10  -5    8.51    3.38
   8  10   5   -4.28   11.67
  -8  10  -6   -0.29    2.77
   8  10   6   -2.07    6.38
  -8  10  -6    0.12    2.13
   8  10   6   -3.41    8.35
   8  10   6  -10.70   11.81
  -8  10  -6    0.50    2.12
  -8  10  -7   -0.10    1.73
   8  10   7   -6.88   10.70
  -8  10  -7    0.13    2.36
  -8  10  -7   -0.33    2.00
   8  10   7   -1.44    5.44
   8  10   7   -1.54    7.03
   8  10   8    5.53    6.44
  -8  10  -8    1.52    2.18
  -8  10  -8    3.54    2.13
  -8  10  -8    1.17    2.01
   8  10   8   -1.53   10.05
   8  10   9   -0.54    4.94
  -8  10  -9    1.24    1.77
  -8  10  -9    1.23    1.75
   8  10   9   -2.36    8.47
  -8  10  -9    0.94    1.81
  -8  10 -10    2.97    1.66
   8  10  10    0.13    3.71
  -8  10 -10    3.92    1.75
  -9   1  21   16.82    6.54
  -9  -1  21    0.29    6.95
  -9  -1  21   32.35   22.74
  -9  -1  20   -3.12   19.97
  -9   1  20    4.56    6.08
  -9  -1  20    0.71    6.92
  -9   1  20   16.69   15.13
  -9   1  19  194.42   30.67
  -9  -1  19  147.82   35.31
  -9   1  19   87.03   20.20
  -9  -1  19  188.26   19.80
  -9  -1  19  158.90   21.03
  -9   1  19  201.10   24.82
  -9   1  19  169.16   18.62
  -9   1  18   -1.64   15.13
  -9  -1  18   10.96    7.06
  -9  -1  18    7.66    9.70
  -9   1  18   11.96   17.44
  -9   1  18    7.76    7.37
  -9  -1  18  -10.14   25.04
  -9  -1  17   56.10   11.43
  -9   1  17  -32.25   23.94
  -9   1  17   87.48   36.13
  -9   1  17   18.43    9.26
  -9  -1  17    6.50   12.17
  -9  -1  17   22.18   10.31
  -9   1  17    9.14   17.50
  -9   1  16   -5.60   16.51
  -9   1  16   32.18   21.64
  -9  -1  16    3.52    8.31
  -9   1  16   13.09   26.22
  -9  -1  16   -0.49   10.16
  -9  -1  16   15.75   10.83
  -9   1  16    1.09    7.28
  -9  -1  15  416.03   38.27
  -9   1  15  328.35   52.29
  -9  -1  15  274.41   30.90
  -9   1  15  318.09   31.72
  -9   1  15  554.31   46.80
  -9  -1  15  424.34   42.56
  -9   1  15  433.52   48.68
  -9   1  14   11.59   18.67
  -9  -1  14    7.34    9.11
  -9  -1  14   35.90   16.02
  -9   1  14    0.82   18.04
  -9   1  14    8.06    7.42
  -9   1  14   29.29   17.11
  -9  -1  13   83.01   20.87
  -9  -1  13  131.20   19.50
  -9  -1  13   75.23   15.68
  -9   1  13   57.13   12.03
  -9  -1  13   71.24   17.61
  -9   1  13   71.70   20.88
  -9   1  13   66.64   23.86
  -9   1  13   98.56   20.17
  -9  -1  12   34.35   11.64
  -9   1  12    8.40   11.73
  -9   1  12    0.88   14.04
  -9  -1  12   -0.49    7.03
  -9  -1  12    2.64   10.31
  -9  -1  12    1.93   10.30
  -9   1  12   -0.30    5.66
  -9   1  12    0.56   10.55
  -9  -1  11   13.37    8.61
  -9   1  11   -0.53    9.70
  -9  -1  11    4.13    7.29
  -9   1  11    1.49    3.23
  -9   1  11   -0.79   12.20
  -9  -1  11   -3.08    9.07
  -9   1  11    1.91    9.30
  -9  -1  11    1.18    9.25
  -9   1  11    0.81    5.30
   9   1 -10    9.91    6.25
  -9  -1  10    8.89    6.89
  -9  -1  10    6.52    5.52
  -9  -1  10    2.57    6.93
  -9   1  10    0.99    9.60
  -9   1  10    6.44    3.54
  -9   1  10    6.29   10.49
   9  -1 -10    7.05   10.58
   9   1 -10   14.46   10.12
  -9  -1  10    9.14    7.77
  -9   1  10    1.75   10.50
  -9  -1  10    5.25    8.62
  -9   1   9  669.19   58.71
  -9  -1   9  947.03   57.68
  -9  -1   9  647.57   54.40
  -9  -1   9  620.95   55.65
  -9   1   9  600.88   59.08
  -9   1   9  623.40   65.24
  -9  -1   9  670.95   57.29
   9  -1  -9  771.04   64.88
  -9  -1   9  626.50   58.31
  -9   1   9  864.47   52.44
   9   1  -9  613.94   60.22
  -9  -1   9  851.45   51.04
   9   1  -9  794.01   56.58
  -9  -1   8   -0.37    6.60
  -9   1   8    0.41    7.68
  -9  -1   8    2.86    5.74
   9  -1  -8    2.25    8.66
  -9  -1   8    3.54    3.08
  -9   1   8    3.62    3.60
  -9  -1   8    3.17    7.55
  -9   1   8    8.39   12.32
  -9   1   8    0.93    8.98
   9   1  -8    4.70    9.27
  -9   1   8    8.28   14.32
   9   1  -8    4.42    8.86
   9  -1  -8   10.14   10.75
  -9  -1   7  222.99   20.43
  -9  -1   7  216.87   16.65
   9  -1  -7  223.85   27.47
   9   1  -7  151.60   22.76
  -9   1   7  236.98   17.36
   9   1  -7  141.75   21.73
   9  -1  -7  188.88   24.04
   9  -1  -6   31.93    9.95
  -9  -1   6   41.66    5.42
  -9   1   6   43.45    5.62
  -9  -1   6   30.47    7.22
   9   1  -6   27.72   10.58
   9  -1  -6   43.43   12.23
  -9   1   5  984.92   64.05
   9  -1  -5  834.07   67.56
  -9  -1   5 1062.41   64.22
   9  -1  -4   17.02    5.69
  -9  -1   4   22.25    3.36
   9  -1  -3  229.00   19.76
   9  -1  -3  253.76   17.11
   9  -1  -2   45.81    3.72
  -9  -1   2   57.77    4.68
   9  -1  -2   42.14    5.78
   9   1  -2   41.29    5.53
   9   1  -2   44.61    4.66
  -9  -1   1  220.80   14.07
   9   1  -1  184.70   14.11
   9  -1  -1  193.37   13.64
   9   1  -1  197.04   13.68
  -9  -1   0    1.83    1.85
   9  -1   0    0.94    2.17
   9   1   0    1.04    1.35
   9  -1   1 3057.40  167.79
   9  -1   1 2761.63  158.85
   9  -1   2   24.47    4.77
  -9   1  -2   36.65   21.78
   9   1   2   10.90   20.78
   9  -1   2   14.61   14.14
   9  -1   2   24.91    4.93
  -9   1  -2   25.26    3.44
   9   1   2   25.49    3.45
  -9  -1  -2   57.54   17.12
   9   1   3  653.54   52.16
   9  -1   3  899.10   54.97
  -9   1  -3  745.14   60.87
  -9   1  -3  982.97   51.80
  -9  -1  -3  847.59   52.49
  -9  -1  -3  840.20   58.67
   9   1   3  676.49   50.78
  -9  -1  -4  142.14   13.02
   9   1   4  129.36   14.53
  -9   1  -4  158.02   12.26
   9   1   4  153.02   11.80
  -9  -1  -4  173.92   20.48
   9  -1   4  145.22   16.50
  -9   1  -4  150.87   23.52
   9  -1   5 1718.91  120.42
  -9  -1  -5 1581.45  114.51
   9   1   5 1854.58  113.01
  -9   1  -5 1532.29  122.73
  -9   1  -5 1898.97  113.86
  -9  -1  -5 1582.89  120.47
   9  -1   5 1880.05  116.00
   9   1   6   25.79    4.26
  -9   1  -6   24.32    5.02
   9  -1   6   22.02    5.64
  -9  -1  -6   38.49   14.92
  -9   1  -6   35.14   18.61
   9   1   6   10.99   12.87
   9  -1   6    9.01   10.39
  -9  -1  -6   22.45    2.65
  -9  -1  -7 1318.35   81.79
   9   1   7 1344.62   91.11
   9   1   7 1279.45   90.80
   9  -1   7 1362.06   87.54
   9  -1   7 1133.09   95.08
  -9   1  -7 1262.00  100.08
  -9  -1  -7 1243.57   96.22
   9   1   7 1107.98   97.27
   9   1   7 1355.96   84.14
   9  -1   7 1594.88   88.99
   9   1   7 1180.44   92.23
   9   1   7  908.13   85.55
  -9   1  -7 1405.85   85.69
   9  -1   8   -1.99    8.76
  -9  -1  -8    3.75    1.57
   9  -1   8    3.67    9.89
  -9  -1  -8   10.02   16.40
  -9   1  -8    8.79   17.36
   9   1   8    5.57    5.84
   9   1   8    3.65    2.62
   9   1   8   -9.29   13.43
   9  -1   8    6.62    4.27
  -9   1  -8    3.09    3.38
   9   1   8    0.73   10.68
   9  -1   8   30.89   12.03
   9  -1   9    2.31    9.76
   9   1   9    2.28   13.77
  -9   1  -9    7.62    3.78
   9   1   9    5.36   10.31
   9  -1   9    7.40    5.75
   9   1   9    2.97    6.98
   9  -1   9    6.65    4.51
   9   1   9    5.12    2.85
   9   1  10   12.58    8.13
   9  -1  10   13.34    7.38
   9  -1  10    2.01   11.11
   9  -1  10   44.94   15.40
   9   1  10    7.30   13.85
   9  -1  11  361.55   31.46
   9   1  11  322.92   34.96
   9   1  11  262.19   29.40
   9  -1  11  296.50   39.29
   9  -1  12    9.47   15.80
   9   1  12   16.80   18.07
   9  -1  12    2.31    7.74
   9   1  12    2.42    8.18
   9  -1  13  129.50   18.23
   9   1  13  152.61   24.06
   9   1  13   88.26   13.69
   9   1  13   73.61   16.20
   9  -1  13  117.59   29.93
   9   1  14  117.88   19.12
   9  -1  14  105.18   20.08
   9   1  14  125.06   15.97
   9  -1  14  163.74   34.26
   9   1  14  145.80   24.00
   9  -1  15   56.00   26.04
   9  -1  15   30.69   15.24
   9   1  15   33.62   12.49
   9   1  15   60.03   18.71
   9   1  15   28.46    9.75
   9   1  15   90.15   29.43
   9   1  16    9.37   15.22
   9  -1  16    3.32   11.58
   9  -1  16   22.84   23.33
   9   1  16    3.21    8.14
   9   1  16   13.18   10.86
   9   1  17  125.49   14.92
   9  -1  17   73.01   14.34
   9   1  17   93.04   16.62
   9   1  17   63.53   15.82
   9  -1  17   99.34   18.49
   9   1  18    9.61    9.62
   9  -1  18   16.52    9.19
   9   1  18   28.98   12.60
   9  -1  18   27.53   13.10
   9   1  19   25.29    7.38
   9   1  19   67.10   12.18
   9  -1  19   33.04   10.14
   9   1  19   45.77   12.61
   9  -1  19   32.24   12.13
   9  -1  20   -6.56    9.72
   9   1  20   -5.65    9.42
   9  -1  20    5.15    7.53
   9   1  20   11.61   10.96
  -9  -3  21   18.21   11.75
  -9  -3  21   -1.81    5.46
  -9   3  20   31.10   17.70
  -9  -3  20   -1.72    6.17
  -9  -3  20   -4.26   13.58
  -9  -3  20    2.88    8.57
  -9   3  19   57.80   25.80
  -9  -3  19   38.51   11.29
  -9  -3  19   11.26   11.05
  -9  -3  19   16.39   16.46
  -9   3  19    8.53   21.52
  -9   3  18   30.91   11.95
  -9  -3  18   16.40   10.54
  -9   3  18   17.85    7.05
  -9  -3  18   -0.63   11.47
  -9   3  17   42.27   14.22
  -9  -3  17   52.34   17.27
  -9   3  17   62.36   11.02
  -9   3  16   62.10   11.29
  -9   3  16   47.71   15.18
  -9   3  16   71.98   23.59
  -9  -3  16   97.48   22.15
  -9   3  16  116.14   30.65
  -9   3  16   78.45   29.13
  -9  -3  16   43.01   17.07
  -9   3  15  156.91   31.09
  -9  -3  15  140.55   23.73
  -9   3  15   92.43   25.81
   9   3 -15   79.26   13.93
  -9   3  15  100.34   19.14
  -9  -3  15   84.03   20.57
  -9   3  15  120.62   15.09
  -9   3  15   97.12   29.01
  -9   3  14   18.24   20.62
  -9   3  14    7.74   16.79
  -9   3  14    9.20    6.88
  -9  -3  14    7.70   12.78
  -9  -3  14   14.58   14.12
  -9   3  14   -2.00   19.31
   9   3 -14    5.71    6.08
  -9   3  14    8.22    9.58
  -9  -3  13   58.86   17.12
  -9   3  13   36.35   22.25
  -9  -3  13   60.15   17.35
   9   3 -13   45.81   11.62
  -9   3  13   50.60   17.41
  -9   3  13   41.63   13.18
  -9   3  13   59.02   10.66
  -9   3  13   61.48   21.67
   9   3 -12    9.33   11.59
  -9  -3  12    5.14   10.30
  -9   3  12    0.79   10.92
  -9   3  12    6.60    6.03
  -9  -3  12   -0.52   11.14
  -9   3  12   -0.95    7.26
  -9   3  12    1.84   13.30
  -9   3  12   -8.40   18.61
  -9   3  11    2.99    6.68
   9   3 -11   13.15   11.69
  -9   3  11   -5.50   18.17
  -9   3  11    2.42    5.48
  -9  -3  11   24.87   12.35
  -9  -3  11    4.80    9.69
  -9  -3  11   11.87    8.93
  -9   3  11    1.48   11.17
  -9   3  11    5.18   14.17
  -9   3  10    4.72    3.15
  -9   3  10    7.50   11.75
   9   3 -10    5.93   10.88
  -9  -3  10    8.22    9.12
  -9   3  10    0.38    5.65
  -9   3  10   14.72   16.64
  -9  -3  10   33.71   10.88
  -9   3  10    2.42   12.74
  -9   3  10    2.42    5.02
  -9  -3  10    3.45    7.07
  -9   3   9  466.70   52.92
  -9   3   9  644.32   40.20
  -9   3   9  543.16   50.86
   9  -3  -9  530.04   46.48
   9   3  -9  416.07   43.70
  -9  -3   9  652.78   40.65
  -9   3   9  474.61   38.25
  -9  -3   9  491.72   43.87
  -9  -3   9  547.62   42.75
  -9   3   9  400.23   49.66
   9   3  -9  521.07   50.90
  -9   3   8    7.17   12.92
   9  -3  -8    5.03    1.47
  -9   3   8    4.47    2.97
  -9  -3   8    4.86    6.26
   9   3  -8    7.55   10.48
  -9  -3   8   11.28    5.83
   9  -3  -8   11.11    7.42
   9   3  -8    1.60    6.07
  -9   3   8    8.21    4.90
  -9  -3   8    9.61    7.69
  -9   3   8    2.69   11.76
  -9  -3   8    9.01    4.24
  -9  -3   7  292.41   21.45
   9  -3  -7  172.47   12.83
  -9   3   7  159.71   15.27
  -9   3   7  131.39   24.80
   9   3  -7  199.21   28.21
   9  -3  -7  199.72   21.50
   9   3  -7  173.45   20.89
  -9  -3   7  243.06   18.12
  -9   3   7  140.70   26.10
   9   3  -7  170.44   25.06
  -9  -3   7  181.51   22.56
   9  -3  -6    2.44    1.28
   9   3  -6    4.44    9.48
  -9  -3   6    3.28    3.65
   9   3  -6    7.49   13.18
  -9  -3   6    3.12    6.36
   9  -3  -6    1.76    5.96
   9  -3  -6    2.96    4.66
   9   3  -6    3.56    6.46
  -9   3   6    5.50   10.74
  -9  -3   6    2.10    4.81
  -9   3   6    5.46   10.43
   9   3  -6    6.49    6.53
  -9  -3   5 1334.36   74.13
   9  -3  -5 1176.74   75.86
   9   3  -5  929.68   74.05
  -9  -3   5 1315.18   72.82
   9   3  -5  871.78   74.91
   9  -3  -5 1221.95   73.09
   9  -3  -5  985.90   68.58
   9   3  -4   13.41    5.93
  -9  -3   4   11.50    4.67
   9  -3  -4   13.35    4.26
  -9  -3   4   12.41    4.06
   9  -3  -4    7.62    1.97
  -9  -3   3  245.32   17.77
   9  -3  -3  183.38   15.26
   9   3  -3  169.99   18.35
   9  -3  -3  237.27   15.55
   9  -3  -3  253.20   17.42
  -9  -3   3  240.68   17.69
   9  -3  -2  150.26   14.96
   9  -3  -2  175.04   14.22
   9   3  -2  149.82   14.37
   9  -3  -2  141.98   12.59
   9   3  -1   86.09    8.54
   9  -3  -1   76.44    9.55
   9  -3  -1   84.33    8.14
   9   3   0   75.08    7.40
   9  -3   0   59.94    9.23
   9   3   0   70.18    7.16
   9  -3   0   80.66    8.28
  -9  -3   0   94.85    8.56
  -9  -3  -1 1422.27   83.84
   9   3   1 1483.90   88.07
   9   3   1 1118.10   81.63
   9   3   1 1203.53   82.40
  -9   3  -1 1609.36   83.80
   9  -3   1 1241.56   84.50
   9   3   2   15.54    2.54
   9  -3   2   19.49    5.69
  -9  -3  -2   22.70    4.17
   9   3   2   21.16    3.29
  -9   3  -2   27.51    4.63
   9  -3   3  238.16   21.60
   9   3   3  237.05   17.45
  -9   3  -3  348.28   26.86
  -9  -3  -3  237.85   19.04
   9   3   3  223.73   16.33
  -9   3  -3  313.43   20.31
   9   3   4    2.73    2.01
  -9   3  -4    5.07    3.69
  -9   3  -4    5.20   11.05
   9  -3   4    0.89    4.68
  -9  -3  -4    2.89    3.16
  -9  -3  -5  105.69   15.11
  -9   3  -5  104.91   18.86
   9   3   5  106.77   17.90
   9   3   5   97.61   14.49
   9  -3   5   87.84   13.38
   9   3   5  161.79   13.50
  -9  -3  -5  109.86   12.50
   9   3   5  120.10   10.20
  -9   3  -6   86.50   10.85
  -9  -3  -6   53.65    8.92
   9   3   6   31.27   14.92
  -9  -3  -6   77.21   13.42
  -9   3  -6   89.03   16.52
   9   3   6   64.03    6.67
   9   3   6  129.15   10.87
  -9   3  -6   74.87   10.09
   9   3   6   93.50   10.58
   9   3   6   37.87   15.54
   9  -3   6   50.53   10.71
   9   3   6   59.07   11.49
   9  -3   6   59.56   10.56
  -9   3  -7  872.84   56.33
   9   3   7  611.16   58.74
  -9   3  -7  982.19   57.99
  -9  -3  -7  644.70   56.91
   9   3   7 1234.64   56.46
   9  -3   7  813.61   58.11
  -9  -3  -7  655.32   55.27
   9   3   7  893.71   56.05
   9  -3   7  599.26   56.80
   9   3   7  645.60   58.00
   9  -3   7  614.91   58.30
  -9   3  -7  714.50   62.29
   9   3   7  749.11   50.84
   9   3   7  704.21   60.13
   9   3   8    9.74    5.36
   9  -3   8   -5.16    8.47
   9  -3   8    6.19    6.32
  -9  -3  -8    3.92   10.02
   9   3   8    2.09    1.89
  -9   3  -8    9.74   13.14
   9   3   8    3.58    5.46
   9  -3   8   -0.41    5.52
   9   3   8    1.78    5.96
  -9   3  -8    3.54    4.84
   9   3   8   -2.56   16.86
   9   3   9  136.52   16.69
   9  -3   9  119.99   17.49
   9   3   9  100.97   24.68
   9  -3   9   87.89   19.13
  -9   3  -9  131.12   15.35
   9   3   9  170.85   15.91
   9  -3  10  163.01   26.28
   9  -3  10  160.59   21.58
   9   3  10  181.23   20.90
  -9   3 -10  165.79   18.53
   9   3  10  124.13   27.88
   9  -3  11  436.13   42.66
   9   3  11  315.18   46.77
   9   3  11  528.62   42.50
   9  -3  11  432.68   49.35
   9   3  11  394.19   47.78
   9  -3  12   29.10   16.91
   9  -3  12   19.41   11.20
   9   3  12   36.13    9.71
   9   3  12   18.54   10.58
   9   3  12   19.35   24.81
   9   3  12   57.81   26.97
   9  -3  13  158.93   30.51
   9   3  13  229.72   37.73
   9  -3  13  168.88   24.24
   9   3  13  259.63   22.95
   9   3  13  186.08   33.13
   9   3  13  191.03   24.20
   9  -3  14    4.44   14.67
   9   3  14   36.22   23.56
   9   3  14    7.82    8.38
   9   3  14   -0.39    9.74
   9   3  15   81.73   24.23
   9   3  15   84.24   32.27
   9   3  15   49.21   11.80
   9   3  15   10.91    5.96
   9  -3  15   20.96   17.69
   9  -3  16   -0.62   13.82
   9   3  16   -1.05    9.65
   9   3  16   -1.12    4.95
   9   3  16   32.85   21.48
   9  -3  16   15.75   16.18
   9  -3  17   46.42   16.05
   9   3  17   49.43   21.56
   9   3  17   57.72    8.93
   9   3  18    0.21    6.98
   9   3  18   -2.64   14.98
   9   3  18   -0.16    4.19
   9  -3  18    0.46    9.95
   9   3  19   51.65    7.93
   9  -3  19   48.21   12.14
   9  -3  20    1.55    5.14
   9  -3  20   -4.53    6.26
  -9  -5  19    5.59    7.63
  -9  -5  19   20.66    6.40
  -9  -5  19    8.43    6.47
  -9  -5  18   -1.26    8.22
  -9   5  18    5.82   18.21
  -9   5  17  219.42   29.12
   9   5 -17    8.92    4.66
  -9   5  16  117.00   26.24
   9   5 -16   36.75    8.47
   9   5 -15  146.90   19.09
  -9   5  15  197.03   26.81
  -9  -5  14    3.25   10.13
  -9   5  14   18.44   20.30
   9   5 -14    7.65    6.62
  -9   5  14   35.80   15.99
   9   5 -13   93.18   15.50
  -9  -5  13   93.68   18.65
  -9   5  13   87.34   20.60
  -9   5  13  124.57   31.28
  -9   5  12  -20.20   22.83
   9   5 -12   17.32    7.90
  -9  -5  12   15.44   11.39
  -9   5  12    5.99   12.73
   9   5 -12   12.07   13.97
  -9   5  11   38.47   25.47
  -9  -5  11   51.73   14.66
  -9   5  11   62.48   16.89
   9   5 -11   53.69   18.99
   9   5 -11   50.56   12.19
  -9   5  10   72.59   25.51
  -9  -5  10   49.87   13.83
  -9   5  10   67.14   17.15
  -9   5  10   28.34    7.88
  -9  -5   9   71.79   14.78
  -9   5   9   81.00   25.80
  -9   5   9   42.18    9.10
  -9   5   9   74.88   17.49
  -9   5   8   55.64   21.97
   9   5  -8   11.89   10.93
  -9   5   8   71.42   17.41
  -9   5   8   30.02    7.76
  -9  -5   8   49.77   12.15
   9   5  -8   12.73   20.87
  -9   5   8   56.72    7.77
   9   5  -7   68.07   16.63
  -9   5   7   65.63    8.72
   9   5  -7    8.41   11.07
   9   5  -7   35.97   21.47
  -9   5   7   54.31   20.82
  -9  -5   7   68.16   13.94
  -9   5   7   48.09    9.15
  -9   5   6    4.61    4.67
  -9   5   6    4.71   13.80
   9   5  -6   -1.11    9.83
   9   5  -6    5.78    9.83
  -9   5   6   10.83    4.42
   9   5  -6  -11.27   18.71
  -9  -5   6    9.70    7.18
  -9  -5   6   11.54    4.49
   9   5  -5   28.00   31.08
  -9  -5   5  340.81   28.87
   9   5  -5  350.32   27.44
  -9   5   5  430.27   26.13
  -9   5   5  356.39   38.33
   9   5  -5  297.81   39.37
  -9   5   5  315.30   25.56
  -9  -5   5  503.31   26.23
  -9   5   5  177.12   22.45
   9   5  -5  237.94   30.98
   9   5  -5  324.92   32.39
  -9   5   4   86.90   15.00
  -9   5   4   40.99   14.33
   9   5  -4   54.32   14.48
  -9   5   4   41.43    7.60
  -9  -5   4   29.57    8.43
   9   5  -4   35.47   11.19
   9   5  -4   42.36    7.89
  -9   5   4   35.08    6.72
   9   5  -4   -1.79   24.60
  -9  -5   4   63.89    7.17
   9   5  -3  134.92   27.47
   9  -5  -3   80.78   10.02
  -9  -5   3   71.46   11.44
  -9   5   3  159.74   18.17
  -9   5   3   94.12   10.88
  -9   5   3  106.24   11.04
  -9   5   3   89.18   16.75
   9   5  -3   82.68   10.43
   9   5  -3  155.17   19.38
   9   5  -3   63.58   13.07
  -9   5   2   49.20    7.13
   9  -5  -2   38.56    7.04
   9   5  -2   33.36    9.56
  -9   5   2   64.81   13.23
  -9   5   2   58.52   13.41
  -9  -5   2   35.74    7.60
   9   5  -2   36.76    6.44
   9  -5  -2   49.39    5.75
  -9  -5   2   58.54    7.48
  -9   5   2   52.19    7.64
   9   5  -1    0.87    2.32
  -9   5   1    3.95    2.76
   9   5  -1   -0.96    5.53
   9  -5  -1    3.98    2.29
  -9  -5   1   -0.65    3.62
  -9   5   1    0.41    7.38
  -9   5   1    2.72    3.17
  -9  -5   1    1.38    2.59
  -9   5   1    0.67    8.63
   9  -5  -1   -0.86    3.27
   9   5   0   -1.82    9.30
  -9   5   0    1.91    6.93
  -9  -5   0    5.47    3.28
   9  -5   0    2.08    3.99
  -9   5   0    5.17    3.12
   9   5   0   -9.51   11.26
  -9   5   0    6.10    3.77
  -9   5   0    4.89    3.02
   9   5   0    1.99    4.74
  -9   5   0    0.31   14.09
  -9   5   0   -2.75    8.34
  -9   5  -1  503.16   42.85
   9   5   1  378.92   37.94
  -9   5  -1  407.79   41.43
   9   5   1  589.79   41.70
  -9   5  -1  560.33   38.94
  -9   5  -1  724.95   38.65
  -9  -5  -1  535.51   38.04
  -9   5  -1  275.50   38.72
   9   5   1  372.86   38.50
  -9   5  -1  685.20   36.75
   9   5   2  108.50   15.14
  -9   5  -2  187.95   20.86
  -9   5  -2  111.52   19.18
  -9   5  -2  170.94   16.92
  -9   5  -2  192.44   14.36
   9   5   2  137.59   19.05
  -9  -5  -2  117.61   14.30
   9   5   2  171.23   18.04
  -9   5  -2  225.30   16.31
  -9   5  -2  204.69   16.60
  -9   5  -2   94.13   18.31
   9   5   3  155.59   17.31
   9   5   3  194.84   16.87
  -9   5  -3  225.70   20.22
  -9  -5  -3  139.98   16.82
   9   5   3  219.26   19.97
   9   5   3  215.89   19.74
  -9   5  -3  287.08   19.05
   9   5   3  150.88   21.22
   9  -5   3  156.09   18.20
  -9   5  -3  132.82   21.30
  -9   5  -3  225.19   16.98
   9   5   4   95.54   12.31
   9   5   4   82.57   13.34
  -9  -5  -4   32.07    7.31
   9   5   4   42.58    8.58
  -9   5  -4   61.55   10.55
  -9   5  -4   35.66   12.21
   9   5   5   92.22   12.03
  -9   5  -5   70.29   17.01
   9   5   5  107.90   16.45
  -9   5  -5  123.18   15.53
  -9   5  -6   17.11    7.07
   9   5   6   17.15    6.00
   9   5   6   32.41    9.80
   9  -5   6   14.02    6.79
   9   5   6   22.50   12.63
   9   5   7  277.88   25.86
   9   5   7  335.83   26.37
   9  -5   7  286.53   28.59
   9   5   7  261.07   30.39
   9   5   7  289.49   32.02
   9   5   8   31.22   15.03
   9  -5   8   21.84    9.05
   9   5   8   42.93   11.19
   9   5   8   38.15   17.24
   9   5   8   25.50    8.00
   9   5   9   31.34   17.06
   9  -5   9    5.20    8.39
   9   5   9   17.90   10.53
   9   5   9    5.21    6.58
  -9   5  -9   11.61    8.12
   9   5   9   17.88   18.23
   9   5  10   14.34   20.64
   9  -5  10   11.27    7.91
  -9   5 -10    4.38    6.01
   9   5  10    8.48    6.98
   9   5  10   11.93   10.53
   9  -5  11  189.03   24.05
  -9   5 -11  190.94   22.51
   9   5  11  219.71   20.93
   9   5  11  210.72   30.84
   9   5  11  197.39   31.42
   9  -5  12   49.88   12.78
   9   5  12  128.66   26.51
   9   5  12  108.39   25.48
   9   5  12   97.09   15.11
   9   5  12   54.19   10.57
   9   5  13   81.84   11.94
   9  -5  13   77.35   15.64
   9   5  13  119.13   16.15
   9   5  13  134.10   27.34
  -9   5 -13   86.52   11.44
   9   5  13  124.64   26.98
   9   5  14   50.56   21.99
   9   5  14   28.26   10.10
  -9   5 -14   15.34    4.85
   9   5  14   57.79   23.64
   9   5  14   13.39    6.58
   9   5  15   25.67    9.59
   9   5  15   16.31    5.88
  -9   5 -15   13.19    4.10
   9   5  16    9.06    7.36
   9   5  16   11.92    5.10
  -9   5 -16    2.38    2.34
  -9   5 -16    1.98    3.08
   9  -5  17   18.79    9.63
   9   5  17   53.32    9.36
   9   5  17   38.62   15.80
   9  -5  18   -0.24    5.48
   9   5  18    8.56    5.21
   9   5  18   -1.68   11.06
  -9   7  17   26.03    6.79
  -9  -7  17    5.16    3.35
  -9   7  17   25.71    6.85
  -9  -7  16    8.23    4.58
   9   7 -16    8.13    3.57
  -9   7  16   19.15    8.33
  -9   7  15   38.93   11.30
  -9  -7  15   52.88    9.03
   9   7 -15   65.46    8.81
  -9   7  14   31.10   11.02
  -9   7  14  -19.98   14.38
  -9  -7  14    8.96    5.96
   9   7 -14   13.94    5.90
  -9   7  14   -1.95   10.54
   9   7 -13    8.84    5.56
  -9   7  13   26.86   11.91
  -9  -7  13   10.25    6.40
  -9   7  12    1.72   10.60
  -9  -7  12    1.41    5.80
   9   7 -12   -0.61    5.56
   9   7 -11    6.28   10.67
  -9   7  11   -1.34   11.62
  -9  -7  11    5.66    6.84
   9   7 -10   -1.74    9.24
  -9   7  10   -8.06   12.80
  -9  -7  10   10.84    7.36
  -9   7   9   68.55   10.12
  -9   7   9   72.00   20.55
  -9  -7   9   45.20   11.32
   9   7  -9   73.19   17.35
  -9   7   9   86.67   16.11
   9   7  -9   62.33   12.57
  -9   7   9   58.00   11.25
  -9   7   8   34.37   16.42
  -9  -7   8   21.57    9.06
  -9   7   8   18.32    7.13
   9   7  -8   35.32   14.13
   9   7  -8   28.73   10.19
   9   7  -8   23.50   14.04
  -9   7   8   57.24   14.55
  -9   7   8   31.53    7.34
  -9   7   7    9.33   13.08
   9   7  -7   18.75   11.59
   9   7  -7   21.07   13.10
  -9   7   7   39.80   13.67
  -9   7   7   18.82    7.63
  -9  -7   7    9.75    7.72
  -9   7   7   25.46    6.93
   9   7  -6   11.71   10.52
  -9   7   6   22.03   14.79
  -9   7   6   22.02   13.10
   9   7  -6   19.16   12.28
  -9   7   6    7.77    5.66
  -9  -7   6    3.59    6.58
  -9   7   6   11.76    5.67
  -9   7   5  379.00   33.58
  -9  -7   5  200.52   25.31
  -9   7   5  257.74   33.51
  -9   7   5  321.54   27.56
   9   7  -5  230.21   35.98
  -9   7   5  422.55   35.53
   9   7  -5  302.28   32.47
  -9   7   5  329.22   26.46
   9   7  -5  260.68   31.05
  -9   7   4   99.06   18.09
   9   7  -4   86.76   17.45
  -9  -7   4   41.69   10.00
  -9   7   4   83.01   11.70
   9   7  -4   61.20   20.50
  -9   7   4   73.94   10.08
   9   7  -4   69.81   15.28
  -9   7   4   41.18   14.03
   9   7  -3   18.84   12.03
  -9   7   3   13.67    9.98
   9   7  -3   14.80    9.23
  -9   7   3   21.91   13.04
  -9   7   3   25.31    6.50
   9   7  -3   12.17   13.59
  -9   7   3   27.25    5.94
  -9   7   2  162.37   14.77
   9   7  -2  178.74   22.37
  -9   7   2   93.50   17.28
  -9   7   2  143.83   15.70
   9   7  -2  129.92   22.32
   9   7  -2   98.48   18.02
  -9   7   2  153.60   22.18
  -9   7   2  128.63   21.92
  -9   7   1    4.61    7.17
  -9   7   1    3.09    4.26
  -9   7   1    1.34    3.48
   9   7  -1   11.83   11.06
   9   7  -1   18.22   12.79
   9   7  -1    5.79    7.36
  -9   7   1   -3.17   12.55
   9   7   0   66.43   16.39
   9   7   0   54.48   12.86
  -9   7   0   83.12    9.69
  -9   7   0    7.60   16.38
   9   7   0  120.54   18.03
  -9   7   0   73.49   16.00
  -9   7   0   42.31   10.83
  -9   7   0   96.68   11.35
  -9   7  -1  440.18   30.46
  -9   7  -1  414.26   29.78
   9   7   1  406.87   27.55
  -9   7  -1  354.01   35.92
   9   7   1  253.24   33.56
   9   7   1  249.98   30.82
  -9   7  -1  419.65   28.53
  -9   7  -1  211.74   28.49
   9   7   2   18.55    8.25
  -9   7  -2   12.83    7.06
   9   7   2   18.06   14.29
  -9   7  -2   28.55   13.12
  -9   7  -2   29.96    6.31
  -9   7  -2   32.95    7.79
   9   7   3   84.90   19.34
  -9   7  -3  124.37   12.02
  -9   7  -3   60.50   11.98
  -9   7  -3  121.84   14.55
   9   7   3   56.42   12.54
  -9   7  -3   85.37   18.49
  -9   7  -4    2.63    5.16
   9   7   4    6.27   13.32
  -9   7  -4    2.83   10.87
  -9   7  -4    1.98    4.20
  -9   7  -4    1.69    5.59
  -9   7  -4    6.35    6.33
  -9   7  -5   52.84    8.40
  -9   7  -5   21.48    8.26
  -9   7  -5   51.53    8.98
   9   7   5   23.34   10.86
   9   7   5   46.23   15.22
  -9   7  -5   48.48   10.26
  -9   7  -5   14.27   12.88
  -9   7  -6   37.13    9.99
  -9   7  -6   22.18    8.98
  -9   7  -6   33.65    7.96
   9   7   6   40.54   15.15
   9   7   6   26.46   11.64
  -9   7  -6   32.96    7.67
   9   7   7   88.91   16.89
   9   7   7  125.95   20.95
  -9   7  -7  127.83   16.48
  -9   7  -7  123.81   13.88
  -9   7  -8    8.57    5.42
   9   7   8   18.97   14.32
   9   7   8   12.52   14.20
  -9   7  -8   15.90    9.07
  -9   7  -8    5.17    3.73
  -9   7  -8    4.97    7.48
  -9   7  -9   11.01    5.16
  -9   7  -9   10.08    9.11
   9   7   9   32.68   15.34
   9   7   9   24.36   14.74
  -9   7  -9   21.34    7.28
  -9   7 -10  116.99   12.81
  -9   7 -10   75.36   10.76
   9   7  10  115.04   18.99
   9   7  10   71.73   18.14
   9   7  11   61.11   16.67
  -9   7 -11   61.24    8.89
   9   7  11   84.65   15.54
  -9   7 -11   95.84   11.11
  -9   7 -12   11.11    8.11
  -9   7 -12   10.70    3.90
   9   7  12   21.67   14.44
   9   7  12   18.54   10.63
  -9   7 -12   21.43    5.63
   9   7  13   34.00   10.20
  -9   7 -13   38.77    6.31
  -9   7 -13   21.94    7.75
   9   7  13   47.04   14.43
  -9   7 -14    2.13    2.71
   9   7  14    2.37   10.75
   9   7  14    4.63    6.62
   9   7  15    1.88    5.13
  -9   7 -15    2.84    2.97
   9   7  15    6.02    9.27
  -9   7 -15    0.48    1.92
  -9   7 -16    0.25    1.60
   9   9 -13    6.50    2.23
   9   9 -13    6.94    2.19
   9   9 -12    1.42    2.35
   9   9 -12    2.81    2.10
   9   9 -12    1.01    3.10
   9   9 -11    3.28    3.96
   9   9 -11    4.67    2.46
   9   9 -10    6.02    2.91
   9   9 -10    4.55    4.25
   9   9  -9   27.38    6.71
   9   9  -9   19.04    4.29
   9   9  -8   14.40    8.33
  -9   9   8   11.77    6.40
  -9   9   8   11.65    3.85
   9   9  -8   15.48    6.16
   9   9  -8   13.63    3.88
  -9   9   7    6.00    4.02
  -9   9   7    5.88    3.55
  -9   9   7    5.86    7.29
   9   9  -7    2.28    7.01
   9   9  -7    5.75    3.03
   9   9  -7    3.47    5.17
   9   9  -6   -0.78    7.42
   9   9  -6    1.26    4.77
  -9   9   6    0.23    3.28
   9   9  -6   -2.81    8.37
   9   9  -6    5.14    2.70
  -9   9   6    2.33    3.51
  -9   9   6   11.19    8.27
   9   9  -5    6.69    2.59
  -9   9   5   11.26    4.69
   9   9  -5   -0.59   11.85
  -9   9   5   10.28    8.76
   9   9  -5    7.32    3.73
   9   9  -5    7.20    7.31
  -9   9   5    9.93    4.68
   9   9  -5    7.92    5.20
   9   9  -5    6.10    8.60
   9   9  -4    5.22    6.82
  -9   9   4    4.96    8.93
  -9   9   4    0.46    3.70
   9   9  -4    0.71    3.77
   9   9  -4    1.17    3.00
   9   9  -4    1.22    8.02
  -9   9   4    1.73    4.15
   9   9  -4   -0.59   12.66
   9   9  -3   34.32   11.30
  -9   9   3   41.70   11.97
  -9   9   3   43.68    7.95
   9   9  -3   38.43    6.12
  -9   9   3   29.76    6.63
   9   9  -3   30.45   14.95
   9   9  -3   31.78    6.75
   9   9  -3   30.02    9.77
  -9   9   2    0.45    8.83
   9   9  -2   -1.98    9.91
   9   9  -2    3.44    6.81
   9   9  -2    5.97    3.23
  -9   9   2    2.88    3.61
   9   9  -2   -0.57   12.45
  -9   9   2    6.06    4.95
   9   9  -1   15.60    7.65
   9   9  -1   16.72   10.99
   9   9  -1   25.50   14.47
  -9   9   1   22.23    6.06
   9   9  -1   25.38    4.87
  -9   9   1   25.48    7.20
  -9   9   1   14.16   11.03
  -9   9   1   23.41    4.73
   9   9   0   -4.71   12.04
  -9   9   0    2.81    4.15
  -9   9   0    1.58    2.91
   9   9   0   -0.43    2.60
   9   9   0   -8.10   14.44
  -9   9   0    0.46    9.90
  -9   9  -1  293.64   24.05
   9   9   1  333.30   30.54
   9   9   1  194.17   29.42
   9   9   1  236.46   31.07
  -9   9  -1  277.39   21.86
  -9   9  -1  287.38   30.80
  -9   9  -2   49.65    9.01
   9   9   2   22.33   13.98
  -9   9  -2   34.23    6.20
  -9   9  -2   33.18    7.61
  -9   9  -2   28.83   13.04
   9   9   2   53.18   15.52
   9   9   2   27.38   16.32
  -9   9  -3    5.03    5.16
  -9   9  -3    7.76    5.46
   9   9   3    9.58   11.91
  -9   9  -3    6.72    3.98
  -9   9  -3    0.47    9.76
   9   9   3   26.39   17.00
   9   9   4   14.06   11.55
  -9   9  -4    9.90    4.51
  -9   9  -4   10.25    5.33
  -9   9  -5   19.35    5.70
   9   9   5   27.02   12.08
  -9   9  -5   11.06    5.33
  -9   9  -5   17.25    5.04
   9   9   6   17.63   13.41
  -9   9  -6   -2.38    4.43
   9   9   6   10.98    9.83
  -9   9  -6    1.12    3.31
  -9   9  -6   -2.47    3.78
   9   9   7   16.69   11.44
   9   9   7    9.81    9.60
  -9   9  -7    2.85    3.43
  -9   9  -7    3.69    3.11
  -9   9  -7    3.42    3.96
   9   9   8   18.52   11.14
   9   9   8   12.22    8.69
  -9   9  -8    3.10    3.60
  -9   9  -8    3.61    2.69
  -9   9  -8    3.93    3.67
   9   9   9   14.92    9.25
  -9   9  -9   -0.46    2.96
   9   9   9   10.89    7.20
  -9   9  -9    0.29    3.12
   9   9  10    6.68    5.75
  -9   9 -10    2.53    2.64
  -9   9 -10    5.03    3.29
   9   9  11   30.86    7.81
  -9   9 -11   10.80    2.79
   9   9  11   44.39   13.47
  -9   9 -12    9.03    2.85
  -9   9 -12    9.51    2.58
   9   9  13   20.78    7.88
  -9  11   4    1.62    1.64
  -9  11   3    0.41    1.29
  -9  11   3    2.07    1.91
  -9  11   2    1.03    1.73
   9  11  -2   -1.68    4.85
  -9  11   2    0.70    1.93
  -9  11   1    1.23    1.95
  -9  11   1    0.42    2.05
   9  11  -1    1.53    4.73
  -9  11   0    5.96    2.58
   9  11   0    9.83    5.94
  -9  11   0    6.79    2.92
  -9  11  -1    0.98    2.03
   9  11   1    3.81    5.39
   9  11   1    3.30    1.92
  -9  11  -2   10.04    2.94
   9  11   2    6.09    1.91
   9  11   2    8.58    5.82
  -9  11  -2   11.72    3.18
  -9  11  -3    6.79    2.49
  -9  11  -3    5.11    2.39
  -9  11  -4    3.17    2.09
  -9  11  -4    2.18    1.73
   9  11   5   10.06    4.84
   9  11   6    2.04    3.48
  -9  11  -6    0.47    1.37
 -10   0  21   24.69   18.86
 -10   0  21    1.23    5.93
 -10   0  20   12.83   18.55
 -10   0  20    7.77    6.94
 -10   0  19    6.75   18.35
 -10   0  19    5.06    7.27
 -10   0  19   41.50   12.17
 -10   0  18   31.02    8.45
 -10   0  18   23.01   10.30
 -10   0  18   71.73   15.36
 -10   0  18   26.58   21.44
 -10   0  17   -6.89   13.91
 -10   0  17   18.23   28.77
 -10   0  17    2.25    4.95
 -10   0  17    0.79    8.30
 -10   0  16  551.69   48.50
 -10   0  16  702.55   48.89
 -10   0  16  709.31   72.41
 -10   0  16  469.07   49.04
 -10   0  15    1.12    5.61
 -10   0  15   -4.14   21.43
 -10   0  15    7.30   15.05
 -10   0  15   -2.41    8.47
 -10   0  14   33.00   17.13
 -10   0  14   18.19   19.47
 -10   0  14    7.53    8.07
 -10   0  14    6.85   15.77
 -10   0  14    7.66    6.85
 -10   0  13    5.24   15.05
 -10   0  13   -1.13    6.38
 -10   0  13    8.08   10.86
 -10   0  13   -6.33   13.36
 -10   0  12  136.66   19.47
 -10   0  12  104.31   15.64
 -10   0  12  118.92   21.02
 -10   0  12  108.76   23.77
 -10   0  11   -2.12   10.78
 -10   0  11    2.97    7.79
 -10   0  11   -0.69    5.21
 -10   0  11   -1.06    7.91
 -10   0  10  376.45   27.88
 -10   0  10  248.91   33.48
 -10   0  10  267.90   27.01
  10   0 -10  250.39   34.59
 -10   0  10  302.07   29.89
 -10   0  10  281.18   31.56
 -10   0   9   -2.90    7.99
 -10   0   9    7.13   15.12
 -10   0   9   -1.53    5.04
 -10   0   9    0.70    1.31
 -10   0   9   -0.46    4.44
  10   0  -9   -1.29    9.43
 -10   0   9    0.86    8.74
  10   0  -8   59.60   14.00
 -10   0   8   80.64   10.34
 -10   0   8   60.25    5.66
 -10   0   8   51.41   13.74
 -10   0   7    1.15    3.85
  10   0  -7    1.58    7.62
 -10   0   7   -0.05    1.45
 -10   0   6 7643.15  466.26
 -10   0   6 7609.57  462.76
  10   0  -5   -0.21    5.18
 -10   0   5    0.84    3.10
 -10   0   5    0.22    1.24
 -10   0   4 1803.41  109.33
 -10   0   4 1809.14  111.21
  10   0  -3    0.53    3.22
 -10   0   3    0.44    1.13
  10   0  -3    0.28    1.58
  10   0  -2  385.46   26.24
 -10   0   2  431.91   26.57
  10   0  -1    0.26    1.24
 -10   0   1    0.10    1.58
 -10   0   0  675.38   43.48
  10   0   0  655.12   42.62
  10   0   1    0.58    1.62
 -10   0  -1   -0.08    2.28
  10   0   1    0.21    1.73
  10   0   2 1015.19   65.69
 -10   0  -2 1010.83   66.30
  10   0   3   -0.41    3.80
 -10   0  -4 3510.22  214.87
  10   0   4 3079.58  220.12
 -10   0  -5    0.53    1.62
  10   0   5    1.23    7.41
  10   0   5   -1.18    3.22
  10   0   6 1953.22  127.52
 -10   0  -6 1987.69  125.35
  10   0   7   -4.81    8.88
 -10   0  -7    0.09    1.80
  10   0   7    0.15    2.68
  10   0   7    2.87    3.72
  10   0   7    0.68   11.68
  10   0   8  472.65   45.71
  10   0   8  587.11   43.76
  10   0   8  580.04   39.31
  10   0   8  484.37   36.48
  10   0   8  541.12   40.89
 -10   0  -8  488.93   34.45
  10   0   9   -0.59   10.53
  10   0   9    8.12   12.13
 -10   0  -9    0.55    1.92
  10   0   9    0.25    3.96
  10   0   9    0.18    2.49
  10   0  10 1401.38   86.98
  10   0  10 1304.88   97.89
  10   0  10 1492.89   90.81
  10   0  11    6.24   15.40
  10   0  11   18.52   12.56
  10   0  11   -1.21    7.30
  10   0  12   88.99   24.29
  10   0  12   68.32   15.33
  10   0  12   36.09   21.29
  10   0  12   28.94   11.86
  10   0  13    8.84   19.39
  10   0  13   33.23   14.64
  10   0  13   50.51   24.05
  10   0  13    0.95   10.67
  10   0  14   34.86   14.76
  10   0  14   60.41   26.54
  10   0  14   22.99   13.39
  10   0  15    4.54   11.89
  10   0  15   -2.17    8.71
  10   0  15   34.89   26.36
  10   0  15    2.97   11.72
  10   0  16   89.87   15.43
  10   0  16   94.96   18.39
  10   0  17   -1.85    8.52
  10   0  17    5.07   10.99
  10   0  18   30.95    9.86
  10   0  18   20.97   12.91
  10   0  19    7.09    7.96
  10   0  19    0.72    9.75
  10   0  20  362.39   26.08
  10   0  20  263.76   25.15
 -10  -2  21    5.80   16.52
 -10  -2  21    0.54    5.97
 -10  -2  20   -2.90   18.88
 -10   2  20   13.95   14.61
 -10   2  20   14.06    6.23
 -10  -2  20   10.28    8.51
 -10   2  19   15.99   11.98
 -10   2  19    3.92    5.51
 -10  -2  19    1.88    9.33
 -10  -2  19    3.45    6.81
 -10   2  19   24.45   21.97
 -10  -2  18    2.17   11.40
 -10  -2  18   13.00   10.08
 -10   2  18   16.78    7.18
 -10   2  18   -8.33   23.90
 -10   2  18   12.14   12.24
 -10   2  17   42.38   28.28
 -10  -2  17   11.72   11.32
 -10   2  17   -8.61   12.16
 -10   2  17   -1.95    7.08
 -10   2  17   78.50   28.64
 -10  -2  17   62.02   22.26
 -10   2  16  203.35   30.75
 -10  -2  16  331.02   39.90
 -10   2  16  315.15   49.25
 -10   2  16  262.69   25.32
 -10   2  16  226.76   41.65
 -10  -2  16  308.58   34.63
 -10   2  15    3.14   19.67
 -10  -2  15   20.46   17.33
 -10   2  15   13.58   22.45
 -10   2  15    1.91   10.00
 -10  -2  15   13.99   11.19
 -10   2  15   15.25    6.92
 -10   2  14    1.79    9.78
 -10  -2  14   -6.71   15.79
 -10   2  14   22.72   19.87
 -10  -2  14   11.48   11.64
 -10  -2  14   36.64   14.68
 -10   2  14    3.80    6.24
 -10   2  14   -2.99   19.26
 -10   2  13    4.07   14.55
 -10   2  13    4.22    6.17
 -10  -2  13    9.81   11.05
 -10  -2  13   16.24   12.34
 -10  -2  13   28.21   12.91
 -10   2  13   10.33   14.33
  10   2 -13    7.95    6.46
 -10  -2  12   12.04   10.03
 -10  -2  12    6.86   10.54
 -10   2  12    6.93    5.51
  10   2 -12   14.12    9.93
 -10  -2  12   18.24   10.46
 -10   2  12   13.26   15.95
 -10   2  12    7.56   14.19
  10   2 -11    7.97    9.53
 -10  -2  11    4.16    8.08
 -10   2  11    0.87   13.32
 -10  -2  11   -1.75    9.22
 -10  -2  11    3.88    8.35
 -10   2  11    1.25    5.21
 -10   2  11   -1.63   13.28
  10   2 -10   49.34   13.31
 -10   2  10   22.62   15.39
 -10  -2  10   68.58   11.60
 -10  -2  10   22.45   10.25
 -10  -2  10   41.91    6.59
 -10  -2  10   23.62    9.76
 -10   2  10   35.97    7.46
 -10   2  10   17.11   14.39
 -10  -2  10   29.67   11.90
 -10  -2   9   59.72   11.23
 -10  -2   9   41.31   12.57
 -10   2   9   36.61   15.74
 -10   2   9   36.34    6.23
  10   2  -9   41.10   12.53
 -10   2   9   66.76    6.58
  10   2  -9   67.76   15.07
 -10   2   9   44.16    7.80
 -10  -2   9   58.30    7.60
  10  -2  -9   53.06   14.30
 -10  -2   9   52.13   10.56
 -10  -2   9   41.65   11.44
  10   2  -8   22.06   10.55
 -10   2   8   25.40    3.84
  10  -2  -8   22.87   10.56
 -10   2   8   20.19   13.36
 -10   2   8   11.89    3.62
 -10   2   8   13.55   12.97
 -10  -2   8   13.54    8.46
  10   2  -8   15.09    8.88
 -10  -2   8   16.62    7.14
 -10  -2   8   19.75    8.14
 -10  -2   8   23.85    5.03
 -10  -2   7  133.08   14.13
 -10   2   7   71.48   18.30
 -10  -2   7   90.19   16.02
  10  -2  -7  142.27   19.39
  10   2  -7   94.88   15.65
 -10  -2   7  130.15   11.76
  10   2  -7   80.40   15.10
  10  -2  -7  123.63   16.44
 -10  -2   6 3662.11  213.36
  10   2  -6 2557.08  214.55
  10   2  -6 2633.10  214.41
 -10  -2   6 3621.68  210.74
  10  -2  -6 3664.32  216.76
  10  -2  -6 3642.03  219.90
  10   2  -5   14.53    6.22
  10  -2  -5   20.92    6.92
 -10  -2   5   21.84    5.62
 -10  -2   5   20.78    4.22
 -10  -2   4  692.57   44.39
 -10  -2   4  716.20   43.15
  10  -2  -4  621.56   44.93
  10  -2  -3    6.74    1.59
  10  -2  -3    5.39    4.03
  10   2  -3    7.02    3.83
  10  -2  -3    7.14    1.16
 -10  -2   3    7.49    3.56
 -10  -2   3    8.95    2.69
  10  -2  -2   75.96    5.81
 -10  -2   2   95.54    7.30
  10   2  -2   70.80    7.31
  10   2  -2   64.30    6.60
  10  -2  -2   88.39    6.18
  10   2  -1   70.36    7.54
  10  -2  -1   94.81    8.17
  10  -2  -1   82.42    7.22
 -10  -2   1  105.91    8.26
  10  -2   0   39.96    4.82
  10   2   0   35.62    4.17
  10  -2   0   48.97    6.07
  10  -2   1    0.48    2.51
  10  -2   1    4.34    8.83
  10   2   1    0.47    1.38
  10  -2   1    0.78    3.23
  10  -2   2  117.84    9.68
  10   2   2   65.20    4.18
  10   2   2  111.69   18.73
 -10  -2  -2   87.45    6.36
  10  -2   2   73.31   11.59
 -10  -2  -3   13.06    3.57
  10  -2   3   16.20    5.59
 -10   2  -3   31.14   18.81
  10  -2   3   24.78    6.17
  10   2   3   15.06    3.93
  10   2   3   16.26    2.73
  10  -2   4 1311.78   78.68
  10  -2   4 1080.95   78.81
 -10   2  -4 1088.12   83.52
  10   2   4 1142.02   73.53
 -10  -2  -4 1086.74   79.23
 -10  -2  -4 1003.88   74.76
 -10   2  -4 1224.65   75.09
  10   2   4 1144.31   73.09
 -10   2  -5   93.17    9.85
  10  -2   5   84.59   14.24
 -10  -2  -5   69.73    9.35
 -10   2  -5   92.39   20.06
 -10  -2  -5   98.41   16.51
  10   2   5   84.90    7.86
  10   2   6  290.66   29.35
 -10   2  -6  320.97   23.27
 -10  -2  -6  241.50   28.10
 -10   2  -6  291.44   34.45
 -10  -2  -6  262.62   23.44
  10   2   6  245.30   22.67
  10  -2   6  287.40   24.53
  10   2   6  256.77   30.27
  10  -2   6  233.50   27.09
 -10   2  -6  316.50   23.43
  10   2   6  313.11   20.95
  10   2   7    9.86   15.25
  10   2   7   -2.17   13.89
 -10   2  -7    0.60    3.34
  10  -2   7    2.64    4.82
 -10  -2  -7   22.58   12.47
 -10   2  -7   20.97   17.25
 -10   2  -7    1.63    2.92
  10   2   7   -3.94    8.66
  10  -2   7    2.66    7.44
  10   2   7    2.58    4.36
  10   2   7    0.81    1.89
  10  -2   7    1.15    4.14
  10   2   7   11.83   10.51
  10   2   8   26.38   12.75
  10  -2   8    6.44    9.04
  10   2   8   23.52   17.29
  10   2   8    8.80    4.84
 -10   2  -8   14.75    4.96
 -10   2  -8   12.50    4.71
  10  -2   8   23.84    6.85
 -10  -2  -8   29.83   13.47
 -10   2  -8   24.44   17.88
  10   2   8   24.69   10.34
  10  -2   8   13.30    8.62
  10   2   8   12.93    3.06
  10   2   8   15.25    6.54
  10   2   8    9.70   15.38
  10  -2   8   12.93    6.12
  10  -2   9   74.19   17.94
  10  -2   9   72.12   12.43
  10   2   9  123.88   22.07
  10   2   9   74.10   10.26
  10   2   9   74.29    7.81
  10   2   9   57.12   20.41
  10   2   9   66.73   11.49
  10   2   9   54.14   21.03
  10   2  10  326.08   27.84
  10  -2  10  335.81   31.66
  10  -2  10  332.31   39.73
  10   2  10  344.62   37.66
  10   2  10  296.59   29.73
  10   2  10  355.15   40.18
  10  -2  11   -0.80   14.26
  10   2  11   37.35   23.67
  10   2  11   28.92   19.11
  10   2  11    4.34    5.76
  10   2  11    2.85    7.29
  10   2  11    5.50   18.75
  10  -2  12  119.75   27.39
  10   2  12  202.56   32.92
  10   2  12  131.71   16.22
  10   2  12  222.80   35.82
  10   2  12  114.42   17.77
  10   2  12  139.33   28.48
  10   2  13    4.34    7.42
  10   2  13    2.07    8.81
  10  -2  13    6.70   16.61
  10  -2  14   22.36   19.03
  10   2  14   19.85    8.65
  10   2  14    6.77   10.45
  10  -2  15    9.34   19.28
  10   2  15   -4.84   10.79
  10   2  15    4.29    7.34
  10  -2  15   -4.87   12.44
  10  -2  16  159.87   33.79
  10   2  16  167.57   17.24
  10   2  16   73.88   22.09
  10  -2  16   65.60   18.54
  10   2  16  104.07   17.84
  10  -2  17    2.61   11.81
  10   2  17   26.07    9.60
  10   2  17   15.21   10.84
  10   2  17   12.35   16.08
  10   2  18    7.19   10.28
  10   2  18   14.50   12.68
  10  -2  18   -0.31    8.60
  10   2  18   23.26   11.60
  10   2  18    3.79    4.97
  10  -2  18    7.71   10.49
  10   2  19   -2.93    8.28
  10   2  19    2.53    4.93
  10   2  19   19.62   11.67
  10  -2  19   -6.81    7.99
  10  -2  19    7.98    8.68
  10  -2  20  109.83   13.95
  10  -2  20   85.90   14.40
 -10  -4  20   21.03   10.33
 -10  -4  20   20.56    6.79
 -10  -4  20    1.25    6.13
 -10  -4  19   -4.03    9.92
 -10   4  19   -2.34   16.92
 -10  -4  19    2.50    6.55
 -10  -4  19    0.97    9.62
 -10  -4  18   22.91   11.15
 -10   4  17  214.34   35.09
 -10  -4  17   48.65   15.23
 -10  -4  16  201.99   27.35
 -10   4  16  269.06   39.24
 -10   4  16  275.39   37.64
 -10   4  15   19.94   14.39
  10   4 -15    0.80    5.89
 -10  -4  15    3.89   12.39
 -10   4  15    8.78   18.61
 -10   4  15   18.75   23.51
 -10  -4  14   63.56   17.74
 -10   4  14   30.93   15.95
  10   4 -14   44.87   12.34
 -10  -4  14   55.34   18.48
 -10   4  14   15.46   24.70
 -10   4  14   43.67   22.02
  10   4 -13   16.40   14.90
 -10  -4  13   34.97   13.55
 -10   4  13   21.95   12.46
  10   4 -13   24.31    9.45
 -10   4  13   59.91   10.46
 -10   4  13   24.65   17.65
 -10   4  13    5.85   22.20
  10   4 -12    9.34   14.44
 -10   4  12   -8.25   25.64
 -10  -4  12   10.19   10.43
 -10   4  12    0.62    9.49
 -10   4  12   13.48   16.21
 -10   4  12   16.35    7.42
 -10   4  11   17.79   21.97
 -10   4  11   24.61   12.32
 -10   4  11   18.44    6.20
  10   4 -11   18.75   14.98
 -10   4  11   63.30   10.02
 -10  -4  11   22.88   12.01
 -10   4  11   30.73   17.50
 -10  -4  10  255.66   29.42
 -10   4  10  232.31   25.61
 -10   4  10  228.57   41.91
 -10  -4  10  298.38   33.82
 -10   4  10  328.36   41.24
  10   4 -10  253.16   36.44
  10   4  -9   29.68   14.83
 -10   4   9   28.78    6.83
 -10   4   9   18.93   19.68
 -10  -4   9   42.97   12.95
 -10   4   9   21.27   15.95
 -10  -4   9   25.16    9.97
 -10   4   8   13.53    5.03
 -10   4   8   16.19   18.72
  10   4  -8   12.80    8.80
  10   4  -8   15.12   19.70
 -10  -4   8   18.97   11.12
 -10   4   8   16.43    4.08
  10   4  -8   20.08   13.64
 -10   4   8    6.58   12.29
 -10  -4   7    5.60    7.15
 -10   4   7    9.22   14.93
  10   4  -7    6.76    8.39
  10   4  -7   11.76   10.68
 -10  -4   7    9.84    5.19
 -10   4   7    5.55    3.89
  10   4  -7    6.79    5.67
  10   4  -7   17.00   17.84
 -10   4   7   12.60   12.83
 -10   4   7   11.30    3.68
 -10   4   7   10.55    4.57
  10  -4  -6 2066.44  122.36
 -10   4   6 1300.57  135.27
 -10  -4   6 3061.34  129.55
  10   4  -6  552.97  128.46
 -10  -4   6 1968.00  131.11
 -10  -4   6 3008.82  128.35
  10   4  -6 1182.23  128.47
 -10   4   6 1449.98  124.13
 -10   4   6 1835.56  137.49
 -10   4   6 1974.96  125.57
  10   4  -6 1833.31  127.85
 -10   4   6 2253.66  124.53
  10  -4  -6 2035.79  127.29
  10  -4  -5   31.28    4.53
 -10   4   5   26.21    5.40
 -10   4   5   21.64   12.05
 -10   4   5   14.55   12.48
 -10  -4   5   47.50    7.08
  10   4  -5    5.22   15.68
 -10  -4   5   24.29    8.51
 -10   4   5   24.61    5.32
  10  -4  -5   25.66    6.18
  10   4  -5   -1.79   10.08
  10   4  -5   25.79    6.96
 -10  -4   5   45.02    6.91
 -10   4   5   34.91    5.62
  10   4  -4  825.22   41.88
 -10  -4   4 1014.33   38.29
  10   4  -4  650.54   48.01
  10  -4  -4  930.34   22.01
  10  -4  -4 1135.47   32.92
  10   4  -4  955.13   33.08
 -10   4   4  870.38   29.54
 -10   4   4  912.48   50.55
  10   4  -4  877.68   36.33
  10  -4  -4 1115.86   25.70
 -10   4   4 1028.04   31.42
 -10   4   4 1201.18   31.52
  10  -4  -4 1057.65   27.26
  10   4  -3   12.13    5.79
  10  -4  -3   10.31    3.47
  10   4  -3    8.17    6.90
  10  -4  -3   13.81    3.00
 -10   4   3   10.80   10.68
  10  -4  -3    8.64    4.78
  10   4  -3   10.52   12.84
 -10  -4   3    8.92    5.14
 -10  -4   3   22.16    4.58
 -10   4   3   12.71    3.61
  10  -4  -3    8.95    3.93
  10  -4  -3   15.24    2.95
  10   4  -3   10.08    4.32
 -10   4   3   10.84    3.64
  10   4  -2  235.80   24.98
 -10   4   2  354.68   33.22
  10   4  -2  314.59   32.74
 -10   4   2  317.03   22.59
  10  -4  -2  184.14   19.82
  10  -4  -2  339.61   21.19
  10  -4  -2  282.55   21.68
  10   4  -2  303.87   25.11
 -10   4   2  311.33   22.28
  10   4  -2  262.08   23.45
  10  -4  -2  346.13   21.28
 -10  -4   1   23.73    4.90
 -10   4   1   26.01   11.24
  10  -4  -1   17.58    4.54
  10   4  -1   17.87    6.16
  10   4  -1   34.01    7.84
  10   4  -1   24.18   12.59
  10   4  -1   14.82    4.79
 -10   4   1   21.67    4.40
  10   4   0  551.17   46.01
 -10   4   0  903.96   58.78
  10  -4   0  618.98   45.45
 -10   4   0  908.20   46.07
 -10   4   0  715.86   45.30
  10   4   0  565.65   43.38
 -10  -4   0  717.62   45.30
  10   4   0  617.52   44.35
  10   4   0  530.37   44.11
 -10  -4  -1    9.74    3.89
 -10   4  -1   10.73    7.35
  10  -4   1    8.84    4.67
  10   4   1    6.82    2.47
  10   4   1    4.10    2.66
 -10   4  -1   11.37    3.77
  10   4   1    2.25    4.61
 -10   4  -1   11.70    3.44
  10   4   1    9.02    3.98
 -10   4  -1   14.00    3.85
 -10   4  -2   24.90    5.76
 -10   4  -2   35.85    5.65
  10   4   2   14.37    3.72
 -10  -4  -2   20.03    4.96
  10   4   2   17.44    3.25
  10   4   2   19.43    5.26
  10  -4   2   14.62    4.72
  10   4   2   24.10    4.85
 -10   4  -2   22.82    8.78
 -10   4  -2   29.12    5.32
  10  -4   2   17.39    5.75
 -10   4  -2   29.89    4.97
  10   4   3    6.71    2.86
 -10   4  -3   12.41    8.18
 -10  -4  -3    9.68    4.12
  10   4   3    5.59    1.98
  10   4   3    9.54    4.35
  10   4   3   17.18    6.61
 -10   4  -3    9.91    5.01
  10   4   3    6.21    3.93
 -10   4  -3    9.47    3.85
  10  -4   3    8.67    5.47
  10  -4   3    3.57    3.90
  10   4   3   10.80    4.25
 -10   4  -4 1464.72  113.14
  10   4   4 1402.61  105.29
  10   4   4 2769.60  110.97
  10   4   4 1191.92  106.94
 -10   4  -4 2251.39  109.77
  10  -4   4 1258.23  107.50
  10   4   4 1924.12  107.78
 -10  -4  -4 1197.79  107.30
  10   4   4 1927.65  106.93
 -10   4  -4 1840.92  111.00
  10   4   4 1717.01  111.26
  10   4   5   67.21   14.06
  10   4   5   76.39   15.11
  10   4   5   97.14    9.61
  10  -4   5   82.15   11.34
 -10   4  -5  110.30   14.76
  10   4   5  137.94   12.49
  10  -4   5   46.68    9.31
  10   4   5   55.52    7.11
 -10  -4  -5   54.94    9.54
 -10   4  -5   78.08   11.28
 -10   4  -5   97.13   10.62
  10  -4   6  763.41   54.05
  10   4   6  669.06   54.70
 -10  -4  -6  480.96   50.81
  10   4   6  725.67   56.19
  10  -4   6  518.44   50.79
  10   4   6  600.51   47.30
  10   4   7   42.89    6.86
  10   4   7   28.91   14.62
  10   4   7   23.94   15.07
  10  -4   7   30.80    9.10
  10   4   7   62.19   10.67
 -10  -4  -7   15.35    7.13
  10   4   7   64.89   11.44
 -10   4  -7   21.69    6.97
  10   4   8   24.18   17.63
  10   4   8   20.99   17.50
  10   4   8   19.11    6.43
  10   4   8   40.05   11.38
  10   4   8   24.40    5.71
  10  -4   8   25.56    9.63
  10   4   8   40.48   10.91
 -10   4  -8   19.92    8.18
  10   4   9   77.09   23.04
  10  -4   9  104.31   17.42
 -10   4  -9  102.40   15.55
  10   4   9  114.08   13.48
  10   4   9   80.17   23.17
  10  -4  10  692.48   61.43
  10   4  10  590.38   63.80
  10   4  10  673.76   65.86
 -10   4 -10  645.46   58.01
  10   4  10  731.73   55.54
  10   4  11   36.70    6.88
  10   4  11   31.94    8.26
  10   4  11   81.05   15.88
  10   4  11   64.77   14.76
  10  -4  11   28.46   11.82
  10   4  11   68.60   26.35
  10   4  12  183.05   22.19
  10   4  12  157.75   32.42
  10   4  12  209.15   22.13
  10   4  12   99.87   13.94
  10  -4  12  116.98   19.54
  10  -4  13    6.55    9.69
  10   4  13   -1.93   10.76
  10   4  13   22.10   13.74
  10   4  13    2.94    6.19
 -10   4 -13    3.57    4.27
  10   4  14   78.81   26.56
  10   4  14   78.24   28.10
 -10   4 -14   24.03    5.86
  10   4  14   63.75   14.04
  10   4  14   37.91    8.26
  10   4  15   82.27   24.93
  10   4  15   73.24   28.71
 -10   4 -15   17.12    5.83
  10   4  15   45.88   12.02
  10   4  15   32.19    7.40
  10   4  16   59.33   23.11
  10   4  16   69.49    9.31
 -10   4 -16   48.87    7.90
  10  -4  16   50.17   16.24
  10   4  17    2.30    6.39
  10  -4  17    0.44    9.33
  10   4  17    3.76    4.58
  10   4  17   -3.30   17.04
  10   4  18    6.58    4.32
  10   4  18    8.87    6.88
  10  -4  18    6.16    7.21
  10   4  18   -2.96   13.91
  10  -4  19   -0.20    4.63
 -10   6  19   28.84    7.01
 -10  -6  18    9.78    4.75
 -10   6  18   22.01    9.42
 -10   6  17    5.81   10.93
 -10  -6  17   11.86    6.08
 -10  -6  17    0.28    5.25
 -10   6  17   10.36   14.85
 -10  -6  16   41.37    9.96
  10   6 -16   49.97    8.41
 -10  -6  15    1.85    7.59
  10   6 -15    7.53    5.38
 -10   6  14   57.07   18.71
 -10  -6  14   26.17   10.51
  10   6 -14   34.10    8.68
  10   6 -13    3.13    5.75
 -10   6  13   18.99   18.05
 -10  -6  13    7.19    8.50
 -10   6  12    3.82   17.55
  10   6 -12   10.97    6.71
 -10  -6  12   12.58    8.78
 -10   6  11   -7.27   20.81
  10   6 -11    0.37    6.28
 -10  -6  11    2.81    7.75
 -10  -6  10    3.70    7.63
 -10   6  10    2.15   18.52
 -10   6  10    3.35    5.44
  10   6  -9   13.69   11.76
 -10   6   9   19.16   18.10
 -10   6   9    4.12    5.56
 -10  -6   9    8.44    8.22
 -10   6   9    8.84    4.61
 -10   6   8   37.34   19.34
  10   6  -8   39.92   14.98
  10   6  -8   -2.11   18.91
  10   6  -8   12.82   13.66
 -10  -6   8   22.78    9.25
 -10   6   8   13.96    6.92
 -10   6   8   24.24    6.44
 -10   6   7  122.22   26.28
 -10  -6   7   71.01   14.16
 -10   6   7   71.93   12.78
  10   6  -7   80.86   26.09
  10   6  -7  107.31   19.62
 -10   6   7  105.69   12.71
  10   6  -7   65.18   17.65
  10   6  -6   31.89   13.28
  10   6  -6   25.39   11.81
 -10   6   6   69.89   14.83
 -10  -6   6   22.24    8.81
 -10   6   6   40.03   17.42
 -10   6   6   34.83    8.19
 -10   6   6   26.17    6.78
 -10   6   5    1.91    3.61
  10   6  -5  -16.49   14.30
  10   6  -5    0.51    8.35
 -10   6   5   12.39   10.89
 -10   6   5   -1.16    4.11
 -10  -6   5   -2.75    5.38
 -10   6   5   -0.26    3.36
 -10   6   5    0.70   10.51
 -10   6   4   46.60   14.60
 -10   6   4   51.93    8.95
  10   6  -4   50.64   14.95
 -10  -6   4   37.46    9.04
 -10   6   4   74.50   15.35
 -10   6   4   54.68    8.46
  10   6  -4   36.91   11.49
 -10   6   3   16.40   10.62
  10   6  -3   15.91   10.39
  10   6  -3    8.40    8.24
 -10   6   3   15.06    5.37
 -10   6   3    3.11    9.43
 -10  -6   3    8.87    5.72
 -10   6   3    9.66    4.50
  10   6  -3   -3.84   21.05
 -10   6   2    6.91    8.26
  10   6  -2    0.41    6.28
 -10   6   2    1.39    3.43
 -10  -6   2    1.64    4.76
  10   6  -2    9.97   11.08
 -10   6   2    4.51    3.41
 -10   6   2    2.36   10.17
  10   6  -2   14.19   10.18
 -10   6   2   28.85   15.77
 -10   6   1    0.41    6.61
 -10   6   1   -4.86   10.10
  10   6  -1   14.67   10.13
 -10   6   1    1.33    3.32
  10   6  -1   -8.89   13.09
 -10   6   1    2.78    3.22
  10   6  -1    1.96    6.23
 -10   6   1   -2.36   13.38
 -10   6   0    7.30    4.05
 -10   6   0   -9.66   15.90
  10   6   0    0.37    5.76
  10   6   0   -5.72   11.80
 -10   6   0   -0.85   11.46
 -10   6   0    9.51    3.85
 -10   6   0    3.39    6.81
 -10   6  -1    9.83   10.17
 -10   6  -1    5.06    6.81
  10   6   1    2.46    5.51
 -10   6  -1   11.84    4.98
 -10   6  -1   10.31    4.16
  10   6   1   -3.87    8.92
  10   6   1    2.78   10.82
  10   6   2   21.85    8.09
 -10   6  -2   45.23    7.68
  10   6   2   36.51   12.21
 -10   6  -2   45.51    6.96
 -10   6  -2   14.17   10.85
  10   6   2   16.33    9.83
 -10   6  -2   36.68    8.05
 -10   6  -2   24.94    9.04
  10   6   3    9.36    6.93
 -10   6  -3   27.75    6.69
 -10   6  -3   18.61   11.78
 -10   6  -3   17.07    8.32
  10   6   3   32.32   11.37
 -10   6  -3   27.44    6.24
 -10   6  -3   22.95    7.60
  10   6   3   19.00   11.04
 -10   6  -4   83.19   15.10
 -10   6  -4   66.67   16.76
  10   6   4  136.06   17.68
 -10   6  -4  139.57   14.11
  10   6   4   68.96   12.49
  10   6   4   84.26   13.93
 -10   6  -4  158.49   14.16
 -10   6  -4  142.97   16.11
  10   6   4   89.69   16.84
 -10   6  -5   32.77    7.65
  10   6   5   51.36   12.50
  10   6   5   44.39   13.00
 -10   6  -5   38.34    7.73
  10   6   5   22.59    7.42
 -10   6  -5   16.11   12.69
 -10   6  -5   34.99    9.20
  10   6   5   53.61   14.63
  10   6   6   78.37   16.39
  10   6   6   89.46   18.37
 -10   6  -6   78.89   13.54
 -10   6  -6   80.29   11.31
  10   6   6   86.20   15.28
 -10   6  -7   10.63    5.95
 -10   6  -7   15.83    8.09
 -10   6  -7   13.73    5.74
  10   6   7   25.18   14.14
  10   6   7   22.73   13.19
  10  -6   7    8.59    5.90
  10   6   7   22.54    8.83
  10  -6   8    3.58    5.46
 -10   6  -8    5.07    4.64
 -10   6  -8    3.40    3.33
  10   6   8   14.02    7.98
 -10   6  -8    8.01    5.90
  10   6   8   11.77   11.84
 -10   6  -8    2.99    5.87
  10   6   9   80.89   18.86
  10   6   9   77.95   16.91
  10  -6   9   73.12   12.72
 -10   6  -9   79.51   11.16
  10   6   9   97.56   13.72
  10   6   9  106.75   18.06
 -10   6  -9   93.47   12.50
  10   6  10  126.82   22.15
  10  -6  10  162.79   19.40
 -10   6 -10  147.64   16.19
  10   6  10  221.10   23.92
 -10   6 -10  183.27   18.22
  10   6  10  175.80   18.69
  10   6  10  177.14   25.48
  10  -6  11    9.61    7.36
 -10   6 -11    4.94    3.90
  10   6  11    8.24    7.46
 -10   6 -11    6.14    5.14
  10   6  11    9.40   12.13
  10   6  12   40.55   17.58
 -10   6 -12   15.39    4.30
  10   6  12   30.61   12.18
  10   6  12   18.94    8.10
 -10   6 -12   20.51    6.16
  10   6  13   -0.76   17.04
  10   6  13    6.63    9.30
  10   6  13    2.40    6.06
 -10   6 -13    2.08    3.77
  10   6  14   16.35   16.77
  10   6  14   19.68    9.30
 -10   6 -14    2.71    3.48
  10   6  15    9.47    7.63
 -10   6 -15    0.88    2.40
  10   6  15    6.04   13.72
 -10   6 -15    2.13    3.65
  10   6  16    7.49   12.57
 -10   6 -16    7.65    3.16
  10   6  16   16.10    6.91
  10  -6  16   -0.55    6.12
 -10  -8  15    6.00    2.81
 -10   8  15   15.81    4.54
  10   8 -15    8.70    2.50
  10   8 -15   13.40    3.66
  10   8 -15    6.67    2.30
 -10   8  14   26.12    6.49
  10   8 -14   12.93    4.80
 -10  -8  14   13.72    4.36
 -10  -8  13    2.07    3.76
 -10   8  13    9.13    6.81
  10   8 -13    1.35    4.19
 -10   8  12   18.07    7.98
 -10  -8  12   18.77    5.93
 -10  -8  11    7.36    5.26
 -10   8  11    9.10    8.14
  10   8 -10   14.02   10.06
  10   8 -10   13.58    7.45
 -10  -8  10    4.74    5.09
  10   8  -9   12.31   10.00
  10   8  -9    6.38    6.33
 -10  -8   9    1.48    4.68
  10   8  -8   17.55   10.98
 -10   8   8    8.07    9.73
 -10  -8   8    6.06    5.46
  10   8  -8    8.30    8.11
 -10   8   8   12.73    5.17
 -10   8   8    7.24    5.31
 -10   8   7   25.13   11.80
 -10   8   7   32.89    8.19
 -10  -8   7   12.75    6.86
  10   8  -7   24.22    8.42
 -10   8   7   27.25    6.82
  10   8  -7   20.70   11.97
  10   8  -7   17.64   11.78
  10   8  -6  209.32   27.06
 -10   8   6  240.37   27.28
  10   8  -6  198.20   33.83
 -10   8   6  228.46   22.71
  10   8  -6  227.24   23.59
  10   8  -6  217.60   26.99
 -10   8   6  247.73   21.91
 -10   8   5   66.36   16.56
  10   8  -5   72.38   16.14
  10   8  -5   71.69   21.70
 -10   8   5   78.84   12.15
  10   8  -5   64.84   11.77
 -10   8   5   81.55   11.43
  10   8  -5   57.62   14.86
  10   8  -4  135.74   16.80
 -10   8   4  144.46   16.30
  10   8  -4  137.17   20.46
  10   8  -4  113.85   25.28
 -10   8   4  159.88   16.53
 -10   8   4  139.83   22.10
  10   8  -4  131.00   20.00
 -10   8   3    4.24    5.31
  10   8  -3    4.76    8.68
  10   8  -3   -9.71   11.85
 -10   8   3    5.32    4.83
  10   8  -3    6.39    5.40
 -10   8   3    3.67    3.70
 -10   8   3   -8.94   14.29
  10   8  -3  -11.20   15.91
  10   8  -2  140.99   20.65
  10   8  -2  119.03   18.60
 -10   8   2  146.58   15.33
  10   8  -2  123.45   14.74
  10   8  -2  106.61   23.20
 -10   8   2  139.57   13.86
 -10   8   2  149.81   21.52
 -10   8   2  171.90   16.87
 -10   8   1   84.76   17.04
  10   8  -1   61.54   13.90
 -10   8   1   78.24   11.52
  10   8  -1   85.94    9.50
  10   8  -1   46.77   17.49
  10   8  -1   60.09    9.67
 -10   8   1   76.56    9.65
  10   8  -1   72.90   16.79
 -10   8   0   93.31   10.35
  10   8   0   60.22   13.50
 -10   8   0   89.12   17.88
 -10   8   0   77.95   11.24
  10   8   0   79.17    9.21
  10   8   0   91.08   16.89
  10   8   0   47.15   16.89
  10   8   1   -0.43    6.61
  10   8   1   15.64   13.10
 -10   8  -1    2.16    5.42
  10   8   1   11.45   12.72
 -10   8  -1   -0.18    4.02
 -10   8  -1    0.51   10.78
  10   8   2   46.39   15.97
  10   8   2   10.07    7.50
  10   8   2   45.93   15.66
 -10   8  -2   21.63   13.63
 -10   8  -2   19.29    5.82
 -10   8  -3   26.13    6.51
  10   8   3   19.53   15.37
 -10   8  -3   16.68   13.00
  10   8   3   59.27   16.96
 -10   8  -4  209.90   29.63
  10   8   4  170.77   28.40
 -10   8  -4  263.73   23.18
 -10   8  -4  278.92   21.94
 -10   8  -5   24.49    7.39
  10   8   5    8.54   15.57
 -10   8  -5   26.68    6.70
 -10   8  -6   44.35    8.41
 -10   8  -6   37.77    8.33
  10   8   6   27.59   16.75
 -10   8  -6   36.43    7.57
 -10   8  -7    0.69    4.65
  10   8   7    4.79   13.48
 -10   8  -7    2.60    4.71
 -10   8  -7    1.65    3.25
 -10   8  -8    5.64    3.60
 -10   8  -8    4.96    4.48
  10   8   8    0.42   13.13
 -10   8  -8    6.68    5.55
  10   8   9   17.68    9.85
 -10   8  -9   16.90    5.37
  10   8   9   15.95   12.56
 -10   8 -10   50.97    7.55
  10   8  10   43.75   13.50
  10   8  11    9.08    9.97
 -10   8 -11   12.72    3.89
 -10   8 -11   17.98    4.92
 -10   8 -12   10.67    3.06
  10   8  12    7.43    7.99
 -10   8 -12   23.32    4.77
 -10   8 -13    3.83    3.18
 -10   8 -13    0.74    2.32
 -10   8 -14    5.08    1.99
 -10   8 -14    6.60    2.59
  10   8  15   39.97    9.58
  10  10 -11   -0.60    1.29
  10  10 -10    1.10    1.70
  10  10 -10   -0.31    2.00
  10  10  -9    1.08    1.90
  10  10  -9    0.12    2.33
  10  10  -8    0.40    2.68
  10  10  -8    1.42    2.19
  10  10  -7    2.33    2.37
 -10  10   7    1.46    1.77
  10  10  -7    0.42    2.50
 -10  10   6    5.76    2.53
  10  10  -6    4.36    2.63
  10  10  -6    4.16    3.07
 -10  10   5    3.98    2.75
  10  10  -5    0.57    6.08
 -10  10   5   -0.79    5.38
 -10  10   5    1.19    2.29
  10  10  -5    3.25    2.58
  10  10  -5    1.80    2.63
 -10  10   4    1.90    2.48
  10  10  -4    2.97    6.11
  10  10  -4    2.03    2.38
 -10  10   4    2.42    2.91
 -10  10   4    1.18    5.89
  10  10  -3    1.24    6.25
 -10  10   3    3.84    6.69
 -10  10   3    2.15    2.91
  10  10  -3    0.12    1.79
 -10  10   3   -0.49    2.71
  10  10  -3    3.59    9.08
 -10  10   2   -5.08    7.09
  10  10  -2    5.47    9.61
  10  10  -2    1.90    6.36
 -10  10   2   -0.84    2.89
  10  10  -2   -0.78    1.85
 -10  10   2   -0.69    3.11
  10  10  -1   10.90    7.77
  10  10  -1    1.83    8.91
 -10  10   1    6.86    3.44
 -10  10   1    4.91    7.51
 -10  10   1    3.05    3.84
  10  10   0   16.56    8.33
 -10  10   0   10.55    4.03
 -10  10   0    8.21    7.83
  10  10   0   13.23   10.52
  10  10   1   -6.07    9.98
 -10  10  -1    4.10    3.33
  10  10   1    3.09    9.48
 -10  10  -1    5.03    2.45
  10  10   2    0.85    8.93
 -10  10  -2   10.63    4.16
  10  10   2   -1.91    8.82
 -10  10  -2    7.42    2.78
 -10  10  -2    7.18    4.17
 -10  10  -3   14.77    4.28
  10  10   3    7.02    9.67
 -10  10  -3   10.31    4.23
 -10  10  -3   10.48    3.08
 -10  10  -4   20.21    4.60
  10  10   4   10.23    9.13
 -10  10  -4   20.64    4.05
  10  10   5   11.79    8.97
 -10  10  -5   29.56    5.12
 -10  10  -5   28.92    4.60
  10  10   5    9.44   12.12
 -10  10  -5   27.64    4.13
  10  10   6   -5.46    7.21
 -10  10  -6   -0.57    1.98
 -10  10  -6   -0.86    2.29
 -10  10  -6    1.27    2.08
  10  10   6   -6.71   11.83
 -10  10  -6    1.28    1.99
  10  10   6    3.29    7.49
  10  10   7    0.24    6.48
  10  10   7   -0.25    5.55
 -10  10  -7    0.76    1.88
 -10  10  -7   -0.17    1.45
 -10  10  -7   -0.90    2.35
  10  10   7   -7.59   11.48
 -10  10  -7   -0.38    1.95
 -10  10  -8    1.23    1.79
  10  10   8   -1.69    5.95
 -10  10  -8    0.99    1.84
 -10  10  -8    0.10    1.87
  10  10   8   -2.98    9.52
 -10  10  -9    2.29    1.64
 -10  10  -9    3.06    1.89
  10  10   9    0.17    4.74
 -10  10  -9    1.13    1.54
 -10  10 -10    5.59    1.75
 -11  -1  22   50.77   22.15
 -11  -1  21   23.81   20.90
 -11   1  21   40.59   16.17
 -11  -1  21   -1.76    6.14
 -11  -1  20    1.03   18.29
 -11   1  20   22.36   14.15
 -11   1  20    5.71    5.94
 -11  -1  20    7.88    6.71
 -11   1  19   39.85   18.19
 -11   1  19   81.88   19.03
 -11   1  19   13.88   15.33
 -11  -1  19   64.81   11.01
 -11  -1  19   53.76   25.37
 -11   1  19   59.11   10.45
 -11  -1  19   49.26   12.22
 -11   1  18   -3.59   17.31
 -11  -1  18    2.01    6.19
 -11   1  18   -1.57   14.14
 -11  -1  18   -1.31    8.79
 -11   1  18    1.47    6.16
 -11   1  17   68.97   22.07
 -11   1  17   -0.51   21.09
 -11   1  17  104.96   37.93
 -11  -1  17  103.11   16.77
 -11  -1  17   67.82   15.63
 -11   1  17   90.76   13.85
 -11   1  17  184.76   33.80
 -11  -1  16    7.18   10.01
 -11  -1  16    0.52    8.43
 -11  -1  16   -2.36   10.53
 -11  -1  16   50.10   17.30
 -11   1  16   52.35   23.89
 -11   1  16    4.03    6.50
 -11   1  16   -2.54   26.30
 -11   1  15   65.04   21.56
 -11   1  15   49.57   26.77
 -11  -1  15   18.94   11.86
 -11  -1  15   48.50   17.81
 -11   1  15   17.35   20.14
 -11   1  15   18.19    7.98
 -11  -1  15  -15.24   12.57
 -11  -1  14   56.60   16.37
 -11   1  14   13.22   14.32
 -11   1  14   -6.89   18.58
 -11   1  14   -1.97    6.24
 -11  -1  14    8.08   15.85
 -11  -1  14    4.52   12.86
 -11  -1  14   -1.66    8.95
 -11   1  14   -3.39   18.55
 -11   1  13  109.82   16.18
 -11  -1  13  205.65   23.48
 -11   1  13  197.49   26.85
 -11   1  13  142.41   32.12
 -11  -1  13  187.96   24.01
 -11  -1  13  137.02   22.47
 -11   1  13  151.76   27.40
 -11  -1  13  138.02   26.04
 -11  -1  12   83.12   14.10
 -11   1  12   40.03   20.44
 -11  -1  12   62.61   17.55
 -11  -1  12   56.79   14.36
 -11   1  12   74.64   17.41
 -11   1  12   34.43    8.98
 -11  -1  12   37.33   13.57
 -11   1  12   46.72   17.73
 -11   1  11   24.00   16.19
 -11   1  11   26.86   13.64
  11   1 -11   30.72    8.81
 -11  -1  11   37.00   11.44
 -11  -1  11   19.93   12.38
 -11   1  11   14.34    6.26
 -11  -1  11   34.97   10.87
 -11  -1  11   40.06   10.39
 -11  -1  10    0.95    6.85
 -11   1  10    4.87    3.21
 -11  -1  10    6.43    9.49
 -11  -1  10    5.47   13.41
 -11  -1  10    3.23    6.63
 -11   1  10    3.46    4.48
 -11  -1  10    0.41    7.88
  11   1 -10    2.42    5.55
 -11   1  10   -0.52   10.30
 -11  -1   9  254.35   26.17
 -11   1   9  249.90   30.07
 -11  -1   9  344.89   27.19
  11   1  -9  351.09   29.19
 -11   1   9  320.81   23.40
 -11   1   9  253.24   37.12
  11   1  -9  220.51   30.77
 -11   1   9  257.76   34.99
  11  -1  -9  306.63   35.63
 -11  -1   9  230.58   32.80
 -11  -1   9  271.43   29.91
 -11  -1   9  321.39   21.88
 -11  -1   9  226.51   26.98
 -11   1   8   80.49    8.46
 -11   1   8   52.06   18.45
  11   1  -8   58.70   13.49
 -11   1   8   39.50   15.90
 -11   1   8   50.92    6.90
 -11  -1   8   51.51   12.11
 -11  -1   8   69.33   10.71
  11  -1  -8   69.31   16.76
 -11  -1   8   85.92    7.61
 -11  -1   8   46.04   10.44
  11  -1  -8   59.12   14.64
  11   1  -8   65.31   14.96
  11  -1  -7 3619.10  242.86
 -11  -1   7 4074.36  233.28
  11  -1  -7 3217.33  237.88
 -11  -1   7 4164.63  229.17
  11   1  -7 2573.16  234.96
 -11   1   7 3707.40  229.73
  11   1  -7 2650.54  236.76
  11  -1  -6    2.43    6.80
 -11  -1   6    5.49    4.65
 -11   1   6    5.26    3.11
 -11  -1   6    1.79    2.34
 -11  -1   5   66.93    6.05
  11  -1  -5   42.43    9.52
  11  -1  -4   92.08   12.18
 -11  -1   4  132.93    9.62
 -11  -1   3   42.51    4.22
  11  -1  -3   33.49    5.91
  11  -1  -3   37.46    3.22
  11   1  -3   35.01    4.58
 -11  -1   2   13.23    2.54
  11  -1  -2   11.88    1.79
  11  -1  -2   10.98    3.80
  11   1  -2    9.67    2.91
  11   1  -2   13.07    2.41
  11   1  -1  392.19   29.46
  11  -1  -1  458.36   29.01
 -11  -1   1  477.31   29.42
  11   1  -1  431.22   28.89
  11   1   0  452.48   31.01
 -11  -1   0  459.60   31.66
  11  -1   0  471.11   31.73
  11  -1   1   74.93    7.12
  11  -1   1   81.42    7.53
 -11  -1  -1   73.00    7.14
  11  -1   2  402.85   28.72
  11  -1   2  477.11   40.17
  11  -1   2  432.17   28.70
  11   1   2  369.32   26.95
  11   1   2  409.84   48.28
  11   1   3 3305.42  257.91
  11  -1   3 4214.73  260.05
  11   1   3 3788.47  272.23
 -11  -1  -3 4870.31  267.44
 -11  -1  -3 3444.61  257.62
 -11   1  -3 4605.91  256.75
 -11   1  -3 4094.66  269.09
  11  -1   3 4758.27  259.31
  11   1   4  109.09   14.47
  11  -1   4  156.23   16.94
 -11  -1  -4  159.26   23.14
 -11  -1  -4  124.29   12.94
 -11   1  -4  116.63   26.15
  11   1   4  145.75   11.64
 -11   1  -4  164.36   11.81
  11   1   5 1280.18   84.03
 -11  -1  -5 1075.01   80.65
 -11  -1  -5 1090.10   87.19
 -11   1  -5 1034.40   90.10
  11   1   5 1258.18   78.83
  11  -1   5 1190.08   86.75
 -11   1  -5 1322.14   79.07
  11   1   6   56.89   13.30
  11   1   6   55.45   14.24
 -11   1  -6   54.95   21.09
  11  -1   6   44.97    7.45
  11   1   6   65.92   15.93
  11   1   6   42.77    5.95
 -11  -1  -6   64.96   18.31
  11  -1   6   46.66    7.68
 -11   1  -6   44.70    5.99
  11  -1   6   42.80   12.64
  11   1   7  337.66   32.19
  11   1   7  326.84   30.09
  11  -1   7  305.50   30.92
 -11  -1  -7  253.27   31.67
  11   1   7  272.96   20.95
  11   1   7  225.50   33.54
  11  -1   7  254.59   31.82
 -11   1  -7  290.18   21.37
  11   1   7  206.66   22.51
  11  -1   7  291.45   23.83
  11   1   7  314.48   28.77
 -11   1  -7  280.94   36.67
  11  -1   8    8.33   10.90
  11  -1   8   -0.70    9.50
  11  -1   8    8.16    6.94
 -11   1  -8   -0.29    2.54
  11  -1   8   -0.70    3.10
  11   1   8    0.13    2.02
 -11  -1  -8   23.97   15.98
 -11   1  -8   25.61   18.85
  11   1   8   31.45   16.62
  11   1   8   17.43   14.58
  11   1   8   -3.48   12.69
  11   1   8    0.80    4.86
  11   1   8    4.35    8.99
  11   1   9  444.88   42.38
  11  -1   9  399.95   40.92
  11  -1   9  399.42   29.09
  11   1   9  341.03   26.07
 -11   1  -9  346.53   26.58
  11   1   9  392.09   36.25
  11   1  10   23.03   17.25
  11  -1  10   10.97    6.92
  11  -1  10   15.52    9.57
  11   1  10   26.51   17.67
  11   1  10    5.07    7.60
  11  -1  10   -2.20   12.58
  11   1  11   15.66   17.26
  11   1  11   28.49   16.49
  11   1  11    7.66    7.74
  11  -1  11   10.33    8.05
  11  -1  11    9.95   16.12
  11   1  12   18.58   20.39
  11   1  12   41.18   19.44
  11  -1  12   20.39   19.03
  11   1  12    2.35    6.31
  11   1  12    3.71    9.36
  11   1  13  500.51   47.00
  11   1  13  609.80   58.81
  11  -1  13  223.66   31.55
  11   1  13  278.70   27.85
  11   1  13  383.59   35.95
  11   1  13  267.79   30.79
  11  -1  13  475.98   52.39
  11  -1  14    3.26   11.53
  11   1  14   83.19   31.80
  11   1  14   54.55   19.16
  11   1  14    1.19    7.59
  11  -1  14   34.27   26.02
  11   1  14   14.49   11.17
  11   1  15   98.08   20.86
  11   1  15  105.96   15.57
  11   1  15  104.35   17.33
  11  -1  15   81.24   18.63
  11  -1  16    7.46   11.76
  11   1  16   10.43    8.48
  11   1  16    9.12   11.07
  11   1  16   13.77   14.62
  11   1  17    9.85   11.98
  11   1  17   16.35    8.30
  11  -1  17    2.94    8.81
  11   1  17   16.03   11.76
  11  -1  17   15.68   11.84
  11   1  18    5.17    7.87
  11  -1  18    1.22    8.51
  11   1  18   -0.37    9.75
  11  -1  18   11.26   10.13
  11   1  19  174.79   18.91
  11  -1  19  221.76   22.28
  11  -1  19  182.19   23.75
  11   1  20    3.52    8.12
  11  -1  20    3.10    6.80
  11  -1  20   -0.30    8.23
  11   1  20   28.62   11.94
 -11  -3  21    1.59    9.99
 -11   3  21   50.26   16.87
 -11   3  20   18.29   17.54
 -11  -3  20    4.38    6.01
 -11  -3  20   -3.93    7.19
 -11  -3  20   -0.73   14.41
 -11  -3  19   12.42   17.43
 -11  -3  19   20.40    9.35
 -11   3  19  -27.08   24.80
 -11  -3  19    8.42   10.76
 -11   3  19   41.54   25.90
 -11  -3  18    7.63    9.96
 -11   3  18   20.49   10.64
 -11  -3  18   -0.59   12.57
 -11   3  17  161.63   24.26
 -11  -3  17  160.32   27.30
 -11   3  17  310.34   42.26
 -11   3  17  274.86   22.21
 -11   3  17  234.73   36.08
 -11   3  17  245.12   41.32
 -11   3  16    6.28    9.16
 -11   3  16   22.44   20.59
 -11  -3  16   -1.39   12.03
 -11   3  16   10.39    7.04
 -11   3  16   25.27   23.20
 -11  -3  16   18.05   15.40
 -11   3  15    5.82    9.06
 -11   3  15   36.61   23.12
 -11  -3  15    1.48   13.98
 -11   3  15    7.50    6.50
 -11  -3  15   24.45   15.69
  11   3 -15    1.59    5.91
 -11   3  15    6.66   21.32
 -11   3  15   -3.72   18.70
 -11   3  14    0.52    8.56
 -11  -3  14    4.55   12.77
 -11   3  14    0.93   15.24
 -11  -3  14    6.69   13.24
 -11   3  14    1.08    5.71
  11   3 -14   -0.44    5.96
 -11   3  14  -10.40   22.63
 -11   3  14   -9.86   21.05
 -11   3  13   58.10   14.67
 -11   3  13  113.12   25.41
 -11  -3  13  105.21   21.99
 -11   3  13  117.32   13.56
 -11  -3  13   82.49   19.07
 -11   3  13   95.68   26.62
  11   3 -13   77.67   14.91
 -11   3  13   99.04   29.84
 -11   3  12   -0.45    6.75
  11   3 -12   10.71   12.65
 -11   3  12    3.07   18.90
 -11  -3  12   13.79   13.47
 -11  -3  12   34.22   12.52
 -11  -3  12    8.13    8.77
 -11   3  12   -0.87   12.52
 -11   3  12   13.74    6.53
 -11   3  12    3.09   15.30
 -11   3  11    2.43    6.63
 -11   3  11    5.04   16.68
 -11   3  11   15.72   13.98
  11   3 -11   26.21   15.46
 -11  -3  11   11.57   11.96
 -11   3  11   11.73    6.32
 -11  -3  11   23.76   10.22
 -11  -3  11    9.81    8.75
 -11   3  11    9.81   15.23
  11   3 -10    3.59   12.04
 -11  -3  10    4.69    7.30
 -11   3  10    3.07   11.69
 -11   3  10    2.92    3.26
 -11   3  10   11.41   15.59
 -11  -3  10    4.73    9.69
 -11   3  10    1.68    4.65
 -11  -3  10   10.63    8.19
 -11   3  10    1.82   16.22
 -11   3   9  116.35   25.63
  11   3  -9   96.11   21.15
 -11  -3   9   93.21   15.31
 -11  -3   9  136.06   13.08
  11  -3  -9  114.69   18.03
 -11   3   9  140.16   13.24
 -11  -3   9  115.18   15.43
 -11   3   9  109.11   25.52
 -11   3   9   99.97   12.06
 -11   3   8    9.46   14.21
 -11  -3   8    4.48    6.26
 -11   3   8    6.68   12.83
  11   3  -8    2.02   11.63
 -11  -3   8    8.74    5.12
 -11  -3   8    5.93    3.68
 -11   3   8    3.62    3.19
  11  -3  -8    4.33    1.55
  11  -3  -8    5.14    6.92
  11   3  -8    0.40    5.65
 -11   3   8    5.37   13.30
 -11   3   8    3.71    2.24
  11   3  -8    8.35   10.76
 -11   3   7 1451.17  153.34
 -11   3   7 2045.33  143.50
 -11   3   7 1491.19  153.96
  11   3  -7 1984.27  158.87
 -11  -3   7 3271.24  149.59
  11  -3  -7 2700.87  153.10
 -11   3   7 2457.76  159.02
  11   3  -7 2030.18  149.06
  11   3  -7 1890.36  149.39
  11  -3  -7 2468.78  148.03
 -11  -3   7 3130.74  146.23
 -11   3   7 2132.44  156.43
 -11  -3   7 1875.86  146.79
 -11   3   7 2166.32  141.85
  11  -3  -7 2307.17  140.47
  11   3  -7 1438.80  151.45
 -11  -3   6  116.90   16.65
 -11   3   6   95.70   19.40
 -11   3   6   58.21   17.52
 -11  -3   6  155.97   13.96
  11   3  -6   89.55   21.86
 -11   3   6   91.51   10.34
  11  -3  -6  129.15   16.49
  11   3  -6   90.53   13.55
  11   3  -6   72.20   17.27
 -11  -3   6  158.39   12.72
  11   3  -6   84.33   14.48
 -11   3   6   53.95   18.41
  11  -3  -6  131.11   14.11
  11  -3  -6  104.23    8.41
 -11   3   5    9.71   10.55
  11   3  -5   24.40    7.64
  11   3  -5   16.29    9.96
  11  -3  -5   32.66    6.60
 -11  -3   5   24.73    8.46
  11  -3  -5   36.43    8.67
  11   3  -5   22.49    7.15
 -11  -3   5   35.63    5.72
 -11  -3   5   36.15    6.63
 -11   3   5   22.64    4.48
  11  -3  -5   24.53    3.25
 -11  -3   4  221.57   15.88
  11  -3  -4  151.64   12.89
 -11  -3   4  238.00   16.68
  11  -3  -4  208.65   16.86
  11   3  -4  138.83   16.59
  11  -3  -3  391.30   27.93
 -11  -3   3  416.37   27.41
  11  -3  -3  330.74   25.13
  11   3  -3  309.00   27.75
  11  -3  -3  364.99   24.87
  11  -3  -2   12.71    3.14
  11  -3  -2   12.14    3.44
  11   3  -2   12.66    3.86
  11  -3  -2   18.05    7.49
  11  -3  -2   18.24    4.94
 -11  -3   2   17.96    3.97
  11  -3  -1  130.97   11.52
  11   3  -1  128.27   11.70
  11  -3  -1  125.23   13.61
  11  -3   0    2.65    2.96
  11   3   0    4.23    2.17
  11   3   0    3.29    2.27
  11  -3   0    8.47    6.59
  11   3   1   32.61    4.11
  11  -3   1   36.11    6.05
 -11  -3  -1   43.63    5.51
  11   3   1   41.09   12.14
  11  -3   1   17.68    7.30
  11   3   1   35.77    4.48
 -11   3  -1   42.48    5.06
  11   3   2    3.91    2.02
  11   3   2    2.69    1.43
  11   3   2    2.76    1.63
 -11  -3  -2    3.08    2.78
 -11   3  -2    7.69    2.98
  11  -3   2    5.90    4.28
  11   3   3 2002.37  133.48
  11  -3   3 2106.82  139.84
  11   3   3 2076.78  134.09
 -11  -3  -3 2096.57  137.26
  11   3   3 2221.48  135.32
  11   3   4   25.48   12.06
 -11  -3  -4    7.28    3.66
 -11   3  -4   22.16   12.87
  11   3   4    9.47    2.71
  11   3   4   23.23    6.19
 -11   3  -5  152.52   22.54
  11  -3   5  177.10   18.69
  11  -3   5  159.60   15.86
  11   3   5  112.98   16.35
  11  -3   5  115.22   15.55
  11   3   5  208.60   15.89
  11   3   5  189.66   21.65
  11   3   5  162.20   20.35
 -11  -3  -5  119.35   14.18
  11   3   5  136.09   11.75
 -11  -3  -6  120.73   16.51
 -11   3  -6  113.58   11.97
 -11  -3  -6   75.25   11.38
  11   3   6   96.40   18.33
  11   3   6   88.62    8.65
  11   3   6   88.67   18.44
  11  -3   6  114.98   15.08
  11  -3   6   69.94   12.59
  11   3   6   66.39   13.45
  11   3   6  132.55   12.88
 -11   3  -6   99.50   20.33
 -11   3  -6  113.18   12.63
  11   3   7   81.57   18.93
  11   3   7  114.07   11.50
  11  -3   7   76.09   11.65
  11   3   7   55.98    6.54
 -11  -3  -7   42.40    9.26
 -11  -3  -7   67.91   14.17
 -11   3  -7   62.17   18.51
  11   3   7   92.12   11.48
  11   3   7   45.60   11.05
  11  -3   7   44.96   10.52
 -11   3  -7   73.23   10.11
  11   3   7   76.73   18.68
  11   3   8   34.15   18.78
  11   3   8    4.95    6.31
 -11   3  -8   12.22    6.12
  11  -3   8   17.89    7.83
 -11  -3  -8   19.35   12.08
  11   3   8   20.05    6.80
  11   3   8    8.81    2.60
  11   3   8   17.39    7.62
  11  -3   9  265.78   28.03
  11  -3   9  248.87   32.37
  11   3   9  247.04   33.90
  11   3   9  267.21   26.40
  11   3   9  366.92   26.68
  11  -3  10  126.86   23.74
  11  -3  10   87.83   16.72
  11   3  10  149.56   15.99
  11   3  10  115.61   16.41
  11   3  10  100.62   26.04
  11   3  10   94.97   26.94
  11  -3  11   77.11   21.98
  11   3  11  138.01   30.06
  11  -3  11   76.67   15.69
  11   3  11   82.69   15.69
  11   3  11  109.22   27.98
  11   3  11  100.26   14.04
  11   3  12  121.40   30.48
  11  -3  12  109.54   18.52
  11   3  12  142.33   16.64
  11  -3  12   95.09   24.38
  11   3  12  100.91   16.38
 -11   3 -12   81.45   11.10
  11  -3  13  248.75   38.70
  11   3  13  319.98   42.99
  11  -3  13  301.77   31.87
  11   3  13  306.43   38.23
 -11   3 -13  217.02   22.50
  11   3  13  360.37   32.02
  11   3  14   74.47   24.98
  11  -3  14   42.56   19.60
  11   3  14   29.91   10.72
  11   3  14   28.90   12.51
  11   3  15  164.87   27.43
  11   3  15  268.98   22.58
  11  -3  15   83.89   20.24
  11   3  15  163.56   20.51
  11   3  15  100.56   12.81
 -11   3 -15   82.39   11.43
  11  -3  15  188.17   30.66
  11   3  16    9.27   20.82
  11  -3  16    2.79   12.21
  11   3  16   -6.65   11.22
  11   3  16   18.51   11.20
  11   3  16    0.57    5.08
  11   3  17    6.50    9.39
  11   3  17   32.60   12.43
  11   3  17    2.99    5.18
  11   3  17   15.36   17.78
  11  -3  17   10.66   11.11
  11   3  18   33.99    9.16
  11   3  18   -1.20   14.32
  11   3  18   17.23    5.73
  11  -3  18   11.36    9.72
  11  -3  19   96.82   15.57
  11   3  19  168.04   14.70
 -11  -5  19   -1.77    5.85
 -11  -5  19   10.44    5.60
 -11  -5  19    1.34    6.65
 -11  -5  18    2.60    8.72
 -11   5  18   -7.36   19.13
 -11  -5  18   11.52    7.03
  11   5 -17   52.48    8.60
 -11   5  17   -4.54   26.01
  11   5 -16    0.61    4.36
 -11   5  16   55.22   24.99
 -11   5  15   42.08   22.60
 -11   5  15   35.03   16.52
  11   5 -15    7.81    6.45
 -11   5  14   12.90   22.08
 -11   5  14   22.52   15.89
  11   5 -14   14.75    8.07
  11   5 -13   21.04   16.20
 -11  -5  13   16.00   11.09
 -11   5  13    4.79   23.03
  11   5 -13   20.18    8.77
 -11   5  13   13.46   15.06
 -11   5  12  -13.83   23.36
  11   5 -12    1.62    6.75
 -11  -5  12    2.83    9.29
  11   5 -12    0.84   11.62
 -11   5  12    6.58   12.08
 -11   5  11   37.98   27.20
  11   5 -11   44.67   18.50
 -11  -5  11   43.75   13.94
 -11   5  11   18.29    7.51
 -11   5  11   69.99   18.84
 -11   5  10   -6.41   21.17
  11   5 -10    2.29   13.16
 -11  -5  10   -0.52    9.08
 -11   5  10    0.76    4.60
 -11   5  10   -1.47   11.20
 -11   5   9    8.48   19.86
 -11   5   9    9.71    3.95
 -11   5   9    7.43    5.52
 -11  -5   9    9.61    8.74
 -11   5   9   18.59   13.14
 -11   5   8   11.05   18.39
 -11   5   8    0.68   11.20
 -11   5   8   -1.30    4.41
  11   5  -8   -1.20    9.68
  11   5  -8    3.33   18.07
 -11  -5   8   -3.10    7.63
 -11   5   8    0.21    2.70
 -11   5   7 1068.86   71.48
 -11  -5   7  841.73   44.34
 -11   5   7  770.69   37.70
 -11   5   7 1000.20   36.40
 -11   5   7  900.20   54.45
  11   5  -6    7.76   10.50
 -11   5   6   51.65    8.74
 -11   5   6   74.75   22.60
 -11   5   6   67.68    8.65
  11   5  -6   27.01   20.03
 -11   5   6   49.32   15.30
 -11  -5   6   42.94   10.74
 -11   5   6   13.02    5.54
  11   5  -6   51.54   15.32
 -11   5   5  153.78   26.33
 -11  -5   5  117.08   15.84
 -11   5   5  149.54   13.85
  11   5  -5   85.87   19.59
 -11   5   5  130.65   14.32
  11   5  -5  103.45   25.76
 -11   5   5   87.37   12.41
 -11   5   5  113.04   19.72
  11   5  -5  120.52   19.19
 -11  -5   4    3.27    4.81
  11   5  -4    3.16   10.27
 -11   5   4   11.97    9.74
  11   5  -4   -0.50    3.49
  11   5  -4    0.88    6.50
 -11   5   4    0.45    3.53
 -11   5   4    0.39    3.26
 -11   5   4   -1.25   10.71
 -11   5   4    0.87    3.05
  11   5  -4    3.99   13.26
  11   5  -3   83.95   15.08
  11   5  -3   22.55    9.09
  11   5  -3   33.54    6.54
 -11   5   3   58.70   12.51
  11   5  -3   43.60   15.06
 -11  -5   3   25.40    7.35
 -11   5   3   39.85    6.95
 -11   5   3   41.85    6.96
 -11   5   3   33.25   12.71
  11   5  -3   70.04   26.44
  11   5  -2    2.10    6.09
 -11   5   2   -0.99    8.21
  11  -5  -2    5.12    3.37
 -11   5   2    4.98    3.37
 -11  -5   2    2.21    4.46
 -11   5   2    3.45    3.14
 -11   5   2    1.91    8.70
 -11   5   1   86.49   15.67
  11  -5  -1   74.58   10.03
 -11   5   1   77.90   14.13
 -11  -5   1   64.42   10.04
 -11   5   1  101.26   10.72
  11  -5  -1   77.99    8.06
 -11   5   1  109.75   10.43
  11   5  -1   46.15   12.86
  11   5  -1   61.30   11.62
  11  -5   0   38.46    7.57
 -11   5   0   33.19   11.23
  11   5   0   38.67    9.16
  11   5   0   26.48   12.24
 -11   5   0   51.63   12.59
 -11  -5   0   49.06    7.97
 -11   5  -1   34.18   10.97
  11  -5   1   30.33    7.13
 -11  -5  -1   34.01    6.59
 -11   5  -1   47.38    7.22
 -11   5  -1   33.99   10.82
  11   5   1   29.41    7.68
 -11   5  -1   61.51    7.58
 -11   5  -1   39.81    7.40
  11   5   1   31.09   13.32
 -11   5  -2    1.25    2.48
 -11   5  -2    9.69    8.51
  11   5   2    7.25    8.94
 -11   5  -2    0.19    3.37
  11   5   2    5.56    4.96
  11   5   2   15.25    9.04
 -11   5  -2    2.84    7.84
  11   5   2    1.89    4.90
 -11   5  -2    1.54    3.58
 -11   5  -2    2.42    4.20
  11   5   3  589.06   54.64
 -11   5  -3  992.40   56.98
  11   5   3  937.11   57.92
  11   5   3  787.34   56.48
 -11   5  -3  551.81   58.86
  11   5   3  782.53   53.76
 -11   5  -3 1054.56   56.61
 -11   5  -3  872.63   58.12
  11   5   3  542.13   56.70
  11   5   4   49.17    9.55
 -11   5  -4   39.63   13.55
 -11   5  -4   66.98   11.17
 -11   5  -4   79.61   10.31
  11   5   4   84.74   12.69
  11   5   4   64.57    9.47
  11   5   4   82.46   13.69
  11   5   5  100.73   13.69
 -11   5  -5  131.74   14.53
  11   5   5  173.90   16.99
  11   5   5  116.63   13.28
 -11   5  -5  133.50   14.32
 -11   5  -5  138.03   16.68
  11   5   5  126.82   18.00
  11   5   6   41.58   13.80
  11   5   6   20.45    6.85
 -11   5  -6   24.14    7.93
  11  -5   6   22.50    7.45
 -11   5  -6   30.76    7.04
  11   5   6   39.49   10.28
  11   5   7   52.98    9.51
  11   5   7   82.76   18.02
  11   5   7   85.96   17.34
  11  -5   7   67.09   12.17
 -11   5  -7   79.25   10.80
  11   5   7  102.42   14.29
 -11   5  -8    9.34    4.82
  11   5   8    8.33    5.18
  11   5   8    9.54    9.59
  11   5   8    9.26    6.67
  11  -5   8    8.47    6.83
  11   5   8   29.82   16.98
  11   5   9  120.68   23.89
  11  -5   9  104.44   15.73
 -11   5  -9   97.80   11.93
  11   5   9   71.37   11.01
  11   5   9  140.02   17.38
  11   5   9  100.05   13.26
 -11   5  -9   79.61   13.69
  11   5   9  115.23   22.14
  11   5  10   42.56   22.24
  11   5  10   50.26   21.33
 -11   5 -10   -0.22    2.97
  11   5  10   -1.86    9.80
  11   5  10    1.38    6.44
 -11   5 -10    0.78    4.66
  11  -5  10   -0.41    7.47
  11   5  11   54.07   23.13
 -11   5 -11    3.61    3.58
  11  -5  11    8.06    8.03
  11   5  11   12.89   11.34
  11   5  11   10.67    8.18
 -11   5 -11    7.77    5.38
  11   5  11   69.04   21.81
  11  -5  12   24.12    9.79
  11   5  12   60.69   22.18
  11   5  12   33.21   11.85
  11   5  12   18.39    7.62
 -11   5 -12   13.07    5.78
  11   5  12   72.07   24.35
  11   5  13  230.30   21.61
 -11   5 -13  202.04   20.33
  11   5  13  222.94   32.10
  11   5  13  268.52   33.97
  11   5  14   24.22    7.25
 -11   5 -14   15.66    4.92
 -11   5 -15    7.15    4.85
  11   5  15   18.66    9.17
  11   5  15   15.93    5.98
 -11   5 -15    9.83    3.42
  11   5  16   40.28    9.21
  11   5  16   29.92    6.28
  11  -5  16   12.22    9.44
 -11   5 -16   15.58    4.45
  11   5  17   24.46   14.19
  11   5  17   26.05    7.66
  11  -5  17    4.49    6.34
  11  -5  18   -1.70    3.91
 -11   7  17   27.71    6.94
 -11  -7  17   18.64    4.38
 -11   7  17   26.13    6.44
 -11  -7  16    4.03    3.91
  11   7 -16    1.94    3.02
 -11   7  16    6.70    7.40
 -11   7  16    5.57    8.54
 -11   7  15   -6.36    8.89
 -11   7  15  -15.92   13.15
 -11  -7  15    4.70    5.00
  11   7 -15    5.86    4.35
 -11  -7  14    7.05    5.84
 -11   7  14   22.02   10.80
  11   7 -14    5.45    4.84
 -11   7  13   45.56   14.33
  11   7 -13   42.61    8.51
 -11  -7  13   34.17    9.14
 -11  -7  12    7.48    6.51
 -11   7  12    3.15   11.37
  11   7 -12    3.34    5.38
  11   7 -11   17.74   12.30
 -11   7  11   18.33   14.29
 -11  -7  11   20.40    8.41
 -11   7  10   14.72   15.55
 -11   7  10    8.15    6.25
 -11  -7  10    9.34    7.63
  11   7 -10   20.43   11.83
 -11   7   9   68.60   12.65
 -11   7   9   69.98   10.54
 -11   7   9   70.33   21.03
  11   7  -9   92.14   14.78
 -11  -7   9   57.71   12.43
  11   7  -9   98.10   19.46
 -11   7   8   73.63   21.09
  11   7  -8   67.95   16.68
  11   7  -8   41.27   15.82
 -11   7   8   75.14   13.02
 -11   7   8   74.50   10.69
 -11  -7   8   44.70   11.71
 -11   7   7  108.89   23.97
  11   7  -7  105.76   19.31
 -11   7   7  156.06   20.65
 -11   7   7  108.96   15.75
 -11   7   7  118.58   13.98
 -11  -7   7   73.67   14.01
  11   7  -7   82.70   19.41
  11   7  -6   24.66   12.46
  11   7  -6   24.99   12.77
 -11   7   6   21.40   14.75
 -11  -7   6   13.79    7.30
 -11   7   6   23.86   13.09
 -11   7   6   19.83    7.77
 -11   7   6   34.81    7.70
 -11   7   5   35.49   15.11
 -11   7   5   34.03   14.34
 -11   7   5   47.92    9.04
  11   7  -5   33.13   12.81
 -11   7   5   42.78    9.22
 -11   7   5   31.24    7.47
 -11  -7   5   24.70    8.51
  11   7  -5   41.95   13.15
 -11   7   4  109.42   19.14
 -11   7   4   92.03   19.03
  11   7  -4  119.79   19.97
  11   7  -4   80.45   16.87
 -11   7   4  114.08   13.96
 -11  -7   4   65.84   12.11
 -11   7   4  100.11   12.27
 -11   7   4  120.57   13.86
 -11   7   3   -1.80   12.50
  11   7  -3    2.43    7.72
  11   7  -3   -0.42   11.22
 -11   7   3    7.80    5.21
 -11  -7   3    4.04    4.83
 -11   7   3    2.72    8.98
 -11   7   3    4.07    4.90
 -11   7   3    5.83    3.97
  11   7  -3    6.64   13.52
  11   7  -2    1.87    7.55
  11   7  -2    4.35    9.04
 -11   7   2    1.05    4.34
 -11   7   2   -4.55   13.38
  11   7  -2    6.57   12.21
 -11   7   2    2.59    3.43
 -11   7   2    2.39    7.84
  11   7  -2   -3.50   18.29
  11   7  -1   94.18   16.05
 -11   7   1   32.15   10.83
 -11   7   1   70.03   15.26
  11   7  -1   63.16   16.18
 -11   7   1   65.87    9.07
  11   7  -1   38.81   12.02
 -11   7   1   58.24    9.74
  11   7  -1   76.02   21.50
 -11   7   0    2.91    9.16
 -11   7   0   -1.97    6.26
  11   7   0   17.16   11.73
  11   7   0    2.20    6.94
  11   7   0   10.16   11.03
 -11   7   0   -1.72    4.73
 -11   7   0   -1.99    4.57
 -11   7  -1    3.36    7.02
  11   7   1    3.44    7.42
  11   7   1  -10.80   15.92
 -11   7  -1   11.49    5.13
 -11   7  -1   11.61   11.31
  11   7   2   13.45    8.48
 -11   7  -2   11.15    7.34
 -11   7  -2   17.40   11.94
  11   7   2    2.55   14.44
 -11   7  -2   21.79    6.17
 -11   7  -3  129.79   22.62
  11   7   3  121.31   21.47
 -11   7  -3  213.35   16.70
 -11   7  -3  184.39   16.96
 -11   7  -3  103.37   16.52
  11   7   3  107.27   17.52
 -11   7  -4    8.24    6.77
  11   7   4   17.65    8.15
 -11   7  -4   29.48    7.27
  11   7   4   24.82   15.08
 -11   7  -4   27.67    6.68
 -11   7  -4    9.18   12.23
 -11   7  -5   95.80   16.67
 -11   7  -5  182.30   17.46
  11   7   5  149.36   23.30
 -11   7  -5  206.16   17.33
  11   7   5  136.72   17.72
  11   7   6   29.99   12.64
 -11   7  -6   35.71    8.09
  11   7   6   48.26   16.36
 -11   7  -6   37.40    7.97
 -11   7  -6   21.31    9.56
  11   7   6   21.24   13.02
 -11   7  -7   16.61    9.22
 -11   7  -7   23.05    6.88
 -11   7  -7   21.67    5.73
  11   7   7   39.03   15.93
  11   7   7   32.03   13.77
  11   7   7   15.58   12.94
  11   7   8   33.61   15.34
 -11   7  -8   16.41    9.12
 -11   7  -8   16.90    6.01
 -11   7  -8   10.39    4.13
  11   7   8   23.37   15.37
  11   7   8   32.45   15.25
  11   7   9   62.64   17.28
 -11   7  -9   35.62   11.47
 -11   7  -9   55.89    8.90
  11   7   9   58.00   17.43
  11   7   9   61.16   17.49
 -11   7  -9   63.87    9.96
 -11   7 -10   18.24   10.07
  11   7  10   32.09   14.10
  11   7  10   23.83   14.06
  11   7  10    1.27   13.86
 -11   7 -10    9.31    5.52
 -11   7 -10    7.03    4.41
 -11   7 -11   21.98    9.96
 -11   7 -11   18.12    4.90
  11   7  11   41.96   13.54
 -11   7 -11   23.16    6.47
  11   7  11   25.30   14.76
  11   7  12   28.47   13.94
 -11   7 -12   13.98    3.84
  11   7  12   28.70   11.01
 -11   7 -12   23.04    8.86
 -11   7 -12   23.20    5.41
  11   7  13   19.79   12.95
 -11   7 -13   20.94    7.61
  11   7  13   32.22   10.68
 -11   7 -13   31.61    5.71
 -11   7 -14    7.46    5.02
  11   7  14   10.02   11.02
  11   7  14    6.77    7.26
 -11   7 -14   11.42    3.34
 -11   7 -14   11.81    4.12
  11   7  15    7.07    5.81
 -11   7 -15   19.87    3.98
  11   9 -13    4.22    1.94
  11   9 -13    2.69    1.71
  11   9 -12    2.38    2.94
  11   9 -12    1.79    1.90
  11   9 -11   15.81    4.67
  11   9 -11   10.52    3.04
  11   9 -10   -0.39    3.49
  11   9 -10    2.23    2.42
  11   9  -9    2.60    4.40
  11   9  -9    6.39    2.86
  11   9  -8    8.21    7.53
  11   9  -8   18.00    3.80
  11   9  -8   12.66    5.82
 -11   9   8   16.87    4.24
  11   9  -7   16.60    9.04
 -11   9   7   29.98    5.79
  11   9  -7   24.02    7.04
 -11   9   7   29.65    6.32
  11   9  -7   27.76    4.47
  11   9  -6   14.89    8.88
 -11   9   6   17.74    8.52
 -11   9   6   22.38    5.44
  11   9  -6   13.29    9.04
  11   9  -6   19.31    3.83
  11   9  -6   19.98    6.53
 -11   9   6   14.98    5.30
 -11   9   5   32.37   10.51
 -11   9   5   33.75    6.79
  11   9  -5   26.35   10.52
  11   9  -5   30.31   14.93
  11   9  -5   27.78    7.10
  11   9  -5   26.08   10.24
 -11   9   5   28.82    6.79
  11   9  -4    4.51    3.41
 -11   9   4    1.21    8.24
 -11   9   4    6.13    4.39
  11   9  -4    1.56    7.89
  11   9  -4    4.66   12.46
  11   9  -4    3.06    4.25
  11   9  -4    0.81    7.54
 -11   9   4    3.09    4.25
  11   9  -3   34.25    9.91
  11   9  -3   25.67   10.08
  11   9  -3   35.81    5.91
  11   9  -3   13.97   14.23
 -11   9   3   35.91   11.79
  11   9  -3   21.77    6.07
 -11   9   3   40.25    7.40
 -11   9   3   40.33    7.71
  11   9  -2    1.71   12.26
 -11   9   2   11.98   10.29
  11   9  -2    5.45    6.77
  11   9  -2   -0.77   10.13
 -11   9   2    4.11    4.17
 -11   9   2    6.59    3.28
  11   9  -2   10.01    3.48
 -11   9   2   10.67    5.89
  11   9  -1    0.38   10.93
 -11   9   1   12.18    5.98
  11   9  -1   13.34    3.70
 -11   9   1    7.74    9.54
  11   9  -1    7.16   12.35
  11   9  -1    7.89    6.85
 -11   9   1   12.94    5.31
 -11   9   1    9.94    3.74
 -11   9   0    6.47    9.85
  11   9   0    1.49   10.21
 -11   9   0    8.13    5.05
  11   9   0   -0.54   12.23
 -11   9   0    5.01    3.48
 -11   9  -1   51.81   14.49
  11   9   1   61.45   14.88
 -11   9  -1   52.34    8.86
 -11   9  -1   48.99    7.38
  11   9   1   45.44   15.38
 -11   9  -1   60.32   10.30
  11   9   2   19.65   12.03
 -11   9  -2   16.41   10.88
 -11   9  -2   16.40    6.52
 -11   9  -2   12.91    5.82
  11   9   2   19.17   12.79
 -11   9  -2   19.51    4.93
  11   9   3    2.94   10.55
 -11   9  -3    7.46    3.86
 -11   9  -3    7.56    5.10
  11   9   3   16.01   13.12
  11   9   4   15.57   11.56
 -11   9  -4   23.07    5.44
 -11   9  -4   15.62    5.85
 -11   9  -4   17.83    5.80
 -11   9  -5   17.53    5.84
 -11   9  -5   16.25    5.23
  11   9   5   15.76   12.08
 -11   9  -5   16.07    4.99
 -11   9  -6   -1.25    3.30
 -11   9  -6    0.20    3.83
  11   9   6    2.57    9.50
 -11   9  -6   -2.16    3.81
  11   9   7   19.20   12.34
 -11   9  -7    7.75    4.37
 -11   9  -7    3.23    3.79
  11   9   7   16.29   10.20
 -11   9  -7    4.50    2.79
 -11   9  -8    2.84    3.32
 -11   9  -8    4.87    3.57
  11   9   8   10.61    8.57
  11   9   9   66.98   12.60
 -11   9  -9   19.11    4.55
  11   9   9   25.95    8.97
 -11   9  -9   20.34    4.81
  11   9   9   72.98   17.33
 -11   9 -10   -0.46    1.99
  11   9  10    0.97    5.70
 -11   9 -10   -0.27    2.80
  11   9  10   10.93    7.92
 -11   9 -11    1.04    1.52
  11   9  11    2.93    4.24
 -11   9 -11    2.88    2.44
 -11   9 -11    4.04    2.80
 -11   9 -12    1.81    2.03
 -11   9 -12    2.35    1.77
  11   9  12    6.09    4.49
 -11  11   4    0.37    1.40
 -11  11   3   -0.08    1.41
 -11  11   3    0.43    1.68
  11  11  -2    2.29    4.50
 -11  11   2    1.51    1.84
 -11  11   2    3.35    2.22
 -11  11   1    8.44    2.74
 -11  11   1    5.55    2.36
  11  11  -1    8.38    5.02
  11  11   0    4.31    4.80
 -11  11   0    2.52    2.00
 -11  11  -1    0.72    2.16
 -11  11  -1    1.81    2.16
  11  11   1    1.69    1.51
  11  11   1   -2.47    5.04
 -11  11  -2    3.89    2.39
 -11  11  -2    2.85    2.26
  11  11   2    0.22    4.87
  11  11   2    6.89    5.32
  11  11   3   31.26    6.92
 -11  11  -3   28.48    4.24
 -11  11  -3   24.48    3.87
 -11  11  -4    4.17    2.21
 -11  11  -4    5.46    1.84
 -12   0  21   21.34   16.57
 -12   0  20   28.61    8.08
 -12   0  20   32.36   19.51
 -12   0  19   -0.30    5.82
 -12   0  19   -9.33   17.83
 -12   0  18   67.92   25.29
 -12   0  18   80.99   15.95
 -12   0  18   69.95   12.95
 -12   0  17    0.63    4.65
 -12   0  17   -9.78   14.66
 -12   0  17    3.52   28.32
 -12   0  17    2.64    8.04
 -12   0  16   45.54   31.27
 -12   0  16   25.77   10.72
 -12   0  16   39.67    9.69
 -12   0  16   79.28   22.09
 -12   0  15   19.43   22.05
 -12   0  15   -1.93    7.45
 -12   0  15   -1.89    6.38
 -12   0  15   20.71   16.16
 -12   0  14  179.32   24.11
 -12   0  14  141.15   31.24
 -12   0  14  113.59   16.52
 -12   0  14   98.13   15.77
 -12   0  14  112.49   23.57
 -12   0  13   11.65   11.13
 -12   0  13   -1.85   15.04
 -12   0  13   -0.79    5.62
 -12   0  13    2.60   10.26
 -12   0  12  281.70   38.89
 -12   0  12  255.31   28.15
 -12   0  12  320.05   35.35
 -12   0  12  312.73   32.12
 -12   0  11   -1.75    8.50
 -12   0  11    0.74    5.53
 -12   0  11   -2.22    9.61
 -12   0  10  547.93   48.22
 -12   0  10  486.74   58.35
 -12   0  10  509.97   46.01
 -12   0  10  519.43   49.73
  12   0  -9    1.93    9.18
 -12   0   9   -0.38    7.82
 -12   0   9    0.34    5.05
 -12   0   9    0.44    3.39
  12   0  -9    4.42   10.63
 -12   0   9   -0.80   15.43
 -12   0   9    1.36    7.76
 -12   0   8 2834.03  174.81
 -12   0   8 2137.73  182.46
  12   0  -8 2247.73  187.63
 -12   0   8 2495.39  193.77
  12   0  -7    0.82    7.92
 -12   0   7   -0.32    3.94
 -12   0   7    0.15    1.11
 -12   0   6  489.97   32.75
 -12   0   6  456.88   29.49
 -12   0   5    0.41    1.22
  12   0  -5    0.44    4.78
 -12   0   5    0.63    3.00
 -12   0   4 2790.21  167.45
  12   0  -4 2242.91  170.86
  12   0  -3   -0.10    1.49
 -12   0   3    0.14    1.37
 -12   0   2  101.70    8.06
  12   0  -2   99.97    7.59
 -12   0   1   -0.46    1.79
  12   0  -1   -0.08    1.22
  12   0   0   38.29    3.92
 -12   0   0   39.19    4.90
  12   0   1   -0.11    1.60
 -12   0  -1   -0.29    2.56
  12   0   1    0.66    1.73
  12   0   2 3248.46  203.37
 -12   0  -2 3182.45  204.15
  12   0   3    1.53    4.21
  12   0   4  456.82   36.33
 -12   0  -5   -0.23    1.45
  12   0   5   -1.10    7.68
  12   0   5    1.14    2.84
 -12   0  -6 1746.04  108.67
  12   0   6 1508.21  119.25
  12   0   6 1704.28  111.13
  12   0   7    7.05   10.62
  12   0   7   23.43   11.53
  12   0   7    0.73    4.81
  12   0   7   -0.82   12.10
 -12   0  -7   -0.71    1.64
  12   0   7    0.49    2.72
  12   0   8  729.08   56.76
  12   0   8  572.53   42.09
  12   0   8  404.70   55.54
  12   0   8  400.16   42.84
  12   0   8  877.66   52.51
 -12   0  -8  571.21   39.94
  12   0   8  778.12   47.63
 -12   0  -8  612.30   39.61
  12   0   9   29.60   13.32
  12   0   9   -0.66   11.37
  12   0   9   -0.33    6.47
  12   0   9   42.90   17.71
  12   0  10   66.03   13.74
  12   0  10   84.76   22.71
  12   0  10  147.77   24.90
  12   0  10  130.53   17.09
  12   0  11   13.98   17.69
  12   0  11   38.69   14.88
  12   0  11    0.82    7.78
  12   0  11   32.13   21.85
  12   0  12  456.66   47.46
  12   0  12  660.81   49.17
  12   0  13   -1.96   13.96
  12   0  13   17.41   24.07
  12   0  13   -2.87   10.82
  12   0  14   28.09   14.29
  12   0  14   22.54   12.58
  12   0  15    3.27   10.82
  12   0  15    4.38   10.95
  12   0  16  120.68   16.98
  12   0  16  108.60   19.57
  12   0  17   -3.40    8.46
  12   0  17    9.74   10.43
  12   0  18  284.12   25.11
  12   0  18  212.27   25.98
  12   0  19    2.81    7.75
  12   0  19    3.45    9.70
  12   0  20   24.02   11.42
  12   0  20   30.69   11.30
 -12   2  20   28.68   12.14
 -12   2  20   14.10   16.42
 -12  -2  20    5.11    5.65
 -12  -2  20    2.76    7.10
 -12   2  19   15.80   11.08
 -12   2  19   27.86   20.85
 -12   2  19    4.75    5.25
 -12  -2  19    7.17    7.18
 -12  -2  19   -0.87    8.78
 -12   2  18   41.25   14.44
 -12  -2  18  115.98   24.66
 -12  -2  18   54.85   14.08
 -12  -2  18   29.27   13.17
 -12   2  18   64.34   10.04
 -12   2  18  102.43   34.44
 -12   2  17   22.84   13.37
 -12  -2  17   30.35   13.21
 -12  -2  17   47.05   20.05
 -12   2  17   48.70   29.14
 -12   2  17   71.84   30.20
 -12   2  17   33.42    8.72
 -12   2  16   19.38   13.22
 -12  -2  16   50.04   21.23
 -12   2  16   28.66   30.96
 -12   2  16   40.72    9.32
 -12  -2  16   46.52   16.21
 -12   2  16   58.36   28.08
 -12  -2  15   -3.49   15.90
 -12   2  15   16.02   21.80
 -12   2  15   -3.04   10.82
 -12  -2  15   -2.15   12.00
 -12   2  15    9.73    6.08
 -12   2  15   -1.12   21.55
 -12   2  14  148.27   34.33
 -12  -2  14  152.52   25.35
 -12   2  14  113.11   14.86
 -12  -2  14  153.01   22.34
 -12   2  14   95.09   26.93
 -12  -2  14  116.09   22.42
 -12  -2  13   11.23   12.05
 -12   2  13    5.67   18.04
 -12  -2  13    6.39   11.48
 -12  -2  13   13.64   10.55
 -12   2  13    3.69    5.07
 -12   2  13   -4.15   15.28
 -12   2  12    2.12   16.16
 -12  -2  12    6.89    9.90
 -12  -2  12    6.15   11.04
  12   2 -12    0.57    7.99
 -12  -2  12    8.47    9.60
 -12   2  12    3.26    5.11
 -12   2  12   10.71   16.09
 -12  -2  11   39.37   10.94
 -12  -2  11   -0.52    8.75
 -12   2  11   -1.95   15.49
  12   2 -11    5.12    8.68
 -12  -2  11    1.93   10.22
 -12   2  11   13.55   16.69
 -12  -2  11   -0.78    8.69
 -12   2  11    2.82    4.72
 -12  -2  10  117.74   14.82
 -12  -2  10  102.95   19.70
  12   2 -10  133.54   21.35
 -12   2  10   95.13   11.61
 -12  -2  10   95.38   14.92
 -12   2  10   83.49   22.84
 -12  -2  10  101.78   17.70
 -12  -2   9  105.94   19.76
 -12  -2   9  125.89   14.23
 -12  -2   9   88.64   15.60
 -12   2   9   98.22   24.28
 -12   2   9   90.07   10.84
  12  -2  -9  133.66   21.71
  12   2  -9   90.33   17.06
 -12  -2   9   94.05   14.68
 -12  -2   9  146.35   12.12
  12   2  -9  134.50   21.40
 -12   2   9   64.94   19.36
 -12   2   8  164.59   28.04
 -12   2   8  143.55   14.84
 -12  -2   8  179.73   23.93
  12  -2  -8  223.53   26.83
  12   2  -8  165.67   22.06
 -12  -2   8  168.99   18.92
 -12   2   8  113.51   24.01
 -12  -2   8  243.99   16.47
  12   2  -8  143.31   20.98
  12  -2  -8  228.85   24.54
  12   2  -8  188.86   25.97
  12  -2  -7   28.24   11.23
 -12   2   7   14.12   11.99
  12   2  -7   11.99    7.49
 -12  -2   7   19.53    8.95
 -12   2   7   14.13   14.20
  12   2  -7   13.34   10.69
 -12   2   7   16.73    3.92
 -12  -2   7   24.75    6.74
 -12  -2   7   17.14    9.34
 -12   2   7   17.31   12.24
  12   2  -7   15.57    8.48
 -12  -2   7   25.82    4.78
  12  -2  -7   35.14   11.05
  12   2  -6   25.96    8.06
  12  -2  -6   38.73   10.07
 -12  -2   6   25.64    6.65
 -12  -2   6   25.14    9.67
 -12  -2   6   28.06    5.01
 -12   2   6   17.40   11.70
  12  -2  -5   17.92    7.41
 -12  -2   5   17.29    3.69
 -12  -2   5   14.27    4.66
  12   2  -5   10.75    5.62
  12  -2  -4   67.70   10.25
 -12  -2   4   93.40    9.51
  12   2  -4   62.83    9.08
 -12  -2   4   93.18    8.16
  12  -2  -3    0.42    0.86
  12  -2  -3    0.28    1.18
  12   2  -3    2.41    3.24
  12  -2  -3   -0.17    4.10
 -12  -2   3    0.43    2.03
  12   2  -2   52.94    6.19
 -12  -2   2   67.69    6.14
  12   2  -2   49.81    5.52
  12  -2  -2   60.54    4.97
  12  -2  -2   56.39    4.86
 -12  -2   1    5.50    2.46
  12  -2  -1    5.84    1.94
  12   2  -1    4.70    2.01
  12  -2  -1   14.09   12.01
  12   2  -1    3.71    2.45
  12  -2  -1    6.11    2.44
  12  -2   0  145.48   12.32
  12   2   0  138.22   11.71
 -12  -2   0  172.51   12.78
  12  -2   0  184.13   18.71
  12  -2   0  191.00   13.74
  12   2   1   16.32    2.80
  12  -2   1   23.54   11.51
  12  -2   1   20.48    4.71
  12   2   2 1486.68   79.31
  12  -2   2 1024.24   62.46
 -12  -2  -2  973.97   56.06
  12  -2   2 1253.11   59.54
  12   2   2  706.39   53.54
  12   2   2  724.76   53.75
  12  -2   3  167.56   14.62
  12  -2   3  135.16   13.84
  12   2   3  133.78   10.18
 -12  -2  -3  124.44   11.87
 -12   2  -4  375.86   25.51
  12  -2   4  370.50   28.60
  12   2   4  383.07   26.45
  12  -2   4  307.02   29.09
 -12  -2  -4  379.76   33.75
 -12   2  -4  338.92   36.74
  12   2   4  329.40   24.07
 -12  -2  -4  299.43   26.05
 -12  -2  -5   40.94    7.20
  12   2   5   46.31    5.68
  12  -2   5   36.85    9.91
  12   2   5   53.46    6.86
  12  -2   5   49.07    8.60
 -12   2  -5   55.13   19.68
 -12  -2  -5   61.93   16.29
 -12   2  -5   54.77    6.89
  12   2   6  652.45   47.51
  12   2   6  565.89   38.11
  12   2   6  596.05   39.62
 -12   2  -6  543.92   54.02
 -12  -2  -6  465.15   40.90
  12  -2   6  589.17   42.52
 -12  -2  -6  520.63   46.59
  12  -2   6  444.94   45.24
  12   2   6  510.65   40.38
 -12   2  -6  643.42   40.19
  12  -2   7    3.62    9.29
  12   2   7   22.40   14.94
  12   2   7   36.41   17.15
 -12   2  -7   10.74    3.91
  12   2   7    9.31    2.94
  12  -2   7   12.70    5.61
 -12  -2  -7   17.21   13.74
 -12   2  -7   13.76   17.27
  12  -2   7    2.98    7.27
  12   2   7    8.56    9.72
  12   2   7    9.21    5.18
  12  -2   7    8.40    5.46
  12  -2   8   34.72   13.93
  12   2   8   55.16   18.16
  12  -2   8   38.77    9.02
  12   2   8   30.14    7.88
  12   2   8   29.96    4.74
  12  -2   9   19.99   13.51
  12   2   9   48.40   18.89
  12  -2   9   17.65    8.03
  12   2   9   13.93    7.40
  12   2   9   44.52   22.56
  12  -2  10   25.63   15.99
  12   2  10   54.29   20.75
  12   2  10   64.08   24.21
  12  -2  10    9.94    8.86
  12   2  10   19.34    8.23
  12  -2  11    1.75   14.38
  12   2  11   -0.51    6.27
  12   2  11    7.34    8.58
  12  -2  12  317.12   43.94
  12   2  12  282.35   26.73
  12   2  12  266.77   29.21
  12   2  12  401.44   44.66
  12   2  12  335.06   38.05
  12  -2  13    7.23   17.56
  12   2  13   74.30   23.67
  12   2  13   92.95   33.24
 -12   2 -13    4.18    3.57
  12   2  13    7.12    7.14
  12   2  13   -3.61   10.98
  12  -2  14   17.41   14.70
  12  -2  14   49.45   24.37
  12   2  14   42.32   10.72
  12   2  14   24.85   12.58
  12   2  15    7.16   19.69
  12  -2  15   44.90   24.34
  12   2  15   13.36    9.06
  12  -2  15    1.72   11.90
  12   2  15    4.05   11.70
  12  -2  16   46.09   15.30
  12   2  16   86.47   16.23
  12   2  16   48.25   19.53
  12   2  17    0.33   14.85
  12   2  17    6.54    8.91
  12   2  17    5.45    9.37
  12  -2  17    5.74   11.50
  12   2  18  130.42   14.90
  12   2  18  254.91   22.27
  12   2  18  238.27   22.80
  12  -2  18  105.54   18.45
[truncated: 783,154 more chars]
