# Supplementary material for: Design of an open-shell nitrogen-centered diradicaloid with tunable stimuli-responsive electronic properties
Source: Commun Chem. 2022 Oct 14;5:127. doi: 10.1038/s42004-022-00747-8 (PMC9814612; doi:10.1038/s42004-022-00747-8)
Supplement: Supplementary file 7 — Supplementary Data 4 [file 42004_2022_747_MOESM7_ESM.zip › Supplementary Data 4/Supplementary Data 4.cif]

data_exp_2148
_audit_creation_date               2021-07-22
_audit_creation_method
;
Olex2 1.2
(compiled 2018.05.29 svn.r3508 for OlexSys, GUI svn.r5506)
;
_shelx_SHELXL_version_number       '2017/1'
_audit_contact_author_address      ?
_audit_contact_author_email        ?
_audit_contact_author_name         ''
_audit_contact_author_phone        ?
_publ_contact_author_id_orcid      ?
_publ_section_references
;
Dolomanov, O.V., Bourhis, L.J., Gildea, R.J, Howard, J.A.K. & Puschmann, H.
 (2009), J. Appl. Cryst. 42, 339-341.

Sheldrick, G.M. (2015). Acta Cryst. A71, 3-8.

Sheldrick, G.M. (2015). Acta Cryst. C71, 3-8.
;
_chemical_name_common              ?
_chemical_name_systematic          ?
_chemical_formula_moiety           'C42 H50 N2 O2'
_chemical_formula_sum              'C42 H50 N2 O2'
_chemical_formula_weight           614.84
_chemical_melting_point            ?
loop_
  _atom_type_symbol
  _atom_type_description
  _atom_type_scat_dispersion_real
  _atom_type_scat_dispersion_imag
  _atom_type_scat_source
 'C' 'C' 0.0181 0.0091 'International Tables Vol C Tables 4.2.6.8 and 6.1.1.4'
 'H' 'H' 0.0000 0.0000 'International Tables Vol C Tables 4.2.6.8 and 6.1.1.4'
 'N' 'N' 0.0311 0.0180 'International Tables Vol C Tables 4.2.6.8 and 6.1.1.4'
 'O' 'O' 0.0492 0.0322 'International Tables Vol C Tables 4.2.6.8 and 6.1.1.4'

_shelx_space_group_comment
;
The symmetry employed for this shelxl refinement is uniquely defined
by the following loop, which should always be used as a source of
symmetry information in preference to the above space-group names.
They are only intended as comments.
;
_space_group_crystal_system        'triclinic'
_space_group_IT_number             2
_space_group_name_H-M_alt          'P -1'
_space_group_name_Hall             '-P 1'
loop_
  _space_group_symop_operation_xyz
 'x, y, z'
 '-x, -y, -z'

_cell_length_a                     5.8080(7)
_cell_length_b                     9.2231(12)
_cell_length_c                     16.3047(10)
_cell_angle_alpha                  97.258(8)
_cell_angle_beta                   100.154(7)
_cell_angle_gamma                  90.988(10)
_cell_volume                       852.14(16)
_cell_formula_units_Z              1
_cell_measurement_reflns_used      4782
_cell_measurement_temperature      170.00(10)
_cell_measurement_theta_max        73.3590
_cell_measurement_theta_min        4.8090
_shelx_estimated_absorpt_T_max     0.962
_shelx_estimated_absorpt_T_min     0.868
_exptl_absorpt_coefficient_mu      0.559
_exptl_absorpt_correction_T_max    1.00000
_exptl_absorpt_correction_T_min    0.78163
_exptl_absorpt_correction_type     multi-scan
_exptl_absorpt_process_details
;
CrysAlisPro 1.171.39.32a (Rigaku Oxford Diffraction, 2017)
Empirical absorption correction using spherical harmonics,
 implemented in SCALE3 ABSPACK scaling algorithm.
;
_exptl_absorpt_special_details     ?
_exptl_crystal_colour              'clear light blue'
_exptl_crystal_colour_lustre       clear
_exptl_crystal_colour_modifier     light
_exptl_crystal_colour_primary      blue
_exptl_crystal_density_diffrn      1.198
_exptl_crystal_density_meas        ?
_exptl_crystal_density_method      ?
_exptl_crystal_description         needle
_exptl_crystal_F_000               332
_exptl_crystal_size_max            0.26
_exptl_crystal_size_mid            0.09
_exptl_crystal_size_min            0.07
_exptl_transmission_factor_max     ?
_exptl_transmission_factor_min     ?
_diffrn_reflns_av_R_equivalents    0.1276
_diffrn_reflns_av_unetI/netI       0.0780
_diffrn_reflns_Laue_measured_fraction_full  0.981
_diffrn_reflns_Laue_measured_fraction_max  0.981
_diffrn_reflns_limit_h_max         6
_diffrn_reflns_limit_h_min         -6
_diffrn_reflns_limit_k_max         11
_diffrn_reflns_limit_k_min         -11
_diffrn_reflns_limit_l_max         19
_diffrn_reflns_limit_l_min         -19
_diffrn_reflns_number              18349
_diffrn_reflns_point_group_measured_fraction_full  0.981
_diffrn_reflns_point_group_measured_fraction_max  0.981
_diffrn_reflns_theta_full          67.028
_diffrn_reflns_theta_max           67.028
_diffrn_reflns_theta_min           4.837
_diffrn_ambient_environment        N~2~
_diffrn_ambient_temperature        170.00(10)
_diffrn_detector                   'CCD plate'
_diffrn_detector_area_resol_mean   ?
_diffrn_measured_fraction_theta_full  0.981
_diffrn_measured_fraction_theta_max  0.981
_diffrn_measurement_details
;
List of Runs (angles in degrees, time in seconds):

  # Type    Start    End  Width  t~exp~   \w     \q     \k     \f   Frames
--------------------------------------------------------------------------
  1  \w    -58.00 -26.00   1.00    5.00    --    0.00 -45.00 -70.00   32
  2  \w      2.00  28.00   1.00    5.00    --    0.00  45.00  79.00   26
  3  \w     75.00 112.00   1.00    7.00    --   95.80  45.00  79.00   37
  4  \w      8.00  48.00   1.00    7.00    --   95.80 -45.00 -70.00   40
  5  \w    -81.00 -24.00   1.00    5.00    --    0.00 -77.00  90.00   57
  6  \w     -8.00  30.00   1.00    5.00    --    0.00 -77.00  90.00   38
  7  \w    -22.00   9.00   1.00    5.00    --    0.00  19.00-120.00   31
  8  \w     57.00  84.00   1.00    5.00    --    0.00  45.00  79.00   27
  9  \w    -87.00  23.00   1.00    5.00    --    0.00 -57.00-120.00  110
 10  \w    -86.00 -26.00   1.00    5.00    --    0.00 -38.00 150.00   60
 11  \w     -6.00  32.00   1.00    5.00    --    0.00 -82.00-180.00   38
 12  \w    -18.00  28.00   1.00    5.00    --    0.00  38.00   0.00   46
 13  \w    -78.00 -37.00   1.00    5.00    --    0.00 -82.00-180.00   41
 14  \w    -44.00  24.00   1.00    5.00    --    0.00 -19.00 -60.00   68
 15  \w     -9.00  19.00   1.00    5.00    --    0.00 -38.00 150.00   28
 16  \w    -20.00  56.00   1.00    5.00    --    0.00  57.00-120.00   76
 17  \w     41.00  75.00   1.00    5.00    --    0.00  38.00   0.00   34
 18  \w     27.00  53.00   1.00    5.00    --    0.00  19.00-120.00   26
 19  \w     63.00  89.00   1.00    7.00    --   95.80  82.00 150.00   26
 20  \w     71.00  97.00   1.00    7.00    --   95.80  61.00 -90.00   26
 21  \w     57.00 128.00   1.00    7.00    --   95.80 -82.00   0.00   71
 22  \w     69.00 100.00   1.00    7.00    --   95.80  67.00 -29.20   31
 23  \w     65.00  93.00   1.00    7.00    --   95.80  77.00 120.00   28
 24  \w     13.00  53.00   1.00    7.00    --   95.80 -82.00   0.00   40
 25  \w    123.00 171.00   1.00    7.00    --   95.80  82.00-150.00   48
 26  \w     64.00 184.00   1.00    7.00    --   95.80  79.00 -14.56  120
 27  \w     75.00 167.00   1.00    7.00    --   95.80  45.00-150.00   92
 28  \w     65.00  92.00   1.00    7.00    --   95.80  77.00 150.00   27
 29  \w     77.00 113.00   1.00    7.00    --   95.80  45.00 -30.00   36
 30  \w     64.00  89.00   1.00    7.00    --   95.80  82.00 120.00   25
 31  \w     32.00 128.00   1.00    7.00    --   95.80 -82.00 -90.00   96
 32  \w     75.00 102.00   1.00    7.00    --   95.80  45.00 120.00   27
 33  \w    134.00 166.00   1.00    7.00    --   95.80  45.00 120.00   32
 34  \w     17.00  73.00   1.00    7.00    --   95.80 -82.00  90.00   56
 35  \w    115.00 176.00   1.00    7.00    --   95.80  82.00  30.00   61
 36  \w     64.00  89.00   1.00    7.00    --   95.80  82.00-180.00   25
 37  \w     63.00  90.00   1.00    7.00    --   95.80  82.00  30.00   27
 38  \w     37.00 126.00   1.00    7.00    --   95.80 -82.00  60.00   89
 39  \w     65.00  91.00   1.00    7.00    --   95.80  77.00-120.00   26
 40  \w     75.00 141.00   1.00    7.00    --   95.80  45.00-180.00   66
 41  \w     74.00 181.00   1.00    7.00    --   95.80  52.00 130.25  107
 42  \w     65.00  94.00   1.00    7.00    --   95.80  77.00  60.00   29
 43  \w     71.00  98.00   1.00    7.00    --   95.80  60.00 -83.25   27
 44  \w     63.00  90.00   1.00    7.00    --   95.80  82.00  60.00   27
 45  \w     77.00 108.00   1.00    7.00    --   95.80  45.00  90.00   31
 46  \w     72.00  97.00   1.00    7.00    --   95.80  61.00 -60.00   25
 47  \w    123.00 184.00   1.00    7.00    --   95.80  61.00 -60.00   61
 48  \w     65.00  91.00   1.00    7.00    --   95.80  77.00-150.00   26
 49  \w     65.00  91.00   1.00    7.00    --   95.80  77.00 -90.00   26
 50  \w     65.00  91.00   1.00    7.00    --   95.80  77.00  90.00   26
 51  \w     65.00  90.00   1.00    7.00    --   95.80  77.00  30.00   25
 52  \w    106.00 180.00   1.00    7.00    --   95.80  82.00  90.00   74
 53  \w    125.00 172.00   1.00    7.00    --   95.80  45.00  60.00   47
 54  \w     65.00  91.00   1.00    7.00    --   95.80  77.00 -60.00   26
 55  \w     68.00  94.00   1.00    7.00    --   95.80  70.00-147.85   26
 56  \w     63.00  90.00   1.00    7.00    --   95.80  82.00  90.00   27
 57  \w     63.00  89.00   1.00    7.00    --   95.80  82.00 -30.00   26
 58  \w    145.00 183.00   1.00    7.00    --   95.80  82.00 -30.00   38
 59  \w     65.00  91.00   1.00    7.00    --   95.80  77.00-180.00   26
 60  \w     75.00 178.00   1.00    7.00    --   95.80  45.00 -90.00  103
 61  \w     72.00  97.00   1.00    7.00    --   95.80  61.00-180.00   25
 62  \w    123.00 185.00   1.00    7.00    --   95.80  61.00-180.00   62
 63  \w     70.00 182.00   1.00    7.00    --   95.80  62.00 -74.73  112
 64  \w    160.00 185.00   1.00    7.00    --   95.80  82.00 150.00   25
 65  \w     75.00 110.00   1.00    7.00    --   95.80  45.00  60.00   35
 66  \w     75.00 127.00   1.00    7.00    --   95.80 -82.00  90.00   52
 67  \w     63.00 131.00   1.00    7.00    --   95.80  82.00   0.00   68
 68  \w     71.00  97.00   1.00    7.00    --   95.80  61.00 -30.00   26
 69  \w     81.00 125.00   1.00    7.00    --   95.80 -82.00-180.00   44
 70  \w     51.00  76.00   1.00    7.00    --   95.80 -82.00-120.00   25
 71  \w     86.00 126.00   1.00    7.00    --   95.80 -82.00-120.00   40
 72  \w     64.00  96.00   1.00    7.00    --   95.80  82.00-150.00   32
;
_diffrn_measurement_device         'four-circle diffractometer'
_diffrn_measurement_device_type    'XtaLAB AFC12 (RINC): Kappa dual home/near'
_diffrn_measurement_method         '\w scans'
_diffrn_orient_matrix_type        
 'CrysAlisPro convention (1999,Acta A55,543-557)'
_diffrn_orient_matrix_UB_11        -0.1913914000
_diffrn_orient_matrix_UB_12        -0.0043499000
_diffrn_orient_matrix_UB_13        0.0542402000
_diffrn_orient_matrix_UB_21        -0.0192107000
_diffrn_orient_matrix_UB_22        0.1669941000
_diffrn_orient_matrix_UB_23        0.0035557000
_diffrn_orient_matrix_UB_31        -0.1890461000
_diffrn_orient_matrix_UB_32        -0.0223307000
_diffrn_orient_matrix_UB_33        -0.0801352000
_diffrn_radiation_monochromator    graphite
_diffrn_radiation_probe            x-ray
_diffrn_radiation_type             CuK\a
_diffrn_radiation_wavelength       1.54184
_diffrn_source                     'fine-focus sealed X-ray tube'
_diffrn_source_type                'Enhance (Cu) X-ray Source'
_reflns_Friedel_coverage           0.000
_reflns_Friedel_fraction_full      .
_reflns_Friedel_fraction_max       .
_reflns_number_gt                  2415
_reflns_number_total               2966
_reflns_odcompleteness_completeness  99.70
_reflns_odcompleteness_iscentric   1
_reflns_odcompleteness_theta       66.97
_reflns_special_details
;
 Reflections were merged by SHELXL according to the crystal
 class for the calculation of statistics and refinement.
 
 _reflns_Friedel_fraction is defined as the number of unique
 Friedel pairs measured divided by the number that would be
 possible theoretically, ignoring centric projections and
 systematic absences.
;
_reflns_threshold_expression       'I > 2\s(I)'
_computing_cell_refinement         'CrysAlisPro 1.171.39.32a (Rigaku OD, 2017)'
_computing_data_collection         'CrysAlisPro 1.171.39.32a (Rigaku OD, 2017)'
_computing_data_reduction          'CrysAlisPro 1.171.39.32a (Rigaku OD, 2017)'
_computing_molecular_graphics      'Olex2 (Dolomanov et al., 2009)'
_computing_publication_material    'Olex2 (Dolomanov et al., 2009)'
_computing_structure_refinement    'ShelXL (Sheldrick, 2015)'
_computing_structure_solution      'ShelXT (Sheldrick, 2015)'
_refine_diff_density_max           0.417
_refine_diff_density_min           -0.299
_refine_diff_density_rms           0.092
_refine_ls_extinction_coef         .
_refine_ls_extinction_method       none
_refine_ls_goodness_of_fit_ref     1.093
_refine_ls_hydrogen_treatment      constr
_refine_ls_matrix_type             full
_refine_ls_number_parameters       215
_refine_ls_number_reflns           2966
_refine_ls_number_restraints       0
_refine_ls_R_factor_all            0.1254
_refine_ls_R_factor_gt             0.1112
_refine_ls_restrained_S_all        1.093
_refine_ls_shift/su_max            0.000
_refine_ls_shift/su_mean           0.000
_refine_ls_structure_factor_coef   Fsqd
_refine_ls_weighting_details      
 'w=1/[\s^2^(Fo^2^)+(0.1496P)^2^+1.8726P] where P=(Fo^2^+2Fc^2^)/3'
_refine_ls_weighting_scheme        calc
_refine_ls_wR_factor_gt            0.3078
_refine_ls_wR_factor_ref           0.3191
_refine_special_details            ?
_olex2_refinement_description
;
1. Fixed Uiso
 At 1.2 times of:
  All C(H) groups
 At 1.5 times of:
  All C(H,H,H) groups
2.a Aromatic/amide H refined with riding coordinates:
 C10(H10), C4(H4), C2(H2), C8(H8)
2.b Idealised Me refined as rotating group:
 C20(H20A,H20B,H20C), C16(H16A,H16B,H16C), C14(H14A,H14B,H14C), C18(H18A,H18B,
 H18C), C19(H19A,H19B,H19C), C15(H15A,H15B,H15C), C21(H21A,H21B,H21C)
;
_atom_sites_solution_hydrogens     geom
_atom_sites_solution_primary       dual
_atom_sites_solution_secondary     ?
loop_
  _atom_site_label
  _atom_site_type_symbol
  _atom_site_fract_x
  _atom_site_fract_y
  _atom_site_fract_z
  _atom_site_U_iso_or_equiv
  _atom_site_adp_type
  _atom_site_occupancy
  _atom_site_site_symmetry_order
  _atom_site_calc_flag
  _atom_site_refinement_flags_posn
  _atom_site_refinement_flags_adp
  _atom_site_refinement_flags_occupancy
  _atom_site_disorder_assembly
  _atom_site_disorder_group
 O1 O 0.8544(5) 0.5662(3) 0.34598(18) 0.0331(7) Uani 1 1 d . . . . .
 N1 N 0.7714(6) 0.2602(4) 0.3354(2) 0.0333(9) Uani 1 1 d . . . . .
 C5 C 0.5251(7) 0.5805(4) 0.2356(2) 0.0290(9) Uani 1 1 d . . . . .
 C20 C 0.8335(8) 0.7672(5) 0.2194(3) 0.0368(10) Uani 1 1 d . . . . .
 H20A H 0.942683 0.736282 0.264659 0.055 Uiso 1 1 calc GR . . . .
 H20B H 0.863425 0.868994 0.216641 0.055 Uiso 1 1 calc GR . . . .
 H20C H 0.851052 0.710848 0.167390 0.055 Uiso 1 1 calc GR . . . .
 C7 C 1.0182(7) 0.4803(4) 0.3866(2) 0.0291(9) Uani 1 1 d . . . . .
 C16 C -0.1191(8) 0.3755(5) 0.0874(3) 0.0390(11) Uani 1 1 d . . . . .
 H16A H -0.238650 0.321794 0.046022 0.058 Uiso 1 1 calc GR . . . .
 H16B H -0.065096 0.458890 0.065314 0.058 Uiso 1 1 calc GR . . . .
 H16C H -0.182075 0.407732 0.136975 0.058 Uiso 1 1 calc GR . . . .
 C9 C 1.3939(7) 0.4670(4) 0.4754(2) 0.0317(9) Uani 1 1 d . . . . .
 C11 C 1.1470(8) 0.2419(5) 0.4215(3) 0.0326(10) Uani 1 1 d . . . . .
 C10 C 1.3470(8) 0.3112(5) 0.4657(3) 0.0339(10) Uani 1 1 d . . . . .
 H10 H 1.461773 0.254259 0.491419 0.041 Uiso 1 1 calc R . . . .
 C13 C 0.0858(7) 0.2768(4) 0.1098(3) 0.0318(10) Uani 1 1 d . . . . .
 C6 C 0.6650(7) 0.4969(4) 0.2902(2) 0.0298(9) Uani 1 1 d . . . . .
 C4 C 0.3371(7) 0.5047(4) 0.1816(3) 0.0310(9) Uani 1 1 d . . . . .
 H4 H 0.240717 0.557600 0.145398 0.037 Uiso 1 1 calc R . . . .
 C1 C 0.6212(7) 0.3467(4) 0.2885(2) 0.0304(9) Uani 1 1 d . . . . .
 C17 C 0.5842(7) 0.7441(4) 0.2348(2) 0.0308(9) Uani 1 1 d . . . . .
 C2 C 0.4262(7) 0.2782(4) 0.2322(3) 0.0313(9) Uani 1 1 d . . . . .
 H2 H 0.393480 0.179021 0.231702 0.038 Uiso 1 1 calc R . . . .
 C14 C -0.0150(9) 0.1391(5) 0.1377(3) 0.0420(11) Uani 1 1 d . . . . .
 H14A H -0.072772 0.165701 0.188963 0.063 Uiso 1 1 calc GR . . . .
 H14B H 0.105697 0.070010 0.146714 0.063 Uiso 1 1 calc GR . . . .
 H14C H -0.140755 0.095759 0.094774 0.063 Uiso 1 1 calc GR . . . .
 C12 C 0.9674(8) 0.3260(5) 0.3788(3) 0.0320(10) Uani 1 1 d . . . . .
 C18 C 0.4235(8) 0.8062(5) 0.1646(3) 0.0351(10) Uani 1 1 d . . . . .
 H18A H 0.440381 0.753937 0.111338 0.053 Uiso 1 1 calc GR . . . .
 H18B H 0.464475 0.907847 0.165961 0.053 Uiso 1 1 calc GR . . . .
 H18C H 0.264080 0.795909 0.172190 0.053 Uiso 1 1 calc GR . . . .
 C19 C 0.5558(8) 0.8318(5) 0.3197(3) 0.0376(11) Uani 1 1 d . . . . .
 H19A H 0.397353 0.819662 0.327960 0.056 Uiso 1 1 calc GR . . . .
 H19B H 0.591902 0.933589 0.319041 0.056 Uiso 1 1 calc GR . . . .
 H19C H 0.660389 0.796526 0.364566 0.056 Uiso 1 1 calc GR . . . .
 C15 C 0.1902(9) 0.2308(6) 0.0304(3) 0.0456(12) Uani 1 1 d . . . . .
 H15A H 0.070332 0.182914 -0.013213 0.068 Uiso 1 1 calc GR . . . .
 H15B H 0.313839 0.164970 0.043026 0.068 Uiso 1 1 calc GR . . . .
 H15C H 0.251507 0.315966 0.011985 0.068 Uiso 1 1 calc GR . . . .
 C8 C 1.2167(8) 0.5485(5) 0.4323(3) 0.0334(10) Uani 1 1 d . . . . .
 H8 H 1.237255 0.649452 0.435573 0.040 Uiso 1 1 calc R . . . .
 C21 C 1.1083(9) 0.0790(5) 0.4113(3) 0.0436(12) Uani 1 1 d . . . . .
 H21A H 1.238556 0.036851 0.443560 0.065 Uiso 1 1 calc GR . . . .
 H21B H 1.094265 0.040467 0.353073 0.065 Uiso 1 1 calc GR . . . .
 H21C H 0.967312 0.055515 0.430800 0.065 Uiso 1 1 calc GR . . . .
 C3 C 0.2815(7) 0.3559(4) 0.1772(3) 0.0303(9) Uani 1 1 d . . . . .

loop_
  _atom_site_aniso_label
  _atom_site_aniso_U_11
  _atom_site_aniso_U_22
  _atom_site_aniso_U_33
  _atom_site_aniso_U_23
  _atom_site_aniso_U_13
  _atom_site_aniso_U_12
 O1 0.0399(17) 0.0295(15) 0.0282(15) 0.0079(12) -0.0020(13) 0.0062(12)
 N1 0.039(2) 0.0351(19) 0.0257(18) 0.0103(14) -0.0001(15) 0.0056(15)
 C5 0.034(2) 0.033(2) 0.0220(19) 0.0075(16) 0.0069(17) 0.0081(16)
 C20 0.042(3) 0.035(2) 0.035(2) 0.0118(18) 0.006(2) 0.0049(18)
 C7 0.036(2) 0.031(2) 0.0211(18) 0.0058(15) 0.0044(17) 0.0057(17)
 C16 0.043(3) 0.039(2) 0.035(2) 0.0083(19) 0.004(2) 0.0086(19)
 C9 0.038(2) 0.035(2) 0.024(2) 0.0089(17) 0.0077(17) 0.0060(17)
 C11 0.039(2) 0.037(2) 0.0230(19) 0.0122(16) 0.0017(17) 0.0063(17)
 C10 0.037(2) 0.036(2) 0.030(2) 0.0125(18) 0.0026(18) 0.0104(18)
 C13 0.037(2) 0.032(2) 0.025(2) 0.0041(16) 0.0010(17) 0.0053(17)
 C6 0.030(2) 0.035(2) 0.026(2) 0.0067(16) 0.0057(17) 0.0034(16)
 C4 0.033(2) 0.035(2) 0.027(2) 0.0096(17) 0.0065(17) 0.0090(17)
 C1 0.036(2) 0.033(2) 0.024(2) 0.0104(16) 0.0055(17) 0.0070(17)
 C17 0.039(2) 0.028(2) 0.025(2) 0.0060(16) 0.0039(17) 0.0064(16)
 C2 0.039(2) 0.030(2) 0.027(2) 0.0074(16) 0.0072(18) 0.0043(17)
 C14 0.044(3) 0.038(2) 0.042(3) 0.010(2) -0.001(2) 0.0028(19)
 C12 0.038(2) 0.035(2) 0.024(2) 0.0099(17) 0.0047(18) 0.0068(18)
 C18 0.042(2) 0.031(2) 0.033(2) 0.0122(17) 0.0008(19) 0.0045(17)
 C19 0.049(3) 0.034(2) 0.031(2) 0.0035(18) 0.010(2) 0.0081(19)
 C15 0.048(3) 0.055(3) 0.030(2) -0.004(2) 0.005(2) 0.006(2)
 C8 0.040(2) 0.033(2) 0.029(2) 0.0119(17) 0.0066(19) 0.0056(18)
 C21 0.051(3) 0.037(2) 0.039(3) 0.013(2) -0.008(2) 0.006(2)
 C3 0.034(2) 0.033(2) 0.026(2) 0.0068(16) 0.0080(17) 0.0059(16)

_geom_special_details
;
 All esds (except the esd in the dihedral angle between two l.s. planes)
 are estimated using the full covariance matrix.  The cell esds are taken
 into account individually in the estimation of esds in distances, angles
 and torsion angles; correlations between esds in cell parameters are only
 used when they are defined by crystal symmetry.  An approximate (isotropic)
 treatment of cell esds is used for estimating esds involving l.s. planes.
;
loop_
  _geom_bond_atom_site_label_1
  _geom_bond_atom_site_label_2
  _geom_bond_distance
  _geom_bond_site_symmetry_2
  _geom_bond_publ_flag
 O1 C7 1.381(5) . ?
 O1 C6 1.387(5) . ?
 N1 C1 1.387(5) . ?
 N1 C12 1.323(6) . ?
 C5 C6 1.410(5) . ?
 C5 C4 1.391(6) . ?
 C5 C17 1.545(6) . ?
 C20 H20A 0.9600 . ?
 C20 H20B 0.9600 . ?
 C20 H20C 0.9600 . ?
 C20 C17 1.528(6) . ?
 C7 C12 1.434(6) . ?
 C7 C8 1.354(6) . ?
 C16 H16A 0.9600 . ?
 C16 H16B 0.9600 . ?
 C16 H16C 0.9600 . ?
 C16 C13 1.532(6) . ?
 C9 C9 1.426(9) 2_866 ?
 C9 C10 1.442(6) . ?
 C9 C8 1.423(6) . ?
 C11 C10 1.356(6) . ?
 C11 C12 1.444(6) . ?
 C11 C21 1.499(6) . ?
 C10 H10 0.9300 . ?
 C13 C14 1.542(6) . ?
 C13 C15 1.538(6) . ?
 C13 C3 1.536(6) . ?
 C6 C1 1.400(6) . ?
 C4 H4 0.9300 . ?
 C4 C3 1.394(6) . ?
 C1 C2 1.409(6) . ?
 C17 C18 1.522(5) . ?
 C17 C19 1.549(6) . ?
 C2 H2 0.9300 . ?
 C2 C3 1.394(6) . ?
 C14 H14A 0.9600 . ?
 C14 H14B 0.9600 . ?
 C14 H14C 0.9600 . ?
 C18 H18A 0.9600 . ?
 C18 H18B 0.9600 . ?
 C18 H18C 0.9600 . ?
 C19 H19A 0.9600 . ?
 C19 H19B 0.9600 . ?
 C19 H19C 0.9600 . ?
 C15 H15A 0.9600 . ?
 C15 H15B 0.9600 . ?
 C15 H15C 0.9600 . ?
 C8 H8 0.9300 . ?
 C21 H21A 0.9600 . ?
 C21 H21B 0.9600 . ?
 C21 H21C 0.9600 . ?

loop_
  _geom_angle_atom_site_label_1
  _geom_angle_atom_site_label_2
  _geom_angle_atom_site_label_3
  _geom_angle
  _geom_angle_site_symmetry_1
  _geom_angle_site_symmetry_3
  _geom_angle_publ_flag
 C7 O1 C6 118.1(3) . . ?
 C12 N1 C1 116.1(4) . . ?
 C6 C5 C17 121.5(4) . . ?
 C4 C5 C6 115.6(4) . . ?
 C4 C5 C17 122.9(3) . . ?
 H20A C20 H20B 109.5 . . ?
 H20A C20 H20C 109.5 . . ?
 H20B C20 H20C 109.5 . . ?
 C17 C20 H20A 109.5 . . ?
 C17 C20 H20B 109.5 . . ?
 C17 C20 H20C 109.5 . . ?
 O1 C7 C12 118.5(4) . . ?
 C8 C7 O1 117.4(4) . . ?
 C8 C7 C12 124.1(4) . . ?
 H16A C16 H16B 109.5 . . ?
 H16A C16 H16C 109.5 . . ?
 H16B C16 H16C 109.5 . . ?
 C13 C16 H16A 109.5 . . ?
 C13 C16 H16B 109.5 . . ?
 C13 C16 H16C 109.5 . . ?
 C9 C9 C10 121.5(5) 2_866 . ?
 C8 C9 C9 123.0(5) . 2_866 ?
 C8 C9 C10 115.6(4) . . ?
 C10 C11 C12 119.4(4) . . ?
 C10 C11 C21 122.6(4) . . ?
 C12 C11 C21 117.9(4) . . ?
 C9 C10 H10 117.8 . . ?
 C11 C10 C9 124.5(4) . . ?
 C11 C10 H10 117.8 . . ?
 C16 C13 C14 107.1(4) . . ?
 C16 C13 C15 108.8(4) . . ?
 C16 C13 C3 112.0(3) . . ?
 C15 C13 C14 108.7(4) . . ?
 C3 C13 C14 112.4(3) . . ?
 C3 C13 C15 107.8(4) . . ?
 O1 C6 C5 118.4(4) . . ?
 O1 C6 C1 119.5(4) . . ?
 C1 C6 C5 122.1(4) . . ?
 C5 C4 H4 117.3 . . ?
 C5 C4 C3 125.3(4) . . ?
 C3 C4 H4 117.3 . . ?
 N1 C1 C6 122.7(4) . . ?
 N1 C1 C2 118.4(4) . . ?
 C6 C1 C2 118.7(4) . . ?
 C5 C17 C19 109.5(3) . . ?
 C20 C17 C5 111.1(3) . . ?
 C20 C17 C19 109.9(4) . . ?
 C18 C17 C5 111.6(3) . . ?
 C18 C17 C20 106.4(3) . . ?
 C18 C17 C19 108.3(3) . . ?
 C1 C2 H2 119.3 . . ?
 C3 C2 C1 121.4(4) . . ?
 C3 C2 H2 119.3 . . ?
 C13 C14 H14A 109.5 . . ?
 C13 C14 H14B 109.5 . . ?
 C13 C14 H14C 109.5 . . ?
 H14A C14 H14B 109.5 . . ?
 H14A C14 H14C 109.5 . . ?
 H14B C14 H14C 109.5 . . ?
 N1 C12 C7 124.0(4) . . ?
 N1 C12 C11 120.2(4) . . ?
 C7 C12 C11 115.9(4) . . ?
 C17 C18 H18A 109.5 . . ?
 C17 C18 H18B 109.5 . . ?
 C17 C18 H18C 109.5 . . ?
 H18A C18 H18B 109.5 . . ?
 H18A C18 H18C 109.5 . . ?
 H18B C18 H18C 109.5 . . ?
 C17 C19 H19A 109.5 . . ?
 C17 C19 H19B 109.5 . . ?
 C17 C19 H19C 109.5 . . ?
 H19A C19 H19B 109.5 . . ?
 H19A C19 H19C 109.5 . . ?
 H19B C19 H19C 109.5 . . ?
 C13 C15 H15A 109.5 . . ?
 C13 C15 H15B 109.5 . . ?
 C13 C15 H15C 109.5 . . ?
 H15A C15 H15B 109.5 . . ?
 H15A C15 H15C 109.5 . . ?
 H15B C15 H15C 109.5 . . ?
 C7 C8 C9 120.5(4) . . ?
 C7 C8 H8 119.7 . . ?
 C9 C8 H8 119.7 . . ?
 C11 C21 H21A 109.5 . . ?
 C11 C21 H21B 109.5 . . ?
 C11 C21 H21C 109.5 . . ?
 H21A C21 H21B 109.5 . . ?
 H21A C21 H21C 109.5 . . ?
 H21B C21 H21C 109.5 . . ?
 C4 C3 C13 122.2(4) . . ?
 C2 C3 C13 120.8(4) . . ?
 C2 C3 C4 116.7(4) . . ?

_shelx_res_file
;
TITL exp_2148_a.res in P-1
    exp_2148.res
    created by SHELXL-2017/1 at 10:55:20 on 22-Jul-2021
REM Old TITL exp_2148 in P-1
REM SHELXT solution in P-1
REM R1 0.234, Rweak 0.036, Alpha 0.193, Orientation as input
REM Formula found by SHELXT: C21 N2
CELL 1.54184 5.808 9.2231 16.3047 97.258 100.154 90.988
ZERR 1 0.0007 0.0012 0.001 0.008 0.007 0.01
LATT 1
SFAC C H N O
UNIT 42 50 2 2

L.S. 64
PLAN  6
SIZE 0.26 0.09 0.07
BOND $H
list 4
fmap 2 53
acta
SHEL 999 0.837
OMIT 1 0 3
OMIT 1 1 2
OMIT 2 1 5
OMIT 2 0 6
OMIT 1 0 4
OMIT -1 -2 7
OMIT 1 1 3
OMIT 1 0 2
OMIT 1 -4 2
OMIT 1 -1 4
OMIT -1 -3 7
OMIT -1 1 8
OMIT 1 0 5
OMIT 1 0 7
OMIT 1 -3 2
OMIT 2 1 6
OMIT 2 0 8
OMIT 2 -1 7
OMIT -1 -6 6
OMIT 2 -1 6
OMIT -1 2 6
OMIT -1 3 0
OMIT 1 -3 5
OMIT -1 -2 8
OMIT 1 2 0
OMIT -1 -4 9
OMIT 1 1 5
OMIT -1 -4 8
OMIT -1 -3 5
OMIT 1 4 1
OMIT -1 6 8
OMIT -2 0 15
OMIT 1 4 4
OMIT 1 2 2
OMIT -1 2 2
OMIT 1 -4 6
OMIT 1 -6 12
OMIT -2 -1 15
OMIT -1 -1 7
OMIT 2 -1 8
OMIT -1 -2 9
OMIT -1 3 7
OMIT 1 -2 1
OMIT -1 6 9
OMIT 1 -1 3
OMIT 1 3 3
OMIT -1 -3 4
OMIT -1 -6 7
OMIT -1 -7 7
REM <olex2.extras>
REM <HklSrc "%.\\exp_2148.hkl">
REM </olex2.extras>

WGHT    0.149600    1.872600
FVAR       0.61216
O1    4    0.854446    0.566209    0.345982    11.00000    0.03993    0.02952 =
         0.02825    0.00789   -0.00200    0.00620
N1    3    0.771436    0.260169    0.335353    11.00000    0.03877    0.03514 =
         0.02569    0.01026   -0.00008    0.00560
C5    1    0.525101    0.580457    0.235573    11.00000    0.03419    0.03276 =
         0.02203    0.00754    0.00686    0.00811
C20   1    0.833507    0.767206    0.219438    11.00000    0.04206    0.03515 =
         0.03507    0.01180    0.00627    0.00485
AFIX 137
H20A  2    0.942683    0.736282    0.264659    11.00000   -1.50000
H20B  2    0.863425    0.868994    0.216641    11.00000   -1.50000
H20C  2    0.851052    0.710848    0.167390    11.00000   -1.50000
AFIX   0
C7    1    1.018173    0.480338    0.386564    11.00000    0.03593    0.03085 =
         0.02115    0.00582    0.00435    0.00569
C16   1   -0.119134    0.375514    0.087435    11.00000    0.04283    0.03919 =
         0.03507    0.00829    0.00418    0.00859
AFIX 137
H16A  2   -0.238650    0.321794    0.046022    11.00000   -1.50000
H16B  2   -0.065096    0.458890    0.065314    11.00000   -1.50000
H16C  2   -0.182075    0.407732    0.136975    11.00000   -1.50000
AFIX   0
C9    1    1.393897    0.467037    0.475444    11.00000    0.03828    0.03496 =
         0.02403    0.00890    0.00767    0.00600
C11   1    1.147047    0.241900    0.421529    11.00000    0.03910    0.03658 =
         0.02303    0.01221    0.00171    0.00631
C10   1    1.347017    0.311162    0.465678    11.00000    0.03685    0.03643 =
         0.02972    0.01247    0.00265    0.01042
AFIX  43
H10   2    1.461773    0.254259    0.491419    11.00000   -1.20000
AFIX   0
C13   1    0.085806    0.276773    0.109766    11.00000    0.03749    0.03190 =
         0.02457    0.00411    0.00099    0.00530
C6    1    0.664969    0.496871    0.290199    11.00000    0.03001    0.03476 =
         0.02577    0.00669    0.00566    0.00341
C4    1    0.337143    0.504697    0.181552    11.00000    0.03266    0.03533 =
         0.02719    0.00960    0.00649    0.00897
AFIX  43
H4    2    0.240717    0.557600    0.145398    11.00000   -1.20000
AFIX   0
C1    1    0.621201    0.346660    0.288467    11.00000    0.03628    0.03317 =
         0.02367    0.01040    0.00548    0.00700
C17   1    0.584236    0.744123    0.234752    11.00000    0.03898    0.02843 =
         0.02502    0.00595    0.00393    0.00644
C2    1    0.426244    0.278209    0.232167    11.00000    0.03863    0.02999 =
         0.02687    0.00737    0.00723    0.00432
AFIX  43
H2    2    0.393480    0.179021    0.231702    11.00000   -1.20000
AFIX   0
C14   1   -0.015020    0.139067    0.137689    11.00000    0.04442    0.03792 =
         0.04185    0.01000   -0.00054    0.00279
AFIX 137
H14A  2   -0.072772    0.165701    0.188963    11.00000   -1.50000
H14B  2    0.105697    0.070010    0.146714    11.00000   -1.50000
H14C  2   -0.140755    0.095759    0.094774    11.00000   -1.50000
AFIX   0
C12   1    0.967431    0.326029    0.378800    11.00000    0.03815    0.03536 =
         0.02396    0.00993    0.00474    0.00676
C18   1    0.423455    0.806181    0.164585    11.00000    0.04151    0.03060 =
         0.03317    0.01221    0.00078    0.00448
AFIX 137
H18A  2    0.440381    0.753937    0.111338    11.00000   -1.50000
H18B  2    0.464475    0.907847    0.165961    11.00000   -1.50000
H18C  2    0.264080    0.795909    0.172190    11.00000   -1.50000
AFIX   0
C19   1    0.555763    0.831813    0.319652    11.00000    0.04943    0.03373 =
         0.03091    0.00350    0.01035    0.00806
AFIX 137
H19A  2    0.397353    0.819662    0.327960    11.00000   -1.50000
H19B  2    0.591902    0.933589    0.319041    11.00000   -1.50000
H19C  2    0.660389    0.796526    0.364566    11.00000   -1.50000
AFIX   0
C15   1    0.190183    0.230838    0.030433    11.00000    0.04782    0.05545 =
         0.03048   -0.00378    0.00503    0.00646
AFIX 137
H15A  2    0.070332    0.182914   -0.013213    11.00000   -1.50000
H15B  2    0.313839    0.164970    0.043026    11.00000   -1.50000
H15C  2    0.251507    0.315966    0.011985    11.00000   -1.50000
AFIX   0
C8    1    1.216655    0.548535    0.432319    11.00000    0.04041    0.03335 =
         0.02876    0.01187    0.00656    0.00557
AFIX  43
H8    2    1.237255    0.649452    0.435573    11.00000   -1.20000
AFIX   0
C21   1    1.108314    0.079048    0.411323    11.00000    0.05065    0.03688 =
         0.03931    0.01301   -0.00842    0.00574
AFIX 137
H21A  2    1.238556    0.036851    0.443560    11.00000   -1.50000
H21B  2    1.094265    0.040467    0.353073    11.00000   -1.50000
H21C  2    0.967312    0.055515    0.430800    11.00000   -1.50000
AFIX   0
C3    1    0.281481    0.355917    0.177174    11.00000    0.03395    0.03278 =
         0.02610    0.00683    0.00797    0.00588
HKLF 4


REM  exp_2148_a.res in P-1
REM R1 =  0.1112 for    2415 Fo > 4sig(Fo)  and  0.1254 for all    2966 data
REM    215 parameters refined using      0 restraints

END

WGHT      0.1495      1.8761

REM Highest difference peak  0.417,  deepest hole -0.299,  1-sigma level  0.092
Q1    1   0.5426  0.5799  0.3438  11.00000  0.05    0.42
Q2    1   0.6101  0.5758  0.3380  11.00000  0.05    0.41
Q3    1   1.0605  0.7621  0.2391  11.00000  0.05    0.40
Q4    1   0.0513  0.3740  0.0837  11.00000  0.05    0.40
Q5    1  -0.3145  0.3734  0.0846  11.00000  0.05    0.39
Q6    1   1.1160  0.2583  0.3220  11.00000  0.05    0.39
;
_shelx_res_checksum                24985
_shelx_hkl_file
;
   0   0   2  894.08  142.79
   0   0  -2  880.71  142.80
   0   0  -2  979.50  142.79
   0   0   2  999.95  142.79
   0   0  -3   71.75   11.77
   0   0  -3   80.73   11.78
   0   0   3   83.04   11.78
   0   0   3   73.90   11.75
   0   0  -3   75.47   11.79
   0   0  -3   78.81   11.77
   0   0  -4  154.55   22.88
   0   0  -4  152.51   22.88
   0   0   4  147.99   22.90
   0   0  -4  143.95   22.88
   0   0   4  160.93   22.93
   0   0   4  148.16   22.85
   0   0   4  148.34   22.90
   0   0   4  146.86   22.88
   0   0  -5  131.26   21.82
   0   0   5  149.74   21.86
   0   0   5  146.82   21.78
   0   0  -5  137.86   21.83
   0   0   5  136.49   21.85
   0   0   5  160.01   21.89
   0   0  -5  146.89   21.83
   0   0   5  137.27   21.82
   0   0  -6   10.41    1.40
   0   0   6   13.05    1.48
   0   0  -6    7.68    1.50
   0   0   6    7.51    1.59
   0   0  -6   11.80    1.40
   0   0   6   11.53    1.37
   0   0   6   14.48    1.60
   0   0  -7    3.14    0.99
   0   0   7    3.26    1.34
   0   0  -7    3.70    0.97
   0   0  -7    2.29    0.99
   0   0   7    3.52    1.08
   0   0   7    2.70    1.16
   0   0  -7    3.00    1.25
   0   0   7    2.05    0.92
   0   0  -8    8.87    1.64
   0   0  -8    7.66    1.54
   0   0   8    8.47    1.75
   0   0   8    8.93    1.96
   0   0   8    8.32    1.60
   0   0  -8    8.45    1.58
   0   0  -8    9.30    1.56
   0   0   8   10.58    1.83
   0   0  -8   10.12    1.73
   0   0  -8    8.19    1.62
   0   0   8    7.72    2.07
   0   0  -8    4.27    1.77
   0   0  -9   65.84   10.93
   0   0   9   74.43   11.09
   0   0   9   72.58   11.05
   0   0   9   68.79   10.95
   0   0  -9   76.05   10.97
   0   0  -9   70.10   11.04
   0   0  -9   69.25   10.93
   0   0  -9   77.95   10.99
   0   0  -9   68.68   10.91
   0   0   9   65.78   11.19
   0   0  -9   70.51   11.51
   0   0  10    5.94    1.58
   0   0 -10    8.26    3.24
   0   0 -10    6.24    1.33
   0   0 -10    5.81    1.32
   0   0 -10    7.37    1.44
   0   0 -11   11.19    2.20
   0   0 -11   11.83    2.25
   0   0 -11   12.99    2.27
   0   0 -11   14.54    3.40
   0   0 -11   12.02    3.92
   0   0 -12   17.33    2.80
   0   0 -12   12.64    4.53
   0   0 -12   16.27    2.88
   0   0 -12   13.33    2.84
   0   0 -12   21.71    4.11
   0   0 -13    6.59    3.45
   0   0 -13   11.28    2.10
   0   0 -13    6.97    4.26
   0   0 -13    7.51    1.88
   0   0 -14   17.27    3.10
   0   0 -14   12.01    4.27
   0   0 -14   17.53    2.95
   0   0 -14    8.94    4.70
   0   0  15   37.65    6.42
   0   0 -15   29.95    7.31
   0   0 -15   46.09    6.54
   0   0  16   27.11    4.63
   0   0 -16   15.96    5.39
   0   0 -16   25.45    4.69
   0   0  16   32.26    4.53
   0   0 -17   13.02    5.40
   0   0 -17   38.98    5.02
   0   0  18    3.72    1.11
   0   0 -18    2.57    1.17
   0   0  19   14.78    2.58
   0   0  19   17.30    2.66
   0   1  19   16.93    3.12
   0   1  19   24.63    3.18
   0  -1 -19   18.37    3.17
   0  -1 -18    2.41    1.17
   0   1  18    4.33    1.16
   0   1  18    4.68    1.02
   0  -1 -17    7.26    3.90
   0  -1 -17   16.44    2.99
   0  -1 -17   15.82    2.96
   0   1  17   17.41    2.89
   0   1  17   19.84    3.02
   0  -1 -16    1.63    1.42
   0  -1 -16    4.06    3.81
   0  -1 -16    2.10    3.23
   0  -1 -16    1.30    1.28
   0   1  16    1.31    1.19
   0  -1 -15    5.13    1.81
   0  -1 -15    2.47    4.26
   0  -1 -15    5.14    1.65
   0  -1 -15    2.74    3.51
   0  -1 -14   20.47    3.38
   0  -1 -14   22.02    4.99
   0  -1 -14   20.54    3.39
   0   1  14   16.70    3.04
   0  -1 -13    9.29    4.96
   0  -1 -13   11.36    2.49
   0  -1 -13   13.76    4.23
   0  -1 -13   11.11    2.36
   0  -1 -13   14.31    2.51
   0  -1 -12    3.58    1.41
   0  -1 -12    4.32    4.26
   0  -1 -12    4.70    1.45
   0  -1 -12    3.38    1.31
   0  -1 -12    8.17    3.55
   0  -1 -11  375.36   58.19
   0  -1 -11  415.94   58.21
   0  -1 -11  488.63   58.79
   0  -1 -11  344.71   58.16
   0  -1 -11  328.47   58.79
   0  -1 -10    6.37    1.47
   0  -1 -10    5.26    1.36
   0  -1 -10    7.76    2.87
   0  -1 -10    8.17    3.67
   0  -1 -10    7.43    1.49
   0  -1 -10    7.47    1.48
   0  -1  -9    7.94    3.31
   0  -1  -9    7.00    1.43
   0   1   9    7.22    1.66
   0  -1  -9    9.75    1.49
   0   1   9    5.41    1.90
   0  -1  -9    7.17    1.46
   0  -1  -9    6.16    1.48
   0  -1  -9   10.10    2.70
   0   1   9    8.05    1.61
   0  -1  -9    5.58    1.44
   0  -1  -8   15.64    4.49
   0   1   8   27.46    4.45
   0   1   8   25.50    4.61
   0  -1  -8   25.09    4.32
   0  -1  -8   28.99    4.37
   0  -1  -8   23.74    4.29
   0  -1  -8   32.24    4.33
   0  -1  -8   29.06    4.31
   0  -1  -8   32.06    5.32
   0   1   8   33.64    4.55
   0   1   7   89.84   14.24
   0  -1  -7   73.25   14.21
   0  -1  -7   96.39   14.17
   0  -1  -7   93.39   14.12
   0   1   7  103.02   14.19
   0  -1  -6   53.08    7.56
   0   1   6   56.24    7.65
   0  -1  -6   43.48    7.40
   0   1   6   59.01    7.56
   0  -1  -6   40.94    7.58
   0  -1  -5    8.87    1.62
   0   1   5   10.66    1.99
   0  -1  -5   11.69    1.75
   0  -1  -5   10.40    1.91
   0   1   5   12.14    1.75
   0   1   5    6.97    1.56
   0   1   5   10.28    1.69
   0  -1  -4  103.07   17.59
   0  -1  -4  112.89   17.68
   0  -1  -4  117.50   17.58
   0   1   4  113.53   17.64
   0  -1  -4  125.17   17.65
   0   1   4  121.32   17.68
   0   1   4  120.97   17.66
   0   1   4  115.33   17.63
   0  -1  -3 1637.76  237.09
   0  -1  -3 1545.78  237.06
   0  -1  -3 1571.94  237.04
   0   1   3 1440.11  237.05
   0   1   3 1570.88  237.08
   0  -1  -3 1576.21  237.05
   0   1   3 1503.91  237.05
   0  -1  -3 1668.12  237.04
   0   1   3 1498.14  237.06
   0   1   2  104.13   15.77
   0   1   2  100.15   15.74
   0   1   2  102.39   15.80
   0   1   2   98.17   15.76
   0  -1  -2  109.66   15.80
   0  -1  -2  109.70   15.77
   0   1   1   11.97    1.91
   0  -1  -1   13.37    1.93
   0   1   1   11.09    1.90
   0  -1   0 2665.92  410.81
   0   1   0 2750.90  410.82
   0   1  -1 1032.36  150.95
   0  -1   1  893.16  150.96
   0  -1   1  861.33  151.00
   0   1  -1  950.18  150.97
   0   1  -1 1032.83  150.96
   0  -1   1 1051.35  150.96
   0   1  -1 1133.33  151.01
   0  -1   2   18.28    3.65
   0   1  -2   21.74    3.68
   0  -1   2   29.61    3.83
   0   1  -2   24.54    3.62
   0  -1   2   32.52    3.75
   0  -1   2   22.18    3.68
   0  -1   3 1862.41  287.80
   0  -1   3 2041.91  287.80
   0  -1   3 1849.87  287.78
   0   1  -3 1905.78  287.79
   0   1  -3 1863.20  287.74
   0  -1   4    1.44    0.87
   0   1  -4   -0.16    0.87
   0  -1   4    0.42    0.80
   0  -1   4    0.68    0.95
   0  -1   4    0.07    0.63
   0  -1   4    1.18    1.16
   0   1  -5  100.35   15.72
   0  -1   5  102.05   15.80
   0  -1   5   96.49   15.71
   0  -1   5  106.84   15.74
   0  -1   5  109.74   15.77
   0   1  -6   66.55    9.67
   0  -1   6   59.21    9.67
   0  -1   6   62.54    9.67
   0  -1   6   61.41    9.64
   0  -1   6   60.42    9.75
   0  -1   6   64.66    9.72
   0  -1   7   49.10   11.49
   0  -1   7   88.41   11.63
   0  -1   7   84.23   11.58
   0  -1   7   88.19   11.60
   0  -1   7   75.81   11.64
   0   1  -7   78.73   11.53
   0   1  -7   79.51   11.57
   0   1  -8   26.17    4.41
   0  -1   8   33.61    4.66
   0   1  -8   27.34    4.45
   0  -1   8   26.38    4.62
   0   1  -8   31.41    4.57
   0   1  -8   32.25    4.51
   0   1  -8   24.78    4.42
   0  -1   8   26.96    4.48
   0  -1   8   31.41    4.59
   0  -1   8   25.89    4.37
   0   1  -8   28.06    4.44
   0  -1   8   31.14    4.57
   0   1  -9   24.78    3.69
   0  -1   9   22.04    3.79
   0   1  -9   22.01    3.67
   0  -1   9   28.55    3.91
   0   1  -9   21.76    3.79
   0  -1   9   21.51    3.79
   0   1  -9   23.12    3.69
   0  -1   9   20.01    3.70
   0   1  -9   23.15    3.70
   0   1  -9   25.80    3.73
   0   1  -9   20.23    3.63
   0   1 -10   13.24    2.37
   0  -1  10   15.76    2.63
   0   1 -10   13.82    2.42
   0   1 -10   13.80    2.41
   0   1 -10   11.75    2.41
   0   1 -10   14.22    2.40
   0   1 -10   15.80    2.42
   0  -1  10   13.09    2.42
   0   1 -11    4.14    1.26
   0   1 -11    6.22    2.38
   0   1 -11    4.76    1.29
   0   1 -11    5.32    1.26
   0   1 -11    5.21    1.33
   0   1 -11    3.49    1.17
   0   1 -12   44.81    7.33
   0   1 -12   52.99    7.40
   0   1 -12   58.40    8.02
   0   1 -12   43.80    7.30
   0   1 -12   42.75    7.35
   0   1 -13    1.20    1.28
   0   1 -13    1.50    1.10
   0   1 -13    1.46    1.20
   0   1 -13    2.84    2.53
   0   1 -13    1.81    1.30
   0   1 -14    6.02    1.71
   0   1 -14    6.90    1.57
   0   1 -14    6.30    1.89
   0   1 -14    8.06    1.80
   0   1 -14    3.74    3.02
   0   1 -15   10.52    3.80
   0   1 -15   16.85    3.00
   0   1 -15   15.34    2.76
   0   1 -16   -0.09    1.50
   0   1 -16    1.21    2.25
   0  -1  16    0.21    1.11
   0  -1  17   19.39    3.21
   0  -1  17   19.92    3.37
   0   1 -17   19.46    3.39
   0  -1  17   18.30    3.27
   0   1 -17   17.36    3.29
   0  -1  18    0.42    0.92
   0   1 -18    0.66    1.13
   0   1 -18    1.14    1.06
   0   1 -19   14.43    2.85
   0   1 -19   18.77    2.84
   0  -1  19   16.15    2.81
   0  -1  19   18.41    2.87
   0   1 -20    0.64    0.48
   0   2  19    0.38    0.51
   0  -2 -18    6.07    1.51
   0   2  18    6.94    1.45
   0   2  18    8.88    1.51
   0  -2 -17    2.67    3.46
   0  -2 -17    0.37    1.11
   0   2  17    1.42    0.87
   0  -2 -17   -3.64    2.95
   0   2  16    9.70    1.76
   0  -2 -16    2.74    3.59
   0  -2 -16    8.68    2.05
   0   2  16    7.95    1.85
   0  -2 -16   12.09    5.00
   0  -2 -15    0.24    3.64
   0  -2 -15    0.25    1.38
   0   2  15    0.63    0.91
   0  -2 -15   -0.48    1.28
   0   2  15    0.86    1.14
   0  -2 -15    1.66    4.68
   0  -2 -14   64.77    9.33
   0  -2 -14   53.56    9.25
   0  -2 -14   38.88   10.17
   0  -2 -14   35.99   11.00
   0   2  14   67.25    9.27
   0  -2 -13   -0.35    5.29
   0  -2 -13    6.41    1.61
   0  -2 -13    5.18    1.73
   0  -2 -13    0.73    3.75
   0  -2 -12    3.97    5.34
   0  -2 -12    8.38    4.04
   0  -2 -12   10.86    2.03
   0  -2 -12    6.23    1.90
   0  -2 -11  247.96   44.67
   0  -2 -11  277.56   43.81
   0  -2 -11  292.81   44.36
   0  -2 -11  329.61   43.84
   0   2  11  272.32   43.72
   0  -2 -10  127.73   19.74
   0  -2 -10  151.91   20.41
   0  -2 -10  122.02   20.68
   0  -2 -10  115.20   19.72
   0  -2 -10  140.11   19.77
   0  -2  -9  302.97   41.97
   0  -2  -9  389.03   42.57
   0  -2  -9  279.76   42.69
   0  -2  -9  254.81   41.93
   0   2   9  224.70   42.15
   0  -2  -9  265.11   41.95
   0  -2  -9  285.09   42.30
   0  -2  -8   43.25    6.17
   0   2   8   33.87    6.33
   0  -2  -8   43.86    6.64
   0  -2  -8   39.80    6.04
   0  -2  -8   41.27    7.24
   0  -2  -8   41.84    6.06
   0  -2  -8   34.54    6.01
   0  -2  -8   25.52    6.30
   0   2   8   42.84    6.18
   0   2   7  179.55   22.34
   0  -2  -7  202.07   22.93
   0  -2  -7  139.68   22.18
   0  -2  -7  160.89   22.20
   0  -2  -7  116.45   22.37
   0  -2  -7  122.76   22.13
   0   2   7  145.71   22.39
   0  -2  -7  168.32   22.30
   0   2   6    7.06    1.46
   0   2   6    7.59    1.56
   0  -2  -6    6.09    2.03
   0  -2  -6    6.23    1.32
   0  -2  -6    8.17    1.52
   0   2   6    6.88    1.85
   0  -2  -5   27.05    4.60
   0   2   5   31.52    4.63
   0   2   5   30.84    4.76
   0  -2  -5   27.90    4.56
   0   2   5   30.18    4.57
   0  -2  -5   26.34    4.77
   0   2   5   28.06    4.58
   0  -2  -5   29.26    4.55
   0  -2  -5   27.99    4.53
   0  -2  -4    1.02    1.20
   0   2   4    0.16    0.80
   0   2   4    1.29    0.73
   0  -2  -4    1.58    0.79
   0  -2  -4    1.84    0.72
   0   2   4    2.39    1.15
   0   2   4    1.18    0.73
   0  -2  -4    1.45    0.86
   0   2   3    8.98    1.48
   0  -2  -3    6.54    1.67
   0   2   3    5.91    1.38
   0   2   3    8.12    1.39
   0  -2  -3    6.12    1.38
   0  -2  -3    9.49    1.53
   0   2   3    7.69    1.42
   0   2   3    6.88    1.65
   0   2   2  282.13   40.70
   0  -2  -2  270.44   40.69
   0   2   2  270.88   40.67
   0   2   2  248.31   40.67
   0   2   1   44.34    7.21
   0   2   1   49.64    7.13
   0  -2  -1   44.87    7.12
   0   2   1   44.60    7.12
   0  -2   0  766.96  123.62
   0   2   0  837.21  123.65
   0  -2   0  789.57  123.65
   0   2   0  959.73  123.64
   0   2   0  749.58  123.62
   0   2  -1 1308.04  189.12
   0  -2   1 1267.47  189.09
   0   2  -1 1206.98  189.08
   0   2  -1 1319.68  189.11
   0  -2   1 1166.95  189.10
   0   2  -1 1185.05  189.16
   0   2  -2   18.99    3.64
   0  -2   2   15.65    3.60
   0   2  -2   22.02    3.56
   0   2  -2   31.78    3.92
   0  -2   2   19.76    3.56
   0   2  -2   24.58    3.63
   0   2  -2   30.82    3.69
   0   2  -2   22.79    3.54
   0   2  -3   30.80    4.63
   0   2  -3   33.13    4.70
   0  -2   3   26.96    4.64
   0   2  -3   30.37    4.67
   0   2  -3   28.75    4.76
   0  -2   3   28.49    5.01
   0  -2   4  346.06   55.13
   0  -2   4  366.04   55.18
   0   2  -4  420.54   55.23
   0  -2   4  471.31   55.38
   0   2  -4  274.04   55.15
   0  -2   4  391.42   55.16
   0   2  -4  374.99   55.16
   0  -2   5    1.37    1.62
   0  -2   5    1.27    0.86
   0  -2   5    0.64    0.93
   0   2  -5    1.19    0.68
   0  -2   5    1.42    0.71
   0   2  -5    2.31    0.91
   0  -2   5    1.06    0.98
   0  -2   5    0.80    0.77
   0  -2   6   47.51    5.22
   0  -2   6   23.91    4.85
   0  -2   6   46.69    5.47
   0   2  -6   36.15    4.97
   0  -2   6   25.04    4.85
   0  -2   6   34.32    5.00
   0   2  -6   33.26    4.90
   0  -2   6   29.98    4.94
   0  -2   7   27.17    4.16
   0   2  -7   20.60    3.41
   0  -2   7   19.14    3.44
   0  -2   7   22.58    3.54
   0  -2   7   22.88    3.47
   0  -2   7   15.27    3.35
   0   2  -8    8.48    1.58
   0   2  -8    7.53    1.56
   0  -2   8   12.42    2.10
   0  -2   8    5.70    1.66
   0  -2   8    7.66    1.54
   0  -2   8   10.16    1.89
   0   2  -8    8.37    1.53
   0  -2   8   11.74    2.58
   0  -2   8    8.53    1.66
   0   2  -8    8.48    1.53
   0   2  -8    8.58    1.61
   0   2  -8    9.50    1.69
   0   2  -8    9.40    1.71
   0  -2   9  101.40   10.09
   0   2  -9   61.45    9.52
   0   2  -9   60.57    9.54
   0   2  -9   62.51    9.54
   0   2  -9   56.56    9.50
   0  -2   9   59.34    9.63
   0  -2   9   69.48    9.72
   0   2  -9   59.80    9.57
   0  -2   9   77.87   10.24
   0   2  -9   55.77    9.60
   0   2  -9   57.12    9.56
   0   2  -9   61.80    9.56
   0   2 -10  437.13   65.28
   0   2 -10  476.44   65.31
   0  -2  10  452.38   65.45
   0   2 -10  416.10   65.24
   0  -2  10  376.15   65.32
   0   2 -10  426.17   65.27
   0   2 -10  437.88   65.26
   0   2 -10  414.62   65.29
   0   2 -11    2.40    0.92
   0   2 -11    2.58    1.14
   0   2 -11    2.16    1.07
   0   2 -11    1.05    0.99
   0   2 -11    1.51    1.04
   0   2 -12    1.27    0.90
   0   2 -12    1.64    1.06
   0   2 -12    0.21    1.11
   0   2 -12   -0.14    0.98
   0   2 -13   42.49    6.62
   0   2 -13   39.75    6.62
   0   2 -13   41.41    6.55
   0   2 -14    4.33    1.41
   0   2 -14    3.11    1.45
   0   2 -14    3.96    1.48
   0   2 -14    3.61    1.23
   0  -2  14    4.55    1.42
   0   2 -15   48.78    7.25
   0   2 -15   42.09    7.12
   0   2 -15   49.58    7.21
   0  -2  15   41.29    7.23
   0   2 -16    5.55    1.41
   0   2 -16    7.34    1.74
   0  -2  17    7.16    2.02
   0   2 -17    9.92    1.91
   0  -2  17    9.65    2.05
   0  -2  18    0.49    1.07
   0  -2  18   -0.17    0.88
   0  -2  18    1.54    1.01
   0   2 -18    0.59    1.17
   0   2 -18    0.11    0.96
   0   2 -19   30.11    4.19
   0  -2  19   27.45    4.22
   0   2 -19   25.91    4.22
   0  -2  19   21.53    4.18
   0  -2  20    2.28    0.65
   0   3  18    1.49    0.74
   0  -3 -18    1.53    1.19
   0   3  18    2.09    0.63
   0   3  17    0.79    0.92
   0   3  17    0.96    0.97
   0   3  17    0.78    0.91
   0   3  16   10.01    1.86
   0  -3 -16    3.18    4.46
   0  -3 -16   10.44    4.69
   0  -3 -16    2.96    3.35
   0   3  16   10.94    1.92
   0  -3 -16    6.55    1.91
   0   3  15    3.48    1.10
   0  -3 -15    1.61    3.83
   0   3  15    0.67    1.42
   0  -3 -15    4.35    4.94
   0  -3 -15    2.71    1.46
   0  -3 -14    5.51    5.98
   0   3  14    9.40    1.75
   0  -3 -14   -0.50    4.12
   0  -3 -14    6.06    1.94
   0  -3 -13    0.38    5.83
   0  -3 -13    5.59    4.54
   0   3  13    6.96    1.61
   0  -3 -13    6.69    1.89
   0   3  12   30.63    4.68
   0  -3 -12   20.07    7.60
   0   3  12   33.78    4.66
   0  -3 -12   31.52    4.83
   0  -3 -12   19.79    4.62
   0  -3 -11    2.02    2.79
   0   3  11    0.88    0.93
   0  -3 -11    0.60    1.10
   0  -3 -11    0.40    1.33
   0  -3 -11   -2.07    5.39
   0  -3 -10  125.70   24.87
   0  -3 -10  152.40   24.34
   0  -3 -10  141.53   23.81
   0  -3 -10  167.81   23.87
   0   3  10  165.58   23.83
   0  -3  -9   33.14    8.11
   0   3   9   43.94    6.67
   0  -3  -9   46.30    6.72
   0  -3  -9   40.71    7.52
   0  -3  -9   38.35    6.66
   0  -3  -9   44.67    7.37
   0  -3  -8    4.56    1.13
   0  -3  -8    3.67    1.21
   0  -3  -8    6.29    2.75
   0  -3  -8    4.05    2.63
   0   3   7    1.40    0.98
   0  -3  -7    1.61    0.84
   0  -3  -7    0.52    0.88
   0  -3  -7    0.13    1.65
   0   3   7    0.25    1.51
   0  -3  -7    1.30    0.73
   0  -3  -7   -0.14    2.34
   0  -3  -7    0.85    2.14
   0   3   7    0.47    0.86
   0   3   7    1.34    0.83
   0   3   6   79.73   11.43
   0   3   6   79.84   11.44
   0   3   6   87.67   11.49
   0  -3  -6   49.72   11.57
   0  -3  -6   61.98   11.39
   0   3   6   74.85   11.45
   0  -3  -6   81.70   11.79
   0  -3  -6   65.49   11.35
   0  -3  -6   80.49   12.22
   0  -3  -6   81.12   11.45
   0  -3  -6   66.66   11.37
   0  -3  -6   78.55   11.36
   0   3   6   71.24   11.62
   0  -3  -6  100.50   11.96
   0   3   5   17.63    3.37
   0  -3  -5   20.00    4.26
   0  -3  -5   23.17    3.77
   0  -3  -5   19.10    2.96
   0  -3  -5   14.46    3.43
   0  -3  -5   13.55    3.01
   0   3   5   19.68    2.98
   0  -3  -5   15.14    3.00
   0   3   5   21.86    3.02
   0  -3  -5   16.54    2.95
   0   3   5   19.47    3.07
   0  -3  -4  144.11   24.58
   0  -3  -4  154.73   24.48
   0   3   4  168.76   24.45
   0   3   4  174.25   24.48
   0   3   4  150.84   24.44
   0   3   4  172.14   24.60
   0  -3  -4  154.40   24.46
   0  -3  -3   18.15    3.36
   0   3   3   22.73    3.39
   0  -3  -3   21.81    3.45
   0   3   3   20.42    3.33
   0   3   2  141.23   21.06
   0  -3  -2  134.21   21.07
   0   3   2  146.35   21.08
   0   3   2  152.24   21.16
   0  -3  -2  149.14   21.13
   0   3   2  118.74   21.03
   0   3   1   31.38    3.26
   0  -3  -1   26.54    3.51
   0   3   1   33.15    3.42
   0   3   1   25.84    3.24
   0  -3  -1   28.22    3.24
   0   3   0  228.62   35.57
   0   3   0  235.22   35.61
   0  -3   0  233.48   35.58
   0  -3   0  214.87   35.64
   0   3   0  256.45   35.64
   0   3  -1   10.94    2.05
   0   3  -1   10.83    2.36
   0  -3   1   10.70    1.94
   0  -3   1    9.22    2.21
   0   3  -1   13.78    2.09
   0   3  -2  607.68  104.54
   0  -3   2  571.52  104.53
   0  -3   2  709.79  104.52
   0   3  -2  721.44  104.51
   0   3  -2  750.10  104.53
   0   3  -2  806.28  104.67
   0   3  -3   11.84    1.81
   0  -3   3    8.92    1.66
   0   3  -3   10.22    1.62
   0   3  -3    7.38    1.73
   0   3  -3    8.82    1.64
   0   3  -3   13.75    2.17
   0  -3   3    4.91    1.75
   0  -3   3    9.80    1.81
   0   3  -3    5.43    1.75
   0   3  -4   56.28    9.75
   0  -3   4   66.41    9.81
   0  -3   4   67.51    9.85
   0  -3   4   53.36   10.00
   0   3  -4   71.08    9.88
   0   3  -4   67.08    9.81
   0   3  -5   14.47    2.52
   0  -3   5   14.77    3.19
   0   3  -5   18.06    2.68
   0  -3   5   14.62    2.60
   0  -3   5   15.66    2.61
   0   3  -5   12.90    2.74
   0  -3   6  211.25   36.74
   0   3  -6  264.36   36.80
   0  -3   6  240.58   36.77
   0  -3   6  257.55   37.06
   0   3  -6  247.94   36.75
   0   3  -7  165.89   24.94
   0   3  -7  165.71   24.93
   0   3  -7  198.27   25.05
   0  -3   7  132.71   24.93
   0  -3   7  193.06   25.40
   0   3  -7  180.30   24.98
   0  -3   7  168.90   25.00
   0   3  -7  171.25   24.89
   0   3  -7  138.83   24.88
   0   3  -7  182.74   24.98
   0   3  -7  155.01   24.90
   0  -3   8  185.15   28.15
   0   3  -8  199.26   28.12
   0   3  -8  154.30   28.01
   0  -3   8  212.19   28.60
   0   3  -8  194.55   28.08
   0   3  -8  184.55   28.04
   0   3  -8  202.14   28.12
   0   3  -8  192.33   28.09
   0   3  -8  163.06   28.02
   0   3  -8  191.27   28.03
   0  -3   8  191.91   28.15
   0  -3   8  152.10   28.14
   0  -3   8  215.52   28.12
   0   3  -9   12.92    1.99
   0   3  -9   10.39    2.10
   0   3  -9   11.39    1.92
   0   3  -9   10.42    1.97
   0   3  -9   10.32    1.87
   0   3  -9   11.67    2.04
   0  -3   9   10.72    2.04
   0   3  -9    9.77    1.94
   0  -3   9    7.29    2.71
   0   3 -10  164.30   23.62
   0  -3  10  128.60   23.52
   0   3 -10  158.06   23.58
   0   3 -10  170.56   23.60
   0   3 -10  149.92   23.53
   0   3 -10  163.98   23.65
   0   3 -10  159.60   23.56
   0   3 -11  208.06   30.22
   0  -3  11  168.77   30.16
   0   3 -11  202.60   30.24
   0   3 -11  209.69   30.27
   0   3 -11  200.18   30.19
   0  -3  11  193.95   30.31
   0   3 -11  214.31   30.26
   0   3 -11  197.22   30.28
   0   3 -12   99.29   15.14
   0   3 -12  103.07   15.15
   0   3 -12  108.55   15.21
   0   3 -12   95.82   15.14
   0   3 -12   96.23   15.08
   0   3 -12   97.38   15.20
   0  -3  12   86.42   15.16
   0   3 -13    0.65    1.05
   0   3 -13    0.45    1.15
   0   3 -13    0.42    0.92
   0   3 -13    1.57    1.24
   0   3 -13    0.54    1.42
   0  -3  14    2.92    1.56
   0   3 -14    2.89    1.08
   0   3 -14    2.28    1.26
   0   3 -14    3.84    1.53
   0   3 -14    4.29    1.66
   0   3 -15   -0.65    1.37
   0   3 -15   -1.91    1.46
   0   3 -15   -0.23    1.16
   0  -3  15   -0.49    1.29
   0   3 -15    0.63    0.84
   0   3 -15   -0.28    1.06
   0  -3  15    0.58    1.46
   0   3 -16    2.12    1.23
   0   3 -16    1.29    0.86
   0  -3  16    4.15    1.39
   0   3 -16    1.42    1.42
   0   3 -16    1.28    1.04
   0   3 -17    2.77    1.54
   0  -3  17    4.55    1.66
   0  -3  17    5.00    1.20
   0   3 -17    6.35    1.44
   0  -3  18   -0.50    1.16
   0   3 -18   -0.91    1.11
   0  -3  18    1.33    1.01
   0   3 -18   -0.05    0.92
   0  -3  19    1.15    0.70
   0   3 -19    2.50    0.79
   0   3 -19    2.20    0.93
   0  -3  19    1.64    0.89
   0  -3  19    1.58    0.83
   0   4  17   16.62    2.80
   0  -4 -17   14.40    3.06
   0   4  17   20.56    2.86
   0   4  16    2.95    1.05
   0  -4 -16    4.00    4.06
   0   4  16    1.55    1.07
   0  -4 -16    3.75    3.97
   0   4  16    3.12    0.94
   0   4  15    4.92    1.39
   0   4  15    3.23    1.39
   0   4  15    5.50    1.39
   0  -4 -14   18.53    3.83
   0   4  14   22.89    3.78
   0  -4 -14    8.98    7.03
   0   4  14   23.99    3.75
   0   4  14   23.25    3.80
   0   4  13   12.64    2.49
   0  -4 -13    7.73    6.98
   0   4  13   14.03    2.50
   0  -4 -13   10.79    2.59
   0  -4 -12    3.38    3.27
   0  -4 -12    8.60    3.97
   0  -4 -12    4.74    1.80
   0  -4 -12    5.13    6.26
   0  -4 -12   -0.26    4.15
   0   4  12    6.11    1.71
   0  -4 -11    0.42    1.39
   0  -4 -11    0.69    3.23
   0  -4 -11   -0.99    3.75
   0   4  11    0.15    1.34
   0  -4 -10    5.82    3.79
   0  -4 -10    9.56    1.76
   0  -4 -10   11.81    3.73
   0   4  10    0.07    1.68
   0  -4  -9   34.14    5.14
   0  -4  -9   37.48    6.33
   0  -4  -8   50.95    7.95
   0  -4  -8   31.54    8.54
   0   4   8   47.86    6.92
   0  -4  -8   25.96    7.54
   0  -4  -8   44.70    6.92
   0  -4  -7   17.18    6.33
   0  -4  -7   40.24    5.76
   0   4   7   31.01    4.63
   0  -4  -7   23.31    5.34
   0  -4  -7   26.49    4.61
   0   4   6    8.97    1.51
   0  -4  -6   14.22    3.24
   0  -4  -6    8.73    3.94
   0  -4  -6    7.51    2.10
   0   4   6    8.56    1.53
   0  -4  -6    4.65    1.38
   0  -4  -6    3.38    2.53
   0  -4  -6    7.57    1.51
   0  -4  -5  100.64   19.25
   0   4   5  145.24   18.78
   0   4   5  131.46   18.73
   0  -4  -5  102.70   18.65
   0   4   5  131.92   18.70
   0   4   5  148.61   18.85
   0  -4  -5  172.52   19.34
   0  -4  -5  106.41   18.74
   0  -4  -5  101.10   18.91
   0   4   5  121.99   18.94
   0  -4  -5  120.64   18.71
   0  -4  -5  113.51   18.64
   0  -4  -5   88.39   18.87
   0   4   5  125.71   18.63
   0   4   5  128.09   18.63
   0  -4  -4  127.64   20.18
   0   4   4  135.74   20.17
   0  -4  -4  105.89   20.69
   0  -4  -4  202.39   20.83
   0  -4  -4  119.58   20.29
   0   4   4  157.73   20.31
   0   4   4  143.67   20.23
   0  -4  -4  127.28   20.49
   0  -4  -4   97.44   20.39
   0  -4  -4  138.20   20.27
   0   4   4  129.42   20.17
   0   4   4  124.27   20.16
   0   4   3    3.61    1.09
   0  -4  -3    2.83    1.04
   0   4   3    5.00    1.68
   0  -4  -3    2.47    1.27
   0   4   3    2.62    0.93
   0   4   2   94.84   15.58
   0  -4  -2  112.59   15.74
   0  -4  -2   95.88   15.62
   0   4   2  109.49   15.71
   0   4   2  114.21   15.80
   0   4   2  109.33   15.65
   0  -4  -2   81.03   15.77
   0   4   1 1616.47  255.46
   0  -4  -1 1872.99  255.52
   0  -4  -1 1679.38  255.42
   0   4   1 1781.35  255.44
   0  -4  -1 1326.61  255.49
   0   4   1 1806.27  255.52
   0  -4   0  532.14   77.65
   0   4   0  485.40   77.69
   0  -4   0  504.88   77.64
   0   4   0  525.46   77.64
   0  -4   0  533.10   77.73
   0  -4   0  420.83   77.72
   0   4   0  555.00   77.73
   0  -4   1  362.24   68.97
   0   4  -1  467.36   69.09
   0  -4   1  468.51   68.93
   0   4  -1  542.62   69.03
   0   4  -1  440.41   69.00
   0   4  -2  287.80   35.96
   0  -4   2  171.38   35.76
   0  -4   2  254.64   35.75
   0   4  -2  238.54   35.78
   0   4  -2  222.45   35.80
   0  -4   2  261.33   35.84
   0  -4   3   27.77    4.05
   0   4  -3   17.25    4.09
   0   4  -3   33.66    4.36
   0   4  -3   24.29    4.15
   0  -4   3   26.21    4.19
   0   4  -3   36.60    4.26
   0   4  -3   24.38    4.06
   0  -4   3   15.04    4.12
   0   4  -4   26.26    4.06
   0  -4   4   29.16    3.98
   0  -4   4   24.00    4.05
   0   4  -4   27.34    3.96
   0   4  -4   23.20    3.86
   0   4  -4   24.12    3.94
   0   4  -4   20.78    3.77
   0   4  -5    4.87    1.59
   0   4  -5    9.60    1.77
   0   4  -5    8.25    1.60
   0   4  -5    9.92    1.81
   0   4  -5    9.85    1.64
   0   4  -5    7.60    1.63
   0  -4   5    6.76    1.81
   0   4  -5    6.76    1.99
   0  -4   5    8.98    1.69
   0  -4   5   10.56    1.75
   0  -4   5   10.84    1.78
   0   4  -6    4.21    1.03
   0   4  -6    4.17    1.35
   0   4  -6    4.04    0.81
   0   4  -6    3.19    1.05
   0   4  -6    3.05    0.86
   0  -4   6    3.74    1.15
   0   4  -6    3.24    1.02
   0   4  -6    4.18    1.25
   0   4  -6    3.30    1.21
   0  -4   6    5.20    1.34
   0   4  -6    3.88    0.86
   0  -4   6    2.25    1.09
   0  -4   6    2.89    1.11
   0   4  -7    4.81    1.15
   0  -4   7    4.52    1.25
   0   4  -7    3.86    0.94
   0  -4   7    3.13    1.24
   0  -4   7    4.14    1.25
   0   4  -7    4.59    1.39
   0  -4   7    2.60    1.09
   0  -4   7    5.40    2.03
   0   4  -7    3.72    1.02
   0   4  -7    4.73    0.93
   0   4  -7    5.59    1.24
   0   4  -7    4.01    0.99
   0   4  -7    4.58    1.16
   0   4  -8   26.15    3.90
   0  -4   8   22.98    4.57
   0  -4   8   23.01    3.98
   0   4  -8   24.99    4.08
   0   4  -8   24.91    4.00
   0   4  -8   24.67    3.91
   0   4  -8   23.07    3.96
   0  -4   8   27.41    4.13
   0   4  -8   22.08    3.96
   0   4  -8   24.60    3.92
   0   4  -9   39.91    5.86
   0   4  -9   39.59    5.97
   0   4  -9   36.02    5.85
   0   4  -9   36.22    5.84
   0   4  -9   38.75    5.92
   0  -4   9   33.12    5.89
   0  -4   9   36.56    5.91
   0  -4   9   40.56    6.00
   0   4  -9   34.19    5.87
   0   4  -9   40.32    6.05
   0   4 -10   15.02    2.72
   0   4 -10   13.41    2.35
   0  -4  10   12.59    2.44
   0   4 -10   12.42    2.45
   0   4 -10   16.57    2.45
   0   4 -10   15.62    2.42
   0  -4  10   14.98    2.44
   0   4 -10   11.47    2.48
   0  -4  10   10.90    2.51
   0   4 -11  128.22   18.26
   0  -4  11  100.77   18.24
   0   4 -11  119.02   18.17
   0   4 -11  122.66   18.23
   0   4 -11  124.92   18.36
   0  -4  11  110.68   18.20
   0  -4  11  122.42   18.38
   0   4 -11  128.19   18.29
   0  -4  11  108.42   18.20
   0   4 -11  125.84   18.22
   0   4 -12    0.61    1.28
   0   4 -12    1.20    1.24
   0   4 -12    2.14    1.32
   0   4 -12    4.10    1.79
   0  -4  12    3.35    1.61
   0   4 -12    2.06    1.19
   0   4 -12    3.16    0.91
   0  -4  12    2.86    1.08
   0   4 -13    0.37    1.25
   0   4 -13    0.45    0.80
   0   4 -13   -0.40    1.67
   0   4 -13    0.66    1.23
   0  -4  13   -0.42    1.20
   0   4 -13    0.07    1.08
   0   4 -13    1.93    1.29
   0   4 -14    1.01    1.41
   0   4 -14    1.14    1.11
   0  -4  14    0.77    1.19
   0   4 -14    1.09    0.80
   0  -4  14    0.58    1.67
   0   4 -14   -0.10    1.67
   0   4 -14   -0.07    1.21
   0   4 -15    9.87    2.00
   0   4 -15    8.83    1.78
   0   4 -15    5.58    2.19
   0  -4  15   10.00    2.28
   0  -4  15    8.83    2.20
   0   4 -16   42.80    6.04
   0  -4  16   35.16    6.16
   0   4 -16   35.45    6.08
   0  -4  16   32.10    6.18
   0   4 -16   40.98    6.08
   0  -4  17    0.49    1.01
   0  -4  17    0.10    1.28
   0   4 -17    1.10    1.03
   0  -4  17    0.69    1.04
   0  -4  17    0.65    0.91
   0   4 -17   -0.13    1.11
   0  -4  18   25.42    4.49
   0  -4  18   28.44    4.50
   0   4 -18   32.60    4.33
   0   4 -18   21.35    4.33
   0  -4  19    3.81    0.93
   0  -4  19    4.41    1.05
   0  -4  19    4.21    1.10
   0   4 -19    4.38    0.86
   0   4 -19    3.06    0.96
   0  -5 -16    2.58    1.29
   0   5  16    4.33    1.04
   0   5  16    3.59    0.85
   0  -5 -15    2.36    4.31
   0   5  15    3.44    0.91
   0   5  15    1.85    1.12
   0  -5 -15    2.37    1.58
   0   5  15    1.63    1.02
   0  -5 -15    0.33    4.49
   0  -5 -14   26.80    6.92
   0   5  14   48.79    6.76
   0   5  14   45.61    6.70
   0   5  14   45.57    6.73
   0  -5 -13    2.18    8.42
   0  -5 -13   29.49    8.51
   0   5  13   62.68    7.98
   0   5  13   61.88    8.00
   0   5  13   62.86    7.97
   0  -5 -13   21.05    8.78
   0  -5 -12    6.95    9.72
   0  -5 -12   42.67    9.90
   0   5  12   69.11    9.10
   0  -5 -12   28.68   10.09
   0   5  12   63.92    9.10
   0   5  12   68.51    9.10
   0  -5 -11   18.44    5.73
   0  -5 -11   16.71    8.17
   0   5  11   25.22    4.26
   0  -5 -11   11.24    5.61
   0   5  11   28.33    4.25
   0   5  11   26.54    4.27
   0  -5 -10   39.85   14.78
   0   5  10   93.23   13.35
   0   5  10   94.00   13.36
   0  -5 -10   42.03   13.93
   0  -5 -10   77.21   14.25
   0   5  10   95.55   13.38
   0  -5  -9   19.83    7.77
   0  -5  -9   14.08    6.24
   0   5   9   34.04    5.13
   0   5   9   32.95    5.11
   0   5   9   31.78    5.11
   0  -5  -9   29.11    6.48
   0  -5  -8    9.37    4.71
   0   5   8   23.83    3.67
   0  -5  -8   26.81    5.62
   0   5   8   21.76    3.64
   0  -5  -8   12.60    6.53
   0   5   8   21.24    3.62
   0   5   7   36.30    5.28
   0  -5  -7   17.54    5.57
   0  -5  -7   41.47    6.84
   0  -5  -7   19.46    6.03
   0   5   7   34.50    5.27
   0   5   7   39.15    5.29
   0  -5  -7   18.07    7.19
   0   5   6   24.67    3.50
   0   5   6   24.30    3.51
   0  -5  -6   16.63    4.16
   0  -5  -6   24.29    5.01
   0  -5  -6    7.70    5.44
   0  -5  -6   14.44    4.41
   0   5   6   17.83    3.46
   0  -5  -5   -0.13    1.79
   0  -5  -5   -1.21    2.31
   0   5   5    0.56    0.91
   0  -5  -5    0.38    3.09
   0   5   5    0.35    0.96
   0  -5  -5    5.14    3.83
   0   5   5   -0.25    0.90
   0  -5  -4    3.99    2.35
   0  -5  -4    6.07    1.83
   0   5   4    8.88    1.54
   0  -5  -4    5.20    1.54
   0   5   4    8.47    1.47
   0   5   4    7.41    1.50
   0  -5  -4    2.37    3.33
   0   5   4    7.09    1.48
   0   5   3   24.35    3.77
   0  -5  -3   20.40    4.01
   0   5   3   23.82    3.85
   0  -5  -3   22.93    3.97
   0   5   3   28.38    3.91
   0  -5  -3   12.22    4.95
   0  -5  -3   16.33    3.92
   0   5   3   30.98    4.05
   0  -5  -3   13.95    4.20
   0   5   3   27.25    3.87
   0  -5  -3   23.30    3.96
   0  -5  -3   27.17    4.20
   0   5   3   24.69    3.90
   0  -5  -3   37.75    5.16
   0   5   2   28.38    4.66
   0   5   2   28.93    4.62
   0  -5  -2   16.86    5.39
   0  -5  -2   31.01    4.74
   0   5   2   32.17    5.07
   0   5   2   29.29    4.57
   0   5   2   34.81    4.80
   0  -5  -2   19.72    5.10
   0  -5  -2   32.34    4.75
   0  -5  -2   30.61    4.79
   0  -5  -2   31.73    4.96
   0  -5  -2   18.73    4.68
   0   5   2   34.37    4.69
   0  -5  -2   42.79    5.63
   0   5   2   28.51    4.87
   0  -5  -1  378.42   52.99
   0  -5  -1  392.69   53.12
   0  -5  -1  410.75   52.97
   0   5   1  368.27   52.91
   0  -5  -1  328.43   52.90
   0   5   1  330.61   52.85
   0  -5  -1  375.23   52.95
   0   5   1  410.03   53.19
   0   5   1  346.27   52.87
   0   5   1  316.98   52.83
   0   5   1  393.96   52.99
   0  -5  -1  269.87   53.10
   0  -5  -1  300.28   52.87
   0   5   1  366.28   53.10
   0  -5   0   96.53   13.65
   0  -5   0   82.20   13.92
   0   5   0   94.53   13.85
   0   5   0   63.23   13.83
   0   5   0   74.80   13.61
   0  -5   0   97.38   13.71
   0   5   0   76.82   13.54
   0   5   0   88.75   13.60
   0  -5   0   97.86   13.84
   0  -5   0   99.09   13.64
   0   5   0   79.49   13.61
   0   5   0  106.97   13.93
   0  -5   0  113.68   13.73
   0  -5   0  100.20   13.70
   0   5  -1    0.88    0.92
   0   5  -1    0.84    0.87
   0   5  -1    1.53    0.91
   0   5  -1    0.81    0.98
   0   5  -1    1.49    0.65
   0   5  -1    3.04    1.33
   0  -5   1    0.94    1.06
   0  -5   1    1.94    1.72
   0  -5   1    1.00    0.90
   0  -5   1    2.92    1.02
   0   5  -1    0.25    1.49
   0   5  -1    0.97    0.83
   0  -5   1    2.22    0.88
   0   5  -1    2.16    1.27
   0   5  -2  123.49   20.57
   0   5  -2  170.70   20.77
   0   5  -2  144.38   20.64
   0   5  -2  117.84   20.39
   0  -5   2  166.09   20.52
   0   5  -2  122.21   20.34
   0   5  -2  157.06   20.63
   0  -5   2  152.04   20.45
   0  -5   2  157.33   20.65
   0   5  -2  121.46   20.44
   0   5  -2  125.72   20.40
   0   5  -2  148.75   20.46
   0  -5   2  159.36   20.47
   0  -5   2  118.10   20.47
   0  -5   2   88.76   20.56
   0   5  -2  122.71   20.39
   0   5  -3  286.05   21.81
   0   5  -3  193.50   21.54
   0  -5   3  211.66   21.44
   0  -5   3  189.83   21.38
   0  -5   3  129.61   21.33
   0  -5   3  191.53   21.35
   0   5  -3  139.42   21.20
   0   5  -3  168.46   21.33
   0  -5   3  183.17   21.55
   0   5  -3  182.68   21.34
   0  -5   3  176.28   21.38
   0   5  -3  160.22   21.45
   0   5  -3  212.90   21.62
   0  -5   3  189.83   21.46
   0   5  -3  121.95   21.40
   0  -5   3  195.13   21.35
   0   5  -3  281.40   21.85
   0   5  -3  148.77   21.29
   0  -5   3  108.72   21.39
   0   5  -3  168.89   21.29
   0   5  -3  166.00   21.33
   0   5  -3   50.34   21.12
   0   5  -4   21.81    4.05
   0  -5   4   26.83    4.15
   0  -5   4   27.00    4.33
   0  -5   4   25.82    4.15
   0   5  -4   28.87    4.28
   0   5  -4   22.99    4.09
   0   5  -4   23.57    3.96
   0  -5   4   27.41    4.25
   0   5  -4   27.81    4.15
   0  -5   4   15.71    4.13
   0   5  -4   25.37    4.32
   0   5  -4   22.72    3.93
   0  -5   4   32.26    4.18
   0   5  -4   28.97    4.10
   0  -5   4   27.01    4.09
   0   5  -5    1.45    1.11
   0  -5   5    1.82    1.14
   0  -5   5    0.87    1.11
   0   5  -5    2.22    1.01
   0   5  -5    1.80    0.85
   0  -5   5    3.04    1.04
   0  -5   5    2.68    1.12
   0   5  -5    0.58    1.01
   0   5  -5    1.45    0.67
   0  -5   5    0.10    1.21
   0  -5   5    0.74    1.41
   0  -5   5    3.42    1.28
   0  -5   5    1.40    1.06
   0   5  -5    1.50    0.88
   0  -5   6    0.95    1.09
   0  -5   6    1.84    1.10
   0   5  -6    2.14    1.16
   0  -5   6    1.53    1.07
   0   5  -6    1.41    0.96
   0   5  -6    1.74    0.63
   0   5  -6    1.04    0.70
   0  -5   6    2.44    1.25
   0   5  -6    1.47    0.70
   0   5  -6    1.35    1.02
   0  -5   6    0.85    1.10
   0   5  -6    2.70    1.12
   0  -5   7   -0.13    1.08
   0  -5   7   -0.77    1.24
   0   5  -7    0.19    0.94
   0   5  -7    1.91    1.06
   0   5  -7    0.64    0.61
   0  -5   7    0.48    1.07
   0  -5   7   -0.13    0.92
   0   5  -7    0.18    0.65
   0  -5   7   -0.26    1.07
   0   5  -7    0.62    0.71
   0  -5   7    0.74    1.25
   0   5  -7   -0.29    1.19
   0  -5   8    1.40    1.32
   0   5  -8    2.16    0.80
   0   5  -8    1.02    1.03
   0  -5   8    3.04    1.24
   0   5  -8    1.85    1.29
   0   5  -8    2.14    0.90
   0   5  -8    1.32    1.01
   0   5  -8    1.13    0.79
   0  -5   8    2.15    1.15
   0  -5   9    7.53    1.62
   0   5  -9    5.25    1.28
   0   5  -9    7.15    1.86
   0   5  -9    8.06    1.41
   0   5  -9    5.30    1.54
   0  -5   9    6.52    1.65
   0  -5   9    7.96    1.88
   0   5  -9    6.11    1.36
   0   5  -9    5.99    1.52
   0  -5  10    2.06    1.23
   0   5 -10    1.30    1.29
   0   5 -10    0.94    0.82
   0  -5  10    1.14    1.48
   0   5 -10    1.94    1.07
   0  -5  10    2.80    1.30
   0   5 -10    1.42    1.04
   0   5 -10    2.39    1.00
   0   5 -11    1.23    1.05
   0  -5  11    1.25    1.49
   0   5 -11    0.96    0.79
   0   5 -11    0.93    1.23
   0   5 -11   -0.87    1.07
   0  -5  11   -0.15    1.23
   0   5 -11    0.67    1.05
   0  -5  11    2.58    1.68
   0  -5  11   -0.84    1.15
   0  -5  12   17.60    3.61
   0  -5  12   20.88    3.91
   0   5 -12   21.86    3.59
   0  -5  12   17.99    3.53
   0   5 -12   23.86    3.68
   0   5 -12   18.91    3.53
   0   5 -12   22.63    3.43
   0   5 -12   23.29    3.58
   0  -5  12   20.61    3.56
   0   5 -12   19.24    4.01
   0  -5  13   39.21    5.98
   0   5 -13   30.12    5.87
   0  -5  13   33.29    5.74
   0   5 -13   36.81    5.60
   0   5 -13   30.93    5.51
   0  -5  13   32.20    5.50
   0  -5  13   29.97    5.47
   0   5 -13   40.49    5.68
   0   5 -13   40.25    5.56
   0  -5  14    3.94    1.69
   0   5 -14    1.33    1.95
   0   5 -14    5.87    1.45
   0  -5  14    4.97    2.13
   0   5 -14    5.58    1.52
   0   5 -14    3.37    1.44
   0  -5  14    7.15    2.15
   0   5 -14    5.73    1.35
   0  -5  15   14.71    2.74
   0  -5  15   15.94    3.07
   0   5 -15   15.36    2.55
   0  -5  15   15.24    3.10
   0   5 -15   12.34    2.62
   0   5 -16    1.36    0.79
   0   5 -16    0.11    1.00
   0   5 -16   -0.32    1.08
   0  -5  16    0.85    1.39
   0  -5  16   -0.54    1.46
   0  -5  17    9.63    2.28
   0  -5  17    8.68    2.14
   0  -5  17   12.95    2.34
   0   5 -17    9.10    2.02
   0  -5  17   12.15    2.26
   0   5 -17   12.76    1.96
   0  -5  18   12.55    2.29
   0  -5  18   15.36    2.56
   0   5 -18   12.50    2.35
   0   5 -18   16.15    2.32
   0  -5  19    0.94    0.63
   0   6  15    1.65    0.80
   0   6  15   -0.31    0.72
   0   6  14    6.67    1.55
   0  -6 -14    5.65    1.80
   0  -6 -14    2.33    4.56
   0   6  14    8.92    1.63
   0   6  14    8.15    1.44
   0   6  13   28.84    3.72
   0  -6 -13    3.05    6.05
   0  -6 -13    3.03    4.52
   0  -6 -13   10.08    4.33
   0  -6 -13   20.20    3.90
   0   6  13   24.49    3.57
   0   6  13   23.39    3.68
   0  -6 -12    3.68   23.54
   0   6  12  240.93   23.52
   0  -6 -12  123.18   23.96
   0   6  12  209.13   23.42
   0  -6 -12  156.38   23.55
   0  -6 -12   90.72   24.58
   0  -6 -11  148.56   29.67
   0  -6 -11  162.58   30.23
   0  -6 -11   99.53   30.65
   0   6  11  206.10   29.56
   0   6  11  222.42   29.63
   0   6  11  211.48   29.57
   0   6  10   23.74    3.75
   0  -6 -10   17.11    5.58
   0   6  10   24.97    3.53
   0  -6 -10    5.11    4.73
   0  -6 -10   11.43    3.78
   0  -6 -10   10.43    6.69
   0   6  10   23.68    3.55
   0  -6  -9   35.20    8.90
   0  -6  -9   27.28    9.82
   0  -6  -9   38.46    7.67
   0   6   9   52.73    7.45
   0  -6  -9   13.84    8.18
   0   6   9   52.43    7.42
   0   6   9   55.92    7.56
   0  -6  -8   40.48    8.50
   0  -6  -8   25.79   10.00
   0  -6  -8   60.02    9.96
   0   6   8   63.72    8.44
   0   6   8   64.62    8.34
   0  -6  -8   21.26    8.86
   0  -6  -8   40.00    8.67
   0   6   8   61.01    8.31
   0   6   7   15.11    2.65
   0   6   7   15.53    2.65
   0  -6  -7    9.52    3.95
   0   6   7   16.63    2.88
   0  -6  -7   11.76    5.62
   0  -6  -7   12.36    3.04
   0  -6  -7   15.82    5.33
   0  -6  -7   10.17    3.39
   0  -6  -6   28.87    7.18
   0  -6  -6   17.63    7.17
   0  -6  -6   25.47    8.29
   0  -6  -6   35.34    6.79
   0  -6  -6   52.60    8.59
   0   6   6   46.85    6.74
   0   6   6   46.52    6.63
   0   6   6   52.43    6.69
   0  -6  -5   28.56    5.67
   0  -6  -5   25.68    7.26
   0   6   5   43.00    5.54
   0  -6  -5   13.99    6.00
   0  -6  -5   29.58    6.31
   0   6   5   41.24    5.59
   0  -6  -4   16.00    5.54
   0  -6  -4   19.34    4.20
   0  -6  -4   37.76    5.90
   0   6   4   29.80    4.34
   0  -6  -4   25.81    5.07
   0   6   4   25.08    4.06
   0   6   4   25.53    4.15
   0   6   3   13.15    2.12
   0   6   3    9.52    1.68
   0  -6  -3   11.28    3.91
   0  -6  -3    7.19    2.01
   0   6   3   11.35    2.01
   0   6   3    8.65    1.84
   0  -6  -3    6.41    3.65
   0  -6  -3    7.22    2.96
   0  -6  -2    5.32    3.17
   0  -6  -2    3.75    1.61
   0   6   2    4.99    1.44
   0   6   2    5.08    1.10
   0   6   2    7.30    1.53
   0   6   1    3.08    1.30
   0   6   1    4.74    1.35
   0   6   1    4.51    1.44
   0   6   1    5.30    0.98
   0   6   1    5.12    1.31
   0  -6  -1    3.23    1.71
   0  -6  -1    2.62    1.53
   0  -6  -1    1.57    1.37
   0  -6   0    1.14    1.65
   0   6   0    4.46    0.95
   0   6   0    2.81    1.30
   0   6   0    4.64    1.25
   0   6   0    4.73    1.33
   0  -6   0    3.31    1.40
   0  -6   0    3.25    1.54
   0   6  -1    6.10    1.55
   0   6  -1    6.36    1.19
   0  -6   1    4.79    1.50
   0   6  -1    5.26    1.52
   0  -6   1    5.28    1.66
   0   6  -1    4.71    1.48
   0   6  -1    5.13    1.46
   0   6  -1    5.41    1.45
   0  -6   1   10.14    2.75
   0  -6   1    6.70    1.48
   0  -6   2    9.46    2.08
   0   6  -2   10.77    1.93
   0   6  -2    8.73    1.86
   0   6  -2    8.87    1.65
   0   6  -2    7.86    1.90
   0  -6   2    8.86    1.92
   0   6  -2    8.52    2.41
   0   6  -2    8.61    1.86
   0   6  -2    7.64    1.90
   0  -6   2   16.28    2.96
   0  -6   2    8.64    1.86
   0   6  -3    2.86    0.80
   0   6  -3    2.85    1.28
   0   6  -3    0.12    1.62
   0  -6   3    2.06    1.29
   0  -6   3    6.13    2.15
   0  -6   3    3.71    1.20
   0   6  -3    2.68    1.22
   0   6  -3    3.11    0.91
   0   6  -3    1.68    1.23
   0  -6   3    2.61    1.25
   0  -6   3    2.83    1.61
   0   6  -3    1.85    1.09
   0   6  -4    1.46    1.13
   0  -6   4    0.88    1.08
   0   6  -4    1.26    1.09
   0  -6   4    1.68    1.25
   0  -6   4    0.95    1.41
   0  -6   4    5.06    1.84
   0   6  -4    3.60    1.74
   0   6  -4    1.67    1.14
   0   6  -4    1.97    0.71
   0  -6   4    0.59    1.51
   0  -6   5   10.30    2.07
   0   6  -5    7.43    1.67
   0   6  -5    6.99    1.43
   0  -6   5    7.59    2.17
   0   6  -5    6.16    1.80
   0   6  -5    9.65    1.79
   0  -6   5    5.96    1.90
   0  -6   5    7.08    1.82
   0   6  -6  174.23   26.25
   0  -6   6  148.45   26.34
   0   6  -6  184.69   26.37
   0   6  -6  169.49   26.23
   0  -6   6  162.37   26.49
   0  -6   6  181.88   26.39
   0   6  -6  175.22   26.39
   0   6  -6  175.67   26.34
   0  -6   7   94.58   12.47
   0   6  -7   81.95   12.29
   0   6  -7   74.29   12.19
   0   6  -7   77.44   12.35
   0   6  -7   83.20   12.32
   0  -6   7   80.05   12.36
   0  -6   7   77.25   12.33
   0   6  -7   74.45   12.17
   0   6  -8    0.84    1.26
   0   6  -8    0.35    0.90
   0  -6   8    0.09    1.41
   0   6  -8    0.27    0.77
   0   6  -8    1.22    1.60
   0   6  -8   -0.37    1.06
   0  -6   8    0.68    1.36
   0   6  -8    0.49    0.82
   0  -6   8    3.06    1.81
   0   6  -9  705.60  107.33
   0   6  -9  712.54  107.46
   0   6  -9  754.20  107.39
   0  -6   9  766.05  107.51
   0   6  -9  724.08  107.42
   0   6  -9  649.90  107.30
   0  -6   9  693.00  107.41
   0  -6   9  698.49  107.41
   0   6  -9  693.08  107.28
   0  -6  10   71.34   11.97
   0   6 -10   74.44   11.83
   0   6 -10   75.30   12.11
   0   6 -10   81.56   11.90
   0  -6  10   78.90   12.11
   0   6 -10   75.74   11.93
   0   6 -10   80.86   12.00
   0  -6  10   74.28   11.98
   0  -6  11   25.55    4.32
   0   6 -11   23.65    4.17
   0  -6  11   23.61    4.45
   0   6 -11   27.04    4.25
   0   6 -11   26.72    4.61
   0  -6  11   26.16    4.30
   0   6 -11   25.85    4.34
   0   6 -11   25.20    4.14
   0  -6  11   22.64    4.60
   0   6 -12    0.13    1.00
   0  -6  12    0.77    1.84
   0   6 -12    0.43    1.24
   0  -6  12   -0.67    1.30
   0   6 -12    0.56    0.97
   0  -6  12   -0.99    1.28
   0   6 -12    0.14    1.03
   0  -6  12   -0.83    1.52
   0   6 -13   23.44    4.35
   0  -6  13   26.81    4.92
   0  -6  13   24.56    4.74
   0   6 -13   28.56    4.38
   0   6 -13   28.07    4.40
   0  -6  13   23.93    4.40
   0   6 -13   31.88    4.53
   0  -6  14   12.34    2.98
   0  -6  14   16.64    3.16
   0  -6  14   15.63    3.13
   0   6 -14   15.54    2.67
   0   6 -14    9.54    2.51
   0   6 -14   14.94    2.57
   0   6 -14   18.52    2.57
   0  -6  15   14.44    2.73
   0   6 -15    8.76    2.17
   0  -6  15   10.52    2.43
   0   6 -15   15.29    2.16
   0  -6  15   12.74    2.75
   0  -6  16    7.95    2.13
   0   6 -16    6.12    1.69
   0   6 -16   12.17    1.72
   0  -6  16   10.76    2.19
   0  -6  16    9.85    2.05
   0  -6  16    7.03    2.07
   0   6 -17    0.16    0.59
   0  -6  17    0.70    1.06
   0  -6  17    0.43    0.96
   0  -6  17   -0.25    0.98
   0  -6  17    0.15    1.09
   0   6 -17    0.34    0.66
   0  -6  18    1.26    0.78
   0  -6  18    1.46    0.75
   0   7  14    2.85    0.72
   0   7  14    1.62    0.64
   0   7  13    8.80    1.24
   0  -7 -13   -0.33    1.91
   0   7  13    6.67    1.27
   0   7  13    4.67    1.11
   0   7  13    0.41    1.12
   0  -7 -13    0.93    2.39
   0  -7 -12   36.77    6.06
   0  -7 -12   26.25    6.72
   0   7  12   41.67    6.08
   0  -7 -11   59.26   18.96
   0  -7 -11  115.61   18.12
   0  -7 -11   11.18   18.29
   0   7  11  173.45   18.12
   0   7  11  157.71   18.18
   0  -7 -11  106.69   18.74
   0  -7 -10    3.62    1.70
   0   7  10    0.47    1.05
   0   7  10    3.30    1.56
   0   7  10    1.17    1.41
   0  -7 -10    1.34    5.07
   0  -7 -10    2.71    3.88
   0  -7  -9   26.95    6.94
   0  -7  -9   27.49    5.27
   0   7   9   29.56    5.07
   0  -7  -9   15.11    7.50
   0   7   9   40.16    5.40
   0   7   9   35.14    5.27
   0   7   8  104.50   12.27
   0  -7  -8   64.07   12.08
   0  -7  -8   90.90   13.60
   0  -7  -8   41.94   13.49
   0   7   8   91.54   12.12
   0  -7  -8   55.48   12.28
   0   7   8   77.25   11.95
   0   7   7    3.90    1.76
   0   7   7    0.67    1.61
   0   7   7    1.49    1.20
   0  -7  -7   -0.40    1.53
   0  -7  -7    4.55    4.92
   0  -7  -7    0.17    2.55
   0  -7  -7    5.19    5.12
   0  -7  -6    5.19    3.15
   0  -7  -6    3.95    4.76
   0   7   6    8.96    1.82
   0   7   6    7.97    2.16
   0  -7  -6    6.21    2.12
   0   7   6   12.34    2.44
   0  -7  -5   81.17   14.20
   0  -7  -5   67.17   13.58
   0   7   5  104.39   13.64
   0  -7  -5   38.19   14.41
   0   7   5  127.18   13.85
   0   7   4   13.77    2.59
   0   7   4   15.67    2.69
   0   7   4   13.99    2.76
   0  -7  -4    6.74    3.45
   0   7   4   10.47    2.50
   0  -7  -4    2.24    4.27
   0  -7  -4   11.18    4.99
   0   7   3   41.05    6.63
   0   7   3   41.76    6.64
   0  -7  -3   55.26    8.26
   0   7   3   53.37    6.78
   0  -7  -3   34.59    7.35
   0   7   3   36.59    6.70
   0   7   3   35.08    6.54
   0   7   2    0.97    1.37
   0   7   2   -0.20    1.31
   0  -7  -2    0.56    2.83
   0   7   2    0.63    1.28
   0  -7  -2   -1.86    3.56
   0   7   2   -0.60    1.55
   0   7   2   -0.13    0.69
   0   7   1    0.82    0.75
   0   7   1    0.08    1.26
   0   7   1    0.55    1.37
   0  -7  -1   -0.26    1.18
   0  -7  -1    0.18    2.78
   0   7   1    1.75    1.38
   0   7   1    1.77    1.47
   0  -7  -1   -1.09    3.38
   0  -7   0    5.55    1.75
   0   7   0    5.07    1.58
   0  -7   0   11.52    3.43
   0   7   0    3.40    1.12
   0  -7   0    4.27    1.86
   0   7   0    6.56    1.68
   0   7   0    5.61    1.60
   0   7   0    5.96    1.69
   0  -7   1    2.62    2.42
   0  -7   1    6.37    3.08
   0   7  -1    5.73    1.65
   0   7  -1    4.98    1.67
   0   7  -1    5.10    1.65
   0   7  -1    4.36    1.14
   0  -7   1    4.87    1.72
   0   7  -1    3.90    1.56
   0  -7   1    3.62    1.84
   0   7  -1    5.04    1.71
   0   7  -2    2.73    1.37
   0   7  -2    0.76    1.85
   0  -7   2    0.76    1.29
   0   7  -2    3.00    1.44
   0   7  -2    2.70    1.50
   0  -7   2    3.93    1.91
   0  -7   2    5.60    1.69
   0   7  -2    2.07    0.83
   0   7  -2    2.39    0.94
   0  -7   2    3.73    2.56
   0  -7   2    3.44    2.63
   0   7  -2    2.52    1.46
   0   7  -3   19.90    3.47
   0   7  -3   24.34    3.85
   0   7  -3   24.93    4.27
   0  -7   3   18.49    3.85
   0  -7   3   21.04    4.36
   0  -7   3   20.25    3.91
   0  -7   3   20.12    3.72
   0   7  -3   21.26    3.76
   0  -7   3   29.86    4.12
   0  -7   4   27.78    3.81
   0  -7   4   13.59    3.62
   0  -7   4   19.80    3.64
   0  -7   4   15.54    3.56
   0   7  -4   20.13    3.47
   0   7  -4   17.26    3.20
   0  -7   4   24.45    4.20
   0   7  -4   22.55    3.58
   0  -7   4   19.06    3.50
   0   7  -4   21.35    3.91
   0  -7   4   23.59    3.58
   0   7  -5    0.91    1.42
   0  -7   5   -0.77    1.64
   0   7  -5    0.77    0.86
   0   7  -5    0.95    0.77
   0  -7   5    1.22    2.11
   0  -7   5   -0.09    1.48
   0   7  -5    1.01    1.20
   0  -7   5    1.94    1.50
   0  -7   5    1.82    1.88
   0  -7   5    0.91    1.41
   0   7  -6    9.22    2.58
   0   7  -6   13.92    2.22
   0  -7   6   13.24    2.78
   0  -7   6   11.95    3.01
   0  -7   6   14.75    2.90
   0   7  -6   12.62    2.64
   0   7  -6   11.96    2.24
   0   7  -6   11.38    2.47
   0  -7   6   12.72    2.73
   0  -7   7   88.99   18.75
   0  -7   7  143.74   18.92
   0   7  -7  110.75   18.52
   0   7  -7  134.11   18.69
   0   7  -7  142.03   18.75
   0   7  -7  114.33   18.72
   0  -7   7  119.37   18.76
   0   7  -7  118.96   18.56
   0  -7   7  138.20   18.90
   0  -7   8   21.44    3.88
   0   7  -8   14.54    3.53
   0   7  -8   17.62    3.11
   0   7  -8   19.45    3.14
   0  -7   8   16.52    3.70
   0  -7   8   22.55    3.79
   0   7  -8   18.91    3.43
   0  -7   8   16.86    3.53
   0  -7   8   18.06    3.55
   0   7  -8   19.99    3.28
   0  -7   9  660.67   89.03
   0  -7   9  543.49   88.81
   0   7  -9  625.38   88.82
   0  -7   9  656.07   89.00
   0  -7   9  586.75   88.92
   0   7  -9  615.57   88.77
   0  -7   9  541.91   88.82
   0   7  -9  546.54   88.67
   0   7  -9  550.19   88.84
   0   7  -9  576.85   88.70
   0  -7  10  348.19   57.66
   0   7 -10  400.32   57.62
   0  -7  10  360.93   57.75
   0  -7  10  356.90   57.83
   0  -7  10  427.59   57.91
   0   7 -10  385.35   57.57
   0  -7  10  424.56   57.89
   0   7 -10  399.78   57.67
   0   7 -10  352.64   57.72
   0  -7  10  337.51   57.65
   0  -7  11   14.52    3.43
   0  -7  11   10.66    3.06
   0   7 -11   15.23    2.62
   0   7 -11   14.43    2.81
   0  -7  11   16.96    3.28
   0  -7  11   14.01    3.39
   0   7 -11   16.38    2.59
   0  -7  11   10.94    2.85
   0   7 -12   34.69    5.05
   0   7 -12   30.35    5.14
   0   7 -12   36.85    5.06
   0  -7  12   28.25    5.45
   0  -7  12   31.83    5.53
   0  -7  12   27.05    5.25
   0  -7  12   24.90    5.11
   0  -7  13    9.89    2.58
   0   7 -13   14.07    2.28
   0   7 -13    7.07    1.98
   0  -7  13   11.10    2.82
   0   7 -13   14.30    2.08
   0   7 -13   12.99    2.09
   0   7 -14    7.29    1.59
   0   7 -14    9.28    1.71
   0  -7  14    6.40    2.04
   0   7 -14    9.33    1.53
   0  -7  14    5.87    2.29
   0  -7  15    1.26    1.18
   0   7 -15    1.34    0.71
   0  -7  15   -0.65    1.52
   0  -7  15    1.26    1.22
   0  -7  15   -0.08    1.03
   0  -7  16    1.01    0.98
   0  -7  16    0.89    0.94
   0  -7  16    0.77    0.77
   0  -7  16    1.22    1.23
   0  -7  16   -0.56    1.20
   0  -7  17    0.48    0.64
   0  -7  17    1.97    0.78
   0  -7  17    0.35    0.58
   0   8  12    1.67    0.80
   0   8  12    1.04    0.68
   0  -8 -12    0.70    2.08
   0  -8 -11    5.41    2.67
   0   8  11    3.72    1.09
   0  -8 -11    0.88    2.83
   0   8  11    3.85    1.23
   0   8  11    1.65    1.07
   0  -8 -11   -2.67    3.73
   0  -8 -10    0.19    3.12
   0   8  10   -0.79    1.12
   0  -8 -10   -2.86    4.38
   0   8  10    1.04    1.22
   0  -8 -10    1.14    3.32
   0   8  10    1.50    1.13
   0   8  10    0.99    1.26
   0  -8  -9   -1.36    3.65
   0   8   9    0.55    1.31
   0   8   9    3.05    1.51
   0   8   9    0.87    1.29
   0   8   9    0.57    1.29
   0   8   8    4.51    1.85
   0  -8  -8    6.72    2.32
   0   8   8    9.88    2.26
   0   8   8    9.83    2.20
   0   8   8    9.67    2.05
   0  -8  -8   14.80    4.61
   0   8   7    5.63    2.02
   0   8   7    7.06    2.03
   0   8   7    5.91    1.77
   0   8   7    5.16    2.12
   0  -8  -7    6.48    2.53
   0   8   7    5.25    1.78
   0   8   6    0.93    1.56
   0   8   6    0.94    1.83
   0   8   6   -0.70    1.68
   0   8   6    0.62    1.71
   0  -8  -6    1.26    2.74
   0   8   6    0.85    1.41
   0   8   5    0.10    1.80
   0   8   5    1.67    1.82
   0  -8  -5    1.40    4.65
   0   8   5   -1.40    1.68
   0   8   5    0.52    1.53
   0  -8  -5   -0.98    2.58
   0   8   5    0.27    1.72
   0   8   4   10.80    2.35
   0   8   4   11.18    2.54
   0   8   4   14.08    2.66
   0   8   4    9.43    2.56
   0  -8  -4    3.69    3.70
   0   8   4    7.89    2.51
   0  -8  -4    7.69    4.95
   0  -8  -3    1.47    3.10
   0   8   3    1.64    1.83
   0  -8  -3    4.03    4.46
   0   8   3    1.14    1.63
   0   8   3    2.73    1.71
   0   8   3    2.03    1.87
   0   8   2  112.32   16.71
   0   8   2   97.73   16.75
   0   8   2  105.50   16.70
   0  -8  -2  126.52   17.85
   0   8   2  111.88   16.67
   0  -8  -2   95.26   17.34
   0  -8  -1   48.22    8.71
   0   8   1   67.19    8.80
   0   8   1   40.77    8.44
   0  -8  -1   81.14   10.13
   0   8   1   64.15    8.86
   0   8   1   65.80    8.78
   0   8   1   71.24    8.83
   0   8   0    5.32    2.02
   0   8   0    4.73    1.32
   0   8   0    3.41    2.60
   0  -8   0   10.77    3.85
   0   8   0    7.64    1.91
   0   8   0    8.16    2.10
   0   8   0    5.49    2.05
   0  -8   0    5.59    1.87
   0  -8   1   27.00    4.84
   0   8  -1   20.50    3.42
   0  -8   1   13.60    4.51
   0   8  -1   15.73    2.86
   0  -8   1   18.10    3.37
   0   8  -1    8.27    3.54
   0   8  -1   17.70    3.33
   0   8  -1   24.38    3.52
   0   8  -2    7.66    1.56
   0  -8   2    6.40    1.93
   0   8  -2    9.67    2.29
   0  -8   2    9.68    3.51
   0   8  -2    8.62    2.10
   0  -8   2    8.80    2.36
   0  -8   2    8.14    3.33
   0   8  -2   10.24    2.74
   0  -8   3    5.34    2.96
   0  -8   3    7.25    2.24
   0   8  -3    7.98    2.55
   0   8  -3    9.88    2.10
   0  -8   3    7.97    2.04
   0   8  -3    5.00    1.28
   0   8  -3    4.94    1.81
   0  -8   4    0.18    2.47
   0   8  -4   -0.25    0.76
   0   8  -4    0.73    1.30
   0  -8   4    0.87    1.67
   0  -8   4    4.12    2.04
   0   8  -4    2.56    1.74
   0  -8   5    3.32    2.29
   0   8  -5    5.00    1.27
   0  -8   5    5.30    1.80
   0   8  -5    5.30    1.82
   0   8  -5    4.79    1.54
   0  -8   5    7.03    2.10
   0  -8   5    7.61    2.87
   0   8  -5    4.08    1.16
   0  -8   6   22.02    4.06
   0  -8   6   25.07    4.43
   0   8  -6   22.29    3.70
   0  -8   6   25.54    4.47
   0  -8   6   20.33    4.20
   0  -8   6   19.65    4.11
   0   8  -6   23.64    3.91
   0  -8   6   14.59    4.33
   0   8  -6   22.80    3.67
   0   8  -6   27.75    4.10
   0   8  -7    3.35    1.28
   0   8  -7    3.24    0.95
   0  -8   7    4.17    2.01
   0   8  -7    2.68    1.02
   0  -8   7    2.58    1.52
   0  -8   7    1.57    1.85
   0  -8   7    0.37    1.82
   0  -8   7    2.07    2.02
   0   8  -7    1.07    1.65
   0   8  -8   28.86    4.88
   0   8  -8   32.04    5.18
   0   8  -8   31.23    4.91
   0  -8   8   30.18    5.57
   0   8  -8   31.37    5.03
   0  -8   8   29.18    5.28
   0  -8   8   32.35    5.43
   0  -8   9    0.14    2.11
   0  -8   9   -0.40    1.76
   0   8  -9    0.86    1.07
   0   8  -9    0.63    1.36
   0  -8   9   -2.88    2.04
   0  -8   9    1.93    1.92
   0  -8   9   -0.41    1.56
   0   8  -9    0.80    0.86
   0   8 -10  136.84   19.69
   0   8 -10  139.19   19.78
   0  -8  10  110.39   19.85
   0  -8  10  118.65   19.94
   0  -8  10  122.26   19.95
   0   8 -10  128.20   19.63
   0  -8  11   24.57    4.82
   0  -8  11   21.34    4.78
   0   8 -11   28.03    4.39
   0   8 -11   31.78    4.43
   0   8 -11   27.20    4.56
   0  -8  11   22.68    4.87
   0   8 -12    4.53    1.45
   0  -8  12    3.26    1.38
   0  -8  12    5.50    2.10
   0   8 -12    6.02    1.15
   0   8 -12    5.53    1.17
   0  -8  12    4.19    2.07
   0  -8  13   13.17    2.97
   0  -8  13   17.89    3.00
   0  -8  13   13.25    2.66
   0  -8  13   16.54    3.03
   0   8 -13   18.34    2.61
   0   8 -13   12.81    2.41
   0  -8  14    2.22    0.94
   0  -8  14   -0.08    1.28
   0  -8  14   -0.46    1.40
   0   8 -14    2.84    0.85
   0  -8  15    0.80    0.72
   0  -8  15    1.12    0.93
   0  -8  15    0.89    1.13
   0  -9 -10    1.78    1.90
   0   9  10    2.13    0.77
   0   9  10    1.00    0.77
   0   9   9    3.23    0.99
   0  -9  -9    0.23    2.90
   0   9   9    2.66    1.02
   0  -9  -9    5.62    2.76
   0   9   9    1.33    1.03
   0   9   9    0.99    0.93
   0   9   9    1.03    0.87
   0   9   8    0.25    1.26
   0   9   8    0.12    1.17
   0  -9  -8    0.83    3.53
   0   9   8    1.83    1.17
   0   9   8    1.10    1.03
   0   9   8    0.57    1.08
   0   9   8    0.78    1.17
   0  -9  -8    0.78    3.45
   0   9   7    4.43    1.37
   0   9   7   -1.17    1.72
   0  -9  -7    3.69    1.86
   0   9   7    0.71    1.23
   0  -9  -7    1.75    3.82
   0   9   7    3.35    1.40
   0   9   7    3.85    1.43
   0   9   7    2.04    1.35
   0  -9  -6    5.00    2.21
   0   9   6    3.36    1.57
   0   9   6    0.79    1.43
   0   9   6    2.59    1.50
   0  -9  -6    1.23    3.78
   0   9   6    1.65    1.36
   0   9   6    2.66    1.50
   0  -9  -6    1.83    3.94
   0   9   5   69.04    7.92
   0   9   5   52.95    7.79
   0   9   5   82.47    8.05
   0   9   5   69.37    7.92
   0   9   5   58.43    7.96
   0  -9  -5   63.66    8.46
   0  -9  -5   72.58    9.47
   0   9   4    2.98    1.70
   0  -9  -4    3.31    2.79
   0   9   4    1.39    1.58
   0   9   4   -0.30    1.95
   0  -9  -4    3.47    4.02
   0   9   4    1.39    1.62
   0   9   4    3.28    1.51
   0   9   4    1.12    1.61
   0  -9  -3    0.75    3.84
   0   9   3    1.54    1.51
   0   9   3    1.42    1.56
   0   9   3   -0.17    1.61
   0  -9  -3   -0.20    3.01
   0   9   3    1.51    1.53
   0   9   3    0.62    2.14
   0   9   2    6.88    2.01
   0   9   2    7.17    2.09
   0   9   2    0.63    2.28
   0   9   2    6.15    2.02
   0   9   2   10.28    1.96
   0  -9  -2    4.62    4.05
   0  -9  -2    0.20    3.42
   0   9   1   87.97    6.32
   0   9   1   76.06    6.36
   0  -9  -1   88.58    7.95
   0   9   0    2.96    2.19
   0   9   0    2.68    1.55
   0  -9   0    4.45    3.28
   0   9   0    1.01    1.74
   0  -9   0    2.07    1.45
   0  -9   1    6.15    1.84
   0   9  -1    0.15    2.07
   0   9  -1    5.09    1.71
   0  -9   1    5.66    1.91
   0   9  -1    6.99    2.09
   0  -9   1    5.35    3.27
   0  -9   1    9.65    3.28
   0  -9   2   24.51    5.02
   0   9  -2   28.99    4.08
   0  -9   2   18.55    4.56
   0  -9   2   14.79    3.93
   0   9  -2   22.78    3.88
   0  -9   3    5.28    2.04
   0   9  -3    4.87    1.95
   0  -9   3    1.55    2.95
   0   9  -3    3.73    1.58
   0  -9   3    6.95    1.79
   0   9  -4   13.46    2.37
   0  -9   4    8.98    3.40
   0  -9   4    7.31    2.75
   0   9  -4   11.33    2.62
   0  -9   4   13.17    2.58
   0  -9   5    5.47    1.87
   0   9  -5    4.06    1.72
   0   9  -5    2.97    1.33
   0  -9   5    5.44    2.39
   0  -9   5    0.99    2.06
   0  -9   6    0.12    1.68
   0   9  -6    3.18    1.67
   0  -9   6    2.59    2.10
   0   9  -6    1.93    1.13
   0  -9   6    1.83    1.35
   0  -9   6    2.85    2.12
   0   9  -7   15.86    2.79
   0  -9   7   13.46    2.82
   0  -9   7   14.33    3.13
   0  -9   7   11.47    3.13
   0   9  -7   15.65    2.56
   0  -9   7   10.13    2.95
   0  -9   8    3.60    2.10
   0   9  -8    3.04    1.17
   0  -9   8    4.69    1.71
   0   9  -8    7.02    1.63
   0  -9   8    3.95    1.55
   0   9  -9    0.54    1.21
   0  -9   9   -0.36    1.72
   0  -9   9    2.27    1.57
   0   9  -9    0.80    0.85
   0  -9   9    0.83    1.34
   0  -9  10   27.05    4.82
   0   9 -10   33.68    4.73
   0  -9  10   26.05    5.00
   0  -9  10   25.11    4.89
   0  -9  11    3.00    1.39
   0  -9  11    1.19    1.47
   0   9 -11    1.71    1.07
   0   9 -12    4.15    1.03
   0  -9  12    0.73    1.41
   0   9 -13    1.10    0.65
   0  -9  13    2.31    1.25
   0  -9  14   10.21    1.90
   0 -10  -7   10.24    2.87
   0  10   7   12.89    1.95
   0 -10  -6    3.33    2.56
   0  10   6    1.87    0.90
   0  10   6    2.69    1.01
   0 -10  -6    1.31    2.76
   0 -10  -6    2.97    1.32
   0  10   5    2.39    1.04
   0  10   5    1.44    1.09
   0 -10  -5    4.29    1.84
   0 -10  -5    4.66    3.38
   0  10   4    0.54    1.15
   0 -10  -4   -2.46    2.92
   0  10   4    0.49    1.03
   0 -10  -4    0.26    1.94
   0 -10  -3    3.53    2.38
   0  10   3    3.02    1.22
   0 -10  -3    0.36    2.99
   0 -10  -2    0.18    2.97
   0 -10  -2    1.44    2.42
   0  10   2    0.55    1.06
   0  10   1   30.80    4.84
   0 -10  -1   24.31    5.65
   0  10   0   23.81    3.53
   0 -10   0   10.62    4.21
   0  10  -1    2.65    1.24
   0 -10   1    3.61    2.75
   0  10  -1    5.59    1.69
   0  10  -2    1.26    1.42
   0 -10   2    1.51    2.46
   0 -10   2    1.23    1.32
   0  10  -2    1.34    1.02
   0  10  -3    6.18    1.35
   0 -10   3    3.13    1.65
   0  10  -3    5.10    1.70
   0 -10   3    3.54    2.49
   0  10  -4    1.43    0.95
   0 -10   4    2.25    2.14
   0 -10   4    1.69    1.55
   0  10  -4    0.32    1.35
   0 -10   5    6.18    2.19
   0  10  -5    3.85    1.16
   0  10  -5    5.42    1.55
   0 -10   5    4.31    1.76
   0 -10   5    2.57    1.37
   0  10  -6    2.96    1.00
   0 -10   6    4.30    1.88
   0  10  -6    3.79    1.45
   0 -10   6    4.67    1.56
   0  10  -7   22.56    3.47
   0 -10   7   16.83    3.55
   0  10  -8   66.30    9.19
   0 -10   8   49.04    9.25
   0 -10   9   15.55    3.62
   0  10  -9   24.91    3.51
   0 -10  10    1.49    1.20
   0  10 -10   -0.39    0.78
   0 -10  11   11.92    2.46
   0 -10  11   12.42    2.46
   0  10 -11   15.16    2.27
   0 -10  12    1.40    0.81
   0 -11  -3    0.15    1.13
   0  11   3    1.22    0.64
   0 -11  -2    0.27    1.41
   0  11   0   -0.30    0.88
   0 -11   0   -0.75    1.70
   0 -11   1    1.85    1.88
   0  11  -1    2.88    1.06
   0 -11   2    1.59    1.74
   0  11  -2    1.57    0.99
   0  11  -3    1.49    0.90
   0 -11   3    1.09    1.62
   0 -11   4    0.95    1.38
   0  11  -4    0.29    0.85
   0 -11   4    0.32    0.76
   0 -11   5    0.74    0.84
   0  11  -5   -0.23    0.77
   0 -11   6    0.45    0.88
   0  11  -6    1.28    0.78
   0  11  -7    6.06    1.13
   0 -11   7    4.64    1.26
   0 -11   8   47.96    7.47
   1  11  -8    1.04    0.59
  -1 -11   7    1.61    0.88
  -1 -11   6    4.09    1.13
   1  11  -5    0.99    0.59
  -1 -11   5    0.71    0.82
   1  11  -4    1.01    0.84
  -1 -11   4    0.53    0.75
   1  11  -4    1.43    0.68
   1  11  -3    0.90    0.69
   1  11  -3    1.54    0.85
   1  11  -2    2.06    0.93
   1  11  -2    2.80    0.82
   1  11  -1    3.80    0.99
   1  11  -1    5.13    1.10
   1  11   0    0.12    0.71
   1  11   0    1.45    0.67
   1  11   1    0.93    0.63
  -1 -10  12   12.86    2.66
   1  10 -12   18.02    2.58
  -1 -10  11    2.42    1.13
  -1 -10  11    3.01    1.10
   1  10 -11    3.39    0.91
  -1 -10  10    8.40    2.17
   1  10 -10   12.70    1.91
  -1 -10  10    9.64    2.19
   1  10 -10   11.63    2.05
   1  10  -9   13.55    2.44
   1  10  -9   18.01    2.61
  -1 -10   9   12.67    2.68
   1  10  -8    0.20    0.84
   1  10  -8    0.31    1.02
  -1 -10   8    0.24    1.23
  -1 -10   8    1.01    1.48
  -1 -10   7    1.37    1.22
  -1 -10   7    0.72    1.56
   1  10  -7   -0.39    0.94
  -1 -10   6    3.78    1.89
   1  10  -6    0.76    1.05
  -1 -10   6    2.17    1.21
  -1 -10   6    2.60    1.59
  -1 -10   5    1.69    1.68
  -1 -10   5    1.23    2.06
   1  10  -5    1.76    1.14
  -1 -10   4    3.06    1.63
   1  10  -4    0.21    1.09
   1  10  -4    1.62    1.33
  -1 -10   4    2.70    2.14
   1  10  -3   13.53    2.08
  -1 -10   3    9.85    2.15
   1  10  -3   14.06    2.12
  -1 -10   3    9.06    3.00
   1  10  -2    1.78    1.26
   1  10  -2    3.70    1.57
  -1 -10   2    3.94    2.65
   1  10  -2    0.32    1.38
  -1 -10   2    1.39    1.31
  -1 -10   1   -0.33    2.58
  -1 -10   1    1.80    1.16
   1  10  -1    0.38    1.22
   1  10  -1   -0.54    1.18
   1  10   0   11.43    2.04
   1  10   0   13.88    2.11
   1  10   0    1.24    2.31
  -1 -10   0    2.56    3.18
   1  10   1    1.92    1.21
   1  10   1   -0.48    1.92
  -1 -10  -1   -0.31    2.53
   1  10   1    0.76    1.27
  -1 -10  -1    1.24    2.54
  -1 -10  -1    1.15    2.99
  -1 -10  -2    1.90    2.22
   1  10   2    2.86    1.82
   1  10   2    1.30    1.17
  -1 -10  -2   -4.51    3.08
  -1 -10  -2    0.16    2.58
   1  10   2    2.44    1.21
   1  10   3    1.08    2.40
  -1 -10  -3   14.81    3.10
  -1 -10  -3    6.34    3.61
   1  10   3   17.30    2.32
   1  10   3   18.33    2.47
  -1 -10  -3   11.24    3.45
   1  10   4    3.75    1.09
  -1 -10  -4    4.37    2.57
   1  10   4   -0.41    1.30
  -1 -10  -4    4.97    1.93
   1  10   4    3.83    1.23
  -1 -10  -4    4.69    2.98
   1  10   5    1.70    0.97
  -1 -10  -5   -1.42    2.56
  -1 -10  -5    4.21    2.52
   1  10   5    2.04    0.81
  -1 -10  -6    4.37    2.38
  -1 -10  -6    0.52    2.61
  -1  -9  14    0.75    0.62
  -1  -9  14    0.89    0.89
  -1  -9  13    0.11    0.92
   1   9 -13    0.84    0.55
   1   9 -13    0.95    0.85
  -1  -9  12    0.78    1.30
   1   9 -12    2.35    0.86
   1   9 -12    3.86    1.12
  -1  -9  11    6.21    2.03
   1   9 -11    7.19    1.46
   1   9 -11    8.41    1.71
  -1  -9  11    4.77    1.86
   1   9 -10    0.66    1.17
  -1  -9  10   -0.22    1.64
   1   9 -10    0.79    0.98
  -1  -9  10    0.10    1.50
   1   9  -9    9.60    2.06
   1   9  -9   10.09    2.19
  -1  -9   8    1.32    1.90
   1   9  -8    1.07    1.22
   1   9  -8    2.49    1.58
  -1  -9   7    4.09    1.83
   1   9  -7    2.31    1.44
  -1  -9   7    5.59    2.12
  -1  -9   6    1.89    1.72
  -1  -9   6    0.16    2.13
   1   9  -6    1.22    1.31
   1   9  -5    4.91    1.62
  -1  -9   5    1.23    2.57
  -1  -9   5    0.86    2.09
   1   9  -5   -0.09    1.42
  -1  -9   5    0.45    1.52
   1   9  -4    3.79    1.68
   1   9  -4    3.04    1.74
  -1  -9   4    1.87    2.60
   1   9  -4    0.82    1.54
  -1  -9   4    4.65    2.14
  -1  -9   4    2.01    1.43
   1   9  -3   80.22   13.64
   1   9  -3  111.13   13.70
   1   9  -3   88.35   14.09
  -1  -9   3   85.18   13.70
  -1  -9   3   61.05   13.99
  -1  -9   2   14.72    3.94
   1   9  -2   19.00    2.66
  -1  -9   2   14.70    2.71
   1   9  -2   20.31    3.63
   1   9  -2   11.87    2.54
  -1  -9   1    9.90    3.61
  -1  -9   1   19.31    2.75
  -1  -9   1   14.14    3.84
   1   9  -1   21.90    2.78
   1   9  -1   11.46    3.40
   1   9  -1   17.40    2.84
   1   9   0   -1.02    1.77
  -1  -9   0   10.72    1.94
   1   9   0    6.92    2.02
   1   9   0    0.37    2.66
   1   9   0    9.79    1.94
   1   9   1    9.73    1.93
   1   9   1    0.91    1.79
   1   9   1   -0.37    2.58
  -1  -9  -1    1.82    3.43
  -1  -9  -1    4.71    1.58
   1   9   1    7.78    2.04
  -1  -9  -1    4.86    3.38
   1   9   1    7.45    2.06
  -1  -9  -2    1.18    3.08
   1   9   2    1.70    1.67
  -1  -9  -2    0.24    3.55
   1   9   2    3.53    1.55
   1   9   2   -0.90    2.46
   1   9   2    0.39    1.61
   1   9   2    3.06    1.67
   1   9   3    1.32    1.60
   1   9   3   -0.26    1.57
   1   9   3    2.40    2.47
  -1  -9  -3    0.93    3.00
   1   9   3    1.26    1.75
   1   9   3    1.50    1.49
   1   9   3    1.13    1.60
  -1  -9  -3    5.51    3.84
   1   9   4   -0.13    2.05
   1   9   4   22.12    2.44
   1   9   4    4.21    2.83
   1   9   4   14.68    2.32
  -1  -9  -4    7.78    4.25
  -1  -9  -4    2.09    4.32
  -1  -9  -4   10.88    3.21
   1   9   4   10.19    2.06
   1   9   4    5.69    2.18
  -1  -9  -5   -2.01    3.93
  -1  -9  -5    2.27    3.94
   1   9   5    1.74    1.45
   1   9   5    1.41    1.22
   1   9   5   -0.56    1.42
   1   9   5    2.06    2.25
  -1  -9  -5    1.19    2.32
   1   9   5    0.64    1.39
  -1  -9  -6    6.52    3.75
  -1  -9  -6    0.55    3.87
   1   9   6    6.65    1.85
   1   9   6   11.81    1.79
   1   9   6    6.78    1.76
  -1  -9  -6   -3.10    3.63
   1   9   6   -1.03    2.27
   1   9   6    9.25    2.01
  -1  -9  -6   11.08    2.39
  -1  -9  -7    1.88    3.13
   1   9   7    2.42    1.25
   1   9   7    3.04    1.06
   1   9   7    2.33    1.20
   1   9   7    4.91    1.34
  -1  -9  -7    1.98    3.38
   1   9   7    1.26    1.74
   1   9   7    1.54    1.27
   1   9   8    2.86    1.13
   1   9   8    2.43    0.80
   1   9   8    2.65    1.06
  -1  -9  -8    0.21    2.89
   1   9   8    1.83    1.04
   1   9   8    0.32    1.28
   1   9   8    2.82    1.10
   1   9   9    1.19    0.77
   1   9   9    2.96    0.86
   1   9   9    0.93    0.76
   1   9   9    0.07    0.93
  -1  -9  -9    1.82    2.48
  -1  -8  16   14.43    2.38
  -1  -8  15    1.76    0.80
   1   8 -15    3.36    0.73
  -1  -8  15    3.42    1.15
  -1  -8  14   19.65    3.98
  -1  -8  14   20.67    3.98
  -1  -8  14   23.78    4.19
   1   8 -14   28.05    3.94
   1   8 -14   31.40    4.06
  -1  -8  13    5.94    2.19
  -1  -8  13    6.34    2.23
   1   8 -13   10.29    1.73
   1   8 -13    9.66    1.90
  -1  -8  13    9.09    1.75
  -1  -8  13    6.08    1.94
  -1  -8  12   13.83    3.66
   1   8 -12   21.97    3.45
  -1  -8  12   17.54    3.70
   1   8 -12   21.49    3.34
   1   8 -11    2.03    1.49
  -1  -8  11    2.32    1.96
   1   8 -11    2.60    0.96
   1   8 -11    5.14    1.35
  -1  -8  11    1.57    1.88
   1   8 -10    1.19    1.21
   1   8 -10    1.71    1.43
  -1  -8  10    2.13    2.14
  -1  -8  10    0.68    1.68
   1   8 -10    1.39    0.90
  -1  -8  10    0.89    1.93
  -1  -8   9    1.23    2.07
   1   8  -9    2.17    1.42
  -1  -8   9    4.39    1.84
   1   8  -9    2.92    1.62
  -1  -8   9    1.42    1.99
  -1  -8   8    0.55    2.20
   1   8  -8    3.94    1.54
  -1  -8   8    2.31    1.92
   1   8  -8    5.58    1.89
  -1  -8   8    1.49    1.76
  -1  -8   7   17.73    3.74
   1   8  -7   17.12    3.53
  -1  -8   7   27.86    4.05
  -1  -8   6    2.90    2.25
   1   8  -6    1.75    1.50
   1   8  -6    0.89    1.46
  -1  -8   6   -2.06    1.98
  -1  -8   6    1.07    1.70
  -1  -8   6    1.20    1.78
  -1  -8   5    0.51    2.00
  -1  -8   5    3.33    2.00
   1   8  -5    3.13    1.76
   1   8  -5    4.59    1.60
  -1  -8   5    3.45    2.51
  -1  -8   4    1.58    1.82
  -1  -8   4   12.00    3.25
   1   8  -4    1.26    1.73
   1   8  -4    2.74    1.85
  -1  -8   4    8.88    2.20
  -1  -8   3   18.19    4.13
   1   8  -3   32.61    3.35
   1   8  -3   27.39    3.31
   1   8  -3   15.07    3.95
  -1  -8   3   22.65    3.12
   1   8  -2   28.53    4.16
   1   8  -2   36.89    4.13
  -1  -8   2   18.53    4.90
  -1  -8   2   30.37    4.27
  -1  -8   2   27.05    4.82
   1   8  -2   32.29    4.97
   1   8  -1    0.14    1.81
  -1  -8   1    2.71    3.46
   1   8  -1    2.24    2.73
  -1  -8   1    5.95    1.94
   1   8  -1    3.41    1.83
   1   8  -1    5.13    1.80
   1   8  -1    3.77    1.91
  -1  -8   1    3.67    3.09
   1   8   0    1.29    1.65
   1   8   0    1.77    1.76
   1   8   0    0.29    1.68
  -1  -8   0    3.73    1.75
   1   8   0    1.94    1.61
  -1  -8   0    4.92    3.57
   1   8   0    2.08    2.90
  -1  -8  -1    7.25    4.11
  -1  -8  -1    1.28    3.24
  -1  -8  -1    4.31    1.76
   1   8   1    6.43    1.91
   1   8   1    5.34    2.02
   1   8   1    2.98    2.02
   1   8   1    5.20    1.99
   1   8   2    0.56    1.63
   1   8   2    0.12    1.78
  -1  -8  -2    2.97    3.33
   1   8   2    1.52    1.61
  -1  -8  -2    0.53    3.80
   1   8   2    0.09    1.74
  -1  -8  -2    1.61    1.36
  -1  -8  -2    0.89    1.57
   1   8   3    2.87    1.92
   1   8   3    2.80    1.80
   1   8   3    2.52    1.88
   1   8   3    2.90    1.64
  -1  -8  -3    0.81    4.24
  -1  -8  -3    1.20    1.76
  -1  -8  -3    0.21    2.90
  -1  -8  -3    7.90    4.43
  -1  -8  -4    2.15    4.96
   1   8   4   11.08    2.43
   1   8   4    9.13    2.24
  -1  -8  -4    6.11    2.05
   1   8   4   10.49    2.29
  -1  -8  -4    0.40    3.35
  -1  -8  -4    7.84    4.76
   1   8   4    3.31    2.25
   1   8   5   14.88    2.82
  -1  -8  -5   12.01    5.19
  -1  -8  -5    9.62    2.55
   1   8   5    5.65    2.71
   1   8   5   12.19    2.58
  -1  -8  -5   14.01    3.54
  -1  -8  -5    3.12    5.19
   1   8   5   16.61    2.75
  -1  -8  -6   10.78    2.35
   1   8   6    6.74    2.45
   1   8   6   11.32    2.38
   1   8   6   13.16    2.27
  -1  -8  -6    7.01    2.87
  -1  -8  -6   13.43    5.11
  -1  -8  -6    6.25    5.58
   1   8   6    8.93    2.43
   1   8   6    7.39    2.39
   1   8   7    8.17    2.03
   1   8   7    7.83    1.92
  -1  -8  -7    0.43    4.88
  -1  -8  -7    6.31    2.09
   1   8   7    6.58    1.93
  -1  -8  -7    3.73    2.29
   1   8   7    5.21    1.71
   1   8   8    0.35    1.27
   1   8   8    1.62    1.38
  -1  -8  -8   -0.71    4.05
   1   8   8   -0.14    1.11
   1   8   8    1.14    1.48
  -1  -8  -8    5.26    4.94
  -1  -8  -8    0.35    3.73
  -1  -8  -8    0.08    1.49
  -1  -8  -9    1.24    3.52
   1   8   9    0.07    1.20
   1   8   9    0.06    1.18
   1   8   9    0.26    1.26
  -1  -8  -9   -0.26    1.16
  -1  -8  -9    4.53    3.79
   1   8   9    0.89    0.92
   1   8  10    2.02    0.74
   1   8  10    3.88    1.17
  -1  -8 -10   -0.30    3.61
  -1  -8 -10    0.43    0.87
   1   8  10    3.01    1.09
   1   8  10    0.43    1.13
  -1  -8 -10    0.25    3.07
  -1  -8 -10    5.04    3.01
   1   8  11    2.92    0.93
  -1  -8 -11    2.09    3.18
   1   8  11    2.43    0.91
   1   8  11    0.75    0.90
  -1  -8 -11   -0.88    2.38
   1   8  11    1.96    0.81
  -1  -7  17    0.34    0.61
  -1  -7  17    0.11    0.72
  -1  -7  17   -0.37    0.70
  -1  -7  17   -0.09    0.61
  -1  -7  16   12.26    2.71
  -1  -7  16   15.30    2.79
  -1  -7  16   16.67    2.74
   1   7 -16   17.46    2.59
   1   7 -15   38.70    5.66
   1   7 -15   42.88    5.74
  -1  -7  15   33.38    5.81
  -1  -7  15   25.90    5.85
  -1  -7  15   31.95    5.79
  -1  -7  15   36.59    5.77
  -1  -7  14   99.41   18.04
   1   7 -14  132.24   17.88
  -1  -7  14  111.15   17.95
  -1  -7  14  113.24   18.00
   1   7 -14  128.17   17.93
  -1  -7  14  100.12   17.99
  -1  -7  13  162.38   26.26
  -1  -7  13  143.29   26.18
  -1  -7  13  158.82   26.10
   1   7 -13  189.69   26.04
  -1  -7  13  163.61   26.16
   1   7 -13  171.50   25.95
   1   7 -13  182.40   26.09
  -1  -7  12   25.29    4.48
  -1  -7  12   22.76    4.76
   1   7 -12   29.26    4.56
  -1  -7  12   27.27    4.58
   1   7 -12   28.35    4.42
   1   7 -12   25.64    4.27
  -1  -7  12   26.06    4.80
  -1  -7  11   66.52    9.75
  -1  -7  11   57.25    9.92
  -1  -7  11   58.76    9.92
   1   7 -11   68.13    9.72
   1   7 -11   52.10    9.48
  -1  -7  11   61.34    9.66
   1   7 -11   72.21    9.66
  -1  -7  11   56.27    9.91
  -1  -7  10    2.95    1.39
  -1  -7  10    4.13    2.24
   1   7 -10    2.01    1.69
  -1  -7  10    2.65    1.30
   1   7 -10    3.72    1.47
  -1  -7  10    4.32    2.08
  -1  -7   9   30.27    4.77
  -1  -7   9   23.61    5.08
  -1  -7   9   23.08    4.95
  -1  -7   9   24.19    5.03
  -1  -7   9   29.73    5.12
   1   7  -9   31.67    4.81
   1   7  -9   30.70    4.82
  -1  -7   8    3.54    2.09
   1   7  -8    3.18    1.77
  -1  -7   8    4.10    1.99
   1   7  -8    6.74    1.73
  -1  -7   8    6.43    2.30
  -1  -7   7   47.77   15.50
  -1  -7   7   64.80   15.55
  -1  -7   7  108.24   15.76
   1   7  -7  101.69   15.55
  -1  -7   6   45.76   14.37
  -1  -7   6   53.69   14.38
  -1  -7   6   74.08   14.54
  -1  -7   6  214.76   15.17
  -1  -7   6  171.30   15.19
   1   7  -6   83.78   14.41
  -1  -7   5    5.79    2.28
  -1  -7   5    9.18    2.50
  -1  -7   5   17.60    3.13
  -1  -7   5   24.50    2.85
  -1  -7   5    6.52    2.35
   1   7  -5    2.71    2.16
   1   7  -4   -0.37    1.47
   1   7  -4   -0.59    1.49
   1   7  -4    4.48    2.41
  -1  -7   4   -0.23    1.58
  -1  -7   4   -0.97    1.25
   1   7  -4    1.40    1.61
  -1  -7   4    0.10    1.42
  -1  -7   4    2.53    2.47
  -1  -7   4    0.11    1.58
  -1  -7   3   36.25    4.78
   1   7  -3   31.80    4.60
   1   7  -3   22.35    5.13
  -1  -7   3   37.74    4.67
   1   7  -3   44.66    4.71
  -1  -7   3   26.10    5.19
  -1  -7   3   35.51    4.56
  -1  -7   2   14.99    2.82
   1   7  -2   18.37    2.74
   1   7  -2   12.68    2.78
   1   7  -2   21.47    2.83
  -1  -7   2   16.25    2.74
  -1  -7   2   22.12    3.79
   1   7  -2   13.35    3.58
  -1  -7   2   16.80    3.83
  -1  -7   1    5.50    2.82
   1   7  -1    7.73    1.69
  -1  -7   1    8.17    3.11
   1   7  -1    3.03    1.64
   1   7  -1    0.13    1.66
   1   7  -1    3.57    1.79
  -1  -7   1    4.81    1.61
   1   7   0    3.99    1.78
   1   7   0    7.14    1.81
   1   7   0    3.13    1.70
   1   7   0    5.22    1.91
  -1  -7   0    3.60    3.32
  -1  -7   0    5.76    1.93
  -1  -7   0    6.11    1.93
  -1  -7  -1   27.26    5.95
  -1  -7  -1   33.56    5.23
   1   7   1   24.78    5.19
   1   7   1   28.23    5.15
  -1  -7  -1   30.78    6.24
  -1  -7  -1   32.28    5.21
   1   7   1   30.31    5.13
   1   7   1   35.66    5.22
   1   7   2    0.87    1.60
  -1  -7  -2    1.16    1.44
   1   7   2    2.83    1.57
  -1  -7  -2   -0.21    1.64
  -1  -7  -2   -0.98    2.96
   1   7   2   -0.47    1.54
  -1  -7  -2    4.19    3.83
   1   7   2    1.14    1.24
  -1  -7  -3    0.20    2.78
   1   7   3   -0.75    1.45
  -1  -7  -3    1.30    1.83
  -1  -7  -3   -3.40    3.99
   1   7   3    2.16    1.31
   1   7   3    0.27    1.71
   1   7   3    0.60    1.63
   1   7   4   31.65    4.88
   1   7   4   27.57    4.96
   1   7   4   29.61    5.04
  -1  -7  -4   22.97    5.58
   1   7   4   24.63    4.98
  -1  -7  -4   27.13    6.73
  -1  -7  -4   28.04    5.08
   1   7   4   35.48    5.01
  -1  -7  -5    0.19    2.61
  -1  -7  -5    0.12    1.99
   1   7   5    2.12    1.78
  -1  -7  -5    4.30    4.87
   1   7   5    2.08    1.45
   1   7   5   -0.27    1.45
  -1  -7  -6    3.30    2.39
   1   7   6    6.73    2.20
  -1  -7  -6    5.09    2.77
   1   7   6    9.17    2.03
   1   7   6    8.39    1.93
  -1  -7  -7  121.15   19.42
  -1  -7  -7  103.80   19.51
   1   7   7  120.58   19.26
   1   7   7  127.72   19.30
   1   7   7  138.36   19.23
  -1  -7  -8    7.45    5.25
   1   7   8   10.96    2.23
   1   7   8   10.87    2.49
  -1  -7  -8   15.30    5.21
   1   7   8   10.93    2.30
  -1  -7  -8    9.92    2.67
   1   7   9    0.85    1.33
  -1  -7  -9    2.30    4.45
  -1  -7  -9    1.49    5.19
   1   7   9    1.75    1.21
  -1  -7  -9    1.58    4.14
   1   7   9    0.54    1.45
  -1  -7  -9    3.93    2.06
  -1  -7 -10    6.10    4.89
  -1  -7 -10    7.77    3.12
   1   7  10   17.09    2.77
   1   7  10   23.87    3.02
   1   7  10   16.50    2.80
  -1  -7 -10    3.51    4.56
  -1  -7 -10    0.45    5.76
  -1  -7 -11   -1.68    3.40
  -1  -7 -11    0.39    4.61
  -1  -7 -11    4.55    1.79
   1   7  11    3.99    1.08
  -1  -7 -11    5.99    3.28
   1   7  11    2.32    1.43
   1   7  11    4.36    1.35
   1   7  11    3.65    1.27
  -1  -7 -12    4.50    3.33
   1   7  12   13.15    1.82
   1   7  12    5.90    1.62
   1   7  12    9.32    1.83
   1   7  12    9.35    1.80
   1   7  13    1.40    0.81
   1   7  13    0.55    0.65
   1   7  13    0.18    0.57
   1   7  13    0.75    0.72
  -1  -6  18    3.87    1.13
  -1  -6  18    4.25    0.99
  -1  -6  18    4.42    1.02
  -1  -6  18    4.39    1.09
  -1  -6  17    7.14    1.63
  -1  -6  17    5.81    1.43
  -1  -6  17    6.29    1.62
   1   6 -17    6.95    1.30
   1   6 -16   -0.51    0.87
  -1  -6  16    1.00    1.28
  -1  -6  16    1.25    1.13
  -1  -6  16    1.27    1.47
  -1  -6  16    0.41    1.43
  -1  -6  16    1.29    1.26
   1   6 -15    1.10    0.77
  -1  -6  15    2.53    1.45
  -1  -6  15    1.34    1.68
  -1  -6  15    2.50    1.81
  -1  -6  15    0.57    1.38
   1   6 -15    1.63    1.24
  -1  -6  15    0.94    1.39
   1   6 -15    2.18    1.10
  -1  -6  14   11.57    2.76
  -1  -6  14   10.67    2.72
  -1  -6  14   10.60    2.50
  -1  -6  14    8.13    2.56
   1   6 -14   12.96    2.33
   1   6 -14   11.08    2.19
  -1  -6  14   10.76    2.40
   1   6 -14    8.72    1.96
   1   6 -14   11.48    1.94
   1   6 -14   12.17    2.01
   1   6 -13  286.34   42.08
   1   6 -13  296.48   42.15
  -1  -6  13  225.00   42.23
  -1  -6  13  250.23   42.31
   1   6 -13  298.95   42.21
   1   6 -12   14.03    2.65
   1   6 -12   11.12    2.24
   1   6 -12   12.11    2.17
  -1  -6  12   10.68    2.84
   1   6 -12   13.99    2.50
  -1  -6  11   51.89    9.18
   1   6 -11   54.27    8.85
   1   6 -11   55.47    8.79
  -1  -6  11   51.86    9.22
   1   6 -11   62.16    9.03
   1   6 -11   62.71    8.99
  -1  -6  10   29.82    5.52
   1   6 -10   36.83    5.32
   1   6 -10   32.31    5.31
  -1  -6  10   22.93    5.39
  -1  -6  10   32.61    5.55
  -1  -6  10   35.83    5.61
  -1  -6   9   46.58    7.69
  -1  -6   9   41.51    7.90
  -1  -6   9   69.37    8.03
   1   6  -9   45.37    7.68
  -1  -6   9   41.18    7.85
   1   6  -9   48.96    7.67
  -1  -6   8    0.77    1.75
   1   6  -8    6.70    1.60
  -1  -6   8    1.78    1.45
  -1  -6   8    3.12    1.79
  -1  -6   8    2.62    1.76
   1   6  -8    1.83    1.46
   1   6  -8    2.93    1.36
  -1  -6   7   14.15    4.62
  -1  -6   7   23.09    4.65
   1   6  -7   16.79    4.43
  -1  -6   7   23.41    4.71
  -1  -6   7   33.72    4.84
  -1  -6   7   37.85    4.66
  -1  -6   6  133.89   14.71
  -1  -6   6   55.70   14.42
   1   6  -6   96.08   14.34
  -1  -6   6  143.25   14.51
   1   6  -6  211.76   14.91
  -1  -6   6   60.13   14.34
  -1  -6   6   55.09   14.31
  -1  -6   5    8.71    2.56
   1   6  -5    7.24    1.99
  -1  -6   5   12.64    2.28
  -1  -6   5   10.74    2.27
  -1  -6   5   10.89    2.23
   1   6  -5    7.89    2.23
  -1  -6   5   10.78    2.16
   1   6  -5    7.57    2.82
   1   6  -4    9.05    2.01
   1   6  -4    8.63    2.62
  -1  -6   4    9.90    2.73
  -1  -6   4   11.82    2.29
  -1  -6   4   12.31    2.21
  -1  -6   4    9.39    2.17
  -1  -6   4   11.41    2.11
   1   6  -4    7.25    2.12
   1   6  -4    7.28    1.99
  -1  -6   3   35.26    5.27
  -1  -6   3   36.59    5.30
  -1  -6   3   32.58    5.30
  -1  -6   3   39.20    5.37
   1   6  -3   26.71    5.25
  -1  -6   3   38.06    5.74
   1   6  -3   15.46    5.24
   1   6  -3   36.93    5.24
   1   6  -3   33.74    5.70
   1   6  -2    2.40    1.42
  -1  -6   2    0.09    1.29
  -1  -6   2    3.66    2.33
   1   6  -2    0.30    1.08
  -1  -6   2   -0.40    1.30
   1   6  -2   -0.26    1.20
  -1  -6   2    0.08    1.07
   1   6  -2    0.19    1.07
  -1  -6   2    0.34    1.14
  -1  -6   2    1.30    1.93
  -1  -6   1   50.07    7.23
   1   6  -1   42.79    6.67
  -1  -6   1   42.81    7.30
   1   6  -1   46.89    6.76
  -1  -6   1   41.95    6.80
  -1  -6   1   36.53    6.71
  -1  -6   1   44.47    6.81
   1   6  -1   37.00    6.75
  -1  -6   0   18.19    3.21
   1   6   0   18.51    3.20
  -1  -6   0   20.33    3.30
   1   6   0   15.34    3.19
   1   6   0   18.33    3.13
  -1  -6   0   16.24    4.14
   1   6   1    3.73    1.47
  -1  -6  -1    5.99    2.58
  -1  -6  -1    4.56    3.16
  -1  -6  -1    6.10    1.78
   1   6   1    4.19    1.41
   1   6   1    5.39    1.35
  -1  -6  -1    4.76    1.54
   1   6   2    0.62    1.27
   1   6   2    1.60    1.24
  -1  -6  -2    4.38    2.52
  -1  -6  -2    3.19    1.70
  -1  -6  -2    2.06    1.24
  -1  -6  -2    2.06    3.23
   1   6   2    1.81    1.06
  -1  -6  -3    1.50    2.35
  -1  -6  -3    0.33    1.10
   1   6   3    1.12    1.13
  -1  -6  -3   -0.60    1.75
  -1  -6  -3   -0.90    3.32
   1   6   3    0.39    1.20
  -1  -6  -4   26.59    5.07
  -1  -6  -4   33.41    6.36
   1   6   4   35.18    4.87
   1   6   4   30.21    4.74
  -1  -6  -4   12.08    6.38
  -1  -6  -4   20.11    5.35
   1   6   5    1.32    1.31
  -1  -6  -5   -1.49    1.86
  -1  -6  -5   -0.34    2.48
   1   6   5    3.64    1.43
  -1  -6  -5    3.62    4.79
   1   6   6   63.71    9.63
  -1  -6  -6   60.58   10.10
   1   6   6   78.19    9.75
  -1  -6  -6   47.86    9.85
  -1  -6  -7  195.18   32.42
  -1  -6  -7  188.49   32.33
   1   6   7  231.21   32.21
  -1  -6  -7  114.44   32.98
   1   6   7  244.28   32.16
  -1  -6  -7  180.21   32.99
   1   6   8  456.69   59.61
  -1  -6  -8  358.15   59.76
   1   6   8  428.82   59.66
  -1  -6  -8  323.16   60.30
  -1  -6  -9   11.22    3.05
  -1  -6  -9    4.16    5.26
  -1  -6  -9    6.31    5.23
   1   6   9   11.98    2.49
   1   6   9   13.87    2.44
  -1  -6  -9    1.97    6.21
  -1  -6 -10    1.62    4.14
  -1  -6 -10    4.22    5.88
   1   6  10    6.51    1.57
  -1  -6 -10    1.98    2.42
   1   6  10    2.78    1.60
  -1  -6 -10    1.56    4.63
  -1  -6 -11   24.64    5.67
   1   6  11   33.50    3.98
   1   6  11   18.26    3.82
  -1  -6 -11   27.40    4.39
  -1  -6 -12    2.06    1.93
  -1  -6 -12    5.72    5.43
  -1  -6 -12   -0.85    3.38
   1   6  12    4.99    1.38
   1   6  12    4.40    1.17
  -1  -6 -12    2.99    3.06
  -1  -6 -13    6.13    1.74
   1   6  13    4.62    1.24
   1   6  14   14.98    2.05
   1   6  14   16.64    2.11
  -1  -6 -14    6.30    2.21
   1   6  14    9.21    1.97
  -1  -6 -14    1.32    3.97
  -1  -5  19    1.47    0.81
  -1  -5  19    0.80    0.73
   1   5 -18    1.65    0.75
  -1  -5  18    2.37    0.93
  -1  -5  18    1.25    1.10
   1   5 -18    2.11    0.77
   1   5 -17   16.26    1.98
   1   5 -17   12.29    1.91
   1   5 -17   13.38    2.09
  -1  -5  17   10.37    2.37
  -1  -5  17   10.01    2.16
   1   5 -16    2.92    1.16
   1   5 -16    1.04    1.10
   1   5 -16    3.38    1.01
  -1  -5  16    2.53    1.56
   1   5 -16    3.28    0.93
  -1  -5  16    3.33    1.61
  -1  -5  16    2.68    1.64
  -1  -5  16    2.85    1.63
  -1  -5  15    8.01    2.21
   1   5 -15    7.49    1.43
   1   5 -15    5.62    1.50
  -1  -5  15    4.77    1.74
  -1  -5  15    7.73    2.13
  -1  -5  15    8.48    2.10
   1   5 -15    4.62    1.51
   1   5 -15    8.31    1.69
  -1  -5  15    7.56    2.20
   1   5 -14    4.08    1.06
   1   5 -14    2.42    1.56
  -1  -5  14    1.74    1.99
   1   5 -14    2.60    1.11
   1   5 -14    1.45    1.11
  -1  -5  14    1.11    1.79
   1   5 -14    4.31    1.45
  -1  -5  14    1.71    1.60
   1   5 -13   18.34    3.17
   1   5 -13   18.89    2.91
  -1  -5  13   15.19    3.38
  -1  -5  13   16.01    3.45
   1   5 -13   18.28    3.03
   1   5 -13   12.45    2.85
  -1  -5  13   16.42    3.26
   1   5 -12   20.89    3.47
   1   5 -12   14.01    3.27
  -1  -5  12   21.70    3.85
  -1  -5  12   18.18    3.68
   1   5 -12   22.55    3.64
  -1  -5  12   19.87    3.85
   1   5 -12   23.25    3.32
   1   5 -12   20.49    3.39
   1   5 -11   32.70    4.56
  -1  -5  11   22.05    4.39
   1   5 -11   29.14    4.34
  -1  -5  11   27.00    4.78
   1   5 -11   30.23    4.59
  -1  -5  11   23.59    4.73
   1   5 -11   24.11    4.33
   1   5 -11   27.73    4.40
  -1  -5  10    0.95    1.15
  -1  -5  10    0.58    1.76
   1   5 -10    1.37    1.27
   1   5 -10    0.37    0.76
   1   5 -10    0.16    1.11
  -1  -5  10   -0.60    1.40
   1   5 -10    0.56    0.77
  -1  -5   9    4.05    1.67
   1   5  -9    3.13    1.26
   1   5  -9    4.11    1.35
  -1  -5   9    4.65    1.67
  -1  -5   9    2.45    1.24
   1   5  -9    1.62    1.45
   1   5  -9    4.27    0.95
  -1  -5   9    3.55    1.59
   1   5  -8   26.03    5.45
   1   5  -8   27.52    5.62
   1   5  -8   34.11    5.48
  -1  -5   8   45.77    5.55
  -1  -5   8   40.57    5.55
  -1  -5   8   39.01    5.70
  -1  -5   8   51.25    5.73
   1   5  -8   23.16    5.28
  -1  -5   8   27.67    5.60
   1   5  -7    9.25    1.99
  -1  -5   7   10.19    2.02
  -1  -5   7   12.69    2.27
   1   5  -7    8.06    2.13
  -1  -5   7    8.06    1.91
  -1  -5   7   11.71    2.26
   1   5  -7    9.18    2.11
  -1  -5   7   11.81    2.29
  -1  -5   6   55.03    8.07
  -1  -5   6   53.97    8.08
   1   5  -6   62.91    8.12
   1   5  -6   41.25    8.41
  -1  -5   6   48.54    8.19
  -1  -5   6   65.03    8.25
  -1  -5   6   65.19    8.24
  -1  -5   6   63.08    8.23
   1   5  -5    2.44    0.99
   1   5  -5    0.10    1.55
  -1  -5   5    3.42    1.41
  -1  -5   5    8.61    1.39
   1   5  -5    5.14    2.00
  -1  -5   5    2.03    1.15
  -1  -5   5    6.21    1.62
   1   5  -5    7.92    2.08
  -1  -5   5    5.70    1.54
  -1  -5   5    8.30    1.87
   1   5  -5    7.53    1.39
  -1  -5   5    5.95    1.43
   1   5  -5    4.79    1.36
   1   5  -4   83.62   11.45
   1   5  -4   53.68   11.47
   1   5  -4  116.90   12.13
  -1  -5   4   90.27   11.53
  -1  -5   4   84.24   11.41
  -1  -5   4   41.00   11.37
  -1  -5   4   57.70   11.58
  -1  -5   4   90.52   11.55
   1   5  -4   73.44   11.44
   1   5  -4   70.82   11.43
   1   5  -4   92.36   11.68
  -1  -5   4   70.66   11.60
   1   5  -4   31.23   11.47
   1   5  -4   84.73   11.48
   1   5  -4   93.07   11.40
  -1  -5   4   96.14   11.57
  -1  -5   4   75.29   11.50
   1   5  -3   21.89    7.20
  -1  -5   3   43.34    7.48
  -1  -5   3   47.37    7.27
  -1  -5   3   47.29    7.30
  -1  -5   3   56.10    7.32
   1   5  -3   47.19    7.24
   1   5  -3   41.75    7.23
   1   5  -3   50.23    7.31
   1   5  -3   50.43    7.55
  -1  -5   3   50.94    7.32
   1   5  -3   64.50    7.88
   1   5  -3   54.29    7.45
   1   5  -3   53.92    7.26
  -1  -5   3   23.66    7.15
   1   5  -3   64.67    7.23
  -1  -5   3   54.41    7.18
  -1  -5   3   37.88    7.43
   1   5  -2    3.30    1.61
  -1  -5   2    2.99    1.15
  -1  -5   2    2.37    1.11
   1   5  -2    2.32    1.22
  -1  -5   2    1.03    1.19
  -1  -5   2    1.84    1.24
   1   5  -2    1.10    0.90
   1   5  -2    2.63    1.17
  -1  -5   2    5.60    1.90
   1   5  -2    3.29    1.16
  -1  -5   2    1.02    1.78
   1   5  -2    1.56    1.73
   1   5  -2    1.27    1.02
   1   5  -2    1.34    0.87
  -1  -5   2    0.77    0.95
   1   5  -2    0.12    0.97
  -1  -5   2    0.24    0.66
  -1  -5   1    5.44    1.43
   1   5  -1    2.98    1.64
  -1  -5   1    9.45    1.28
  -1  -5   1    2.75    1.37
   1   5  -1    9.78    1.55
   1   5  -1    2.70    2.00
  -1  -5   1    1.17    1.63
  -1  -5   1   11.06    2.18
   1   5  -1    2.60    1.28
  -1  -5   1    9.04    2.34
   1   5  -1    2.71    1.18
  -1  -5   1    5.23    1.48
   1   5  -1    6.01    1.63
   1   5  -1    1.88    1.14
  -1  -5   0   80.22   12.13
  -1  -5   0   69.41   12.34
  -1  -5   0   47.27   12.03
   1   5   0   87.56   12.10
   1   5   0   87.70   12.17
   1   5   0   75.16   12.08
  -1  -5   0   40.81   12.35
   1   5   0  103.95   12.16
   1   5   0   98.27   12.06
   1   5   0   81.92   12.66
  -1  -5   0   75.62   12.15
   1   5   0   86.91   12.29
  -1  -5   0  103.28   12.64
   1   5   0   70.92   12.36
  -1  -5  -1    8.86    2.02
   1   5   1    7.14    1.32
  -1  -5  -1    1.73    2.05
   1   5   1    5.80    1.18
  -1  -5  -1    6.55    1.61
  -1  -5  -1    3.66    1.15
   1   5   1    4.43    1.59
  -1  -5  -1    7.57    2.73
   1   5   1    4.36    1.10
   1   5   1    5.57    1.26
   1   5   1    3.86    1.27
   1   5   2    2.31    1.06
  -1  -5  -2   -0.16    1.31
  -1  -5  -2    1.27    1.06
  -1  -5  -2    1.35    0.81
   1   5   2    2.02    0.89
  -1  -5  -2    5.47    2.93
  -1  -5  -2   -1.26    3.16
  -1  -5  -2    3.19    1.80
   1   5   3   29.14    3.41
  -1  -5  -3    6.18    3.17
   1   5   3    8.15    3.04
  -1  -5  -3    8.87    4.43
  -1  -5  -3   44.59    4.44
  -1  -5  -3    3.75    4.69
  -1  -5  -3   31.03    3.99
  -1  -5  -4   16.42    2.96
  -1  -5  -4   15.95    3.22
  -1  -5  -5   39.43    9.18
  -1  -5  -5   51.63    8.10
  -1  -5  -5   48.44    7.88
  -1  -5  -6   31.41    6.26
  -1  -5  -6   13.33    6.41
   1   5   6   31.94    4.59
  -1  -5  -6   27.96    5.05
  -1  -5  -6   22.65    5.00
   1   5   7    7.97    1.56
  -1  -5  -7    5.66    2.31
  -1  -5  -7   -0.69    5.39
  -1  -5  -7    7.39    4.37
  -1  -5  -8  236.39   40.98
   1   5   8  297.03   40.22
  -1  -5  -9   14.92    5.05
   1   5   9   15.29    2.65
  -1  -5  -9    7.07    6.71
  -1  -5 -10    1.66    4.27
   1   5  10   10.36    1.89
  -1  -5 -10    1.59    4.53
  -1  -5 -11    4.79    3.20
  -1  -5 -11    3.36    4.53
  -1  -5 -11    6.82    4.32
   1   5  11   14.15    2.18
  -1  -5 -12    0.33    3.71
  -1  -5 -12    9.49    3.75
   1   5  12    3.12    1.24
  -1  -5 -12    1.62    2.62
   1   5  12    6.20    1.42
  -1  -5 -13    3.29    2.33
   1   5  13    4.71    1.15
  -1  -5 -13    8.56    5.50
  -1  -5 -13   -0.26    2.97
  -1  -5 -14    1.62    1.73
   1   5  14    1.23    1.05
   1   5  15    8.25    1.45
  -1  -5 -15    5.04    1.85
  -1  -5 -15    4.12    3.74
  -1  -4  19    1.28    0.91
  -1  -4  19    1.33    0.95
  -1  -4  19    0.58    0.68
  -1  -4  19    0.80    0.52
  -1  -4  19    0.96    0.74
  -1  -4  19    1.33    0.80
   1   4 -18    3.23    0.76
   1   4 -18    2.70    0.78
  -1  -4  18    0.36    1.14
  -1  -4  18    1.12    1.29
   1   4 -18    1.38    1.01
   1   4 -18    1.56    0.87
  -1  -4  18    1.28    0.95
  -1  -4  17    3.13    1.30
   1   4 -17    3.27    0.99
   1   4 -17    2.18    1.13
   1   4 -17    1.64    1.18
   1   4 -17    4.71    1.02
  -1  -4  17    2.20    1.53
   1   4 -16    4.99    1.69
   1   4 -16    8.31    1.53
  -1  -4  16    3.16    1.80
  -1  -4  16    5.00    1.91
   1   4 -16    7.62    1.51
  -1  -4  16    7.28    2.15
   1   4 -16    9.06    1.73
   1   4 -15   27.51    3.36
  -1  -4  15   15.09    3.46
   1   4 -15   16.95    3.13
   1   4 -15   26.08    3.44
   1   4 -15   15.02    3.21
  -1  -4  15   15.28    3.27
  -1  -4  15   16.94    3.52
  -1  -4  14   11.69    2.65
   1   4 -14   11.67    2.20
   1   4 -14   12.38    2.32
  -1  -4  14    9.83    2.31
   1   4 -14   12.26    2.45
   1   4 -14    9.04    2.20
   1   4 -14   11.06    2.12
  -1  -4  14   10.50    2.69
  -1  -4  13   15.55    3.18
   1   4 -13   15.18    2.73
   1   4 -13   13.31    2.69
  -1  -4  13   13.99    2.96
   1   4 -13   14.68    2.92
  -1  -4  13   17.22    3.11
   1   4 -13   18.02    2.91
  -1  -4  12   17.67    3.39
   1   4 -12   17.69    3.14
   1   4 -12   14.92    2.98
  -1  -4  12   15.27    3.28
   1   4 -12   19.83    3.22
   1   4 -12   19.14    2.93
   1   4 -12   17.05    3.00
  -1  -4  12   14.52    3.30
   1   4 -11    9.13    1.82
   1   4 -11    7.04    1.98
   1   4 -11    4.71    1.40
  -1  -4  11    5.23    1.88
  -1  -4  11    6.76    2.09
   1   4 -11    7.61    1.63
   1   4 -11    5.38    1.38
  -1  -4  11    5.39    1.38
  -1  -4  11    7.41    2.02
   1   4 -11    6.26    1.55
   1   4 -10   -0.37    1.09
  -1  -4  10    1.31    1.37
   1   4 -10    0.36    0.77
   1   4 -10    0.15    0.71
   1   4 -10   -0.60    1.32
  -1  -4  10    1.63    1.46
  -1  -4  10    3.09    1.53
  -1  -4  10    0.30    0.86
   1   4 -10    0.62    1.13
   1   4 -10    0.30    0.89
   1   4  -9   14.52    4.46
  -1  -4   9   31.17    4.63
  -1  -4   9   40.74    4.89
   1   4  -9   20.73    4.49
  -1  -4   9   37.46    4.66
  -1  -4   9   38.91    4.96
   1   4  -9   42.94    4.77
   1   4  -9   34.23    4.74
  -1  -4   9   27.08    4.92
   1   4  -9   21.38    4.74
  -1  -4   8   27.69    3.00
   1   4  -8   11.70    2.58
   1   4  -8    8.71    2.56
  -1  -4   8   20.14    3.14
  -1  -4   8   27.34    2.83
  -1  -4   8    8.66    2.94
  -1  -4   8   17.61    2.79
   1   4  -8   19.09    2.84
  -1  -4   8   14.48    2.77
   1   4  -8   20.09    2.86
  -1  -4   7   82.70   13.84
   1   4  -7   34.85   13.80
   1   4  -7   93.43   14.21
  -1  -4   7   88.72   13.85
   1   4  -7   96.92   13.89
  -1  -4   7  102.47   13.90
   1   4  -7   95.38   13.92
   1   4  -7   87.74   13.83
  -1  -4   7  117.63   13.96
  -1  -4   7   96.86   13.97
   1   4  -7  104.59   13.78
  -1  -4   7   89.94   13.93
  -1  -4   7   96.37   13.99
   1   4  -7  112.46   14.09
  -1  -4   7   93.89   14.12
  -1  -4   6    6.60    1.37
  -1  -4   6   10.44    1.55
  -1  -4   6    4.55    1.54
   1   4  -6    4.43    1.48
  -1  -4   6   10.40    1.60
   1   4  -6    5.93    2.02
   1   4  -6    5.54    1.60
  -1  -4   6    7.05    1.55
   1   4  -6    5.81    1.38
   1   4  -6    6.37    1.31
  -1  -4   6    5.57    1.37
   1   4  -6    5.64    1.23
   1   4  -6    4.54    1.53
  -1  -4   6    5.59    1.30
  -1  -4   5    0.77    0.91
   1   4  -5    0.88    0.57
   1   4  -5    0.11    1.58
   1   4  -5    1.42    1.01
   1   4  -5    0.09    1.13
   1   4  -5    4.10    0.92
   1   4  -5    0.38    0.77
  -1  -4   5    0.10    0.82
  -1  -4   5    2.49    1.10
  -1  -4   5    0.07    1.00
  -1  -4   5    1.38    0.98
  -1  -4   5    0.85    0.84
   1   4  -5    0.77    0.83
   1   4  -5    0.73    1.62
   1   4  -5    0.25    1.21
   1   4  -5    0.15    1.84
  -1  -4   5    0.21    0.89
   1   4  -5    0.21    0.85
  -1  -4   5    0.20    0.71
   1   4  -4   24.24    1.98
  -1  -4   4    7.09    1.85
   1   4  -4    5.72    1.72
  -1  -4   4   14.05    2.01
   1   4  -4   25.05    2.62
   1   4  -4    5.18    1.57
  -1  -4   4    7.99    1.86
  -1  -4   4   14.61    1.91
   1   4  -4    6.49    2.41
  -1  -4   4   15.67    1.87
  -1  -4   4    6.08    2.07
   1   4  -4   13.54    1.91
  -1  -4   4   17.70    2.04
  -1  -4   4    9.28    1.99
  -1  -4   4    8.17    1.96
   1   4  -4    9.03    1.94
   1   4  -4    5.79    1.69
  -1  -4   4    5.23    1.69
   1   4  -4    3.82    1.80
   1   4  -3 1759.91  267.50
  -1  -4   3 2502.26  267.64
   1   4  -3 1904.96  267.65
   1   4  -3 1840.94  267.56
   1   4  -3 1436.14  267.61
   1   4  -3 1559.85  267.50
  -1  -4   3 1568.48  267.52
   1   4  -3 1390.56  267.49
   1   4  -3 2327.88  267.52
  -1  -4   3 1992.25  267.49
  -1  -4   3 1632.87  267.52
  -1  -4   3 1329.56  267.59
   1   4  -3 1975.85  267.86
   1   4  -2   12.81    3.99
  -1  -4   2   25.61    3.76
   1   4  -2   25.51    3.99
   1   4  -2   39.11    3.96
   1   4  -2   40.49    3.96
   1   4  -2   24.47    4.45
   1   4  -2   18.74    3.76
   1   4  -2   15.99    3.75
  -1  -4   1   70.06   11.75
  -1  -4   1   67.02   11.71
   1   4  -1   90.27   11.70
   1   4  -1   84.53   12.04
   1   4  -1   73.66   11.80
   1   4  -1   71.46   11.53
  -1  -4   0   12.59    3.22
  -1  -4   0   17.47    2.88
   1   4   0   19.68    3.14
   1   4   0   16.48    3.28
   1   4   0   19.66    2.88
   1   4   0   18.19    2.95
  -1  -4   0    9.55    3.48
  -1  -4  -1   46.68    7.62
  -1  -4  -1   16.80    7.63
  -1  -4  -1   29.84    7.70
  -1  -4  -1   59.69    7.41
  -1  -4  -1   12.80    7.49
   1   4   1   95.88    7.56
  -1  -4  -1   30.32    7.41
   1   4   1   67.50    7.77
   1   4   1   59.62    7.36
  -1  -4  -2    2.61    1.37
   1   4   2    7.06    1.13
  -1  -4  -2    3.03    1.67
   1   4   2    4.27    1.54
  -1  -4  -2    4.70    0.97
   1   4   2    0.43    1.45
   1   4   2    2.95    0.95
  -1  -4  -2    0.85    2.81
   1   4   2    1.95    0.98
  -1  -4  -2    4.25    2.43
   1   4   3    0.33    1.72
  -1  -4  -3   11.34    1.56
  -1  -4  -3    6.43    2.13
  -1  -4  -3    4.00    3.38
   1   4   3    7.58    1.46
  -1  -4  -3    2.91    2.39
   1   4   3    2.88    1.47
  -1  -4  -3    8.36    1.87
  -1  -4  -3    2.44    2.75
   1   4   4   17.62    4.13
  -1  -4  -4   25.18    4.54
  -1  -4  -4   10.08    4.68
   1   4   4   62.30    4.33
   1   4   4   59.70    4.79
   1   4   4   26.24    4.12
  -1  -4  -4    5.14    5.31
  -1  -4  -4   22.73    4.73
   1   4   4   16.60    4.09
   1   4   4    7.75    4.25
  -1  -4  -4   36.80    4.19
  -1  -4  -5   22.75    2.98
  -1  -4  -5   14.49    3.99
   1   4   5   18.67    2.95
  -1  -4  -5   10.91    2.80
  -1  -4  -5   13.99    3.37
  -1  -4  -5    3.85    4.62
   1   4   5   30.76    3.00
  -1  -4  -5    8.27    3.75
  -1  -4  -6    6.21    4.33
  -1  -4  -6   13.24    2.57
  -1  -4  -6   11.97    3.65
  -1  -4  -6    8.42    3.23
  -1  -4  -6    9.03    1.81
  -1  -4  -7    0.17    0.86
  -1  -4  -7    0.60    4.43
  -1  -4  -7    1.08    3.14
  -1  -4  -7   -0.58    2.89
  -1  -4  -8   -2.13    3.25
  -1  -4  -8    0.47    3.51
  -1  -4  -8    1.22    0.96
  -1  -4  -9    3.98    3.94
  -1  -4  -9    1.89    1.10
  -1  -4  -9    3.48    3.60
  -1  -4 -10    5.52    1.45
  -1  -4 -10   -1.54    6.41
  -1  -4 -10    2.32    3.80
  -1  -4 -10    4.07    4.10
  -1  -4 -11   12.28    7.10
  -1  -4 -11    3.28    4.92
  -1  -4 -11   12.60    4.92
  -1  -4 -11   20.17    3.09
  -1  -4 -12   47.30    7.16
   1   4  12   58.97    7.12
  -1  -4 -12   15.75    9.65
  -1  -4 -12   32.98    7.99
  -1  -4 -12    2.35    8.03
  -1  -4 -13    3.96    5.75
   1   4  13   13.90    2.26
  -1  -4 -13    2.96    6.44
  -1  -4 -13   -0.28    3.79
  -1  -4 -13   13.31    2.35
  -1  -4 -14    2.55    5.34
   1   4  14    6.11    1.38
   1   4  14    5.77    1.42
  -1  -4 -15    0.33    3.87
   1   4  15    0.42    0.82
  -1  -4 -16    0.20    2.92
  -1  -3  20    4.00    0.87
  -1  -3  20    4.07    0.88
  -1  -3  19    4.24    1.28
  -1  -3  19    3.96    1.13
  -1  -3  19    3.94    1.11
   1   3 -19    4.00    1.11
  -1  -3  19    3.68    1.16
   1   3 -19    4.88    0.97
  -1  -3  19    3.33    1.09
  -1  -3  18    3.72    1.30
   1   3 -18    3.62    1.06
  -1  -3  18    5.00    1.45
  -1  -3  18    3.93    1.11
   1   3 -18    4.62    1.13
  -1  -3  18    5.24    1.53
   1   3 -18    3.02    1.28
   1   3 -17    9.71    1.95
   1   3 -17    7.89    1.75
   1   3 -17    5.26    1.91
  -1  -3  17   10.08    1.90
  -1  -3  17    9.58    2.28
  -1  -3  17   10.09    2.21
   1   3 -17    9.52    1.79
   1   3 -16   19.74    3.17
   1   3 -16   22.19    3.21
  -1  -3  16   22.19    3.58
  -1  -3  16   16.93    3.32
  -1  -3  16   14.39    3.25
   1   3 -16   15.25    3.25
   1   3 -16   18.09    3.29
  -1  -3  16   17.31    3.53
   1   3 -15   78.86   10.78
  -1  -3  15   61.00   10.89
   1   3 -15   81.10   10.85
   1   3 -15   63.73   10.79
  -1  -3  15   58.14   10.81
  -1  -3  15   67.94   11.04
   1   3 -15   69.52   10.74
  -1  -3  14    2.32    1.48
   1   3 -14    2.41    1.20
   1   3 -14    4.96    1.46
   1   3 -14    4.92    1.28
   1   3 -14    1.95    1.42
  -1  -3  14    2.80    1.70
   1   3 -13    1.69    1.43
  -1  -3  13    1.36    1.25
   1   3 -13    2.54    1.33
  -1  -3  13    1.45    1.46
   1   3 -13    1.52    1.21
  -1  -3  13    3.28    1.57
   1   3 -13    1.36    1.27
  -1  -3  12   71.19   10.91
   1   3 -12   79.98   10.84
   1   3 -12   76.49   10.72
  -1  -3  12   53.44   10.76
  -1  -3  12   69.75   10.85
   1   3 -12   61.03   10.79
   1   3 -12   76.38   10.78
   1   3 -12   64.59   10.69
   1   3 -11    5.70    1.77
  -1  -3  11    6.15    1.75
   1   3 -11    5.55    1.51
   1   3 -11    7.86    1.47
  -1  -3  11    7.11    1.82
   1   3 -11    6.65    1.65
  -1  -3  11    6.54    1.78
   1   3 -11    6.24    1.40
   1   3 -11    6.25    1.46
   1   3 -10   58.11    9.61
   1   3 -10   62.14    9.65
  -1  -3  10   54.06    9.75
   1   3 -10   64.65    9.62
   1   3 -10   70.24    9.73
   1   3 -10   55.34    9.72
   1   3 -10   66.54    9.72
  -1  -3  10   66.08    9.80
  -1  -3   9   -0.12    1.06
  -1  -3   9    1.59    1.07
  -1  -3   9    1.99    1.18
   1   3  -9    1.33    0.80
   1   3  -9    2.38    0.98
  -1  -3   9    1.20    1.20
   1   3  -9    2.27    0.80
   1   3  -9    1.00    1.04
   1   3  -9    1.08    0.97
   1   3  -9    2.34    0.77
  -1  -3   9    1.31    0.75
  -1  -3   8   71.67   16.00
  -1  -3   8   68.57   15.94
  -1  -3   8  108.02   15.87
   1   3  -8   86.30   15.90
  -1  -3   8   96.92   15.85
  -1  -3   8  134.91   16.04
  -1  -3   8  114.21   15.99
  -1  -3   8  108.60   16.00
  -1  -3   8  114.16   16.53
   1   3  -8   80.31   15.82
   1   3  -8  130.80   15.88
   1   3  -8   88.20   15.82
   1   3  -8  110.33   15.93
   1   3  -8  114.83   15.93
   1   3  -8  184.94   16.23
   1   3  -8  124.62   16.11
  -1  -3   8  129.09   15.98
  -1  -3   7  124.05   34.48
   1   3  -7  289.67   34.35
  -1  -3   7  245.80   34.54
   1   3  -7  291.23   34.64
  -1  -3   7  168.57   34.53
  -1  -3   7  230.61   34.92
  -1  -3   7  114.98   34.45
   1   3  -7  151.26   34.41
   1   3  -7  150.94   34.40
   1   3  -7  287.42   34.41
  -1  -3   7  270.16   34.55
   1   3  -7  376.46   34.48
   1   3  -6   65.21   12.38
   1   3  -6   89.39   12.57
  -1  -3   6   92.25   12.51
   1   3  -6   84.03   12.38
   1   3  -6   74.66   12.40
  -1  -3   6   77.96   12.89
   1   3  -6   87.56   12.76
  -1  -3   6   92.60   12.58
  -1  -3   6   80.37   12.62
   1   3  -5  165.57   24.95
   1   3  -5  213.43   24.83
   1   3  -5  158.13   24.82
   1   3  -5  279.61   25.40
  -1  -3   5   84.01   24.84
  -1  -3   4   26.39    3.22
   1   3  -4   46.38    3.44
  -1  -3   4   12.26    2.93
   1   3  -4   36.58    3.28
   1   3  -4   46.97    4.00
   1   3  -4   77.98    4.38
  -1  -3   4    8.50    3.21
  -1  -3   3  342.06   49.93
  -1  -3   3  247.18   49.92
  -1  -3   3  360.21   49.84
   1   3  -3  344.58   50.14
   1   3  -3  269.69   49.89
   1   3  -3  367.39   49.83
  -1  -3   3  317.06   49.88
   1   3  -2   39.89    8.20
   1   3  -2   45.71    8.03
  -1  -3   2   48.66    7.86
  -1  -3   2   54.67    7.99
   1   3  -2   57.89    7.89
   1   3  -1  119.71   15.24
  -1  -3   1  148.21   15.09
   1   3  -1  109.63   15.46
  -1  -3   0   99.49   20.06
  -1  -3   0   75.52   20.07
   1   3   0  143.17   19.91
  -1  -3   0  145.46   19.94
   1   3   0  154.75   20.10
   1   3   1   89.70   11.10
   1   3   1   65.50   10.85
  -1  -3  -1   70.50   10.88
  -1  -3  -2   25.12    3.72
   1   3   2   26.42    3.74
   1   3   3    7.54    2.83
  -1  -3  -3   10.61    3.16
   1   3   3    9.85    2.53
   1   3   3   21.42    2.92
   1   3   3   26.24    2.65
  -1  -3  -3   16.92    2.59
  -1  -3  -4   97.14   15.22
  -1  -3  -4   44.91   15.29
   1   3   4  109.30   14.85
   1   3   4  143.74   15.10
   1   3   4   82.39   14.94
  -1  -3  -4  124.93   14.86
   1   3   4  137.91   14.84
  -1  -3  -4   66.76   15.05
  -1  -3  -4   64.76   14.74
   1   3   4  111.77   14.85
  -1  -3  -4   57.48   15.02
   1   3   4  113.18   14.92
  -1  -3  -5   75.01    7.89
   1   3   5   89.05    7.84
   1   3   5   61.52    7.95
  -1  -3  -5   26.26    8.17
  -1  -3  -5   28.36    7.68
   1   3   5   46.84    7.80
  -1  -3  -5   29.10    8.15
   1   3   5   60.99    7.87
   1   3   5   95.40    8.24
  -1  -3  -5   48.91    8.33
   1   3   5   37.65    7.96
   1   3   6   74.48   13.47
   1   3   6  115.77   13.47
   1   3   6   75.17   13.49
  -1  -3  -6   49.98   13.62
  -1  -3  -6   53.96   13.66
  -1  -3  -6   81.30   13.36
  -1  -3  -6  103.09   13.35
   1   3   6  102.91   13.43
  -1  -3  -6   71.37   13.81
   1   3   6   91.96   13.45
   1   3   7   52.25    9.83
  -1  -3  -7   28.66   10.60
  -1  -3  -7   58.16   10.37
  -1  -3  -7   62.76    9.70
  -1  -3  -7   65.01    9.66
   1   3   7   75.98    9.79
  -1  -3  -8   -1.59    2.94
  -1  -3  -8    0.85    4.06
  -1  -3  -8    1.19    0.93
  -1  -3  -9    2.38    3.19
  -1  -3  -9    3.42    3.62
  -1  -3  -9    3.48    4.55
  -1  -3  -9    0.52    1.00
  -1  -3 -10   17.35    5.74
  -1  -3 -10    5.20    5.86
  -1  -3 -10   10.22    4.90
  -1  -3 -10   24.71    3.53
  -1  -3 -10   18.62    5.04
  -1  -3 -11   17.39    5.28
  -1  -3 -11   10.32    7.30
  -1  -3 -11   19.57    6.25
  -1  -3 -11    6.08    5.30
  -1  -3 -12   11.78    6.48
  -1  -3 -12    9.06    5.01
  -1  -3 -12   10.44    4.18
  -1  -3 -12   22.64    3.13
  -1  -3 -12    6.01    4.74
  -1  -3 -13   24.44    3.90
  -1  -3 -13   16.18    5.63
  -1  -3 -13   10.84    7.18
   1   3  14   13.73    2.27
  -1  -3 -14    8.95    5.66
  -1  -3 -14   10.81    2.37
  -1  -3 -14    4.91    5.41
  -1  -3 -15   26.61    4.88
   1   3  15   33.28    4.86
   1   3  16    0.30    0.72
   1   3  16   -0.87    0.94
  -1  -3 -16    1.27    0.91
  -1  -3 -17    3.09    1.38
   1   3  17    1.47    0.62
  -1  -2  20    3.66    0.85
  -1  -2  20    3.24    0.88
  -1  -2  19    2.56    0.98
  -1  -2  19    3.47    0.87
   1   2 -19    3.54    0.95
  -1  -2  19    2.27    1.11
  -1  -2  19    3.48    1.02
  -1  -2  19    1.98    1.09
   1   2 -18    9.81    1.78
   1   2 -18   10.34    1.80
  -1  -2  18    8.61    2.04
  -1  -2  18    9.10    1.85
  -1  -2  18    6.96    1.91
   1   2 -18    8.17    1.95
   1   2 -17   12.56    2.46
   1   2 -17   16.57    2.45
   1   2 -17   10.71    2.58
  -1  -2  17   12.39    2.62
  -1  -2  17   11.62    2.65
  -1  -2  17   14.38    2.43
   1   2 -16    6.43    2.53
  -1  -2  16    2.81    1.73
  -1  -2  16    2.73    1.72
   1   2 -16    6.58    1.38
   1   2 -16    2.78    1.63
  -1  -2  16    4.52    1.37
   1   2 -16    3.71    1.38
   1   2 -16    3.68    1.53
   1   2 -15    6.31    2.03
  -1  -2  15    7.31    2.20
  -1  -2  15    9.43    2.23
  -1  -2  15    6.25    1.92
   1   2 -15    7.04    1.82
  -1  -2  15    6.99    1.83
   1   2 -15    8.90    1.84
   1   2 -15    8.41    1.98
   1   2 -14  112.41   15.56
  -1  -2  14  102.28   15.65
   1   2 -14   90.76   15.56
  -1  -2  14   88.65   15.55
   1   2 -14   99.64   15.51
   1   2 -14  110.87   15.61
   1   2 -13   37.11    5.68
  -1  -2  13   33.99    5.77
   1   2 -13   33.81    5.69
   1   2 -13   36.87    5.61
  -1  -2  13   28.52    5.69
   1   2 -13   38.88    5.72
   1   2 -12   16.73    2.33
   1   2 -12   10.87    2.05
   1   2 -12    9.45    2.13
   1   2 -12    9.70    2.04
  -1  -2  12   10.47    2.20
   1   2 -12   13.07    2.22
  -1  -2  12    7.17    2.13
  -1  -2  11   12.98    2.59
  -1  -2  11   14.48    2.68
   1   2 -11   17.22    2.62
  -1  -2  11   14.76    2.69
   1   2 -11   10.29    2.56
   1   2 -11   15.04    2.53
   1   2 -11   15.84    2.65
   1   2 -11   15.54    2.58
   1   2 -10   40.21    5.97
   1   2 -10   32.78    6.01
  -1  -2  10   39.54    6.06
  -1  -2  10   32.75    6.00
   1   2 -10   36.94    6.00
   1   2 -10   40.13    5.94
   1   2 -10   38.18    5.96
   1   2 -10   40.68    6.05
   1   2  -9   28.57    6.34
   1   2  -9   33.54    6.32
  -1  -2   9   60.64    7.31
   1   2  -9   46.67    6.40
   1   2  -9   42.49    6.33
  -1  -2   9   57.83    6.72
  -1  -2   9   57.36    6.50
  -1  -2   9   35.82    6.43
  -1  -2   9   44.46    6.45
  -1  -2   9   31.40    6.45
  -1  -2   9   35.98    6.48
   1   2  -9   47.76    6.37
   1   2  -9   37.22    6.28
   1   2  -9   38.30    6.44
  -1  -2   8  100.90   12.01
   1   2  -8   85.00   11.78
   1   2  -8   60.35   11.89
   1   2  -8   59.99   11.80
   1   2  -8   75.69   11.88
  -1  -2   8  117.06   12.71
  -1  -2   8   69.03   12.00
  -1  -2   8   83.43   11.97
   1   2  -8   70.62   11.90
   1   2  -8  111.39   11.84
   1   2  -8   65.39   11.83
  -1  -2   8   91.86   12.00
   1   2  -8   69.81   11.89
  -1  -2   8  121.25   12.27
   1   2  -8   60.57   11.84
  -1  -2   8   68.23   12.04
  -1  -2   7  345.77   57.00
  -1  -2   7  427.26   57.17
  -1  -2   7  500.24   57.52
   1   2  -7  322.70   56.96
  -1  -2   7  179.32   56.94
  -1  -2   7  296.10   57.08
   1   2  -7  439.48   56.93
   1   2  -7  597.92   57.01
   1   2  -7  457.73   57.15
  -1  -2   6    9.70    3.15
   1   2  -6    9.57    2.42
   1   2  -6   19.31    2.55
  -1  -2   6   13.81    2.36
  -1  -2   6   13.65    2.57
  -1  -2   6   16.55    2.39
   1   2  -6   14.10    2.51
  -1  -2   6   12.21    2.57
  -1  -2   6    9.04    2.55
   1   2  -5   35.35    5.74
  -1  -2   5   39.89    5.83
   1   2  -5   39.12    6.05
  -1  -2   5   38.50    5.85
   1   2  -5   21.40    5.75
  -1  -2   5   31.13    6.15
  -1  -2   5   27.46    5.83
  -1  -2   4  294.03   48.30
   1   2  -4  242.55   48.23
   1   2  -4  500.51   48.58
  -1  -2   4  254.30   48.26
  -1  -2   4  272.36   48.43
   1   2  -4  462.93   48.30
   1   2  -3   71.30   10.76
   1   2  -3   61.19   10.92
  -1  -2   3   72.27   10.83
   1   2  -3   47.36   10.79
  -1  -2   3   86.71   10.74
   1   2  -2  401.73   55.57
   1   2  -2  335.95   55.66
  -1  -2   2  351.56   55.70
  -1  -2   2  379.57   55.58
   1   2  -2  219.19   55.66
  -1  -2   2  407.48   55.64
   1   2  -1   71.88   15.04
   1   2  -1  105.71   14.97
  -1  -2   1   99.44   14.83
  -1  -2   0   64.27    8.68
   1   2   0   75.02    8.85
   1   2   0   43.64    8.46
   1   2   1  359.25   63.86
  -1  -2  -1  450.31   63.79
   1   2   1  356.71   63.89
   1   2   1  438.49   63.78
  -1  -2  -2   27.76    3.81
   1   2   2   17.65    3.80
   1   2   2   37.71    4.12
   1   2   2   41.69    4.08
   1   2   2   13.92    3.94
   1   2   3   16.55    3.72
  -1  -2  -3    9.28    4.02
  -1  -2  -4   57.94   10.08
   1   2   4   61.58   10.15
  -1  -2  -4   81.78   10.17
   1   2   4   55.81   10.24
   1   2   4   82.19   10.18
   1   2   4   76.05   10.28
  -1  -2  -4   66.40   10.13
  -1  -2  -4   42.67   10.40
  -1  -2  -5  116.79   28.02
   1   2   5  206.29   27.89
   1   2   5  171.91   27.95
   1   2   5  185.86   27.95
  -1  -2  -5  111.48   28.15
  -1  -2  -5  211.49   27.88
   1   2   5  218.28   27.89
   1   2   5  185.79   27.80
  -1  -2  -5  174.22   27.77
  -1  -2  -6  234.80   42.98
  -1  -2  -6  348.27   42.76
  -1  -2  -6  168.81   42.84
  -1  -2  -6  172.36   43.02
  -1  -2  -6  198.08   42.87
   1   2   6  311.17   42.74
   1   2   6  324.87   42.74
   1   2   6  300.39   42.63
   1   2   6  263.52   42.78
  -1  -2  -6  301.24   42.68
   1   2   6  258.21   42.78
   1   2   7  452.16   58.82
  -1  -2  -7  212.40   59.06
   1   2   7  435.13   58.82
  -1  -2  -7  324.85   59.04
   1   2   7  433.95   58.85
   1   2   7  339.34   58.81
  -1  -2  -7  438.81   58.75
  -1  -2  -7  288.77   58.95
   1   2   7  375.22   58.87
  -1  -2  -8    7.17    4.15
  -1  -2  -8    7.02    3.61
  -1  -2  -8    8.11    3.03
   1   2   8   10.78    2.30
  -1  -2  -8    8.56    3.26
   1   2   8   11.88    2.05
  -1  -2  -8   10.04    1.93
  -1  -2  -8   13.35    2.02
  -1  -2  -9    5.35    1.40
  -1  -2  -9    7.03    2.94
  -1  -2  -9    5.72    3.98
  -1  -2  -9    7.37    1.38
  -1  -2  -9    3.96    3.18
  -1  -2  -9    2.52    2.80
  -1  -2 -10   61.87   13.32
  -1  -2 -10   54.54   13.77
  -1  -2 -10  106.24   12.86
  -1  -2 -10   56.57   13.36
  -1  -2 -10   90.38   12.80
  -1  -2 -10   49.92   13.77
  -1  -2 -11    9.82    5.19
  -1  -2 -11   18.27    3.74
  -1  -2 -11   22.13    6.77
  -1  -2 -11   15.03    4.69
  -1  -2 -11   16.38    5.11
  -1  -2 -12   16.78    8.19
  -1  -2 -12   21.24    7.01
  -1  -2 -12   33.05    6.03
  -1  -2 -13   17.79    3.32
  -1  -2 -13   24.67    3.48
  -1  -2 -13   11.82    5.16
  -1  -2 -13   10.92    6.21
  -1  -2 -13    6.99    6.30
  -1  -2 -14    3.28    3.78
  -1  -2 -14    8.21    2.00
  -1  -2 -14    2.36    5.32
  -1  -2 -14    3.44    5.26
  -1  -2 -14    8.18    1.71
  -1  -2 -15    2.36    1.03
  -1  -2 -15   -0.71    4.33
  -1  -2 -15    2.10    1.30
  -1  -2 -16    6.51    1.54
  -1  -2 -17    4.74    1.23
   1   2  17    4.89    1.12
  -1  -2 -18    3.47    1.22
  -1  -1  20    2.72    0.80
   1   1 -20    2.24    0.67
  -1  -1  20    2.31    0.71
  -1  -1  19   32.84    4.94
  -1  -1  19   31.04    5.06
  -1  -1  19   27.37    4.97
   1   1 -19   35.88    5.03
  -1  -1  18   32.56    6.87
  -1  -1  18   26.90    6.80
  -1  -1  18   58.12    6.85
   1   1 -18   30.84    7.22
  -1  -1  18   46.48    6.88
   1   1 -18   67.34    6.94
  -1  -1  18   43.42    6.93
   1   1 -17    5.60    1.40
  -1  -1  17    2.01    1.34
  -1  -1  17    3.81    1.51
   1   1 -17    4.43    2.86
   1   1 -17    5.53    1.38
  -1  -1  17    3.91    1.40
   1   1 -16   35.31    5.62
   1   1 -16   31.70    4.51
  -1  -1  16   16.53    4.50
  -1  -1  16   24.12    4.39
   1   1 -16   34.16    4.52
  -1  -1  16   26.47    4.64
   1   1 -15   23.41    4.35
   1   1 -15   15.90    2.84
  -1  -1  15   16.05    3.00
   1   1 -15   15.23    2.92
  -1  -1  15   12.07    2.72
  -1  -1  15   17.75    3.07
   1   1 -15   15.12    2.77
   1   1 -14   57.13    8.39
  -1  -1  14   49.84    8.53
   1   1 -14   51.87    8.37
  -1  -1  14   48.63    8.39
   1   1 -14   57.34    8.46
   1   1 -13    1.10    3.08
   1   1 -13    4.53    1.47
   1   1 -13    5.33    1.43
   1   1 -13    2.62    1.45
  -1  -1  13    6.54    1.59
   1   1 -12   16.30    2.48
  -1  -1  12    8.45    2.42
   1   1 -12   16.65    2.54
   1   1 -12   14.27    2.56
   1   1 -12    9.64    3.77
   1   1 -12   12.53    2.51
   1   1 -11    2.89    1.21
   1   1 -11    3.45    1.09
   1   1 -11    5.02    2.73
   1   1 -11    4.17    1.25
   1   1 -11    3.15    1.12
  -1  -1  11    4.32    1.20
  -1  -1  10   43.15    6.82
   1   1 -10   35.28    6.72
   1   1 -10   43.18    6.75
   1   1 -10   38.74    6.74
  -1  -1  10   42.76    6.77
   1   1 -10   48.70    6.83
   1   1 -10   46.05    6.73
  -1  -1  10   42.44    6.85
   1   1  -9   46.70    6.80
  -1  -1   9   40.78    6.83
   1   1  -9   35.18    6.72
  -1  -1   9   36.61    7.12
  -1  -1   9   40.12    6.80
  -1  -1   9   39.67    6.78
   1   1  -9   51.00    6.91
  -1  -1   9   46.31    7.02
   1   1  -9   39.12    6.74
   1   1  -9   48.90    6.89
  -1  -1   9   44.82    6.84
  -1  -1   9   38.00    6.83
   1   1  -9   67.13    7.47
  -1  -1   9   47.73    6.89
   1   1  -9   45.94    6.75
   1   1  -9   48.21    6.88
   1   1  -8    7.79    1.61
  -1  -1   8   10.36    2.45
  -1  -1   8   11.78    2.07
   1   1  -8    9.73    1.60
   1   1  -8   10.15    1.77
   1   1  -8    8.01    1.58
  -1  -1   8   10.06    1.76
  -1  -1   8    8.33    1.81
   1   1  -8    6.96    1.55
  -1  -1   8    9.79    1.69
   1   1  -8   10.44    1.86
  -1  -1   8    9.92    1.83
   1   1  -8    6.86    1.54
  -1  -1   7   41.18    5.92
  -1  -1   7   38.03    5.76
  -1  -1   7   32.27    5.83
  -1  -1   7   31.84    6.17
  -1  -1   7   25.75    5.70
   1   1  -7   32.51    5.78
  -1  -1   6   15.69    3.22
  -1  -1   6   14.82    3.55
   1   1  -6   20.19    3.20
  -1  -1   6   16.29    3.04
   1   1  -6   17.09    3.09
  -1  -1   6   14.10    3.19
   1   1  -6   25.87    3.00
  -1  -1   6   17.05    2.97
  -1  -1   5 1177.38  158.94
   1   1  -5 1191.27  159.00
   1   1  -5  957.17  158.93
  -1  -1   5 1076.84  158.95
   1   1  -5  871.47  158.99
  -1  -1   5  944.25  159.14
  -1  -1   5 1046.15  159.06
  -1  -1   4  754.99  129.27
   1   1  -4  671.92  129.10
  -1  -1   4  879.32  129.19
   1   1  -4  917.28  129.32
  -1  -1   4  890.66  129.10
  -1  -1   4  971.12  129.09
   1   1  -3  157.82   17.69
  -1  -1   3  106.34   17.62
  -1  -1   3   97.62   17.82
  -1  -1   3  114.57   17.55
  -1  -1   3  122.39   17.70
  -1  -1   3  101.34   17.51
  -1  -1   2  160.04   24.85
   1   1  -2  189.26   24.96
  -1  -1   2  106.75   25.08
   1   1  -2  163.38   24.92
  -1  -1   2  175.77   24.92
  -1  -1   2  162.26   24.98
  -1  -1   1  830.71  120.50
   1   1  -1  809.95  120.46
  -1  -1   1  762.70  120.42
   1   1   0  232.28   35.82
  -1  -1   0  220.30   35.85
  -1  -1   0  237.60   35.75
  -1  -1   0  223.07   35.86
  -1  -1   0  241.02   35.78
  -1  -1  -1  507.32   79.35
  -1  -1  -1  543.99   79.27
   1   1   1  419.97   79.36
   1   1   1  443.65   79.36
  -1  -1  -1  542.51   79.27
  -1  -1  -1  552.10   79.36
   1   1   2 1236.22  163.72
   1   1   2  987.78  163.57
   1   1   2 1243.54  163.67
   1   1   2  995.34  163.65
  -1  -1  -2 1073.71  163.57
  -1  -1  -2 1118.39  163.61
   1   1   3 1551.45  253.64
   1   1   3 1779.51  253.59
  -1  -1  -3 1763.05  253.59
   1   1   3 1587.13  253.63
   1   1   3 1765.77  253.69
  -1  -1  -3 1634.51  253.58
   1   1   3 1785.82  253.64
   1   1   3 1529.90  253.58
   1   1   4  375.90   61.68
   1   1   4  486.05   61.74
   1   1   4  430.99   61.70
  -1  -1  -4  472.46   61.66
  -1  -1  -4  325.25   61.58
   1   1   4  428.44   61.64
   1   1   4  468.89   61.67
   1   1   4  485.84   61.68
   1   1   4  460.91   61.67
   1   1   5   15.90    2.74
   1   1   5   18.29    2.86
   1   1   5   18.01    2.81
   1   1   5   16.43    2.76
   1   1   5   13.41    2.83
   1   1   5   24.60    2.93
  -1  -1  -5   13.77    2.65
   1   1   5   26.27    2.79
   1   1   6   10.28    1.78
   1   1   6    8.88    1.51
   1   1   6    9.27    1.74
   1   1   6    8.45    1.70
   1   1   6   13.29    1.87
   1   1   6    9.68    1.68
   1   1   6    8.33    1.77
   1   1   7  489.78   58.15
  -1  -1  -7  225.26   58.33
   1   1   7  465.85   58.13
   1   1   7  353.42   58.10
  -1  -1  -7  317.42   58.25
   1   1   7  310.07   58.05
   1   1   7  473.15   58.16
   1   1   8   74.86   11.89
   1   1   8   94.47   11.92
   1   1   8   83.26   11.90
  -1  -1  -8   58.61   12.54
  -1  -1  -8   84.24   11.81
  -1  -1  -8   37.09   12.37
  -1  -1  -8   61.89   12.17
  -1  -1  -8   84.32   11.79
   1   1   8   90.46   11.90
  -1  -1  -8   53.68   12.08
   1   1   8   62.39   11.81
  -1  -1  -9   12.96    2.08
  -1  -1  -9   14.05    2.16
  -1  -1  -9    3.94    3.77
  -1  -1  -9    7.09    3.02
  -1  -1  -9    8.08    3.13
  -1  -1  -9    6.92    3.32
  -1  -1 -10   19.67    5.54
  -1  -1 -10   35.22    4.84
  -1  -1 -10   11.73    6.20
  -1  -1 -10   29.99    4.76
  -1  -1 -11    6.05    4.31
  -1  -1 -11    8.76    1.91
  -1  -1 -11   11.69    2.01
  -1  -1 -11    3.94    3.25
  -1  -1 -12   10.84    5.44
  -1  -1 -12   16.72    3.00
  -1  -1 -12   11.34    4.27
  -1  -1 -12   18.80    3.13
  -1  -1 -13    2.07    4.54
  -1  -1 -13    6.49    3.52
  -1  -1 -13    0.32    4.38
  -1  -1 -13    2.49    1.52
  -1  -1 -13    5.31    1.50
  -1  -1 -14    7.71    4.61
  -1  -1 -14    9.70    2.04
  -1  -1 -14    9.22    2.12
  -1  -1 -14    4.67    3.77
  -1  -1 -15    1.24    3.18
  -1  -1 -15    3.18    1.36
  -1  -1 -15    4.84    1.52
  -1  -1 -16    8.21    1.81
  -1  -1 -16    5.95    1.64
  -1  -1 -17    8.86    1.79
   1   1  17    8.70    1.64
  -1  -1 -18    2.45    0.87
  -1   0  20    9.27    1.64
   1   0 -20    7.33    1.57
  -1   0  20   10.19    1.59
  -1   0  20    9.79    1.62
  -1   0  20   11.15    1.62
   1   0 -19    4.67    1.18
  -1   0  19    6.21    1.23
  -1   0  19    4.56    1.27
   1   0 -19    2.26    1.82
  -1   0  18   28.88    5.10
   1   0 -18   19.28    5.68
  -1   0  18   36.57    4.95
   1   0 -18   40.75    5.11
  -1   0  18   26.08    5.05
  -1   0  18   27.61    4.96
  -1   0  17   17.88    3.09
   1   0 -17   13.20    4.26
   1   0 -17   19.73    3.08
   1   0 -17   13.01    3.08
  -1   0  17   18.72    2.94
  -1   0  17   17.08    2.89
  -1   0  17   14.28    2.96
   1   0 -16   27.81    5.56
  -1   0  16   22.69    4.21
   1   0 -16   28.69    4.23
   1   0 -16   18.22    5.66
  -1   0  16   18.69    4.11
   1   0 -16   29.36    4.24
   1   0 -16   22.76    4.36
  -1   0  16   26.67    4.15
  -1   0  15    3.89    1.50
  -1   0  15    2.82    1.11
  -1   0  15    3.66    1.48
   1   0 -15    0.28    3.78
   1   0 -15    4.65    1.51
  -1   0  15    3.26    1.56
   1   0 -15    3.74    1.58
   1   0 -15    2.26    1.69
   1   0 -15    7.49    3.43
   1   0 -14   52.85    8.53
  -1   0  14   32.76    8.37
  -1   0  14   39.06    8.45
   1   0 -14   55.19    9.87
   1   0 -14   65.64    8.47
  -1   0  14   53.75    8.37
   1   0 -14   72.21    8.50
   1   0 -14   57.80    8.49
   1   0 -14   78.44    9.75
  -1   0  13    8.23    2.05
   1   0 -13   13.89    4.52
   1   0 -13    8.98    1.92
  -1   0  13    5.98    1.89
   1   0 -13    8.82    2.03
  -1   0  13    8.54    1.76
   1   0 -13    7.70    1.93
  -1   0  12    1.22    1.21
   1   0 -12    1.50    1.11
  -1   0  12    2.10    1.12
   1   0 -12    3.52    1.35
   1   0 -12    2.80    1.16
   1   0 -12    4.66    3.59
   1   0 -11   17.37    2.79
   1   0 -11   11.75    2.74
   1   0 -11   18.93    4.53
  -1   0  11   14.48    2.78
   1   0 -11   18.22    2.76
   1   0 -10    2.08    0.88
   1   0 -10    2.53    0.94
  -1   0  10    1.63    0.93
   1   0 -10    4.86    2.66
   1   0 -10    2.55    2.63
  -1   0  10    1.72    1.75
   1   0 -10    2.33    1.04
   1   0  -9    5.74    2.05
  -1   0   9   18.56    2.40
  -1   0   9   13.82    2.18
  -1   0   9   11.82    2.14
   1   0  -9   11.60    1.98
   1   0  -9   14.58    3.45
   1   0  -9   13.22    2.10
   1   0  -9    6.22    3.03
   1   0  -9   11.73    2.19
   1   0  -9    9.27    2.14
  -1   0   9    9.26    1.99
  -1   0   9   11.36    2.74
   1   0  -8  386.94   64.49
  -1   0   8  445.40   64.56
   1   0  -8  658.35   65.01
  -1   0   8  410.69   64.54
  -1   0   8  398.08   64.82
   1   0  -8  446.55   64.56
   1   0  -8  438.12   64.57
   1   0  -8  445.42   64.56
   1   0  -8  379.03   64.45
   1   0  -8  417.15   64.47
  -1   0   8  425.64   64.63
  -1   0   8  432.65   64.53
  -1   0   7  108.69   16.71
  -1   0   7  120.78   16.81
  -1   0   7  115.05   16.71
  -1   0   7  113.05   17.08
   1   0  -7  125.16   16.75
   1   0  -7  122.93   16.71
  -1   0   7  115.25   16.70
   1   0  -7  120.03   16.73
   1   0  -7  120.40   16.73
   1   0  -7   90.68   16.55
  -1   0   6  173.05   20.34
  -1   0   6  172.30   20.60
   1   0  -6  181.57   20.34
  -1   0   6  182.30   20.29
   1   0  -6  192.91   20.29
  -1   0   6  183.16   20.26
  -1   0   6  178.76   20.31
   1   0  -6  169.13   20.28
   1   0  -6  192.76   20.31
   1   0  -5  621.71   91.62
   1   0  -5  496.93   91.63
   1   0  -5  635.14   91.64
  -1   0   5  598.21   91.84
  -1   0   5  612.58   91.67
  -1   0   5  631.12   91.61
   1   0  -5  613.41   91.68
   1   0  -4 5493.80 1110.00
   1   0  -4 7642.91 1109.96
  -1   0   4 7335.29 1109.95
   1   0  -4 7091.97 1109.99
  -1   0   4 7453.26 1110.02
  -1   0   4 7214.72 1110.14
   1   0  -4 7575.77 1110.03
  -1   0   4 9999.00 1110.18
  -1   0   3 2221.32  279.07
  -1   0   3 1787.19  278.96
   1   0  -3 1819.63  279.00
  -1   0   3 1844.78  278.99
   1   0  -3 1455.43  279.00
  -1   0   3 1851.93  278.92
   1   0  -3 1900.27  278.92
   1   0  -2 1871.80  273.99
  -1   0   2 1796.72  274.01
   1   0  -2 1805.29  274.07
  -1   0   2 1683.45  274.08
  -1   0   2 1773.11  273.98
  -1   0   2 1807.55  274.03
   1   0  -1   32.69    5.37
   1   0  -1   29.97    5.64
  -1   0   1   38.25    5.32
  -1   0   1   31.44    5.38
  -1   0   1   35.11    5.35
  -1   0   1   35.35    5.31
   1   0  -1   35.05    5.31
  -1   0   1   28.47    5.59
   1   0  -1   29.70    5.51
   1   0   0    4.46    2.37
   1   0   0   11.24    2.00
  -1   0   0   11.71    2.00
  -1   0   0   10.72    1.96
  -1   0   0    8.01    2.15
   1   0   0   10.39    2.25
  -1   0  -1  346.13   42.60
  -1   0  -1  658.24   42.73
   1   0   1  110.29   42.58
   1   0   1  501.57   42.78
  -1   0  -1  316.23   42.62
   1   0   1  256.18   42.56
   1   0   2  877.01  116.61
  -1   0  -2 1105.25  116.64
   1   0   2  871.48  116.74
   1   0   2  985.92  116.65
  -1   0  -2  838.55  116.62
   1   0   2 1142.41  116.67
   1   0   2  790.73  116.64
   1   0   2  513.36  116.58
   1   0   3 3537.84  513.71
   1   0   3 2398.25  513.68
   1   0   3 3828.94  513.77
   1   0   3 3692.15  513.71
   1   0   3 3344.70  513.68
   1   0   3 4578.52  513.79
   1   0   3 3418.72  513.67
   1   0   4  315.68   50.32
   1   0   4  322.14   50.31
   1   0   4  249.02   50.29
   1   0   4  328.23   50.33
   1   0   4  403.84   50.38
   1   0   5   95.73   14.21
   1   0   5  124.78   14.24
   1   0   5   72.87   14.15
   1   0   5   92.96   14.21
   1   0   5   89.65   14.19
   1   0   5   97.50   14.19
   1   0   6   94.33   13.35
   1   0   6   97.87   13.32
   1   0   6  101.36   13.34
   1   0   6  105.80   13.37
   1   0   6   76.83   13.21
   1   0   6   67.01   13.25
   1   0   6   98.21   13.30
   1   0   7  254.77   33.64
   1   0   7  245.38   33.65
   1   0   7  149.40   33.53
  -1   0  -7  207.95   33.55
  -1   0  -7  225.19   33.59
   1   0   7  281.82   33.62
   1   0   7  271.51   33.70
   1   0   8   34.63    4.60
  -1   0  -8   19.62    4.83
  -1   0  -8   27.37    4.43
   1   0   8   28.45    4.50
   1   0   8   24.60    4.44
  -1   0  -8   27.28    4.41
  -1   0  -8   25.72    4.40
  -1   0  -8   32.81    4.44
   1   0   8   28.87    4.53
  -1   0  -8   18.57    5.30
  -1   0  -8   30.59    4.48
  -1   0  -9    0.81    1.97
  -1   0  -9    1.60    0.75
  -1   0  -9    1.74    0.92
  -1   0  -9    1.50    0.86
  -1   0  -9    3.91    2.86
  -1   0  -9    2.56    0.89
  -1   0  -9    1.42    0.72
  -1   0 -10   17.29    5.70
  -1   0 -10   27.31    4.53
  -1   0 -10   17.46    5.18
  -1   0 -11    0.58    1.04
  -1   0 -11    1.56    2.58
  -1   0 -11   -0.25    3.09
  -1   0 -11    1.03    1.16
  -1   0 -12   14.02    5.59
  -1   0 -12   14.63    4.94
  -1   0 -12   25.32    4.01
  -1   0 -12   26.08    4.04
  -1   0 -13   61.80   19.15
  -1   0 -13  165.88   18.93
  -1   0 -13   54.33   19.29
  -1   0 -13  149.97   18.88
  -1   0 -14   12.75    2.53
  -1   0 -14   14.71    2.61
  -1   0 -15   52.58    7.10
  -1   0 -15   58.10    7.15
  -1   0 -16   29.40    4.55
  -1   0 -16   25.08    4.50
  -1   0 -17   97.96   16.37
  -1   0 -17  115.66   16.40
  -1   0 -18    5.52    1.14
   1   0  18    3.03    0.97
  -1   0 -18    3.17    0.99
  -1   0 -19    5.10    1.01
  -1   1  19   10.68    1.66
   1  -1 -19    7.73    1.70
  -1   1  19   11.26    1.74
  -1   1  19   10.79    1.79
  -1   1  19    8.98    1.70
  -1   1  18    2.78    1.08
   1  -1 -18    3.90    2.67
   1  -1 -18    1.91    1.09
  -1   1  18    2.01    1.01
  -1   1  17   20.32    3.14
   1  -1 -17    8.82    4.40
   1  -1 -17    6.09    4.51
   1  -1 -17   18.95    3.35
  -1   1  17   20.88    3.38
  -1   1  17   20.43    3.31
   1  -1 -16    5.99    1.80
   1  -1 -16    6.64    3.84
  -1   1  16    8.15    1.78
  -1   1  16    6.44    1.51
   1  -1 -16    3.85    1.82
  -1   1  16    6.69    1.54
  -1   1  16    8.25    1.78
   1  -1 -16    7.64    4.67
   1  -1 -15   21.82    3.83
  -1   1  15   25.35    3.90
  -1   1  15   24.91    3.85
   1  -1 -15   19.21    3.83
  -1   1  15   21.25    3.69
   1  -1 -15   16.45    6.06
  -1   1  15   24.08    3.79
   1  -1 -15   16.26    3.90
   1  -1 -15   29.51    5.54
   1  -1 -14   11.27    2.49
  -1   1  14   11.31    2.25
   1  -1 -14   11.47    2.37
   1  -1 -14   12.67    5.14
  -1   1  14   10.24    2.28
   1  -1 -14    9.55    2.28
  -1   1  13   48.22    7.14
  -1   1  13   43.82    7.14
   1  -1 -13   34.69    7.13
   1  -1 -13   50.71    7.16
   1  -1 -13   53.37    9.04
   1  -1 -13   41.15    7.10
  -1   1  13   41.74    7.15
  -1   1  12    7.33    1.65
   1  -1 -12   10.04    4.39
  -1   1  12    7.57    1.66
   1  -1 -12    6.32    1.69
  -1   1  12    6.59    1.51
   1  -1 -12    5.52    1.76
   1  -1 -12    7.77    1.73
  -1   1  12    6.39    1.70
   1  -1 -11   28.14    4.44
  -1   1  11   26.02    4.45
  -1   1  11   24.39    4.34
  -1   1  11   21.45    4.38
   1  -1 -11   30.66    4.39
   1  -1 -10    8.59    1.66
  -1   1  10    6.48    1.62
   1  -1 -10   16.11    3.62
  -1   1  10    6.22    1.66
   1  -1 -10    6.39    3.43
  -1   1  10    6.69    1.54
   1  -1 -10    8.92    1.66
   1  -1 -10    8.62    1.61
  -1   1  10    8.23    2.50
   1  -1  -9   58.72   10.22
  -1   1   9   58.41    9.39
  -1   1   9   71.63    9.60
   1  -1  -9   54.99    9.44
  -1   1   9   57.04    9.89
  -1   1   9   51.56    9.31
   1  -1  -9   66.90    9.48
   1  -1  -9   68.45    9.35
   1  -1  -9   52.84    9.47
   1  -1  -9   57.41    9.35
  -1   1   9   58.84    9.39
   1  -1  -9   63.51    9.46
   1  -1  -9   58.25    9.35
   1  -1  -8   75.40   20.07
   1  -1  -8  169.35   20.17
   1  -1  -8  166.25   20.86
   1  -1  -8  127.28   20.04
   1  -1  -8  168.34   20.20
  -1   1   8  181.97   20.25
   1  -1  -8  129.42   20.15
   1  -1  -8  157.95   20.05
   1  -1  -8  120.30   20.13
   1  -1  -8   76.77   20.01
   1  -1  -8   97.64   20.53
   1  -1  -8  142.62   20.05
  -1   1   8  215.00   20.44
  -1   1   7   20.43    2.82
   1  -1  -7   20.29    2.86
   1  -1  -7   20.65    2.65
   1  -1  -7   19.35    2.90
  -1   1   7   17.61    2.94
   1  -1  -7   19.62    2.81
   1  -1  -7   10.33    2.51
   1  -1  -7   18.14    2.83
   1  -1  -7   20.40    2.82
   1  -1  -6   31.19    5.64
  -1   1   6   42.85    5.79
   1  -1  -6   42.10    5.85
  -1   1   6   25.08    6.03
   1  -1  -6   42.06    5.78
   1  -1  -6   38.67    5.79
   1  -1  -6   38.20    5.87
  -1   1   5  469.54   58.85
   1  -1  -5  532.79   58.74
   1  -1  -5  554.00   58.66
   1  -1  -5  522.47   58.66
   1  -1  -5  573.41   58.75
   1  -1  -4 2886.10  422.86
   1  -1  -4 2737.73  422.91
   1  -1  -4 2880.58  422.83
   1  -1  -4 2697.60  422.89
  -1   1   4 2971.46  422.85
  -1   1   4 2223.25  422.95
   1  -1  -4 2759.67  422.84
   1  -1  -3 2555.96  354.47
  -1   1   3 2476.07  354.48
   1  -1  -3 2412.05  354.48
  -1   1   3 2436.07  354.48
   1  -1  -3 2095.08  354.56
   1  -1  -3 2421.76  354.54
  -1   1   3 1703.68  354.57
   1  -1  -3 2263.74  354.48
  -1   1   3 2160.40  354.53
  -1   1   2  350.89   44.53
   1  -1  -2  289.31   44.52
  -1   1   2  306.56   44.54
   1  -1  -2  256.98   44.49
   1  -1  -2  275.31   44.48
   1  -1  -2  300.28   44.60
  -1   1   2  319.12   44.69
   1  -1  -1  203.69   30.34
  -1   1   1  234.21   30.35
   1  -1  -1  204.78   30.34
  -1   1   1  235.10   30.38
   1  -1  -1  172.88   30.32
   1  -1  -1  178.14   30.31
   1  -1   0  886.25  136.54
  -1   1   0  949.48  136.50
   1  -1   0  763.18  136.61
   1  -1   0  906.52  136.50
  -1   1  -1  232.08   31.82
   1  -1   1  238.37   31.70
   1  -1   1  190.99   31.63
   1  -1   1  236.54   31.75
  -1   1  -1  222.73   31.76
  -1   1  -2  199.15   28.19
   1  -1   2  182.33   28.13
   1  -1   2  171.44   28.19
  -1   1  -2  190.33   28.27
  -1   1  -3  298.82   44.60
  -1   1  -3  204.36   44.65
   1  -1   4  464.20   84.72
  -1   1  -4  555.73   84.70
  -1   1  -4  527.95   84.77
   1  -1   4  662.69   84.78
   1  -1   4  778.89   84.92
   1  -1   4  568.68   84.75
   1  -1   4  553.78   84.72
   1  -1   5   16.97    3.62
   1  -1   5   24.45    3.69
   1  -1   5   21.85    3.67
   1  -1   5   27.81    3.77
  -1   1  -5   25.70    3.63
   1  -1   6   62.77    9.51
   1  -1   6   60.16    9.60
   1  -1   6   65.77    9.64
  -1   1  -6   62.26    9.54
   1  -1   6   55.64    9.52
   1  -1   7   15.09    2.43
   1  -1   7   13.43    2.35
   1  -1   7   13.57    2.25
   1  -1   7   10.45    2.20
  -1   1  -7   15.50    2.29
  -1   1  -7   16.38    2.35
   1  -1   8   40.94    6.70
   1  -1   8   48.39    6.81
   1  -1   8   39.18    6.63
  -1   1  -8   46.58    6.72
  -1   1  -8   36.15    6.63
  -1   1  -8   42.65    6.70
   1  -1   8   68.92    7.16
  -1   1  -8   45.37    6.67
  -1   1  -9   15.48    3.81
  -1   1  -9   19.71    3.33
  -1   1  -9   25.12    3.39
  -1   1  -9   15.50    3.27
  -1   1  -9   28.10    3.50
   1  -1   9   22.17    3.50
  -1   1  -9   22.21    3.43
  -1   1 -10   10.02    1.65
  -1   1 -10    9.08    1.66
  -1   1 -10    4.24    2.33
  -1   1 -10    9.89    1.62
  -1   1 -10    6.73    1.42
  -1   1 -10    5.64    1.47
  -1   1 -11   29.24    7.42
  -1   1 -11   52.02    7.11
  -1   1 -11   41.24    7.00
  -1   1 -11   52.48    7.15
  -1   1 -11   43.64    7.09
  -1   1 -11   45.26    7.05
  -1   1 -12   10.61    2.10
  -1   1 -12    5.23    2.96
  -1   1 -12   11.98    2.17
  -1   1 -12   10.13    1.90
  -1   1 -13   49.33    7.19
  -1   1 -13   53.10    7.26
  -1   1 -13   49.89    7.30
  -1   1 -14    6.16    1.84
  -1   1 -14    7.71    1.92
  -1   1 -15   91.99   14.89
  -1   1 -15   99.90   14.91
  -1   1 -16   11.75    2.40
  -1   1 -16   11.53    2.36
  -1   1 -17  183.07   26.50
   1  -1  17  167.98   26.52
  -1   1 -17  167.28   26.51
  -1   1 -18   74.79   12.66
  -1   1 -18   90.26   12.68
  -1   1 -19    6.54    1.24
  -1   2  19    3.35    0.87
  -1   2  19    2.81    0.87
   1  -2 -18    2.06    2.59
  -1   2  18    3.36    1.19
   1  -2 -18    1.07    2.99
  -1   2  18    2.25    0.95
  -1   2  18    2.87    1.14
  -1   2  17    9.01    1.70
   1  -2 -17    0.76    3.32
   1  -2 -17    5.83    4.25
  -1   2  17    7.76    1.78
  -1   2  17    9.88    1.95
   1  -2 -16    3.77    3.70
  -1   2  16    5.34    1.57
  -1   2  16    4.87    1.43
   1  -2 -16    2.76    4.55
  -1   2  16    5.37    1.23
  -1   2  15   27.05    4.43
   1  -2 -15   10.22    6.80
   1  -2 -15   16.10    5.82
  -1   2  15   26.24    4.23
  -1   2  15   28.13    4.39
   1  -2 -14   40.24    7.46
   1  -2 -14   27.80    8.32
  -1   2  14   37.76    5.87
   1  -2 -14   26.98    5.97
  -1   2  14   41.50    6.08
  -1   2  14   38.55    6.01
  -1   2  14   39.03    5.91
  -1   2  13   31.01    4.63
   1  -2 -13   21.47    7.01
  -1   2  13   28.33    4.75
   1  -2 -13   20.43    4.74
  -1   2  13   29.08    4.63
   1  -2 -12    7.61    5.10
   1  -2 -12    4.29    1.75
  -1   2  12    7.78    1.63
  -1   2  12    7.40    1.64
  -1   2  12    6.51    1.72
   1  -2 -11   84.77   11.49
  -1   2  11   67.55    9.65
   1  -2 -11   49.92    9.68
  -1   2  11   63.53    9.66
   1  -2 -10    4.78    3.74
   1  -2 -10    3.54    1.24
  -1   2  10    4.83    1.27
   1  -2 -10    4.64    1.40
   1  -2  -9    3.93    1.31
   1  -2  -9    4.05    1.36
  -1   2   9    2.92    2.11
   1  -2  -9    8.49    3.59
   1  -2  -9    7.80    1.84
  -1   2   9    7.12    1.28
   1  -2  -9    3.54    3.35
  -1   2   9    6.39    1.36
   1  -2  -8  357.26   37.41
   1  -2  -8  236.41   36.58
   1  -2  -8  233.38   36.72
   1  -2  -8  225.41   36.65
   1  -2  -8  279.53   36.92
  -1   2   8  189.30   36.86
  -1   2   8  239.14   36.56
   1  -2  -8  259.38   36.60
   1  -2  -8  225.37   37.19
  -1   2   8  225.15   36.60
   1  -2  -7  176.03   24.34
  -1   2   7  162.02   24.55
   1  -2  -7  128.31   24.22
   1  -2  -7  168.48   24.30
   1  -2  -7  147.47   24.17
   1  -2  -7  175.51   24.87
   1  -2  -7  143.79   24.15
   1  -2  -7  191.17   24.19
  -1   2   6   65.49    9.63
   1  -2  -6   80.05    9.77
  -1   2   6   45.24    9.55
  -1   2   6   93.48   10.21
   1  -2  -6   24.62    9.51
   1  -2  -6   67.41    9.70
   1  -2  -6   97.76    9.53
   1  -2  -5   45.90    8.95
   1  -2  -5   81.55    9.20
  -1   2   5   61.78    9.01
   1  -2  -5   61.53    9.02
  -1   2   5   55.68    9.00
  -1   2   5   58.97    9.34
   1  -2  -5   53.99    8.98
   1  -2  -5   72.08    8.93
  -1   2   5   44.71    9.01
   1  -2  -5   50.25    9.04
  -1   2   4   50.63    3.79
   1  -2  -4   59.40    3.54
   1  -2  -4   56.41    3.75
   1  -2  -4   60.04    3.63
   1  -2  -4   63.23    3.91
   1  -2  -4   57.34    3.62
   1  -2  -4   64.88    3.52
   1  -2  -3   68.76   10.08
  -1   2   3   52.79   10.04
  -1   2   3   67.45   10.20
   1  -2  -3   67.26   10.14
  -1   2   3   71.56   10.06
   1  -2  -3   68.43   10.08
  -1   2   2   42.49    6.19
   1  -2  -2   20.23    5.95
  -1   2   2   35.44    5.95
   1  -2  -2   58.06    6.28
   1  -2  -1  186.69   31.81
  -1   2   1  211.78   31.86
   1  -2  -1  209.26   31.73
  -1   2   1  235.33   31.75
  -1   2   1  142.51   31.87
  -1   2   1  227.41   31.71
   1  -2  -1  197.71   31.73
  -1   2   0   62.75   10.22
   1  -2   0   93.07   10.52
   1  -2   0   61.56   10.27
  -1   2   0   67.37   10.60
  -1   2   0   70.47   10.28
  -1   2  -1   89.34   12.70
   1  -2   1   60.67   12.52
   1  -2   2   18.94    3.21
  -1   2  -2   15.30    3.11
  -1   2  -2   37.08    3.56
   1  -2   2   33.06    3.47
   1  -2   2   17.89    3.13
  -1   2  -3  449.14   71.14
   1  -2   3  440.96   71.17
  -1   2  -3  456.91   71.27
  -1   2  -3  448.65   71.12
   1  -2   3  598.71   71.24
   1  -2   3  494.18   71.21
   1  -2   4   29.09    2.54
  -1   2  -4   15.44    2.45
  -1   2  -4   21.53    2.48
   1  -2   4   30.13    2.57
  -1   2  -4   22.51    2.88
  -1   2  -5   11.17    2.31
   1  -2   5   13.42    1.98
  -1   2  -5   11.01    1.94
  -1   2  -5   11.74    2.04
   1  -2   5   10.66    1.98
   1  -2   6  754.84  108.93
  -1   2  -6  727.27  108.93
   1  -2   6  686.47  108.87
  -1   2  -6  708.28  108.91
  -1   2  -6  697.35  108.88
  -1   2  -6  750.02  108.92
  -1   2  -7  191.21   30.05
   1  -2   7  202.90   30.13
  -1   2  -7  186.29   30.07
  -1   2  -7  199.77   30.01
  -1   2  -7  207.84   30.08
  -1   2  -7  194.36   30.06
  -1   2  -8   81.47   13.97
   1  -2   8   99.89   14.05
  -1   2  -8   91.16   13.92
  -1   2  -8   93.09   13.95
  -1   2  -8   89.84   13.93
  -1   2  -8   87.20   13.97
  -1   2  -8   92.87   13.91
  -1   2  -9   20.30    3.72
  -1   2  -9   26.07    3.81
  -1   2  -9   23.71    3.84
  -1   2  -9   25.73    3.94
  -1   2 -10    8.14    1.75
  -1   2 -10    7.04    1.42
  -1   2 -10    6.59    1.55
  -1   2 -10    7.14    1.64
  -1   2 -11   31.43    4.78
  -1   2 -11   30.77    4.82
  -1   2 -11   25.46    4.68
  -1   2 -11   32.47    4.88
  -1   2 -12   30.40    4.65
  -1   2 -12   31.66    4.74
  -1   2 -12   24.60    4.51
  -1   2 -12   27.78    4.67
  -1   2 -13   68.98    8.97
  -1   2 -13   44.62    8.77
  -1   2 -13   58.72    8.96
  -1   2 -13   63.85    8.95
  -1   2 -14    3.30    1.48
  -1   2 -14    4.99    1.67
  -1   2 -15   13.48    2.51
  -1   2 -15   11.52    2.39
  -1   2 -15   10.41    2.25
  -1   2 -16   13.91    2.68
  -1   2 -16   14.07    2.67
   1  -2  17   23.79    4.27
  -1   2 -17   23.85    4.30
  -1   2 -17   29.86    4.28
   1  -2  18   13.37    2.50
  -1   2 -18   15.48    2.51
  -1   2 -18   14.53    2.54
   1  -2  19   19.14    3.44
  -1   2 -19   23.69    3.47
  -1   2 -19   23.36    3.48
   1  -3 -18    1.45    2.76
   1  -3 -18    0.87    2.37
  -1   3  18    5.88    1.18
  -1   3  18    5.18    1.19
   1  -3 -17    3.56    2.85
  -1   3  17   -0.15    1.13
  -1   3  17    0.36    1.03
   1  -3 -17    0.48    3.87
   1  -3 -16    5.44    5.10
   1  -3 -16    2.28    3.48
  -1   3  16    9.86    1.95
  -1   3  16    6.44    1.71
  -1   3  16    9.61    1.92
  -1   3  15   11.55    2.11
   1  -3 -15    5.89    5.68
  -1   3  15   11.12    2.30
  -1   3  15   13.50    2.28
  -1   3  15   11.83    2.53
   1  -3 -14   26.68   10.44
  -1   3  14   51.81    7.98
  -1   3  14   48.27    8.07
  -1   3  14   56.22    8.17
   1  -3 -13    4.00    5.89
  -1   3  13    7.42    1.49
  -1   3  13    5.12    1.74
  -1   3  13    5.26    1.56
  -1   3  12  110.02   16.06
  -1   3  12   98.30   15.92
  -1   3  12  106.41   16.02
   1  -3 -12   91.08   17.54
   1  -3 -11   60.71    7.71
  -1   3  11   36.81    6.13
   1  -3 -11   41.40    8.31
  -1   3  11   34.32    6.03
   1  -3 -11   44.87    6.89
  -1   3  11   38.04    6.16
  -1   3  10    0.70    0.98
   1  -3 -10    3.43    3.06
  -1   3  10   -0.08    1.03
  -1   3  10   -1.10    0.93
   1  -3 -10    2.22    2.51
  -1   3  10   -0.13    0.75
   1  -3  -9    1.75    0.96
  -1   3   9    2.97    0.96
   1  -3  -9    4.97    4.15
   1  -3  -9    3.68    2.61
  -1   3   9    2.75    1.00
  -1   3   9    1.81    0.94
  -1   3   9    2.40    1.04
  -1   3   8   75.25   10.55
   1  -3  -8  102.86   11.29
  -1   3   8   67.30   10.48
   1  -3  -8   65.83   11.61
   1  -3  -8   59.49   10.49
  -1   3   8   61.79   10.47
  -1   3   8   70.21   10.55
  -1   3   7   10.70    2.62
  -1   3   7   23.98    2.89
   1  -3  -7   24.97    3.29
  -1   3   7    3.42    2.60
   1  -3  -7   16.70    4.49
   1  -3  -7   21.49    4.29
  -1   3   7   26.50    3.66
  -1   3   7   13.96    2.63
   1  -3  -7   14.86    2.73
   1  -3  -7   14.89    2.69
  -1   3   7   23.51    2.67
  -1   3   6  166.82   23.01
   1  -3  -6  174.03   23.21
   1  -3  -6  160.15   23.11
   1  -3  -6  133.94   22.95
  -1   3   6  153.50   22.96
   1  -3  -6  142.52   23.05
  -1   3   6  100.67   23.25
  -1   3   6  135.02   23.09
  -1   3   6  148.31   23.00
   1  -3  -5  212.84   30.34
   1  -3  -5  201.65   30.25
   1  -3  -5  185.46   30.27
  -1   3   5  177.08   30.29
  -1   3   5  159.33   30.46
   1  -3  -5  242.74   30.85
  -1   3   5  207.19   30.23
   1  -3  -5  179.05   30.14
   1  -3  -4   52.78    8.46
   1  -3  -4   53.91    8.57
   1  -3  -4   51.53    8.39
  -1   3   4   59.62    8.45
   1  -3  -4   57.62    8.52
  -1   3   4   49.67    8.57
  -1   3   3   48.48   12.05
   1  -3  -3   80.64   11.97
   1  -3  -3   76.72   11.88
  -1   3   3   78.05   11.87
   1  -3  -3   87.47   11.87
  -1   3   2  106.73   23.93
  -1   3   2  172.70   23.70
   1  -3  -2  151.45   23.86
   1  -3  -2  152.09   23.79
  -1   3   2  164.49   23.76
   1  -3  -2  142.51   23.76
  -1   3   1  128.71   20.61
   1  -3  -1  116.06   20.70
  -1   3   1  129.40   20.94
  -1   3   1  134.08   20.67
   1  -3  -1  149.18   20.81
   1  -3  -1  182.89   20.75
  -1   3   0   50.32    4.47
  -1   3   0   47.50    3.62
   1  -3   1   62.87    8.69
  -1   3  -1   42.39    8.88
  -1   3  -2  103.55    9.71
   1  -3   2  136.19    9.85
  -1   3  -3  114.98   16.38
  -1   3  -3  115.21   16.49
   1  -3   3  107.37   16.45
   1  -3   3   97.09   16.48
  -1   3  -3   94.82   16.43
  -1   3  -4  397.28   55.36
   1  -3   4  293.66   55.40
  -1   3  -4  397.60   55.43
  -1   3  -4  374.24   55.59
   1  -3   4  380.16   55.37
   1  -3   4  314.65   55.46
   1  -3   5   49.60    5.49
  -1   3  -5   32.07    5.52
   1  -3   5   23.58    5.61
  -1   3  -5   21.87    5.67
  -1   3  -5   42.30    5.40
  -1   3  -5   25.38    5.39
  -1   3  -5   40.29    5.48
  -1   3  -6  640.29   95.39
  -1   3  -6  604.59   95.39
  -1   3  -6  635.57   95.50
   1  -3   6  652.32   95.47
   1  -3   6  679.26   95.64
  -1   3  -6  544.23   95.52
  -1   3  -6  636.19   95.40
  -1   3  -7  149.59   30.36
  -1   3  -7  210.16   30.28
  -1   3  -7  213.86   30.31
   1  -3   7  220.12   30.62
  -1   3  -7  218.01   30.36
  -1   3  -7  194.05   30.29
   1  -3   7  184.99   30.33
  -1   3  -8    1.23    1.13
   1  -3   8    1.27    0.81
  -1   3  -8    0.72    0.75
  -1   3  -8    0.78    0.73
  -1   3  -9   56.64    8.70
  -1   3  -9   56.16    8.70
  -1   3  -9   65.01    8.84
  -1   3  -9   51.06    8.65
  -1   3 -10    3.33    1.09
  -1   3 -10    2.66    0.93
  -1   3 -10    5.03    1.56
  -1   3 -11   31.21    5.67
  -1   3 -11   44.32    5.94
  -1   3 -11   34.97    5.61
  -1   3 -12    5.80    1.34
  -1   3 -12    5.58    1.84
  -1   3 -13    3.62    1.04
  -1   3 -13    1.46    1.59
  -1   3 -14   27.77    4.76
  -1   3 -15   22.59    3.50
   1  -3  15   16.51    3.43
   1  -3  16    7.89    1.80
  -1   3 -16    5.83    1.71
  -1   3 -16    8.33    1.86
  -1   3 -17    6.23    1.57
  -1   3 -18    2.44    1.01
   1  -3  18    1.02    0.84
   1  -3  18    2.14    0.99
  -1   3 -19    3.45    0.86
  -1   4  17    1.27    0.89
  -1   4  17    1.66    0.89
   1  -4 -17   -1.42    3.41
  -1   4  17    2.10    0.87
   1  -4 -17    0.59    2.75
  -1   4  17    1.14    0.86
  -1   4  16    2.28    1.18
   1  -4 -16    1.95    2.98
   1  -4 -16    4.59    4.39
  -1   4  16    3.22    1.24
  -1   4  16    2.85    1.23
  -1   4  15    6.99    1.77
   1  -4 -15   10.46    5.21
   1  -4 -15    2.76    3.45
  -1   4  15    6.74    1.75
  -1   4  15    6.15    1.73
  -1   4  14    5.30    1.71
   1  -4 -14    2.92    6.16
  -1   4  14    2.34    1.19
   1  -4 -14    1.18    3.69
  -1   4  14    6.04    1.71
  -1   4  14    3.67    1.62
   1  -4 -13    8.97    2.55
   1  -4 -13    6.21    4.59
   1  -4 -13    4.22    6.89
  -1   4  13   18.60    2.64
  -1   4  13    8.89    2.00
  -1   4  13   17.31    2.59
  -1   4  13    7.29    2.21
  -1   4  13   16.24    2.64
   1  -4 -12    8.39    4.08
  -1   4  12    3.22    1.82
   1  -4 -12    6.51    3.14
  -1   4  12    7.08    1.81
  -1   4  12    4.96    1.59
  -1   4  12    6.07    1.36
   1  -4 -12    5.72    1.89
  -1   4  12    4.68    1.40
  -1   4  11    3.11    1.11
   1  -4 -11   -0.71    3.51
   1  -4 -11    3.35    3.01
  -1   4  11    1.13    1.59
   1  -4 -11    0.87    1.46
  -1   4  11    2.19    1.04
  -1   4  11    1.90    1.16
  -1   4  11    1.13    1.57
   1  -4 -10    8.80    3.93
   1  -4 -10    8.09    3.56
   1  -4 -10    6.27    5.25
  -1   4  10    7.12    2.11
  -1   4  10    8.52    1.67
   1  -4 -10    5.88    2.04
  -1   4  10    8.37    1.72
  -1   4  10    8.79    1.81
  -1   4  10    7.39    1.97
  -1   4   9    1.72    1.36
  -1   4   9   -0.07    0.88
  -1   4   9    1.07    1.30
   1  -4  -9    3.38    3.04
  -1   4   9    0.78    0.90
  -1   4   9    0.08    0.96
   1  -4  -9   -0.08    1.24
   1  -4  -9    5.00    4.32
   1  -4  -9    2.38    3.04
  -1   4   8   -0.72    1.18
   1  -4  -8    2.13    2.58
  -1   4   8    0.91    1.20
  -1   4   8    0.68    0.82
   1  -4  -8    5.05    4.17
   1  -4  -8    3.37    3.05
   1  -4  -8   -0.21    1.05
  -1   4   8    0.42    0.83
  -1   4   8   -0.40    0.77
  -1   4   7  106.37   16.36
   1  -4  -7  175.98   17.13
   1  -4  -7  160.08   17.64
  -1   4   7  109.48   16.39
  -1   4   7  104.62   16.32
   1  -4  -7  106.88   16.40
   1  -4  -7   77.24   17.21
  -1   4   7   85.37   16.33
  -1   4   7  113.63   16.39
   1  -4  -6  104.56    9.55
  -1   4   6   56.34    8.71
  -1   4   6   57.68    8.74
  -1   4   6   58.27    8.68
   1  -4  -6  110.53   10.16
  -1   4   6   59.01    8.74
  -1   4   6   40.34    8.83
  -1   4   6   49.60    8.69
   1  -4  -6   52.84    8.83
   1  -4  -6   63.85    9.96
   1  -4  -6   48.00    8.75
   1  -4  -6   57.14    8.74
  -1   4   5  148.85   22.10
   1  -4  -5  261.32   22.53
  -1   4   5  141.48   21.94
  -1   4   5  147.52   21.98
   1  -4  -5  115.12   22.01
   1  -4  -5  137.21   22.19
  -1   4   5  123.91   22.16
   1  -4  -5  271.77   23.01
   1  -4  -5  137.46   21.96
   1  -4  -5  132.01   22.00
  -1   4   5  142.32   21.97
  -1   4   5  150.67   22.06
   1  -4  -5  155.75   22.75
   1  -4  -5  128.16   22.10
  -1   4   5  148.13   21.98
  -1   4   4   36.99    5.82
   1  -4  -4   28.03    5.88
  -1   4   4   36.84    5.87
  -1   4   4   42.03    6.03
   1  -4  -4   41.92    5.91
   1  -4  -4   36.51    5.96
  -1   4   4   21.86    6.21
  -1   4   4   38.14    5.88
  -1   4   4   41.19    5.94
  -1   4   4   38.35    5.86
   1  -4  -4   32.99    6.01
   1  -4  -4   43.63    6.96
  -1   4   3   13.70    2.45
  -1   4   3   14.63    2.33
   1  -4  -3   12.83    2.78
  -1   4   3   15.61    2.44
   1  -4  -3   14.59    2.65
  -1   4   3   14.32    2.38
  -1   4   3   14.61    2.60
   1  -4  -3   13.80    2.54
  -1   4   3   16.15    2.48
   1  -4  -3   15.21    2.66
  -1   4   3   16.00    2.45
  -1   4   3    5.80    2.98
   1  -4  -3   12.10    2.47
   1  -4  -3   17.46    3.84
   1  -4  -3   14.72    2.55
  -1   4   2  206.45   29.88
  -1   4   2  227.50   30.07
   1  -4  -2  203.30   30.08
   1  -4  -2  229.74   30.07
  -1   4   2  207.23   29.92
   1  -4  -2  219.83   29.96
  -1   4   2  200.59   29.90
  -1   4   2  120.50   30.10
  -1   4   2  230.39   29.98
  -1   4   2  167.31   29.89
  -1   4   2  203.92   29.92
  -1   4   2  188.67   29.91
   1  -4  -2  198.58   29.95
   1  -4  -2  153.35   29.93
  -1   4   1    2.07    0.54
  -1   4   1    2.18    1.12
   1  -4  -1    2.49    1.06
   1  -4  -1   -0.39    0.94
   1  -4  -1    1.93    1.45
  -1   4   1    2.93    2.08
  -1   4   1    0.75    0.75
  -1   4   1    0.64    0.82
   1  -4   0   19.53    2.35
   1  -4   0    9.22    2.05
  -1   4   0   31.62    3.21
  -1   4   0   51.54    2.41
  -1   4   0    7.28    1.71
   1  -4   0   48.87    2.47
  -1   4   0    8.53    2.08
  -1   4  -1   33.03    5.14
   1  -4   1   38.67    5.40
   1  -4   1   40.33    5.46
  -1   4  -1   33.99    5.33
  -1   4  -1   20.03    5.72
  -1   4  -2  733.72   67.63
  -1   4  -2  358.71   67.15
   1  -4   2  188.58   67.11
   1  -4   2 1099.17   67.42
   1  -4   2  493.75   67.22
   1  -4   2  914.15   67.29
   1  -4   2  281.97   67.19
  -1   4  -3   40.40    5.84
   1  -4   3   47.25    6.12
  -1   4  -3   44.33    6.07
   1  -4   3   28.27    6.01
   1  -4   3   36.87    6.00
  -1   4  -3   34.08    5.90
   1  -4   3   29.51    5.97
  -1   4  -3   36.78    6.00
   1  -4   4    1.06    0.95
  -1   4  -4    0.67    0.58
  -1   4  -4    0.13    0.48
   1  -4   4    0.95    0.85
  -1   4  -4   -0.23    0.82
  -1   4  -4   -1.19    1.02
  -1   4  -4    0.25    0.55
  -1   4  -4    0.21    0.56
   1  -4   4    2.33    0.91
  -1   4  -4    0.02    0.34
   1  -4   4    1.74    0.98
  -1   4  -4    0.65    0.93
   1  -4   5    4.35    1.12
  -1   4  -5    3.65    0.68
  -1   4  -5    3.43    0.94
  -1   4  -5    3.42    1.10
   1  -4   5    2.68    1.14
  -1   4  -5    2.28    0.84
  -1   4  -5    3.19    1.14
  -1   4  -5    2.26    0.86
  -1   4  -5    1.72    0.82
  -1   4  -5    4.43    1.01
  -1   4  -5    3.71    1.47
  -1   4  -6   16.92    2.96
   1  -4   6   52.42    3.40
  -1   4  -6   16.55    3.60
  -1   4  -6   10.33    3.05
   1  -4   6    7.99    3.14
  -1   4  -6   34.29    3.22
  -1   4  -6   28.25    3.38
  -1   4  -6   21.77    3.05
  -1   4  -6   13.45    3.05
   1  -4   6    3.34    2.92
  -1   4  -7   66.54   10.54
   1  -4   7   76.25   10.66
  -1   4  -7   72.10   10.51
  -1   4  -7   70.01   10.55
   1  -4   7   57.72   10.52
   1  -4   7   65.94   10.61
  -1   4  -7   69.75   10.53
  -1   4  -7   70.40   10.61
  -1   4  -8   98.02   16.35
  -1   4  -8   99.88   16.36
  -1   4  -8  113.94   16.35
  -1   4  -8  115.35   16.40
  -1   4  -9    0.84    0.90
  -1   4  -9    0.86    0.85
  -1   4  -9    2.14    1.01
  -1   4  -9    1.51    1.03
  -1   4 -10   16.34    2.88
  -1   4 -10   16.09    2.92
  -1   4 -10   17.55    2.89
  -1   4 -10   19.35    3.23
   1  -4  10   16.60    2.97
  -1   4 -10   14.59    2.85
  -1   4 -11    4.50    1.57
  -1   4 -11    5.41    1.23
  -1   4 -11    5.14    1.62
  -1   4 -11    5.42    1.47
  -1   4 -11    7.37    2.10
  -1   4 -12    3.50    1.50
  -1   4 -12   10.15    1.93
  -1   4 -12    5.58    2.27
   1  -4  12    7.09    1.63
  -1   4 -12   10.00    1.90
  -1   4 -13   16.52    2.70
   1  -4  13   10.84    2.63
  -1   4 -13   11.81    2.92
   1  -4  13   11.47    2.46
  -1   4 -13   20.03    2.75
  -1   4 -14   62.06    9.38
  -1   4 -14   55.00    9.25
  -1   4 -14   59.68    9.28
  -1   4 -15    4.30    1.67
  -1   4 -15    3.20    1.52
   1  -4  15    2.21    1.49
  -1   4 -16   10.51    2.51
   1  -4  16   12.68    2.60
   1  -4  16   13.04    2.53
  -1   4 -16   15.21    2.49
  -1   4 -16   14.10    2.50
   1  -4  17    6.53    1.52
  -1   4 -17    6.84    1.50
   1  -4  18    7.72    1.63
  -1   4 -18    9.55    1.48
   1  -4  18    5.35    1.52
   1  -5 -16    6.62    1.86
  -1   5  16   11.73    1.87
  -1   5  16   13.16    1.88
   1  -5 -15    0.34    2.80
   1  -5 -15    0.14    1.36
  -1   5  15    0.39    1.12
  -1   5  15    1.62    1.11
  -1   5  15    2.07    1.07
  -1   5  15    1.17    1.09
  -1   5  14   23.89    3.71
  -1   5  14   24.41    3.73
  -1   5  14   20.31    3.67
  -1   5  13   12.71    2.57
  -1   5  13   15.26    2.61
  -1   5  13   14.31    2.60
   1  -5 -13    6.77    3.46
   1  -5 -13    7.21    4.04
  -1   5  12   20.28    2.93
   1  -5 -12   14.43    4.00
   1  -5 -12   10.68    6.69
  -1   5  12   12.06    2.90
  -1   5  12   14.65    2.89
   1  -5 -12    2.61    4.26
  -1   5  11    4.41    1.74
   1  -5 -11    0.48    3.64
   1  -5 -11    4.19    5.75
  -1   5  11    4.68    1.69
   1  -5 -11    7.49    3.59
  -1   5  11    2.59    1.04
  -1   5  11    4.59    1.77
   1  -5 -10    1.84    3.51
  -1   5  10    8.40    1.85
  -1   5  10    6.25    1.74
   1  -5 -10    7.85    3.93
   1  -5 -10    2.60    5.46
  -1   5  10    1.77    1.08
  -1   5  10    2.05    1.67
   1  -5  -9   47.80   14.42
  -1   5   9   60.38   13.60
  -1   5   9  104.80   13.78
  -1   5   9  133.69   13.90
   1  -5  -9   39.37   15.59
  -1   5   9   98.51   13.80
  -1   5   8   14.21    2.83
  -1   5   8   17.79    2.88
  -1   5   8   15.08    2.63
   1  -5  -8   17.10    5.93
  -1   5   8   13.13    2.84
   1  -5  -8   10.38    3.89
   1  -5  -8   25.92    4.85
   1  -5  -7    4.21    2.81
  -1   5   7    5.34    1.73
   1  -5  -7   10.05    4.74
  -1   5   7    7.21    1.75
  -1   5   7    3.94    1.41
  -1   5   7    9.72    1.91
   1  -5  -6   28.78    6.21
   1  -5  -6   27.42    5.70
  -1   5   6   40.18    5.77
  -1   5   6   37.62    5.63
   1  -5  -6   37.55    7.26
  -1   5   6   40.77    5.77
  -1   5   6   35.07    5.71
  -1   5   5   81.20   14.23
   1  -5  -5   85.27   14.56
   1  -5  -5   99.38   15.16
  -1   5   5  101.68   14.27
  -1   5   5  102.36   14.20
  -1   5   5   84.71   14.20
  -1   5   5   98.41   14.24
   1  -5  -5   86.58   14.26
  -1   5   4  292.30   41.52
  -1   5   4  254.27   41.54
   1  -5  -4  306.27   41.60
  -1   5   4  285.38   41.56
   1  -5  -4  288.03   41.59
   1  -5  -4  326.35   42.17
  -1   5   4  221.26   41.50
  -1   5   4  287.45   41.55
   1  -5  -4  251.43   41.58
   1  -5  -4  266.91   42.20
   1  -5  -3    1.88    1.28
  -1   5   3    0.67    1.00
   1  -5  -3    4.92    1.23
   1  -5  -3    6.45    3.19
   1  -5  -3    2.35    2.63
  -1   5   3    0.93    0.99
   1  -5  -3    2.98    1.65
  -1   5   3    2.44    0.86
  -1   5   2    1.56    0.79
  -1   5   2    0.61    1.02
   1  -5  -2    3.22    1.18
   1  -5  -2    1.08    1.14
  -1   5   2    3.46    1.90
  -1   5   2    1.39    0.93
   1  -5  -2    1.44    1.51
  -1   5   2    1.05    0.97
  -1   5   2    1.35    0.78
   1  -5  -2    3.57    1.56
   1  -5  -2    3.11    2.74
  -1   5   2    2.59    1.06
   1  -5  -2    1.63    1.26
  -1   5   2    1.09    0.52
   1  -5  -2    0.34    1.33
  -1   5   1   14.77    2.02
  -1   5   1    8.11    1.96
   1  -5  -1    7.02    1.78
   1  -5  -1    9.98    2.22
  -1   5   1   19.85    1.79
  -1   5   1    9.49    2.07
   1  -5  -1    7.70    1.83
  -1   5   1    8.33    1.87
   1  -5  -1   21.18    2.42
   1  -5  -1   10.19    2.45
  -1   5   1   19.56    2.20
  -1   5   1   21.29    3.05
  -1   5   1    6.49    1.80
   1  -5  -1    7.27    3.18
   1  -5  -1   17.72    2.40
  -1   5   1    4.03    1.73
  -1   5   1    7.80    2.13
   1  -5   0   24.59    3.48
  -1   5   0   19.70    3.31
  -1   5   0   16.78    3.40
   1  -5   0   26.11    3.61
   1  -5   0   21.54    3.62
  -1   5   0   29.30    3.43
   1  -5   0   25.32    3.63
  -1   5   0   14.72    3.39
   1  -5   0   26.62    3.77
   1  -5   0   24.52    3.58
  -1   5   0   15.78    3.50
   1  -5   0   20.49    3.72
  -1   5   0   12.00    3.87
  -1   5   0   20.86    3.40
   1  -5   0   24.63    3.69
  -1   5   0   25.86    3.54
  -1   5   0   18.50    3.41
  -1   5  -1   10.29    1.70
  -1   5  -1    1.70    2.07
   1  -5   1    9.82    1.75
  -1   5  -1    5.61    1.57
  -1   5  -1   10.31    1.54
  -1   5  -1    9.79    1.54
  -1   5  -1    8.81    1.57
  -1   5  -1    5.63    1.53
   1  -5   1    5.63    1.93
   1  -5   1   11.99    1.76
  -1   5  -1    8.79    1.73
   1  -5   1    8.91    1.99
  -1   5  -1    7.76    1.42
  -1   5  -2    5.45    1.68
  -1   5  -2   13.77    1.70
   1  -5   2   14.59    2.15
  -1   5  -2    2.85    1.49
   1  -5   2    3.53    1.59
   1  -5   2   22.04    2.06
  -1   5  -2    5.15    1.52
   1  -5   2    7.82    2.06
  -1   5  -2    2.35    1.49
   1  -5   2   22.61    2.32
   1  -5   2    7.29    1.93
  -1   5  -2   15.55    2.30
  -1   5  -2    6.54    1.62
  -1   5  -2   15.08    1.52
  -1   5  -3   14.80    3.63
   1  -5   3   25.49    3.85
   1  -5   3   52.75    3.98
   1  -5   3   13.85    3.77
   1  -5   3   23.77    3.94
   1  -5   3   41.68    4.03
  -1   5  -3   29.61    3.82
  -1   5  -3   18.50    3.60
  -1   5  -3   16.15    3.83
   1  -5   3   11.81    3.59
   1  -5   3    9.83    3.64
  -1   5  -3   36.45    3.60
  -1   5  -4   21.60    3.31
  -1   5  -4   18.96    3.16
  -1   5  -4   18.23    3.24
   1  -5   4   19.56    3.48
   1  -5   4   19.20    3.41
   1  -5   4   23.45    3.38
   1  -5   4   19.35    3.31
  -1   5  -4   17.85    3.13
  -1   5  -5   25.09    4.76
  -1   5  -5   24.14    4.80
  -1   5  -5   30.26    5.00
   1  -5   5   43.83    5.07
  -1   5  -5   26.82    4.88
   1  -5   5   40.55    5.05
   1  -5   5   25.94    5.03
   1  -5   5   38.44    5.18
  -1   5  -5   37.86    4.86
   1  -5   6   11.05    2.05
  -1   5  -6   11.16    1.89
  -1   5  -6   10.68    1.83
   1  -5   6    7.99    2.02
   1  -5   6    9.54    2.06
  -1   5  -6    8.87    1.73
  -1   5  -6    9.46    1.83
  -1   5  -6   11.14    2.15
   1  -5   6   10.96    2.30
  -1   5  -6    8.96    1.85
  -1   5  -7  110.37   15.61
   1  -5   7   66.27   15.52
  -1   5  -7  115.78   15.55
  -1   5  -7  107.24   15.60
   1  -5   7   96.30   15.65
   1  -5   7  113.27   15.73
  -1   5  -7  107.22   15.57
   1  -5   7   96.84   15.60
  -1   5  -7  117.71   15.71
  -1   5  -8    2.43    0.92
   1  -5   8    1.60    1.13
   1  -5   8    1.12    1.37
  -1   5  -8    2.26    1.50
  -1   5  -8    1.71    1.02
   1  -5   8    2.33    1.23
  -1   5  -8    0.81    1.05
  -1   5  -8    1.39    1.08
  -1   5  -9    0.28    0.98
  -1   5  -9    1.75    1.06
   1  -5   9    0.61    1.12
  -1   5  -9    1.40    0.99
  -1   5  -9    0.41    1.10
  -1   5  -9    0.55    1.68
  -1   5 -10    8.86    2.18
   1  -5  10   13.37    2.38
  -1   5 -10   10.56    2.15
  -1   5 -10   12.24    2.19
  -1   5 -10   10.32    2.22
  -1   5 -11    6.33    1.95
   1  -5  11    8.86    2.19
   1  -5  11   11.11    2.25
  -1   5 -11   12.40    2.06
  -1   5 -11   10.83    2.19
  -1   5 -12    5.77    2.44
  -1   5 -12    9.74    1.78
  -1   5 -12    4.94    1.61
   1  -5  12    7.30    1.85
   1  -5  12    8.50    1.78
  -1   5 -12   11.03    1.95
   1  -5  12    4.09    1.73
  -1   5 -13    7.88    2.45
   1  -5  13    7.07    1.72
   1  -5  13    8.93    2.11
   1  -5  13    7.66    1.77
  -1   5 -13    8.19    1.94
  -1   5 -13    7.90    1.98
  -1   5 -14   15.40    3.09
   1  -5  14   13.45    2.54
  -1   5 -14   13.81    2.70
   1  -5  14   14.50    2.74
  -1   5 -14   15.63    2.74
   1  -5  15    7.30    2.03
  -1   5 -15    6.69    2.02
  -1   5 -15    8.67    1.79
   1  -5  16   90.69   14.53
  -1   5 -16   95.10   14.43
   1  -5  16  109.05   14.61
  -1   5 -16   85.84   14.42
   1  -5  17    8.06    1.72
  -1   5 -17    7.99    1.69
  -1   5 -17    9.16    1.65
   1  -5  17    9.64    1.81
  -1   5 -18    0.69    0.53
   1  -5  18    0.21    0.75
  -1   5 -18    0.17    0.61
   1  -5  18    0.26    0.71
  -1   6  15   38.76    5.86
  -1   6  15   45.07    5.86
  -1   6  15   33.63    5.89
   1  -6 -14   -1.56    4.51
  -1   6  14    2.65    1.13
  -1   6  14    1.34    1.03
   1  -6 -13    1.75    3.03
   1  -6 -13    1.36    3.06
   1  -6 -13    4.33    4.99
  -1   6  13    9.53    1.71
  -1   6  13    9.22    1.79
   1  -6 -13    0.64    2.67
   1  -6 -12    3.97    3.26
  -1   6  12    9.08    1.87
   1  -6 -12    2.42    5.37
  -1   6  12   10.69    2.01
  -1   6  12   10.44    1.99
   1  -6 -12    2.34    1.87
   1  -6 -12   12.09    3.58
  -1   6  11   14.98    2.77
   1  -6 -11    8.06    4.07
   1  -6 -11    8.52    2.63
  -1   6  11   14.90    2.70
  -1   6  11   17.60    2.68
   1  -6 -11   10.94    6.46
   1  -6 -11   13.47    4.52
   1  -6 -10    9.34    4.66
   1  -6 -10    3.35    5.78
   1  -6 -10    4.76    3.81
  -1   6  10   14.62    2.69
  -1   6  10   16.45    2.74
  -1   6  10   14.78    2.66
  -1   6  10   14.19    2.65
   1  -6 -10    8.29    2.51
  -1   6   9  129.72   13.12
  -1   6   9   41.33   12.75
   1  -6  -9   27.72   13.19
  -1   6   9  118.33   13.08
   1  -6  -9   32.28   14.38
  -1   6   9  196.13   13.36
   1  -6  -9  315.24   16.24
  -1   6   9  153.82   13.22
   1  -6  -8   15.43    8.56
  -1   6   8  108.07    8.58
   1  -6  -8   84.99    9.07
  -1   6   8   63.84    8.40
  -1   6   8   28.92    8.08
   1  -6  -8   22.89    9.91
  -1   6   8   49.52    8.30
  -1   6   8  101.22    8.55
   1  -6  -8  165.07   11.50
   1  -6  -7    2.03    3.55
  -1   6   7    9.57    2.76
  -1   6   7   26.82    3.20
  -1   6   7   21.81    3.11
   1  -6  -7    5.75    5.55
  -1   6   7   24.22    3.14
   1  -6  -6   -0.17    2.42
  -1   6   6    0.65    0.92
   1  -6  -6    0.58    4.12
  -1   6   6    0.68    1.45
  -1   6   6    0.27    1.29
   1  -6  -6    3.92    4.33
  -1   6   5    8.60    1.58
   1  -6  -5    5.27    2.05
   1  -6  -5    6.03    4.07
  -1   6   5    9.53    1.89
   1  -6  -5    4.98    1.74
  -1   6   5    7.88    1.83
   1  -6  -4    2.37    1.62
   1  -6  -4    1.53    1.26
  -1   6   4    3.19    1.00
   1  -6  -4    3.24    3.26
  -1   6   4    0.06    1.26
  -1   6   4    1.47    1.18
  -1   6   3   22.13    3.15
  -1   6   3   19.50    2.90
   1  -6  -3   18.49    3.19
   1  -6  -3   16.32    3.21
  -1   6   3   10.17    2.94
  -1   6   3   18.44    3.00
  -1   6   2    3.99    1.54
  -1   6   2    5.75    1.48
  -1   6   2    7.38    1.39
  -1   6   2    4.84    1.53
   1  -6  -2    6.51    2.03
   1  -6  -2    7.93    1.76
  -1   6   2    9.72    1.76
  -1   6   1   27.17    4.58
   1  -6  -1   28.35    4.46
   1  -6  -1   31.20    4.74
   1  -6  -1   32.04    4.51
   1  -6  -1   36.96    4.71
  -1   6   1   17.29    4.46
   1  -6  -1   35.41    4.94
  -1   6   1   29.96    4.42
  -1   6   1   23.16    4.43
  -1   6   1   27.43    4.50
  -1   6   1   25.86    4.48
   1  -6   0   42.42    5.97
  -1   6   0   25.29    5.87
   1  -6   0   39.74    5.92
  -1   6   0   42.54    5.89
  -1   6   0   36.51    5.78
   1  -6   0   51.70    6.17
   1  -6   0   40.82    6.12
   1  -6   0   54.97    6.42
  -1   6   0   30.69    5.86
  -1   6   0   34.93    5.93
   1  -6   0   41.50    6.13
  -1   6   0   38.92    6.01
  -1   6   0   31.19    5.90
   1  -6   1    3.28    1.11
  -1   6  -1    0.72    0.91
   1  -6   1    3.40    1.48
  -1   6  -1    0.35    1.07
  -1   6  -1    2.04    0.98
  -1   6  -1    1.09    0.63
  -1   6  -1    1.19    0.83
  -1   6  -1    0.47    1.05
  -1   6  -1    0.14    1.07
   1  -6   1    3.66    1.22
  -1   6  -2   28.35    5.06
  -1   6  -2   35.01    5.03
   1  -6   2   32.33    5.13
  -1   6  -2   37.75    5.18
   1  -6   2   32.41    5.15
  -1   6  -2   31.79    4.96
   1  -6   2   31.73    5.31
   1  -6   2   41.06    5.56
  -1   6  -2   21.00    5.01
   1  -6   2   37.17    5.31
   1  -6   3   11.92    2.43
  -1   6  -3   10.30    2.03
   1  -6   3   11.55    2.13
   1  -6   3   12.00    2.22
  -1   6  -3   12.90    1.99
   1  -6   3   11.41    2.34
   1  -6   3    9.17    2.38
  -1   6  -3    9.83    2.08
   1  -6   3    8.98    2.57
  -1   6  -3    8.27    1.88
  -1   6  -3   10.49    1.87
  -1   6  -4    8.79    1.84
  -1   6  -4    9.92    2.09
   1  -6   4    8.58    2.16
  -1   6  -4   11.53    1.91
   1  -6   4   10.34    2.24
   1  -6   4   11.94    2.40
   1  -6   4   13.07    2.54
  -1   6  -4    9.32    2.03
   1  -6   4    7.89    2.30
  -1   6  -4    9.09    1.82
   1  -6   5  390.74   57.54
  -1   6  -5  394.16   57.46
   1  -6   5  318.30   57.43
   1  -6   5  385.88   57.50
   1  -6   5  425.87   57.63
  -1   6  -5  416.92   57.36
  -1   6  -5  384.12   57.39
  -1   6  -5  393.66   57.47
  -1   6  -5  319.11   57.36
  -1   6  -6  123.36   17.28
  -1   6  -6  119.26   17.44
   1  -6   6  105.52   17.46
   1  -6   6   84.68   17.34
   1  -6   6  104.90   17.42
   1  -6   6  122.80   17.56
  -1   6  -6  115.84   17.38
  -1   6  -6  123.02   17.37
  -1   6  -6  113.98   17.32
  -1   6  -7   11.55    2.40
   1  -6   7   10.56    2.28
   1  -6   7    9.75    2.23
   1  -6   7   15.13    2.47
  -1   6  -7   10.04    1.89
   1  -6   7    7.24    2.20
   1  -6   7   13.06    2.53
  -1   6  -7    9.44    1.96
  -1   6  -7    8.96    2.01
  -1   6  -7    9.95    2.06
  -1   6  -8  150.09   21.17
  -1   6  -8  137.14   21.05
   1  -6   8  137.78   21.14
   1  -6   8  104.94   21.01
   1  -6   8  146.84   21.17
   1  -6   8  121.69   21.08
  -1   6  -8  141.48   21.04
  -1   6  -8  147.95   21.02
  -1   6  -8  148.24   20.99
  -1   6  -9   22.98    3.95
   1  -6   9   24.10    3.82
   1  -6   9   25.77    4.00
   1  -6   9   24.73    3.85
  -1   6  -9   24.48    3.51
   1  -6   9   10.77    3.51
   1  -6   9   15.61    3.59
   1  -6   9   19.94    3.72
  -1   6  -9   20.27    3.55
  -1   6  -9   25.66    3.62
  -1   6  -9   21.36    3.62
   1  -6  10   21.25    3.45
   1  -6  10   17.60    3.49
  -1   6 -10   23.21    3.18
  -1   6 -10   14.52    3.20
  -1   6 -10   11.21    3.22
   1  -6  10   19.75    3.49
  -1   6 -10   19.45    3.76
  -1   6 -10   19.69    3.26
  -1   6 -11   15.66    2.85
   1  -6  11   15.22    2.95
   1  -6  11   16.79    2.99
  -1   6 -11   14.53    2.69
  -1   6 -11   17.37    3.30
  -1   6 -11   12.52    2.68
   1  -6  11   15.77    2.95
   1  -6  12   91.86   14.08
  -1   6 -12   77.73   13.96
  -1   6 -12  114.62   14.12
   1  -6  12   58.91   13.98
   1  -6  12   93.64   14.07
  -1   6 -12  121.98   14.05
   1  -6  13    8.94    1.95
   1  -6  13    9.52    2.21
  -1   6 -13    9.15    1.85
   1  -6  13   10.08    1.95
   1  -6  13    6.20    1.87
  -1   6 -13    8.48    1.95
   1  -6  14    1.33    1.08
  -1   6 -14    1.02    1.66
  -1   6 -14    6.10    1.25
   1  -6  14    2.15    1.41
   1  -6  14    0.99    1.01
  -1   6 -14    2.92    1.26
   1  -6  14    3.99    1.80
  -1   6 -15    5.08    1.75
   1  -6  15    6.40    1.89
   1  -6  15    3.54    1.35
  -1   6 -15    5.50    1.34
   1  -6  15    6.86    1.85
   1  -6  16   13.60    2.58
  -1   6 -16   11.34    2.35
  -1   6 -16   15.15    2.36
   1  -6  16   15.67    2.63
   1  -6  17    6.05    1.23
   1  -6  17    5.69    1.27
  -1   6 -17    3.21    1.00
  -1   6 -17    6.45    1.04
   1  -6  17    3.84    1.15
  -1   7  14    0.72    0.71
  -1   7  14    0.94    0.79
  -1   7  14    0.80    0.72
  -1   7  14    0.20    0.64
  -1   7  13   32.46    2.37
   1  -7 -13    3.22    3.83
  -1   7  13   31.05    2.29
  -1   7  13   28.08    2.19
   1  -7 -13    6.23    2.67
   1  -7 -12   -0.79    4.25
   1  -7 -12    2.01    2.67
  -1   7  12    6.52    1.54
  -1   7  12    2.94    1.34
   1  -7 -11   46.63   10.33
  -1   7  11   59.53    9.59
  -1   7  11   62.42    9.58
  -1   7  11   79.72    9.77
  -1   7  10    0.95    1.17
   1  -7 -10    4.50    4.94
  -1   7  10    0.07    1.50
   1  -7 -10    8.87    3.92
   1  -7  -9    9.04    4.50
   1  -7  -9   -2.00    4.84
  -1   7   9    3.55    1.60
  -1   7   9    3.60    1.72
  -1   7   8   31.41    6.56
   1  -7  -8   19.57    8.27
  -1   7   8   65.80    6.98
   1  -7  -8   36.87    7.25
  -1   7   8   57.55    6.87
   1  -7  -8   87.87    9.28
   1  -7  -7    6.99    3.77
  -1   7   7   17.55    2.51
   1  -7  -7   10.58    5.29
  -1   7   7    8.87    2.79
  -1   7   7   15.93    2.87
   1  -7  -7   18.40    5.78
   1  -7  -6    6.62    4.47
   1  -7  -6    1.90    2.66
  -1   7   6    4.77    1.19
  -1   7   6    4.53    1.82
  -1   7   6    2.38    1.58
  -1   7   6    7.45    2.18
  -1   7   5    7.08    2.10
  -1   7   5    5.90    1.31
  -1   7   5    1.20    1.46
  -1   7   5    9.21    1.99
   1  -7  -5    3.85    3.95
  -1   7   5    5.06    1.92
  -1   7   4   16.43    2.49
   1  -7  -4    6.46    2.48
  -1   7   4   10.53    2.05
  -1   7   4   11.58    1.85
   1  -7  -4    7.43    2.21
  -1   7   4    4.02    2.05
   1  -7  -4   13.21    4.69
  -1   7   4    7.94    2.16
  -1   7   3    0.19    1.43
  -1   7   3    1.80    1.44
  -1   7   3   -0.28    1.11
  -1   7   3    0.62    0.98
  -1   7   3    1.23    1.45
   1  -7  -3   -2.12    2.01
  -1   7   3    0.42    1.52
   1  -7  -3   -2.73    1.78
  -1   7   2   12.47    2.44
  -1   7   2   17.21    2.42
  -1   7   2   13.06    2.03
   1  -7  -2    7.81    2.42
   1  -7  -2    8.29    2.76
  -1   7   2    6.22    2.02
  -1   7   2    7.82    2.19
  -1   7   1    1.37    1.49
   1  -7  -1    0.23    1.07
  -1   7   1    0.80    1.17
   1  -7  -1    1.97    1.79
   1  -7  -1   -0.49    2.07
  -1   7   1    0.46    1.30
  -1   7   1    1.40    1.00
  -1   7   1    0.81    1.27
  -1   7   1    0.94    1.19
   1  -7   0    3.27    2.07
  -1   7   0    2.75    1.43
   1  -7   0    3.14    1.43
  -1   7   0    3.23    1.29
  -1   7   0    4.25    1.17
  -1   7   0    3.38    1.33
  -1   7   0    3.14    1.63
   1  -7   0    3.38    1.87
  -1   7   0    2.15    1.37
   1  -7   0    1.71    1.23
  -1   7  -1   10.37    2.35
  -1   7  -1   16.54    2.29
  -1   7  -1   10.82    2.38
   1  -7   1   12.90    2.42
   1  -7   1   13.14    2.53
   1  -7   1   12.41    2.81
  -1   7  -1   14.23    2.54
  -1   7  -1    7.78    2.24
  -1   7  -1   11.68    2.07
  -1   7  -2    9.06    1.99
  -1   7  -2    3.80    1.61
   1  -7   2    5.51    2.08
  -1   7  -2   13.83    1.88
   1  -7   2    4.75    1.91
  -1   7  -2    9.61    1.61
  -1   7  -3    3.51    1.47
  -1   7  -3    2.72    1.14
  -1   7  -3    1.89    1.05
   1  -7   3    3.13    1.97
   1  -7   3    3.51    2.25
   1  -7   3    1.51    2.08
   1  -7   3    2.40    1.72
  -1   7  -3    3.31    0.98
   1  -7   3    1.74    1.41
  -1   7  -3    1.22    0.99
   1  -7   4   60.26    9.24
   1  -7   4   49.90    9.28
  -1   7  -4   58.19    9.09
   1  -7   4   58.54    9.31
   1  -7   4   56.62    9.32
   1  -7   4   71.30    9.57
  -1   7  -4   58.20    9.17
  -1   7  -4   67.27    9.09
  -1   7  -4   60.19    9.13
  -1   7  -4   46.22    8.98
   1  -7   4   67.88    9.30
   1  -7   5  603.28   92.07
   1  -7   5  460.08   91.93
   1  -7   5  646.81   92.04
  -1   7  -5  629.42   91.89
   1  -7   5  552.71   92.00
   1  -7   5  680.31   92.19
  -1   7  -5  619.83   91.97
  -1   7  -5  611.14   91.96
   1  -7   5  655.51   92.02
  -1   7  -5  615.55   91.82
  -1   7  -6  543.95   80.03
   1  -7   6  371.38   79.94
   1  -7   6  564.76   80.07
  -1   7  -6  564.63   79.88
   1  -7   6  508.54   80.17
   1  -7   6  540.68   80.09
   1  -7   6  451.59   80.01
  -1   7  -6  578.39   79.94
  -1   7  -6  532.20   80.00
   1  -7   6  535.15   80.06
  -1   7  -6  572.06   79.97
  -1   7  -7   33.39    5.36
   1  -7   7   23.52    5.30
   1  -7   7   32.13    5.39
  -1   7  -7   33.93    5.12
  -1   7  -7   31.74    5.03
  -1   7  -7   32.00    5.17
  -1   7  -7   32.98    5.22
  -1   7  -8   11.32    2.39
  -1   7  -8   11.87    2.71
   1  -7   8   14.52    3.03
   1  -7   8   14.77    2.85
   1  -7   8    6.81    2.53
  -1   7  -8   12.29    2.26
  -1   7  -8   12.19    2.15
  -1   7  -8   11.13    2.32
  -1   7  -9    2.72    1.92
  -1   7  -9    1.51    1.18
   1  -7   9   -0.72    1.87
   1  -7   9    0.92    1.75
  -1   7  -9    1.46    1.20
   1  -7   9    4.30    1.86
  -1   7  -9    3.49    1.04
  -1   7  -9    1.77    1.27
  -1   7 -10   29.06    4.91
  -1   7 -10   22.60    5.15
   1  -7  10   29.75    5.17
   1  -7  10   24.54    5.17
  -1   7 -10   29.74    4.91
   1  -7  10   34.92    5.22
  -1   7 -10   33.03    4.92
  -1   7 -10   31.73    4.83
  -1   7 -11   15.62    2.77
   1  -7  11   12.70    3.20
  -1   7 -11   12.37    3.22
   1  -7  11   17.03    3.12
  -1   7 -11   18.79    2.78
   1  -7  11   12.90    3.06
  -1   7 -11   16.69    2.86
   1  -7  12   22.47    6.40
   1  -7  12   53.80    6.60
   1  -7  12   45.61    6.52
   1  -7  12   28.85    6.66
  -1   7 -12   63.80    6.42
  -1   7 -12   30.86    6.63
  -1   7 -12   28.96    6.26
  -1   7 -12   53.26    6.44
   1  -7  13   21.93    5.17
   1  -7  13   24.23    4.81
   1  -7  13   31.02    4.88
   1  -7  13   15.26    4.98
  -1   7 -13   43.60    4.82
  -1   7 -13   39.07    4.87
  -1   7 -13   20.03    5.07
   1  -7  14    7.38    1.97
  -1   7 -14   13.60    1.98
   1  -7  14    8.42    2.27
   1  -7  14    9.64    2.58
  -1   7 -14   13.20    2.03
   1  -7  15    0.79    1.46
   1  -7  15    2.00    1.10
  -1   7 -16    0.94    0.59
   1  -7  16    1.56    0.90
   1  -7  16    1.78    1.05
   1  -7  16    1.26    0.80
   1  -7  16    2.00    1.00
  -1   8  12    2.82    0.96
  -1   8  12    4.66    0.99
   1  -8 -12    0.88    2.23
   1  -8 -12    2.11    1.86
  -1   8  12    4.01    1.00
  -1   8  12    1.84    0.83
  -1   8  11    3.67    1.18
  -1   8  11    3.19    1.16
  -1   8  11    0.83    1.07
   1  -8 -11    3.50    2.66
  -1   8  10    0.41    0.94
  -1   8  10    4.00    1.26
  -1   8  10    1.20    1.17
  -1   8  10    2.58    1.28
   1  -8 -10    4.20    3.26
  -1   8   9    2.56    1.46
   1  -8  -9    6.34    3.72
  -1   8   9    4.25    1.63
  -1   8   9    3.59    1.44
   1  -8  -9    7.11    4.04
  -1   8   9    2.58    1.19
   1  -8  -8   10.43    2.91
  -1   8   8    6.95    2.23
  -1   8   8   17.69    2.54
  -1   8   8   15.12    2.62
   1  -8  -8    6.45    4.19
  -1   8   8   13.08    2.45
   1  -8  -8   23.11    5.06
  -1   8   7    1.59    1.67
   1  -8  -7    5.77    2.64
  -1   8   7    4.46    1.65
  -1   8   7    2.09    1.30
  -1   8   7    3.92    1.67
   1  -8  -7    1.83    4.69
  -1   8   6   36.95    5.80
  -1   8   6   27.23    5.64
  -1   8   6   37.28    5.55
  -1   8   6   35.00    5.82
   1  -8  -6   25.32    6.57
  -1   8   6   50.31    6.07
   1  -8  -5   37.70    8.81
  -1   8   5   61.40    8.31
  -1   8   5   51.15    7.90
  -1   8   5   48.18    8.13
  -1   8   5   49.42    8.03
  -1   8   5   49.27    8.11
   1  -8  -5   60.41   10.02
  -1   8   4    7.69    2.32
  -1   8   4    8.02    1.60
  -1   8   4    6.62    2.09
  -1   8   4    8.60    1.82
   1  -8  -4    2.28    3.67
  -1   8   4    8.29    2.09
   1  -8  -4    7.10    4.90
  -1   8   4    7.00    2.07
   1  -8  -3    2.53    3.34
  -1   8   3    0.17    1.42
  -1   8   3   -0.07    1.17
  -1   8   3   -0.06    0.89
  -1   8   3    0.68    1.28
  -1   8   3    0.61    1.35
   1  -8  -3    0.53    4.02
  -1   8   3    0.42    1.70
  -1   8   2    4.82    1.94
  -1   8   2    4.40    1.40
  -1   8   2    6.60    1.71
   1  -8  -2    4.87    2.02
  -1   8   2    1.99    1.43
  -1   8   2    3.09    1.21
  -1   8   2    1.72    1.57
   1  -8  -2    1.70    3.21
   1  -8  -2    4.40    4.20
  -1   8   1    1.76    1.76
   1  -8  -1    1.09    1.43
  -1   8   1    3.47    1.59
  -1   8   1    1.77    1.11
   1  -8  -1    0.44    1.95
  -1   8   1    1.43    1.42
  -1   8   1    1.39    1.31
   1  -8  -1    7.18    4.26
  -1   8   0    3.59    1.75
  -1   8   0    5.54    1.54
  -1   8   0    1.19    1.14
   1  -8   0   -1.34    2.57
   1  -8   0    1.02    2.03
   1  -8   0    3.98    1.69
  -1   8   0    3.76    1.28
   1  -8   0    3.29    3.73
   1  -8   1   41.82    5.03
  -1   8  -1   24.60    4.49
  -1   8  -1   27.48    4.52
   1  -8   1   23.81    5.00
  -1   8  -1   34.85    4.87
  -1   8  -1   20.39    4.54
   1  -8   1   52.55    6.51
   1  -8   2    8.26    3.19
   1  -8   2    3.85    1.84
  -1   8  -2    7.97    1.89
  -1   8  -2    5.35    1.56
   1  -8   2    2.88    2.29
   1  -8   2   10.87    2.32
  -1   8  -2    4.05    1.32
   1  -8   2    2.93    1.64
   1  -8   2   10.01    3.43
  -1   8  -2    2.91    1.30
  -1   8  -3   24.53    4.09
   1  -8   3   22.95    4.11
   1  -8   3   22.85    4.83
   1  -8   3   27.09    4.24
   1  -8   3   18.00    4.48
   1  -8   3   29.41    5.00
   1  -8   3   31.50    4.47
  -1   8  -3   26.12    3.89
  -1   8  -3   16.21    3.83
  -1   8  -4    2.65    1.58
   1  -8   4    6.83    2.13
   1  -8   4    1.25    2.64
   1  -8   4    0.57    2.09
   1  -8   4    4.10    1.92
   1  -8   4    1.49    1.69
  -1   8  -4    2.97    1.12
  -1   8  -5   -1.39    1.36
   1  -8   5    0.20    1.69
   1  -8   5    4.67    2.38
   1  -8   5   -0.11    1.83
   1  -8   5    0.56    2.01
  -1   8  -5    0.71    1.13
   1  -8   5    2.95    2.10
  -1   8  -5    0.26    0.97
   1  -8   5   -0.22    1.37
   1  -8   6  146.81   21.49
   1  -8   6  145.88   21.39
   1  -8   6  144.92   21.34
   1  -8   6  160.10   21.40
   1  -8   6  118.59   21.43
  -1   8  -6  127.00   21.22
   1  -8   6  104.42   21.29
  -1   8  -6  147.05   21.17
   1  -8   6  162.43   21.41
  -1   8  -6  121.92   21.21
  -1   8  -6  145.89   21.19
  -1   8  -7   17.35    3.44
  -1   8  -7   14.82    3.51
   1  -8   7   18.91    3.75
   1  -8   7   25.63    3.72
  -1   8  -7   20.90    3.37
   1  -8   7   24.78    3.80
  -1   8  -7   18.77    3.37
  -1   8  -8   18.94    3.91
   1  -8   8   27.08    4.10
  -1   8  -8   23.73    3.74
  -1   8  -8   21.57    3.76
  -1   8  -8   17.51    3.75
   1  -8   8   23.17    4.34
   1  -8   8   29.61    4.21
  -1   8  -9    4.59    1.40
   1  -8   9    3.46    2.17
   1  -8   9    5.75    1.93
   1  -8   9    3.51    2.00
  -1   8  -9    3.65    1.39
  -1   8  -9    4.24    1.29
  -1   8  -9    3.53    1.79
   1  -8   9    6.29    1.99
  -1   8 -10    4.16    1.25
  -1   8 -10    4.11    1.76
  -1   8 -10    3.03    1.19
   1  -8  10    3.20    1.73
   1  -8  10    2.43    1.81
   1  -8  10    1.31    1.79
   1  -8  10    2.67    1.88
   1  -8  10    4.69    2.05
  -1   8 -11    4.40    1.30
   1  -8  11    5.56    1.98
   1  -8  11    5.02    1.83
   1  -8  11    3.98    2.22
   1  -8  11    5.13    1.92
   1  -8  11    6.10    2.16
  -1   8 -11    6.96    1.42
   1  -8  11    9.03    1.91
   1  -8  12   13.86    2.79
   1  -8  12   12.67    2.69
   1  -8  12   16.19    3.05
   1  -8  12   15.08    2.96
   1  -8  12   12.49    2.96
  -1   8 -12   16.71    2.56
  -1   8 -13   10.42    1.53
   1  -8  13    4.04    1.92
   1  -8  13    5.76    1.99
   1  -8  13    5.67    1.97
   1  -8  14    0.16    1.17
   1  -8  14    1.42    0.85
   1  -8  14    2.02    1.14
   1  -8  14    0.49    0.70
   1  -8  15    4.78    1.24
  -1   9  10    2.05    0.72
  -1   9  10    1.44    0.82
  -1   9  10    0.43    0.66
   1  -9 -10    3.32    2.49
   1  -9 -10    1.05    2.02
  -1   9   9    2.11    0.85
  -1   9   9    4.15    1.06
  -1   9   9    1.20    0.96
   1  -9  -9    4.00    2.71
   1  -9  -9    1.10    3.12
  -1   9   8    1.16    0.99
  -1   9   8    5.55    1.28
   1  -9  -8    6.27    3.35
  -1   9   8    2.70    1.20
   1  -9  -7    6.13    2.04
  -1   9   7    4.46    1.41
  -1   9   7    4.83    1.43
  -1   9   7    2.97    1.29
  -1   9   6    1.10    1.53
  -1   9   6    0.10    0.92
   1  -9  -6    0.59    2.25
  -1   9   6    0.41    1.25
  -1   9   6    1.05    1.28
   1  -9  -6    2.48    3.86
  -1   9   6    2.81    1.16
  -1   9   5   65.91    7.86
   1  -9  -5   53.68    8.36
  -1   9   5   37.14    7.49
  -1   9   5   55.34    7.68
  -1   9   5   37.35    7.56
  -1   9   5   58.73    7.67
   1  -9  -5   64.50    9.20
  -1   9   4    4.94    1.57
   1  -9  -4    1.11    2.74
   1  -9  -4    4.65    4.30
  -1   9   4    3.41    1.46
  -1   9   4    4.58    1.84
  -1   9   4    2.82    1.36
  -1   9   3    0.59    1.64
   1  -9  -3    4.30    3.15
  -1   9   3    3.04    0.96
  -1   9   3    3.27    1.56
   1  -9  -3    9.07    4.17
  -1   9   3    3.82    1.52
  -1   9   3    1.76    1.26
  -1   9   2   23.33    3.77
   1  -9  -2   19.00    4.97
  -1   9   2   19.07    3.29
  -1   9   2   26.87    3.58
   1  -9  -2   26.93    5.67
  -1   9   2   14.03    3.39
  -1   9   1    1.21    1.61
  -1   9   1    2.88    1.06
   1  -9  -1    4.71    3.85
  -1   9   1    0.06    0.92
  -1   9   1    1.17    1.08
  -1   9   0    4.20    1.88
  -1   9   0    6.42    1.32
  -1   9   0    3.13    1.31
   1  -9   0    6.95    3.45
   1  -9   0    5.38    1.71
   1  -9   0    7.35    3.88
  -1   9   0    3.16    1.22
   1  -9   1    6.23    3.32
  -1   9  -1    3.05    1.69
   1  -9   1    2.58    1.65
   1  -9   1    0.20    3.14
  -1   9  -1    0.58    0.96
   1  -9   2   11.07    2.34
   1  -9   2   10.71    3.29
  -1   9  -2    5.18    1.45
   1  -9   2    4.54    1.80
   1  -9   2    7.20    3.10
  -1   9  -2    8.76    2.11
  -1   9  -3   -0.06    0.92
   1  -9   3    0.93    2.71
   1  -9   3    4.39    1.62
   1  -9   3    2.50    1.88
  -1   9  -3    1.68    1.44
   1  -9   4   11.07    2.62
  -1   9  -4    8.46    2.19
   1  -9   4    8.31    3.03
  -1   9  -4    8.55    1.85
   1  -9   4   10.47    2.43
  -1   9  -4   10.23    1.92
  -1   9  -5    7.83    1.76
  -1   9  -5    8.25    1.92
   1  -9   5    8.48    2.68
   1  -9   5   11.18    2.37
   1  -9   5    9.66    2.55
  -1   9  -5    7.20    1.69
   1  -9   6   19.32    3.69
   1  -9   6   21.53    3.89
   1  -9   6   21.16    3.95
   1  -9   6   22.50    3.92
  -1   9  -6   15.18    3.42
  -1   9  -6   21.59    3.32
  -1   9  -6   19.61    3.37
   1  -9   6   21.22    3.58
  -1   9  -7   19.01    3.74
   1  -9   7   19.74    4.00
   1  -9   7   21.49    3.94
   1  -9   7   24.75    4.22
   1  -9   7   19.09    4.20
  -1   9  -7   23.50    3.73
  -1   9  -7   26.03    3.69
  -1   9  -8   12.45    2.18
   1  -9   8   10.48    2.41
   1  -9   8   11.52    2.60
   1  -9   8    8.96    2.86
  -1   9  -8   11.76    2.31
  -1   9  -8   14.87    2.26
   1  -9   8   12.66    2.53
  -1   9  -9    3.61    1.05
   1  -9   9    1.85    1.81
   1  -9   9    1.81    1.56
   1  -9   9    1.13    1.24
   1  -9   9    0.90    1.93
  -1   9  -9    2.74    1.03
   1  -9  10   -0.27    1.13
  -1   9 -10    1.34    0.85
  -1   9 -10    1.06    0.78
   1  -9  10    0.46    1.53
   1  -9  10    2.69    1.69
   1  -9  10    2.42    1.51
   1  -9  11    3.67    1.38
   1  -9  11    3.02    1.43
   1  -9  11    4.80    1.59
  -1   9 -11    4.53    1.01
   1  -9  12    1.88    1.00
  -1   9 -12    1.66    0.64
   1  -9  12    1.29    1.32
   1  -9  12    1.40    1.13
   1  -9  13   -0.05    0.80
   1  -9  13    0.64    0.96
   1  -9  13    1.73    0.97
   1 -10  -8    0.58    2.00
  -1  10   7    1.58    0.83
   1 -10  -7    2.74    2.24
  -1  10   6    1.50    0.97
   1 -10  -6    1.76    1.41
   1 -10  -6    0.59    2.59
  -1  10   5   20.29    3.22
   1 -10  -5   17.02    3.61
   1 -10  -5   13.90    4.30
  -1  10   4   19.43    3.22
   1 -10  -4   13.72    3.69
   1 -10  -4   22.79    4.47
  -1  10   3   10.64    2.00
   1 -10  -3    5.69    2.85
   1 -10  -3    9.58    3.44
  -1  10   3    7.99    1.47
   1 -10  -2    1.62    2.94
   1 -10  -2    1.25    2.54
  -1  10   2    0.32    0.61
  -1  10   2   -0.38    1.25
  -1  10   1    8.03    1.87
  -1  10   1    6.68    1.33
   1 -10  -1    8.95    3.41
  -1  10   0    0.36    0.65
  -1  10   0    0.24    1.28
   1 -10   0    1.65    2.57
   1 -10   0    0.66    2.49
   1 -10   1    7.42    2.01
  -1  10  -1    9.06    2.09
   1 -10   1   10.13    3.25
  -1  10  -1   10.59    1.80
   1 -10   1    7.43    2.94
  -1  10  -1   10.40    1.73
   1 -10   2   -0.16    2.40
   1 -10   2    0.78    1.09
  -1  10  -2    2.57    1.30
   1 -10   2    1.60    1.36
  -1  10  -2    0.45    0.68
  -1  10  -2    0.09    0.79
  -1  10  -3    6.03    1.71
  -1  10  -3    7.58    1.39
   1 -10   3    3.42    2.55
  -1  10  -3    8.15    1.46
   1 -10   3    6.07    1.98
   1 -10   4    4.24    1.70
   1 -10   4    5.81    2.21
  -1  10  -4    3.63    1.03
  -1  10  -4    3.32    0.95
   1 -10   4    2.95    1.34
  -1  10  -4    4.26    1.36
   1 -10   5   13.43    2.45
   1 -10   5    9.78    2.56
   1 -10   5   10.89    2.30
  -1  10  -5    8.26    2.03
  -1  10  -5   10.10    1.84
  -1  10  -5   11.69    1.91
   1 -10   6   -1.48    1.50
  -1  10  -6    0.04    0.69
  -1  10  -6    0.57    0.95
   1 -10   6   -0.44    1.39
  -1  10  -6    0.25    0.63
  -1  10  -7   16.09    2.99
   1 -10   7   17.64    3.25
   1 -10   7   21.44    3.42
  -1  10  -7   18.58    2.92
  -1  10  -8    8.24    1.51
   1 -10   8    8.46    1.97
   1 -10   8    8.31    2.00
  -1  10  -8    7.80    1.43
   1 -10   9   10.47    2.18
   1 -10  10   -0.13    1.07
   1 -10  11    0.64    0.84
  -1  11   3    0.89    0.60
   1 -11  -3    0.88    1.15
  -1  11   2    3.44    0.87
   1 -11  -2    1.47    1.44
  -1  11   1    3.29    0.97
  -1  11   0    9.79    1.72
   1 -11   0    7.85    2.28
  -1  11  -1    3.82    1.03
   1 -11   1    3.16    1.88
   1 -11   2    7.70    2.14
  -1  11  -2    8.16    1.54
  -1  11  -3    3.22    0.89
   1 -11   3    2.27    1.52
  -1  11  -4   17.38    2.83
   2  10 -11    3.23    0.79
   2  10 -10    0.95    0.70
  -2 -10  10   -1.12    0.83
  -2 -10  10   -0.26    0.91
   2  10 -10    0.72    0.60
   2  10  -9    2.47    0.92
   2  10  -9    2.48    0.87
  -2 -10   9    2.90    1.23
  -2 -10   9    2.96    1.02
  -2 -10   9    1.09    1.13
   2  10  -8    6.03    1.16
  -2 -10   8    5.48    1.69
  -2 -10   8    3.28    1.10
   2  10  -8    7.26    1.14
   2  10  -8    1.29    0.75
  -2 -10   7   15.51    3.48
  -2 -10   7   13.54    3.21
   2  10  -7   18.49    3.08
   2  10  -7   21.67    3.07
   2  10  -6    0.71    1.02
  -2 -10   6    0.56    1.37
   2  10  -6    1.26    1.00
   2  10  -5    4.48    1.17
   2  10  -5    3.03    1.21
  -2 -10   5    4.07    1.54
   2  10  -5    1.79    1.40
  -2 -10   4    0.08    1.33
   2  10  -4    0.77    1.00
   2  10  -4    2.30    1.45
   2  10  -4    1.68    1.08
   2  10  -3    1.41    1.03
  -2 -10   3    2.76    1.37
   2  10  -3    1.39    1.49
   2  10  -3    2.91    1.28
   2  10  -2    1.19    0.98
  -2 -10   2    1.41    1.31
   2  10  -2   -0.34    1.16
   2  10  -1    2.46    1.61
  -2 -10   1    1.83    1.06
   2  10  -1    2.44    1.04
   2  10  -1    2.62    1.25
   2  10   0    0.11    1.51
   2  10   0    0.15    0.85
  -2 -10   0    0.53    1.82
   2  10   0   -1.10    1.10
   2  10   1    0.44    1.28
   2  10   1    0.43    0.72
  -2 -10  -1    1.92    1.61
   2  10   1    0.75    1.68
  -2 -10  -2    6.62    1.46
  -2 -10  -2    2.80    2.35
   2  10   2    0.57    1.52
   2  10   2    0.74    1.31
   2  10   2    3.34    0.81
  -2 -10  -3    1.82    2.24
   2  10   3   -0.32    1.20
   2  10   3    0.15    1.07
   2  10   4    0.19    0.93
  -2  -9  14    2.34    0.84
   2   9 -13    0.76    0.60
   2   9 -12    1.60    0.83
  -2  -9  12    0.52    1.03
   2   9 -12    1.24    0.54
   2   9 -11    0.70    0.96
  -2  -9  11    2.61    1.33
   2   9 -11    0.82    0.67
  -2  -9  11    0.87    1.30
   2   9 -11    1.51    0.99
   2   9 -10    5.13    1.34
  -2  -9  10    3.49    1.56
   2   9 -10    2.50    0.96
  -2  -9  10    4.86    1.64
  -2  -9  10    2.57    1.66
   2   9 -10    4.22    1.22
  -2  -9   9    3.81    1.99
  -2  -9   9    6.86    2.03
   2   9  -9    8.56    1.70
   2   9  -9    8.32    1.73
  -2  -9   9    5.14    2.20
   2   9  -8   18.41    2.35
  -2  -9   8   13.19    2.52
   2   9  -8   17.41    2.32
   2   9  -7   11.61    1.95
  -2  -9   7    8.31    2.05
   2   9  -7   11.88    1.99
  -2  -9   6    8.16    2.35
  -2  -9   6    3.84    1.66
   2   9  -6    7.96    1.68
   2   9  -6    7.39    1.75
   2   9  -5    3.94    1.51
  -2  -9   5    3.34    1.99
  -2  -9   5    4.35    1.48
   2   9  -5    2.39    1.92
   2   9  -5    2.83    1.60
  -2  -9   4   32.70    4.33
   2   9  -4    1.18    3.86
  -2  -9   4   10.10    4.46
   2   9  -4   32.85    4.08
   2   9  -4   39.86    4.00
   2   9  -3   -0.66    1.22
   2   9  -3    3.19    1.91
  -2  -9   3    1.13    2.75
  -2  -9   3   -0.23    1.55
   2   9  -3   -1.22    1.92
   2   9  -3    3.54    2.77
   2   9  -3    0.09    1.47
   2   9  -2   12.34    1.81
   2   9  -2    1.69    2.10
  -2  -9   2    0.77    2.92
   2   9  -2    4.47    3.04
  -2  -9   2    9.91    2.18
   2   9  -2    2.50    2.43
   2   9  -1    1.67    1.24
   2   9  -1    0.14    1.75
  -2  -9   1   -0.61    1.54
   2   9  -1    0.55    2.56
   2   9   0    1.62    2.53
   2   9   0    1.29    1.19
  -2  -9   0    1.96    1.53
  -2  -9   0   -3.19    2.77
   2   9   0    2.70    1.91
  -2  -9   0    0.27    3.14
   2   9   1    1.55    1.85
  -2  -9  -1    2.03    3.33
  -2  -9  -1    0.55    2.65
  -2  -9  -1    1.13    1.23
   2   9   1    1.91    2.64
   2   9   1    0.07    1.12
  -2  -9  -1    5.79    3.11
   2   9   2    0.14    2.10
  -2  -9  -2    5.38    3.01
   2   9   2    2.97    2.82
  -2  -9  -2    3.86    3.67
   2   9   2   11.45    1.69
  -2  -9  -2   10.23    3.48
   2   9   3   -0.18    0.87
  -2  -9  -3    1.35    1.77
  -2  -9  -3    1.77    3.62
   2   9   3    0.92    1.75
   2   9   3    1.22    2.34
  -2  -9  -3    0.41    3.08
   2   9   3    1.32    1.39
  -2  -9  -4   -3.15    3.26
   2   9   4    0.44    0.80
   2   9   4    0.55    2.04
   2   9   4    0.87    1.78
  -2  -9  -4    6.28    3.73
   2   9   4    0.89    1.33
   2   9   5   -0.46    1.73
   2   9   5    2.48    1.95
  -2  -9  -5    4.38    3.33
  -2  -9  -5   -0.27    3.43
  -2  -9  -6    1.90    3.20
   2   9   6    2.79    1.59
   2   9   6   -0.10    1.46
   2   9   6    0.56    1.05
   2   9   6    4.33    1.21
  -2  -9  -7   -1.00    2.67
   2   9   7    0.61    1.25
   2   9   7    1.26    0.87
   2   9   7    0.99    0.81
   2   9   8    0.41    1.07
  -2  -8  15    1.50    1.05
  -2  -8  15    2.51    0.85
   2   8 -15    3.72    0.78
   2   8 -14    9.25    1.52
   2   8 -14    7.08    1.32
  -2  -8  14    7.16    1.83
  -2  -8  14    6.45    1.53
  -2  -8  13    3.74    1.50
  -2  -8  13    0.31    1.03
  -2  -8  13    0.91    0.96
   2   8 -13    1.37    0.71
   2   8 -13    0.65    0.97
  -2  -8  12   -0.16    1.25
   2   8 -12    0.77    1.08
   2   8 -12    0.05    0.79
   2   8 -11   17.82    2.52
   2   8 -11   10.45    2.25
  -2  -8  11   12.79    2.81
  -2  -8  11   12.05    2.67
   2   8 -10    6.59    1.67
  -2  -8  10    1.93    1.95
  -2  -8  10    5.11    2.00
   2   8 -10    5.77    1.69
  -2  -8  10    4.63    2.20
   2   8  -9   32.28    3.86
  -2  -8   9   23.77    4.05
  -2  -8   9   26.54    4.16
   2   8  -9   37.20    3.93
   2   8  -8   12.40    2.40
  -2  -8   8   10.37    2.84
   2   8  -8   15.17    2.48
  -2  -8   8   15.60    2.82
  -2  -8   7   17.59    3.23
   2   8  -7   18.81    3.00
   2   8  -7   23.52    3.16
  -2  -8   6   45.78    5.73
  -2  -8   6   14.07    5.77
   2   8  -6    6.94    5.36
   2   8  -6   53.69    5.55
   2   8  -6   52.07    5.66
   2   8  -5    0.46    1.48
  -2  -8   5    2.22    2.29
   2   8  -5    2.94    2.12
   2   8  -5   -0.78    2.30
  -2  -8   5   -1.33    2.52
  -2  -8   5    0.98    1.43
  -2  -8   4    4.76    3.72
   2   8  -4    9.10    2.84
  -2  -8   4    8.75    3.27
   2   8  -4    4.35    3.35
  -2  -8   4    7.86    2.84
  -2  -8   3   -0.21    2.94
  -2  -8   3    0.90    2.11
   2   8  -3    2.54    2.92
  -2  -8   3    0.83    1.28
   2   8  -3    0.37    1.36
   2   8  -2    1.65    1.55
  -2  -8   2    3.38    3.31
  -2  -8   2    0.21    2.99
   2   8  -2    1.28    3.14
  -2  -8   2    1.14    2.09
  -2  -8   1    0.43    3.01
   2   8  -1    0.18    1.29
   2   8  -1    1.46    2.16
  -2  -8   1   -0.98    1.76
   2   8  -1   -3.85    3.13
  -2  -8   1    2.83    3.41
   2   8   0    2.67    1.38
   2   8   0    3.43    3.16
   2   8   0    1.15    2.18
  -2  -8   0    5.45    3.82
  -2  -8   0   -0.47    1.68
   2   8   0    1.86    1.65
  -2  -8   0    2.78    3.18
   2   8   0    1.73    1.76
  -2  -8   0   -0.94    3.44
   2   8   1   -0.87    1.32
   2   8   1    0.50    2.23
  -2  -8  -1    1.08    3.60
  -2  -8  -1   -2.12    3.01
  -2  -8  -1    0.33    1.49
   2   8   1   -0.27    1.76
   2   8   1    4.88    3.21
  -2  -8  -1   -0.25    3.65
   2   8   1    1.47    1.73
   2   8   1   -0.12    1.70
   2   8   2   10.17    1.99
  -2  -8  -2   10.14    4.41
  -2  -8  -2   11.17    3.71
   2   8   2    6.94    2.13
   2   8   2    8.87    2.33
   2   8   2    8.65    2.32
   2   8   2    1.26    3.45
  -2  -8  -2    8.54    2.49
  -2  -8  -2    5.45    4.26
  -2  -8  -2   13.58    2.27
   2   8   2    6.55    2.43
   2   8   3    1.02    1.10
  -2  -8  -3    6.51    4.12
  -2  -8  -3    0.40    2.98
   2   8   3    0.24    1.36
   2   8   3    0.18    1.66
   2   8   3    0.88    1.56
  -2  -8  -3    0.66    2.02
  -2  -8  -3    5.02    4.10
  -2  -8  -3    0.39    4.35
   2   8   3   -0.22    1.73
   2   8   4    1.02    1.12
  -2  -8  -4    0.73    2.43
   2   8   4    0.38    1.34
  -2  -8  -4   -1.53    3.50
   2   8   4    0.84    1.55
   2   8   4    1.19    1.61
  -2  -8  -4    2.83    4.60
  -2  -8  -4    3.43    4.35
   2   8   4    2.90    1.78
  -2  -8  -4    2.87    1.86
  -2  -8  -4    2.10    1.94
   2   8   5    1.86    1.03
  -2  -8  -5    3.08    4.10
   2   8   5    2.90    1.60
   2   8   5    2.35    1.52
  -2  -8  -5    3.42    1.90
  -2  -8  -5    0.37    4.27
   2   8   5    3.43    1.76
  -2  -8  -5   -0.80    4.72
   2   8   5    0.70    1.36
   2   8   6    0.50    1.41
  -2  -8  -6   -1.05    3.78
  -2  -8  -6    1.11    1.76
   2   8   6    1.92    1.21
   2   8   6    1.86    1.53
  -2  -8  -6    0.73    4.14
  -2  -8  -6    3.49    4.39
   2   8   6    1.30    1.53
  -2  -8  -7    0.72    4.25
   2   8   7    1.39    1.14
   2   8   7    1.81    1.36
   2   8   7    0.06    1.15
  -2  -8  -7    1.56    1.64
   2   8   7    0.33    1.38
  -2  -8  -8    0.28    3.45
   2   8   8    0.78    0.93
   2   8   8    1.57    1.81
   2   8   8    0.47    1.07
  -2  -8  -8    3.17    1.49
   2   8   8   -0.70    1.08
  -2  -8  -8   -0.95    4.02
   2   8   8    1.04    1.14
   2   8   9    1.21    1.27
   2   8   9    1.07    0.82
   2   8   9    1.28    1.06
  -2  -8  -9    6.67    1.28
  -2  -8  -9    2.05    3.03
   2   8   9    3.33    1.03
   2   8  10    1.34    0.73
  -2  -8 -10    0.82    2.23
  -2  -7  17   13.69    2.58
   2   7 -17   17.75    2.55
   2   7 -16    0.88    0.50
   2   7 -16    1.67    0.79
  -2  -7  16    2.31    0.97
  -2  -7  16    1.57    0.87
  -2  -7  16    0.89    0.64
  -2  -7  15   23.42    4.19
   2   7 -15   30.64    4.27
  -2  -7  15   23.81    4.30
   2   7 -15   34.09    4.20
  -2  -7  15   23.54    4.38
  -2  -7  15   26.03    4.30
  -2  -7  15   20.91    4.21
  -2  -7  14    2.59    1.53
  -2  -7  14   -0.08    0.97
   2   7 -14    0.98    0.85
  -2  -7  14    2.14    1.20
   2   7 -14    0.61    1.03
  -2  -7  13    4.48    2.00
  -2  -7  13    5.55    1.64
  -2  -7  13    6.39    1.74
  -2  -7  13    4.59    1.52
   2   7 -13    7.51    1.46
   2   7 -13    9.57    1.69
  -2  -7  12    1.02    1.39
  -2  -7  12    1.67    1.07
   2   7 -12    1.73    1.33
   2   7 -12    1.49    1.07
  -2  -7  12    2.70    1.28
  -2  -7  12    3.42    1.95
   2   7 -11   22.43    3.18
  -2  -7  11   17.69    3.01
   2   7 -11   13.21    2.82
   2   7 -11   18.41    3.05
  -2  -7  11   11.87    3.08
   2   7 -10   -0.28    1.54
   2   7 -10    1.33    1.65
  -2  -7  10    1.59    1.69
  -2  -7  10    0.52    1.06
  -2  -7  10    0.83    2.14
   2   7 -10    0.27    1.53
   2   7  -9    2.44    1.62
   2   7  -9    5.17    2.03
  -2  -7   9    4.07    1.95
  -2  -7   9    3.07    2.11
   2   7  -9    4.43    1.78
   2   7  -8   12.16    2.17
   2   7  -8    3.81    2.38
  -2  -7   8    6.37    2.59
   2   7  -8    9.79    2.18
   2   7  -7   -0.09    1.40
   2   7  -7   -0.79    1.94
  -2  -7   7    0.82    2.07
   2   7  -7    0.97    2.11
  -2  -7   7    0.41    1.81
   2   7  -6   12.94    2.09
   2   7  -6    2.72    2.30
   2   7  -6    4.49    2.77
  -2  -7   6    1.74    2.67
  -2  -7   6    9.44    2.36
  -2  -7   5    2.89    1.74
   2   7  -5    1.40    2.01
  -2  -7   5   -0.18    2.55
   2   7  -5    0.27    1.28
   2   7  -5   -1.43    2.85
   2   7  -5    0.63    2.43
   2   7  -5    0.21    2.43
  -2  -7   4    4.89    3.06
  -2  -7   4    2.61    2.26
   2   7  -3    6.26    2.05
  -2  -7   3    4.01    2.46
  -2  -7   3    6.96    3.41
  -2  -7   3    4.33    2.09
  -2  -7   2   13.26    3.87
   2   7  -2    1.25    2.81
  -2  -7   2    9.22    3.60
   2   7  -2   22.17    2.74
   2   7  -2   15.90    2.87
   2   7  -2    9.72    3.72
  -2  -7   2   16.14    4.35
  -2  -7   2   15.24    3.15
  -2  -7   2   14.07    2.65
  -2  -7   1    1.52    3.07
   2   7  -1    0.96    1.30
   2   7  -1    8.03    2.23
  -2  -7   1    0.95    3.30
  -2  -7   1    1.34    1.67
   2   7  -1    1.58    1.69
   2   7  -1    1.80    1.84
   2   7  -1    0.69    1.67
   2   7  -1    3.12    2.84
   2   7   0   38.93    5.58
  -2  -7   0   23.61    6.34
  -2  -7   0   34.02    5.77
   2   7   0   37.74    5.59
   2   7   0   32.17    5.62
  -2  -7   0   39.87    5.97
   2   7   0   32.13    5.59
  -2  -7   0   22.00    6.42
   2   7   0   34.04    5.77
  -2  -7   0   23.76    6.88
   2   7   1    0.60    1.26
  -2  -7  -1    3.32    3.95
  -2  -7  -1    0.41    2.80
  -2  -7  -1    1.20    2.06
  -2  -7  -1    1.27    1.82
   2   7   1    0.80    1.75
   2   7   1   -0.89    1.46
   2   7   1    0.98    1.59
  -2  -7  -1   -1.21    4.29
   2   7   1    0.09    1.58
  -2  -7  -1   -0.25    3.55
  -2  -7  -2    0.21    3.13
  -2  -7  -2    3.74    1.64
   2   7   2    2.33    1.77
   2   7   2    1.88    1.69
   2   7   2    6.63    1.56
  -2  -7  -2   -3.19    3.93
   2   7   2    5.58    1.68
  -2  -7  -2    5.37    2.25
  -2  -7  -2   -1.75    4.70
  -2  -7  -2    7.80    4.65
   2   7   2    3.91    2.05
   2   7   3   52.90    7.27
  -2  -7  -3   42.90    8.77
  -2  -7  -3   33.02    8.91
  -2  -7  -3   22.81    7.81
  -2  -7  -3   45.35    7.34
   2   7   3   45.41    7.29
   2   7   3   50.48    7.41
   2   7   3   44.17    7.36
  -2  -7  -3   17.29    9.14
  -2  -7  -3   56.85    7.74
   2   7   3   45.09    7.52
   2   7   4   36.54    5.98
   2   7   4   42.51    6.17
   2   7   4   34.04    6.03
   2   7   4   44.73    6.22
  -2  -7  -4   30.21    7.93
  -2  -7  -4   19.90    6.46
  -2  -7  -4   32.93    7.75
   2   7   4   37.00    6.29
  -2  -7  -4   46.86    6.55
  -2  -7  -5    7.21    5.07
  -2  -7  -5    1.68    2.53
   2   7   5    1.03    1.39
   2   7   5    2.29    1.65
   2   7   5    2.08    1.72
  -2  -7  -5    0.13    2.07
   2   7   5    2.17    1.13
  -2  -7  -5    3.50    4.94
   2   7   5    4.14    1.24
   2   7   5    1.47    1.76
   2   7   6    9.35    2.43
   2   7   6   10.96    2.30
   2   7   6   11.61    1.90
  -2  -7  -6   11.85    2.81
   2   7   6    8.71    2.11
   2   7   6    6.62    1.83
   2   7   7    9.40    2.14
  -2  -7  -7   13.36    2.91
   2   7   7    9.75    1.82
   2   7   7    6.94    1.97
   2   7   7    8.41    2.22
  -2  -7  -8    0.74    4.03
  -2  -7  -8    2.32    4.27
   2   7   8    1.72    1.20
   2   7   8    1.73    1.32
  -2  -7  -8   -1.39    5.29
   2   7   8    1.90    0.96
   2   7   8    0.93    1.55
  -2  -7  -8    3.96    2.08
   2   7   9    1.23    1.29
   2   7   9    1.04    1.41
  -2  -7  -9   -0.66    3.84
   2   7   9    0.93    1.07
  -2  -7  -9    1.23    1.87
  -2  -7  -9    8.68    4.05
   2   7   9    4.09    1.36
  -2  -7  -9    0.84    4.83
  -2  -7 -10    1.09    3.25
   2   7  10    0.73    0.88
   2   7  10   -0.06    1.16
   2   7  10    1.64    1.04
  -2  -7 -10    3.93    1.68
  -2  -7 -10    3.25    4.96
   2   7  10    3.29    1.19
  -2  -7 -11    0.86    3.83
  -2  -7 -11    0.20    2.68
   2   7  11    3.50    1.09
   2   7  11    1.52    1.14
   2   7  11    1.07    0.66
  -2  -7 -11    3.64    1.30
   2   7  11    2.44    0.95
   2   7  12    0.29    0.60
   2   6 -18    7.53    1.22
  -2  -6  18    5.93    1.28
  -2  -6  18    6.53    1.24
  -2  -6  17  114.34   18.72
  -2  -6  17  108.58   18.68
   2   6 -17  127.78   18.58
   2   6 -17  141.02   18.64
  -2  -6  17  108.80   18.63
   2   6 -16   31.39    4.44
  -2  -6  16   24.80    4.61
   2   6 -16   33.42    4.51
  -2  -6  16   23.37    4.53
  -2  -6  16   24.90    4.47
  -2  -6  16   26.30    4.58
  -2  -6  15   49.90    8.35
  -2  -6  15   50.19    8.42
  -2  -6  15   43.18    8.31
   2   6 -15   61.00    8.21
  -2  -6  15   43.55    8.26
   2   6 -15   62.52    8.28
  -2  -6  14    1.69    1.37
   2   6 -14    1.43    1.00
  -2  -6  14    0.90    1.48
  -2  -6  14   -0.47    1.37
   2   6 -14    2.43    1.32
  -2  -6  13   48.74   10.39
  -2  -6  13   70.65   10.64
  -2  -6  13   71.53   10.59
   2   6 -13   80.08   10.45
  -2  -6  13   54.31   10.59
   2   6 -13   81.44   10.52
  -2  -6  12    0.47    1.35
   2   6 -12   -0.52    1.18
  -2  -6  12    1.00    1.47
  -2  -6  12    1.20    1.93
  -2  -6  12    0.11    1.28
   2   6 -12   -0.69    1.42
   2   6 -11    8.03    2.22
  -2  -6  11    8.53    2.10
  -2  -6  11    7.38    2.65
   2   6 -11    8.06    2.17
   2   6 -11    8.63    1.89
  -2  -6  11    9.18    2.52
  -2  -6  11   10.55    2.23
  -2  -6  10    3.14    2.11
  -2  -6  10    4.66    1.64
  -2  -6  10    6.55    1.74
   2   6 -10    6.42    2.08
   2   6 -10    5.78    1.87
   2   6 -10    8.28    1.84
  -2  -6  10    3.69    2.38
   2   6  -9   -0.91    1.40
  -2  -6   9   -0.15    1.69
  -2  -6   9    0.11    1.25
  -2  -6   9    1.40    1.25
  -2  -6   9   -0.94    2.07
   2   6  -9    0.74    1.78
  -2  -6   8   25.47    4.69
  -2  -6   8   25.29    4.32
   2   6  -8   17.86    4.62
   2   6  -8   32.08    4.43
  -2  -6   8   22.19    4.68
   2   6  -8   28.84    5.10
  -2  -6   8   25.10    4.64
   2   6  -7    2.04    1.39
   2   6  -7    1.60    2.47
   2   6  -7    1.79    1.93
   2   6  -7    1.97    2.32
  -2  -6   7    4.60    2.13
  -2  -6   7    1.49    1.82
  -2  -6   7    1.90    1.89
   2   6  -6    4.32    2.10
   2   6  -6    2.63    1.37
   2   6  -6    3.08    1.91
   2   6  -6    2.66    2.61
  -2  -6   6    0.62    2.05
  -2  -6   6    1.69    1.80
   2   6  -6    0.40    2.49
   2   6  -5   19.03    3.01
   2   6  -5   11.21    3.95
   2   6  -5    9.42    3.24
  -2  -6   5   11.45    3.53
  -2  -6   5   16.48    3.22
   2   6  -4    0.94    1.16
   2   6  -4    1.66    1.71
  -2  -6   4    2.60    2.25
  -2  -6   4    1.20    1.51
   2   6  -4    6.78    2.45
   2   6  -4   -0.18    1.37
   2   6  -3    0.15    1.14
   2   6  -3    4.38    2.00
  -2  -6   3    2.83    2.18
  -2  -6   3    1.31    1.70
   2   6  -3    4.08    2.39
  -2  -6   3    1.34    1.40
   2   6  -3   -0.44    1.21
   2   6  -3    2.20    1.46
  -2  -6   2    7.65    3.21
   2   6  -2    4.51    2.64
  -2  -6   2   13.41    3.93
  -2  -6   2   14.27    2.86
   2   6  -2   13.18    2.43
  -2  -6   2   16.20    2.83
   2   6  -2   13.50    2.47
   2   6  -2    7.22    3.16
  -2  -6   2   14.26    2.48
   2   6  -2   13.81    2.40
  -2  -6   2    8.25    3.21
   2   6  -2   14.97    2.61
   2   6  -1   14.53    2.63
   2   6  -1   13.94    2.51
  -2  -6   1   13.41    2.90
  -2  -6   1   11.90    4.22
   2   6  -1   13.90    2.50
   2   6  -1   13.30    2.63
  -2  -6   1   16.09    3.00
  -2  -6   1   12.10    3.63
   2   6  -1    9.62    2.66
   2   6   0    1.41    1.10
  -2  -6   0    0.35    3.85
  -2  -6   0    5.87    3.24
  -2  -6   0    2.67    2.69
  -2  -6   0    1.61    1.59
   2   6   0    2.18    1.28
   2   6   0    1.80    1.38
   2   6   0    0.90    1.34
  -2  -6   0    0.21    1.80
   2   6   0    0.29    1.32
  -2  -6  -1   18.99    3.59
   2   6   1   19.96    3.19
   2   6   1   15.92    3.28
  -2  -6  -1   19.28    3.46
   2   6   1   20.82    3.20
  -2  -6  -1    8.74    3.72
   2   6   1   19.00    3.25
  -2  -6  -1   21.10    4.71
   2   6   1   16.06    3.33
  -2  -6  -2   28.97    6.90
   2   6   2   31.34    6.39
   2   6   2   36.08    6.39
   2   6   2   40.22    6.22
  -2  -6  -2   40.67    6.70
   2   6   2   44.64    6.36
  -2  -6  -2   39.30    7.59
  -2  -6  -2   39.72    6.52
   2   6   2   46.61    6.36
  -2  -6  -3  289.68   43.13
  -2  -6  -3  233.45   42.17
  -2  -6  -3  274.74   41.96
   2   6   3  232.57   41.85
   2   6   3  303.72   41.79
  -2  -6  -3  295.23   42.08
  -2  -6  -3  132.43   42.70
  -2  -6  -3  265.43   42.57
   2   6   3  298.99   41.88
   2   6   3  289.85   41.87
  -2  -6  -4  475.26   74.66
  -2  -6  -4  448.84   73.81
   2   6   4  517.16   73.48
   2   6   4  490.43   73.50
   2   6   4  513.74   73.40
   2   6   4  471.60   73.45
  -2  -6  -4  510.11   73.68
  -2  -6  -4  410.30   74.07
  -2  -6  -4  476.58   73.53
  -2  -6  -4  268.58   74.29
   2   6   5    0.60    1.09
  -2  -6  -5    1.10    2.51
   2   6   5   -0.15    1.33
   2   6   5    1.53    1.46
   2   6   5    1.22    0.99
  -2  -6  -5    0.91    2.42
  -2  -6  -5    0.52    5.51
  -2  -6  -5   -1.16    4.57
  -2  -6  -6   19.00    3.72
   2   6   6   10.89    2.76
   2   6   6   20.21    3.05
   2   6   6   19.69    2.88
  -2  -6  -6   10.90    6.19
  -2  -6  -6   18.85    3.86
  -2  -6  -7    4.33    4.68
   2   6   7    6.69    1.91
  -2  -6  -7    6.77    2.81
  -2  -6  -7    1.66    5.51
  -2  -6  -7    3.91    5.26
   2   6   7    8.84    1.70
   2   6   8   16.34    2.93
  -2  -6  -8    6.32    5.50
  -2  -6  -8   12.30    5.65
   2   6   8   16.18    2.77
  -2  -6  -8   16.20    3.73
  -2  -6  -9    6.31    4.38
   2   6   9    3.57    1.40
   2   6   9    3.18    1.21
  -2  -6  -9    3.19    2.24
  -2  -6  -9    4.12    4.40
   2   6  10    2.83    1.20
   2   6  10    3.07    1.44
   2   6  10    3.98    1.13
  -2  -6 -10    3.34    2.27
  -2  -6 -10   -0.35    3.83
  -2  -6 -11    2.62    3.49
   2   6  11    1.73    1.08
   2   6  11    0.55    1.10
   2   6  11    2.13    0.89
  -2  -6 -11    1.44    1.83
   2   6  12    1.03    0.72
   2   6  12    0.54    0.69
  -2  -6 -12    5.16    1.67
  -2  -6 -12    2.03    4.39
  -2  -6 -12    3.89    2.96
   2   6  13    1.31    0.84
  -2  -6 -13    1.17    1.22
  -2  -5  19    0.40    0.51
  -2  -5  18    0.10    0.51
  -2  -5  18    0.94    0.99
  -2  -5  18    0.94    0.94
   2   5 -18    0.46    0.56
  -2  -5  18    0.34    0.82
   2   5 -18    0.08    0.71
  -2  -5  18    0.25    0.79
  -2  -5  17   36.26    6.23
  -2  -5  17   38.02    6.46
  -2  -5  17   40.37    6.43
   2   5 -17   43.27    6.25
  -2  -5  17   35.61    6.32
   2   5 -17   47.85    6.32
  -2  -5  17   37.13    6.33
  -2  -5  16    1.54    0.87
  -2  -5  16    1.34    1.49
  -2  -5  16    0.11    1.36
   2   5 -16    1.86    1.02
  -2  -5  16    0.55    1.11
   2   5 -16    1.96    1.09
  -2  -5  15   26.95    4.87
  -2  -5  15   25.99    4.86
   2   5 -15   33.34    4.63
   2   5 -15   32.78    4.71
  -2  -5  15   19.60    4.71
  -2  -5  14    0.26    1.69
   2   5 -14   -0.21    1.04
  -2  -5  14    0.12    1.51
  -2  -5  14    2.67    1.63
   2   5 -14    1.75    1.40
  -2  -5  13   32.70    6.14
  -2  -5  13   37.74    6.15
   2   5 -13   39.19    5.85
  -2  -5  13   34.98    6.09
  -2  -5  13   29.41    6.00
   2   5 -13   44.51    5.96
  -2  -5  13   30.04    6.09
  -2  -5  12    3.06    1.98
  -2  -5  12    0.95    1.20
   2   5 -12    3.58    1.34
  -2  -5  12    0.99    1.53
  -2  -5  12    1.17    1.86
  -2  -5  12    1.47    1.68
  -2  -5  12    1.05    1.90
   2   5 -11    3.83    1.63
  -2  -5  11    3.34    1.56
   2   5 -11    2.12    1.31
  -2  -5  11    1.66    1.57
  -2  -5  11    3.25    1.94
  -2  -5  11    2.35    2.03
   2   5 -10   37.55    6.00
   2   5 -10   34.84    6.22
  -2  -5  10   38.74    6.13
  -2  -5  10   40.41    6.10
  -2  -5  10   30.72    6.12
   2   5  -9    2.16    1.30
  -2  -5   9    1.20    1.77
   2   5  -9    3.09    1.87
  -2  -5   9    1.57    1.39
  -2  -5   9    2.37    1.35
   2   5  -8   35.49    5.10
   2   5  -8   33.08    5.87
  -2  -5   8   35.94    5.36
  -2  -5   8   31.72    5.14
  -2  -5   8   32.85    5.11
   2   5  -8   20.48    5.25
  -2  -5   8   26.33    5.29
   2   5  -8   29.26    5.73
  -2  -5   7  100.12   14.03
   2   5  -7   48.89   13.84
  -2  -5   7   99.96   13.86
  -2  -5   7   94.05   13.99
  -2  -5   7   90.81   13.96
   2   5  -7   80.13   14.25
   2   5  -7   95.04   13.85
   2   5  -7  102.79   13.84
  -2  -5   7   98.71   13.89
   2   5  -7   73.37   14.23
   2   5  -6   11.29    2.00
   2   5  -6    8.20    3.01
  -2  -5   6    6.52    2.50
  -2  -5   6   12.02    2.32
   2   5  -6    7.09    2.40
  -2  -5   6   10.25    1.93
   2   5  -6   12.78    2.51
   2   5  -6    5.94    2.91
  -2  -5   6   10.53    2.26
  -2  -5   6    7.91    2.25
   2   5  -6    9.88    2.06
   2   5  -5    0.64    2.69
   2   5  -5    3.59    1.21
   2   5  -5    5.21    1.73
  -2  -5   5    2.26    1.97
  -2  -5   5    3.89    1.69
   2   5  -5    3.21    1.29
  -2  -5   5    2.76    1.56
   2   5  -4   25.82    3.57
   2   5  -4   17.63    3.79
  -2  -5   4   13.21    3.94
  -2  -5   4   23.49    3.74
   2   5  -4   20.48    3.61
   2   5  -3    8.95    1.72
  -2  -5   3    6.30    2.42
   2   5  -3    5.17    2.01
   2   5  -3    9.80    1.78
  -2  -5   3    7.92    1.87
   2   5  -3    8.05    1.84
   2   5  -3    8.64    1.71
   2   5  -2   43.64    4.95
  -2  -5   2   23.29    5.33
  -2  -5   2   38.13    5.97
  -2  -5   2   30.58    5.36
  -2  -5   2   39.05    5.13
  -2  -5   2   46.84    5.20
   2   5  -2   35.11    4.90
   2   5  -2   39.74    4.96
  -2  -5   2   34.24    5.00
   2   5  -2   31.07    4.98
  -2  -5   2   10.97    4.75
   2   5  -1   10.65    1.84
  -2  -5   1    3.74    3.74
  -2  -5   1    9.22    2.13
   2   5  -1   11.98    1.86
   2   5  -1    8.78    1.88
   2   5  -1    9.41    1.90
  -2  -5   1    9.74    2.32
  -2  -5   1    8.54    1.92
  -2  -5   1    7.26    2.87
   2   5  -1    7.73    1.95
   2   5   0   55.63    7.33
  -2  -5   0   31.40    7.62
  -2  -5   0   51.11    7.49
   2   5   0   42.68    7.32
   2   5   0   49.31    7.30
   2   5   0   47.30    7.33
  -2  -5   0   32.04    7.80
  -2  -5   0   50.06    7.53
   2   5   0   43.52    7.40
   2   5   1    4.79    1.21
   2   5   1    4.30    1.28
  -2  -5  -1    5.44    2.30
  -2  -5  -1    3.02    1.62
  -2  -5  -1    0.69    3.79
  -2  -5  -1    2.29    2.95
   2   5   1    4.02    1.32
   2   5   1    5.84    1.12
  -2  -5  -1    8.84    1.99
   2   5   2   18.27    2.86
  -2  -5  -2   13.85    3.63
  -2  -5  -2   15.90    3.08
   2   5   2   17.21    2.88
   2   5   2   13.79    2.91
  -2  -5  -2   18.37    3.32
  -2  -5  -2   13.49    4.19
   2   5   2   18.30    2.77
  -2  -5  -2    4.16    5.10
  -2  -5  -3    5.75    2.43
  -2  -5  -3    6.62    2.09
  -2  -5  -3    6.99    1.68
   2   5   3    6.12    1.48
   2   5   3    5.59    1.30
   2   5   3    4.33    1.29
  -2  -5  -3    3.30    4.98
  -2  -5  -3    2.49    3.41
  -2  -5  -4  326.78   47.13
  -2  -5  -4  252.43   46.51
  -2  -5  -4  298.94   46.12
  -2  -5  -4  256.19   46.21
  -2  -5  -4  294.58   46.03
   2   5   4  315.23   45.93
   2   5   4  331.20   45.89
  -2  -5  -4  184.39   46.99
  -2  -5  -5   56.27    9.69
   2   5   5   55.03    9.20
  -2  -5  -5   35.91   11.04
   2   5   5   65.54    9.19
  -2  -5  -5   61.07    9.59
  -2  -5  -5   58.20    9.33
   2   5   6    0.72    0.97
  -2  -5  -6    1.13    2.00
  -2  -5  -6    4.43    4.62
  -2  -5  -6   -0.52    5.63
  -2  -5  -6    1.66    2.32
   2   5   6    0.87    1.08
  -2  -5  -6    2.23    4.54
  -2  -5  -7    8.38    4.77
  -2  -5  -7    5.22    4.70
  -2  -5  -7    2.19    5.85
  -2  -5  -8    3.86    4.62
  -2  -5  -8   -0.43    3.74
  -2  -5  -9    0.42    4.32
  -2  -5  -9    0.58    4.63
  -2  -5 -10   -0.39    4.03
   2   5  10    1.12    1.15
  -2  -5 -10    3.58    4.16
   2   5  11    2.02    1.11
  -2  -5 -11    1.39    3.83
  -2  -5 -12    0.56    3.40
   2   5  12    1.95    0.96
  -2  -5 -12    0.87    4.92
   2   5  13    1.73    0.72
  -2  -5 -13    1.40    4.50
  -2  -5 -13   -0.20    2.47
   2   5  13    0.06    0.72
   2   4 -19    2.13    0.67
  -2  -4  19    2.24    0.77
  -2  -4  19    3.10    0.73
  -2  -4  18    1.11    0.87
  -2  -4  18    1.28    1.19
   2   4 -18    1.69    0.81
  -2  -4  18    2.03    1.01
  -2  -4  18    1.82    0.98
  -2  -4  18    1.13    0.76
   2   4 -18    1.22    0.90
  -2  -4  17    4.82    1.46
   2   4 -17    9.21    1.49
  -2  -4  17    4.92    1.39
  -2  -4  17    7.23    1.69
  -2  -4  17    7.66    1.69
   2   4 -17    6.49    1.51
  -2  -4  16    6.27    1.95
   2   4 -16    8.99    1.62
  -2  -4  16    4.14    1.74
   2   4 -16    4.82    1.50
   2   4 -16    8.77    1.73
   2   4 -15    9.04    1.96
   2   4 -15    5.43    1.71
   2   4 -15    8.96    1.81
  -2  -4  15    8.17    2.33
  -2  -4  15    9.11    1.95
  -2  -4  15    6.81    2.08
   2   4 -14    7.60    1.48
  -2  -4  14   -0.27    1.68
  -2  -4  14    3.32    1.99
  -2  -4  14    3.39    1.79
  -2  -4  14    3.13    1.63
   2   4 -14    3.12    1.24
  -2  -4  13   19.70    3.67
  -2  -4  13   21.95    3.62
  -2  -4  13   20.89    3.65
   2   4 -13   20.34    3.24
  -2  -4  13   16.68    3.53
  -2  -4  13   15.65    3.42
   2   4 -13   14.74    3.10
   2   4 -12    1.67    1.08
  -2  -4  12    1.06    1.52
   2   4 -12    2.56    1.35
  -2  -4  12    1.75    1.73
  -2  -4  12    3.65    1.82
  -2  -4  12    1.68    1.52
  -2  -4  12    0.81    1.77
   2   4 -11   38.94    5.72
   2   4 -11   47.96    5.90
  -2  -4  11   34.20    6.01
  -2  -4  11   32.92    5.98
  -2  -4  11   38.89    5.97
  -2  -4  11   39.00    5.99
  -2  -4  11   30.37    5.90
   2   4 -11   28.54    5.61
   2   4 -10    0.97    1.20
  -2  -4  10    2.04    1.54
   2   4 -10    1.89    1.70
  -2  -4  10    0.12    1.29
  -2  -4  10    0.33    1.33
  -2  -4  10    0.13    1.56
  -2  -4  10    1.13    1.55
   2   4  -9    7.23    1.61
   2   4  -9    6.36    2.00
  -2  -4   9    4.26    1.83
  -2  -4   9    5.66    1.67
  -2  -4   9    8.05    1.75
   2   4  -9    5.48    1.62
  -2  -4   9    4.21    1.82
  -2  -4   9    5.35    1.89
   2   4  -8   32.10    7.83
  -2  -4   8   50.48    7.85
  -2  -4   8   44.83    7.85
   2   4  -8   51.23    7.74
   2   4  -8   55.70    8.32
  -2  -4   8   53.65    7.82
   2   4  -8   53.09    7.75
   2   4  -8   56.25    8.42
   2   4  -7  363.40   43.74
  -2  -4   7  353.99   43.91
   2   4  -7  318.01   44.13
   2   4  -7  209.43   43.77
  -2  -4   7  376.77   43.85
   2   4  -7  320.83   44.31
  -2  -4   7  363.01   43.82
  -2  -4   7  164.18   43.61
   2   4  -7  264.63   44.05
   2   4  -7  346.09   43.76
   2   4  -6   11.20    3.13
   2   4  -6    5.61    2.41
  -2  -4   6    7.40    2.42
  -2  -4   6   11.71    2.31
   2   4  -6    8.37    3.22
  -2  -4   6   14.06    2.23
  -2  -4   6   11.35    2.12
   2   4  -6    6.09    2.85
  -2  -4   6   12.20    2.33
   2   4  -6   10.20    2.88
   2   4  -6   13.22    2.47
  -2  -4   6   10.54    2.26
   2   4  -6   13.71    2.11
   2   4  -6   13.56    2.16
   2   4  -5   61.87   11.13
  -2  -4   5   77.54   11.13
   2   4  -5   41.38   11.43
   2   4  -5   71.87   11.18
  -2  -4   5   60.83   11.20
  -2  -4   5   86.60   11.19
   2   4  -5   99.61   11.73
  -2  -4   5   77.57   11.05
   2   4  -5   75.46   11.00
  -2  -4   5   61.21   10.98
  -2  -4   5   68.91   11.11
  -2  -4   5   89.53   11.27
   2   4  -5   54.81   11.42
  -2  -4   5   67.38   11.05
   2   4  -5   74.49   11.03
   2   4  -4   56.33    7.20
  -2  -4   4   25.48    7.36
   2   4  -4   56.53    7.44
   2   4  -4   36.76    7.36
   2   4  -4   25.98    7.53
  -2  -4   4   48.36    7.32
   2   4  -4   37.66    7.32
  -2  -4   4   55.64    7.35
  -2  -4   4   53.63    7.52
  -2  -4   4   35.26    7.20
   2   4  -4   56.65    7.86
   2   4  -4   47.59    7.21
  -2  -4   4   70.35    7.54
  -2  -4   3    1.43    1.09
   2   4  -3    1.59    0.77
  -2  -4   3    1.01    1.55
   2   4  -3    2.04    1.07
   2   4  -3    1.16    0.89
   2   4  -3    0.71    1.66
   2   4  -3    0.28    1.08
   2   4  -3    2.79    1.98
  -2  -4   3    0.93    0.87
  -2  -4   3    0.23    1.06
   2   4  -3    0.33    1.34
  -2  -4   3    1.81    1.28
  -2  -4   3    0.63    1.30
   2   4  -3    2.99    1.99
   2   4  -3    0.67    0.95
  -2  -4   2    3.96    1.23
   2   4  -2    2.57    0.87
  -2  -4   2    4.79    1.47
  -2  -4   2    0.85    1.97
  -2  -4   2    4.46    2.47
   2   4  -2    2.81    0.99
   2   4  -2    2.12    0.89
   2   4  -2    2.38    1.22
   2   4  -2    3.05    1.85
   2   4  -2    2.51    0.96
  -2  -4   2    0.73    0.87
  -2  -4   2    2.71    1.10
   2   4  -2    3.99    1.61
  -2  -4   2    2.27    1.77
  -2  -4   2    4.21    1.53
   2   4  -2    1.22    0.94
   2   4  -1    7.11    1.18
  -2  -4   1    5.09    2.74
  -2  -4   1    3.45    1.13
  -2  -4   1    6.27    1.54
   2   4  -1    6.82    1.19
   2   4  -1    7.32    1.58
   2   4  -1    5.42    1.21
  -2  -4   1    6.33    1.61
  -2  -4   1    5.66    1.31
   2   4  -1    5.68    1.81
  -2  -4   1    3.16    0.96
  -2  -4   1    3.50    3.58
  -2  -4   1    7.07    1.66
  -2  -4   1    6.38    2.25
   2   4  -1    3.98    1.28
   2   4  -1    6.67    2.25
   2   4   0    5.36    1.03
  -2  -4   0    4.76    1.77
  -2  -4   0    4.56    1.47
  -2  -4   0    4.96    2.51
   2   4   0    5.57    1.07
   2   4   0    6.29    1.44
   2   4   0    5.10    1.16
  -2  -4   0    9.41    1.70
   2   4   0    3.63    1.60
  -2  -4   0    2.26    0.85
  -2  -4   0    3.25    1.42
  -2  -4   0    2.79    1.01
   2   4   0    4.22    2.04
  -2  -4  -1    4.33    1.46
  -2  -4  -1    3.93    1.92
  -2  -4  -1    2.06    1.28
   2   4   1    5.43    1.05
   2   4   1    2.50    1.29
   2   4   1    4.81    1.08
   2   4   1    4.43    1.57
  -2  -4  -1    3.26    3.58
   2   4   1    2.89    0.99
  -2  -4  -1    3.83    2.53
  -2  -4  -2    3.23    4.25
  -2  -4  -2    7.32    1.84
   2   4   2    7.97    1.45
  -2  -4  -2    7.25    2.35
  -2  -4  -2    6.07    2.95
  -2  -4  -2    7.23    1.72
  -2  -4  -3   30.92    4.86
  -2  -4  -3   30.79    5.15
  -2  -4  -3   24.30    5.61
  -2  -4  -3   21.27    6.83
  -2  -4  -4   27.83    5.16
  -2  -4  -4   30.38    4.90
  -2  -4  -5    7.72    3.75
  -2  -4  -5    7.06    2.50
  -2  -4  -5   14.56    4.42
  -2  -4  -5    9.32    2.00
  -2  -4  -6    1.11    1.76
  -2  -4  -6    1.43    3.89
  -2  -4  -6    2.47    3.60
  -2  -4  -7    3.80    4.06
  -2  -4  -7   -0.79    3.89
  -2  -4  -8    1.19    4.04
  -2  -4  -8    4.81    5.81
  -2  -4  -8    5.01    4.28
  -2  -4  -9   -0.57    4.13
  -2  -4  -9    0.41    4.16
  -2  -4  -9    0.56    5.06
  -2  -4 -10    6.37    5.45
  -2  -4 -10    6.71    6.83
  -2  -4 -10   18.22    5.36
  -2  -4 -10   21.19    3.94
  -2  -4 -11    1.48    4.02
  -2  -4 -11   12.09    3.02
  -2  -4 -12    2.23    3.65
  -2  -4 -12   -1.47    5.16
  -2  -4 -12    2.94    2.32
  -2  -4 -13    1.45    2.92
  -2  -4 -13   -0.21    2.12
  -2  -4 -13    0.84    4.70
   2   4  14   15.83    3.00
  -2  -4 -14   12.25    5.47
  -2  -4 -15    0.57    1.29
  -2  -3  20    3.57    0.79
   2   3 -19   15.11    2.41
  -2  -3  19   13.30    2.41
  -2  -3  19   13.94    2.41
  -2  -3  19   13.31    2.37
  -2  -3  19   15.14    2.45
  -2  -3  19   16.48    2.50
   2   3 -18    2.26    1.08
  -2  -3  18    1.45    1.04
  -2  -3  18    1.10    1.04
  -2  -3  18    2.31    1.36
   2   3 -18    3.89    1.04
  -2  -3  18    2.19    1.27
  -2  -3  18    3.05    1.07
  -2  -3  18    2.86    1.14
  -2  -3  17    5.39    1.50
  -2  -3  17    6.16    1.80
  -2  -3  17    5.77    1.48
   2   3 -17    7.27    1.49
  -2  -3  17    7.04    1.89
   2   3 -17    3.54    1.48
  -2  -3  17    6.65    1.63
  -2  -3  16    0.51    1.62
   2   3 -16    1.37    1.22
  -2  -3  16    0.17    1.32
   2   3 -16    1.51    1.17
   2   3 -16    1.77    0.82
   2   3 -15    6.98    1.35
   2   3 -15    6.40    1.72
  -2  -3  15    5.19    2.13
   2   3 -15    5.24    1.71
  -2  -3  15    6.73    1.93
   2   3 -14    9.21    2.11
   2   3 -14   10.25    1.75
  -2  -3  14    7.08    2.00
  -2  -3  14   12.19    2.27
   2   3 -14    7.35    1.95
   2   3 -13    4.32    1.14
  -2  -3  13    5.01    1.71
   2   3 -13    5.60    1.51
  -2  -3  13    7.07    2.00
  -2  -3  13    5.37    1.69
   2   3 -13    2.07    1.41
  -2  -3  13    4.87    1.81
   2   3 -12    1.24    1.26
  -2  -3  12    0.85    1.58
  -2  -3  12   -0.49    1.50
  -2  -3  12    1.62    1.50
   2   3 -12    0.97    0.78
   2   3 -12    1.50    1.18
  -2  -3  12    1.09    1.45
  -2  -3  11    0.47    1.41
   2   3 -11    1.30    1.14
  -2  -3  11    1.32    1.38
   2   3 -11   -0.28    1.01
  -2  -3  11    1.13    1.38
  -2  -3  11    1.69    1.42
   2   3 -11    1.14    0.96
   2   3 -11    0.48    1.16
  -2  -3  11    0.21    1.36
  -2  -3  10   41.50    7.22
  -2  -3  10   46.02    7.22
  -2  -3  10   49.27    7.26
  -2  -3  10   49.12    7.24
   2   3 -10   44.30    7.05
  -2  -3  10   43.83    7.21
   2   3 -10   53.06    7.13
   2   3 -10   34.80    6.97
   2   3 -10   48.93    7.11
   2   3  -9    7.17    1.56
  -2  -3   9    3.62    1.69
   2   3  -9    8.69    2.07
  -2  -3   9    5.88    1.66
  -2  -3   9    7.70    1.74
  -2  -3   9    4.92    1.73
   2   3  -9    4.97    1.28
  -2  -3   9    6.23    1.71
   2   3  -9    8.19    1.54
  -2  -3   8    4.29    1.66
   2   3  -8    5.56    1.14
  -2  -3   8    2.57    1.42
  -2  -3   8    3.85    1.41
   2   3  -8    5.98    1.79
  -2  -3   8    5.32    1.38
  -2  -3   8    3.30    1.32
  -2  -3   8    2.52    1.01
   2   3  -8    2.53    0.91
   2   3  -8    6.53    2.58
   2   3  -8    2.92    1.09
  -2  -3   8    4.69    1.50
   2   3  -7  139.62   19.61
  -2  -3   7  130.31   19.07
   2   3  -7   96.83   19.05
  -2  -3   7  142.85   19.06
   2   3  -7   79.82   18.98
  -2  -3   7  144.84   19.04
   2   3  -7  132.20   19.50
  -2  -3   7  133.52   19.27
  -2  -3   7  120.80   19.05
   2   3  -7  120.16   19.32
   2   3  -7  139.61   18.96
  -2  -3   7  124.51   19.23
  -2  -3   7  109.92   18.92
   2   3  -7  138.30   18.95
  -2  -3   7  128.71   19.05
   2   3  -7  112.09   19.30
   2   3  -6  126.22   23.16
   2   3  -6  118.95   23.33
   2   3  -6  168.28   22.90
   2   3  -6  186.28   23.07
  -2  -3   6  163.52   23.21
  -2  -3   6  188.37   23.02
   2   3  -6  107.55   23.01
  -2  -3   6  188.08   23.00
  -2  -3   6  129.97   22.87
   2   3  -6  157.50   22.91
   2   3  -6  111.94   23.17
   2   3  -6  108.94   22.97
   2   3  -6  159.95   23.42
  -2  -3   6  179.61   23.24
   2   3  -5   65.19   10.56
   2   3  -5   37.30   10.97
  -2  -3   5   72.00   10.49
  -2  -3   5   71.80   10.70
   2   3  -5   82.21   10.78
   2   3  -5   42.06   10.64
   2   3  -5   59.23   10.89
  -2  -3   5   71.29   10.88
   2   3  -5  120.08   11.54
  -2  -3   5   67.80   10.68
  -2  -3   5   64.65   10.86
   2   3  -5  106.46   10.90
  -2  -3   5   72.42   10.56
  -2  -3   5   63.38   10.62
   2   3  -5   39.35   10.82
   2   3  -5   80.66   11.21
   2   3  -5   62.43   10.58
  -2  -3   5   75.25   10.66
   2   3  -5   40.87   10.89
  -2  -3   4    5.34    2.16
  -2  -3   4    7.58    1.36
   2   3  -4    4.71    1.73
   2   3  -4   11.62    2.79
   2   3  -4   26.23    2.54
   2   3  -4   31.16    3.25
  -2  -3   4    5.58    1.76
   2   3  -4   18.47    2.24
  -2  -3   4    3.22    1.63
  -2  -3   4   11.40    1.84
   2   3  -4    3.85    1.54
  -2  -3   3   10.59    1.76
  -2  -3   3    1.53    1.23
   2   3  -3    2.88    1.28
   2   3  -3    7.08    1.65
   2   3  -3    2.00    1.64
  -2  -3   3    2.00    1.57
   2   3  -3    9.23    2.35
  -2  -3   3    3.60    1.23
   2   3  -3    4.85    2.21
  -2  -3   3    2.77    1.04
  -2  -3   3    1.04    1.47
  -2  -3   2   22.91    5.04
   2   3  -2   38.77    5.01
   2   3  -2   25.30    5.05
   2   3  -2   18.88    5.12
  -2  -3   2   35.39    4.85
  -2  -3   2   34.64    5.12
   2   3  -1  157.21   16.34
   2   3  -1   91.14   16.33
   2   3  -1  153.88   16.41
  -2  -3   1  152.98   16.44
  -2  -3   1   69.31   16.00
  -2  -3   1  158.30   16.35
  -2  -3   1  147.54   16.15
  -2  -3   0    1.80    1.23
  -2  -3   0    4.69    1.51
  -2  -3   0    2.84    1.11
   2   3   0    1.92    1.08
  -2  -3   0    1.55    0.78
   2   3   0    2.88    1.50
   2   3   0    2.78    1.95
  -2  -3   0    1.10    0.53
  -2  -3   0    2.54    1.39
  -2  -3  -1    3.34    2.40
  -2  -3  -1    3.33    2.92
  -2  -3  -1    6.05    1.85
  -2  -3  -1    6.10    1.44
   2   3   1    5.41    1.44
  -2  -3  -1    3.68    0.92
   2   3   1    9.47    1.66
  -2  -3  -1    5.56    3.77
  -2  -3  -1    6.45    1.49
  -2  -3  -1    6.40    1.51
  -2  -3  -1    6.20    1.05
   2   3   2   83.42    8.92
  -2  -3  -2   80.70    9.75
  -2  -3  -2   62.00    8.54
  -2  -3  -2   60.91    8.92
   2   3   2   60.35    8.50
  -2  -3  -2   72.41    8.79
   2   3   2   62.40    8.96
  -2  -3  -2   82.78    8.87
  -2  -3  -2   46.06    8.51
  -2  -3  -2   49.75    9.93
  -2  -3  -2   68.18    8.78
  -2  -3  -2   45.74    9.25
   2   3   2   54.99    8.91
   2   3   2   44.39    8.48
  -2  -3  -3   98.81   11.56
  -2  -3  -3   71.58   11.61
   2   3   3   72.51   11.29
  -2  -3  -3   76.82   11.50
   2   3   3   62.92   11.59
  -2  -3  -3   54.35   12.57
  -2  -3  -3   77.17   11.53
   2   3   3   61.24   11.59
  -2  -3  -4    6.15    1.93
  -2  -3  -4    9.58    3.44
   2   3   4    4.31    1.63
   2   3   4    7.66    1.23
  -2  -3  -4    6.03    1.70
  -2  -3  -4    3.09    1.42
   2   3   4    3.47    1.59
  -2  -3  -5   20.86    3.51
  -2  -3  -5   27.54    4.91
  -2  -3  -5   20.84    3.23
  -2  -3  -5   14.32    4.27
   2   3   5   12.78    3.26
  -2  -3  -6   46.21    8.13
  -2  -3  -6   43.74    6.70
  -2  -3  -6   26.84    8.10
  -2  -3  -6   40.97    7.57
  -2  -3  -7   11.08    4.37
  -2  -3  -7    8.45    4.79
  -2  -3  -7   10.07    3.95
  -2  -3  -8   15.33    4.33
  -2  -3  -8    7.89    4.73
  -2  -3  -8    4.82    5.28
  -2  -3  -8    5.44    5.30
  -2  -3  -9    1.13    4.11
  -2  -3  -9    6.16    5.89
  -2  -3  -9    3.73    1.14
  -2  -3  -9    5.26    3.96
  -2  -3 -10    0.38    4.28
  -2  -3 -10   10.44    1.84
  -2  -3 -10    0.53    5.46
  -2  -3 -11   24.03    3.74
  -2  -3 -11    8.38    5.63
  -2  -3 -12   25.49    3.86
  -2  -3 -12    6.53    5.54
  -2  -3 -13    8.45    2.75
  -2  -3 -13   10.24    1.84
  -2  -3 -14   11.24    6.28
  -2  -3 -14   33.75    5.02
  -2  -3 -15   42.95    6.97
  -2  -3 -16    3.93    1.34
  -2  -2  20    0.92    0.59
  -2  -2  20    2.43    0.63
  -2  -2  19    6.62    1.34
   2   2 -19    4.99    1.22
  -2  -2  19    5.62    1.25
  -2  -2  19    6.35    1.35
  -2  -2  19    7.36    1.38
  -2  -2  19    5.29    1.12
  -2  -2  18   31.81    4.82
   2   2 -18   33.75    4.68
   2   2 -18   25.71    4.53
  -2  -2  18   28.22    4.62
  -2  -2  18   28.73    4.71
  -2  -2  18   29.64    4.71
  -2  -2  18   27.31    4.69
   2   2 -17   20.13    3.89
  -2  -2  17   20.06    3.31
   2   2 -17   19.17    3.04
   2   2 -17   16.75    2.91
   2   2 -17   12.36    3.04
  -2  -2  17   18.24    3.29
  -2  -2  17   21.44    3.17
  -2  -2  17   15.03    3.04
  -2  -2  17   17.37    3.15
  -2  -2  17   18.24    3.17
  -2  -2  16   13.61    2.91
  -2  -2  16   10.76    2.95
  -2  -2  16    9.08    2.92
  -2  -2  16   14.30    2.80
   2   2 -16   12.68    2.81
  -2  -2  15   38.68    6.93
  -2  -2  15   40.32    6.95
   2   2 -15   54.84    6.84
   2   2 -15   34.14    6.74
  -2  -2  15   45.98    6.84
   2   2 -15   40.18    6.62
  -2  -2  14   10.00    2.66
  -2  -2  14    7.81    2.69
  -2  -2  14    9.84    2.51
   2   2 -14   11.53    2.44
   2   2 -14   10.82    2.15
   2   2 -14   10.23    2.41
   2   2 -13   63.96    8.45
   2   2 -13   65.87    8.40
  -2  -2  13   55.68    8.61
  -2  -2  13   57.33    8.63
   2   2 -13   48.70    8.24
  -2  -2  13   41.08    8.34
  -2  -2  13   51.28    8.42
   2   2 -13   49.03    8.36
   2   2 -12   67.31   10.33
  -2  -2  12   63.53   10.54
  -2  -2  12   74.50   10.66
  -2  -2  12   55.62   10.45
   2   2 -12   82.85   10.50
   2   2 -12   61.00   10.42
   2   2 -11   14.65    2.24
  -2  -2  11    9.25    2.20
  -2  -2  11   11.48    2.40
  -2  -2  11   10.80    2.27
   2   2 -11   10.07    2.10
   2   2 -11    8.36    1.91
  -2  -2  11    9.74    2.28
   2   2 -11   14.55    2.18
   2   2 -10    2.23    1.22
  -2  -2  10    3.10    1.33
  -2  -2  10    3.72    1.27
   2   2 -10    3.05    2.27
   2   2 -10    1.41    0.97
   2   2 -10    1.64    0.75
   2   2 -10    1.87    1.02
  -2  -2  10    3.28    1.37
  -2  -2   9    7.76    1.36
   2   2  -9    4.80    1.39
   2   2  -9    4.49    1.20
  -2  -2   9    4.05    1.50
   2   2  -9    5.68    1.36
  -2  -2   9    4.89    1.44
  -2  -2   9    4.67    1.44
   2   2  -9    8.76    2.57
  -2  -2   9    4.68    1.64
  -2  -2   9    4.59    1.52
   2   2  -8    3.61    1.22
  -2  -2   8    4.42    1.19
  -2  -2   8    4.92    1.49
   2   2  -8    3.90    1.76
  -2  -2   8    4.05    1.30
  -2  -2   8    5.91    1.44
   2   2  -8    7.46    1.37
  -2  -2   8    3.81    1.42
  -2  -2   8    6.44    1.32
   2   2  -8    3.31    2.29
   2   2  -8    4.71    1.79
   2   2  -8    5.61    1.15
  -2  -2   8    5.78    1.70
   2   2  -8    4.71    1.28
  -2  -2   8    8.40    1.55
  -2  -2   8    5.24    2.46
  -2  -2   7   47.30    5.92
   2   2  -7   39.17    6.79
  -2  -2   7   32.38    5.95
   2   2  -7   42.32    6.13
  -2  -2   7   34.65    5.94
   2   2  -7   48.32    6.02
  -2  -2   7   38.77    5.96
   2   2  -7   30.13    5.86
  -2  -2   7   28.01    6.44
  -2  -2   7   37.67    5.97
   2   2  -7   43.52    6.44
  -2  -2   7   39.69    5.92
   2   2  -7   48.04    6.63
   2   2  -7   16.57    6.19
  -2  -2   7   39.06    6.13
   2   2  -7   31.52    5.84
  -2  -2   7   36.73    6.17
   2   2  -7   41.37    6.45
  -2  -2   7   41.58    5.99
   2   2  -6   76.87   12.52
   2   2  -6   55.75   12.83
  -2  -2   6   82.19   12.51
  -2  -2   6   87.75   12.71
   2   2  -6   55.53   12.47
   2   2  -6   81.38   12.39
  -2  -2   6   92.38   12.65
  -2  -2   6   87.33   12.50
  -2  -2   6   88.29   12.48
  -2  -2   6   70.97   12.47
  -2  -2   6   83.20   12.40
   2   2  -6   75.66   12.76
   2   2  -6   62.67   12.76
   2   2  -6   75.95   12.38
  -2  -2   6   76.80   12.47
  -2  -2   6   66.66   12.88
  -2  -2   6   61.02   12.64
   2   2  -6   91.06   12.57
  -2  -2   5    0.11    1.78
   2   2  -5    4.41    1.43
  -2  -2   5    2.12    1.60
  -2  -2   5    0.62    1.36
   2   2  -5    2.98    1.30
  -2  -2   5    2.34    0.87
   2   2  -4  174.11   25.50
   2   2  -4  153.40   25.71
   2   2  -4  209.29   25.61
   2   2  -4  181.56   25.83
  -2  -2   4  167.36   25.35
  -2  -2   4  113.06   25.57
   2   2  -3   39.11    6.06
  -2  -2   3   38.47    5.87
   2   2  -3   31.26    6.16
  -2  -2   3   41.51    6.22
   2   2  -3   37.96    6.41
   2   2  -2   40.62    5.69
   2   2  -2   26.44    6.02
   2   2  -2   39.46    5.87
  -2  -2   2   33.01    5.46
   2   2  -2   33.66    6.01
  -2  -2   2   38.57    5.89
  -2  -2   2   49.56    5.95
  -2  -2   1   -0.16    1.35
   2   2  -1    0.11    0.92
   2   2  -1    1.18    1.80
   2   2  -1    1.10    1.96
  -2  -2   1    0.71    0.33
  -2  -2   1    1.15    1.32
   2   2  -1   -0.25    1.85
   2   2   0   65.83    3.46
   2   2   0   54.44    3.76
  -2  -2   0   66.59    3.77
  -2  -2   0   61.65    3.65
  -2  -2  -1   17.00    3.42
   2   2   1   22.24    3.41
   2   2   1   16.42    3.91
  -2  -2  -1   25.65    3.55
   2   2   1   19.82    3.64
   2   2   2  111.94   20.88
   2   2   2   88.43   20.90
  -2  -2  -2  135.13   20.86
   2   2   2  120.64   20.65
   2   2   3  970.60  123.02
  -2  -2  -3  672.50  123.09
   2   2   3  561.36  123.16
  -2  -2  -3  892.92  123.12
   2   2   3  778.22  123.17
   2   2   4   47.15    7.23
   2   2   4   39.36    7.27
  -2  -2  -4   27.33    7.91
  -2  -2  -4   40.84    7.24
   2   2   4   37.80    7.33
  -2  -2  -4   49.64    7.11
   2   2   4   47.90    7.11
  -2  -2  -4   27.82    8.42
  -2  -2  -4   22.05    7.61
   2   2   4   58.99    7.13
   2   2   5   29.72    3.93
   2   2   5   28.03    4.05
   2   2   5   18.37    4.14
  -2  -2  -5   19.24    5.34
  -2  -2  -5   21.42    4.06
   2   2   5   36.10    4.33
  -2  -2  -5   11.49    5.01
  -2  -2  -5   11.11    5.70
   2   2   5   22.28    3.86
  -2  -2  -5   19.35    4.92
   2   2   5   25.34    4.06
  -2  -2  -6   45.29    8.00
  -2  -2  -6   47.76    6.73
   2   2   6   43.93    6.76
  -2  -2  -6   21.28    7.78
  -2  -2  -6   36.24    8.51
  -2  -2  -6   33.33    7.35
  -2  -2  -7    3.55    3.15
  -2  -2  -7    1.56    1.03
  -2  -2  -7    0.81    3.72
  -2  -2  -7    1.56    3.94
  -2  -2  -7    2.89    3.13
  -2  -2  -8   -0.32    3.30
  -2  -2  -8    2.68    4.51
  -2  -2  -8    2.68    0.95
  -2  -2  -8    0.43    4.33
  -2  -2  -8    4.48    3.21
  -2  -2  -9    1.29    4.92
  -2  -2  -9   -0.93    5.10
  -2  -2  -9    0.83    0.88
  -2  -2  -9    1.35    3.53
  -2  -2 -10   -0.70    3.71
  -2  -2 -10   -0.26    1.00
  -2  -2 -10    1.47    5.37
  -2  -2 -11   -1.36    3.54
  -2  -2 -11    2.11    1.10
  -2  -2 -12    0.62    3.44
  -2  -2 -12   -0.97    5.31
  -2  -2 -12    7.54    1.60
  -2  -2 -13    2.66    4.58
  -2  -2 -13    1.19    1.04
  -2  -2 -14    1.10    4.09
  -2  -2 -14    2.76    1.08
  -2  -2 -15    7.30    2.25
  -2  -2 -15    8.60    1.62
  -2  -2 -16   12.00    2.44
  -2  -1  20    0.40    0.57
  -2  -1  20    0.18    0.53
  -2  -1  19    6.55    1.25
  -2  -1  19    6.31    1.17
  -2  -1  19    6.13    1.31
   2   1 -19    4.46    1.05
   2   1 -18   11.00    2.25
  -2  -1  18   13.08    2.22
  -2  -1  18   11.23    2.10
   2   1 -18   12.32    2.12
  -2  -1  18   13.92    2.34
   2   1 -18    6.26    3.09
  -2  -1  18   12.68    2.28
  -2  -1  17    8.39    2.04
  -2  -1  17   10.19    2.13
   2   1 -17   10.54    1.94
  -2  -1  17    6.20    1.91
  -2  -1  17    7.06    2.01
  -2  -1  17    8.24    1.82
   2   1 -17    9.87    1.75
   2   1 -17   11.65    3.41
  -2  -1  16   29.28    5.65
  -2  -1  16   35.47    5.65
  -2  -1  16   26.81    5.61
  -2  -1  16   28.58    5.65
  -2  -1  16   30.73    5.52
   2   1 -16   28.81    5.60
  -2  -1  16   27.37    5.62
   2   1 -16   37.10    5.47
   2   1 -16   41.65    5.64
  -2  -1  15   63.94   17.51
  -2  -1  15   69.81   17.51
   2   1 -15   99.30   18.28
  -2  -1  15  123.51   17.54
   2   1 -15  101.11   17.52
   2   1 -15  106.05   17.42
   2   1 -15  167.03   17.63
  -2  -1  15  114.22   17.63
  -2  -1  14   20.78    3.53
  -2  -1  14   17.96    3.61
  -2  -1  14   17.00    3.56
  -2  -1  14   19.55    3.45
   2   1 -14   15.44    3.41
   2   1 -14   17.41    3.22
   2   1 -14   23.82    3.50
  -2  -1  13   12.78    3.11
  -2  -1  13   16.22    3.17
   2   1 -13   24.37    4.88
  -2  -1  13   14.85    2.95
   2   1 -13   14.95    2.81
   2   1 -13   20.35    3.02
   2   1 -13   15.14    3.01
   2   1 -12    8.83    1.96
   2   1 -12    7.17    1.78
  -2  -1  12   10.55    2.23
  -2  -1  12   11.67    2.26
   2   1 -12    8.94    2.03
   2   1 -12   16.77    3.74
  -2  -1  12   10.12    2.07
  -2  -1  11   18.24    3.12
  -2  -1  11   18.52    3.10
  -2  -1  11   11.57    2.82
  -2  -1  11   14.35    2.95
   2   1 -11   14.89    2.87
   2   1 -11   16.94    2.74
   2   1 -11   17.09    2.89
  -2  -1  10   94.16   16.58
  -2  -1  10  110.19   16.68
  -2  -1  10  116.96   16.70
   2   1 -10  117.98   16.53
  -2  -1  10   95.16   16.56
  -2  -1  10  104.03   16.58
   2   1 -10   95.02   16.51
   2   1 -10  120.58   16.55
   2   1 -10  102.09   16.45
  -2  -1   9   56.96    8.92
  -2  -1   9   48.43    8.84
  -2  -1   9   55.30    8.93
   2   1  -9   56.78    8.78
  -2  -1   9   56.97    8.99
   2   1  -9   72.74    9.49
  -2  -1   9   48.15    8.83
  -2  -1   9   62.01    8.88
   2   1  -9   48.48    8.76
  -2  -1   9   67.18    8.85
   2   1  -9   51.98    8.71
   2   1  -9   63.66    8.83
   2   1  -9   63.92    8.80
  -2  -1   8  284.33   47.06
  -2  -1   8  321.21   47.12
   2   1  -8  306.38   46.99
   2   1  -8  262.30   47.31
  -2  -1   8  273.01   47.05
   2   1  -8  281.17   47.14
  -2  -1   8  347.28   47.07
   2   1  -8  277.91   46.98
   2   1  -8  297.74   47.13
  -2  -1   8  348.99   47.24
   2   1  -8  350.15   47.04
   2   1  -8  331.56   47.01
  -2  -1   8  252.62   47.39
   2   1  -8  290.38   47.03
  -2  -1   8  361.52   47.06
   2   1  -7   53.92    8.40
  -2  -1   7   49.83    8.46
   2   1  -7   59.80    8.65
  -2  -1   7   65.73    8.69
   2   1  -7   46.75    8.35
  -2  -1   7   56.59    8.51
   2   1  -7   37.39    8.79
  -2  -1   7   52.04    8.48
   2   1  -7   53.35    8.72
  -2  -1   7   59.74    8.44
   2   1  -7   56.23    8.51
  -2  -1   7   56.14    8.66
   2   1  -7   48.66    8.36
   2   1  -7   54.56    8.37
  -2  -1   7   59.20    8.39
   2   1  -7   53.85    8.62
  -2  -1   7   48.86    8.91
   2   1  -7   85.04    9.16
  -2  -1   6  191.30   28.84
  -2  -1   6  173.56   28.70
  -2  -1   6  188.33   28.73
   2   1  -6  202.18   28.99
   2   1  -6  187.24   28.95
  -2  -1   6  198.50   28.67
  -2  -1   6  183.29   28.83
   2   1  -6  190.40   28.78
   2   1  -6  173.40   28.99
   2   1  -6  211.36   28.76
  -2  -1   6  149.51   29.00
  -2  -1   6  184.71   28.62
   2   1  -5  243.82   34.82
  -2  -1   5  230.52   34.84
  -2  -1   5  213.96   34.75
  -2  -1   5  234.77   34.69
  -2  -1   5  228.65   34.90
   2   1  -5  247.10   34.79
  -2  -1   5  153.15   34.95
  -2  -1   5  230.82   34.66
  -2  -1   4   55.82    9.54
  -2  -1   4   60.59    9.33
   2   1  -4   60.47    9.85
  -2  -1   4   61.76    9.37
   2   1  -4   58.41    9.51
   2   1  -4   70.92    9.83
   2   1  -4   62.66    9.47
  -2  -1   3   79.74   10.66
   2   1  -3   75.13   10.61
  -2  -1   3   77.33   10.46
   2   1  -3   81.47   10.87
   2   1  -3   84.92   10.60
  -2  -1   3   62.93   10.42
  -2  -1   3   62.29   10.42
  -2  -1   2   20.56    6.12
   2   1  -2   28.91    5.96
   2   1  -2   45.47    6.63
  -2  -1   2   31.43    6.09
  -2  -1   2   48.45    5.85
   2   1  -2   25.24    6.26
   2   1  -2   34.82    5.95
  -2  -1   1    2.97    1.69
   2   1  -1    8.98    1.28
  -2  -1   1    3.90    1.03
   2   1  -1    9.56    2.27
  -2  -1   1    5.54    1.65
   2   1  -1    1.51    2.13
   2   1   0   23.88    4.13
  -2  -1   0   26.72    4.05
   2   1   0   22.61    4.63
  -2  -1   0   25.33    4.32
  -2  -1   0   31.13    4.39
  -2  -1  -1    9.73    1.81
   2   1   1    8.68    1.26
   2   1   1    5.92    1.46
   2   1   1    3.45    2.10
   2   1   1    3.80    2.43
  -2  -1  -1    6.92    1.69
  -2  -1  -2    8.66    1.39
   2   1   2   10.90    2.29
  -2  -1  -2    2.43    0.97
  -2  -1  -3  526.67   73.00
   2   1   3  410.23   72.95
   2   1   3  321.57   73.07
   2   1   3  579.54   72.94
   2   1   4  164.03   25.87
  -2  -1  -4  148.67   26.44
   2   1   4  177.03   26.05
   2   1   4  181.39   25.98
   2   1   4  173.07   25.76
   2   1   4  153.69   25.77
  -2  -1  -4   71.85   26.32
  -2  -1  -4  129.98   26.18
   2   1   5  438.74   62.56
  -2  -1  -5  369.16   63.04
  -2  -1  -5  307.53   62.48
   2   1   5  609.86   62.74
   2   1   5  715.26   62.82
   2   1   5  348.56   62.48
   2   1   5  409.32   62.41
  -2  -1  -5  120.62   62.70
  -2  -1  -5  493.47   62.95
   2   1   5  534.19   62.60
   2   1   6  120.41   20.03
  -2  -1  -6  112.42   20.69
   2   1   6  112.59   19.96
  -2  -1  -6  108.82   19.98
   2   1   6  222.63   20.23
  -2  -1  -6   15.11   20.13
  -2  -1  -6   70.20   20.61
  -2  -1  -6  140.69   20.53
  -2  -1  -6  176.93   19.88
  -2  -1  -7   18.73    3.73
  -2  -1  -7   19.14    3.87
  -2  -1  -7    6.76    5.16
  -2  -1  -7   15.06    5.90
   2   1   7   34.95    4.07
  -2  -1  -7   27.50    3.70
  -2  -1  -7   17.50    5.25
  -2  -1  -8    2.29    3.65
  -2  -1  -8    2.84    3.80
  -2  -1  -8    1.88    4.44
  -2  -1  -8    6.75    1.34
  -2  -1  -8    7.05    1.41
  -2  -1  -9    1.82    3.31
  -2  -1  -9    2.48    1.04
  -2  -1  -9    6.56    4.59
  -2  -1  -9    6.08    1.24
  -2  -1 -10    6.58    3.73
  -2  -1 -10    2.61    1.08
  -2  -1 -10    2.76    1.16
  -2  -1 -11    0.78    0.96
  -2  -1 -11    4.94    3.40
  -2  -1 -11   -2.70    4.76
  -2  -1 -11    0.07    1.04
  -2  -1 -12   12.71    2.45
  -2  -1 -12    9.75    5.75
  -2  -1 -12   13.78    2.46
  -2  -1 -13    2.84    4.59
  -2  -1 -13    6.17    1.58
  -2  -1 -13    7.20    1.66
  -2  -1 -14    4.28    1.35
  -2  -1 -14    3.74    1.21
  -2  -1 -15    0.75    1.01
  -2  -1 -16    5.96    1.68
  -2  -1 -16    3.84    1.10
  -2  -1 -17    0.32    0.86
  -2  -1 -17    1.66    0.57
  -2   0  20   -0.18    0.52
  -2   0  19    1.14    0.88
  -2   0  19    1.10    0.83
  -2   0  19    2.04    0.69
  -2   0  19    0.58    0.69
  -2   0  19    1.06    0.94
  -2   0  18    2.87    1.29
   2   0 -18    4.78    2.74
  -2   0  18    6.83    1.24
   2   0 -18    4.17    1.18
  -2   0  18    4.03    1.24
   2   0 -17    2.87    3.20
  -2   0  17   -0.18    1.05
  -2   0  17   -0.50    0.82
   2   0 -17    0.12    0.99
  -2   0  17    1.20    1.23
  -2   0  17    0.31    1.05
   2   0 -16    3.22    3.43
  -2   0  16    0.63    1.27
  -2   0  16    0.22    1.27
  -2   0  16    0.14    1.25
   2   0 -16    1.85    3.67
   2   0 -16    1.09    1.10
  -2   0  16    2.22    1.58
  -2   0  15   30.15    5.03
  -2   0  15   18.16    4.94
  -2   0  15   18.55    4.96
   2   0 -15   38.03    4.95
   2   0 -15   26.59    6.48
  -2   0  15   29.17    4.90
  -2   0  14    4.05    1.76
  -2   0  14    4.72    1.87
   2   0 -14    6.49    4.03
  -2   0  14    4.77    1.81
  -2   0  14    5.63    1.60
   2   0 -14    6.55    1.57
   2   0 -14    6.96    1.72
  -2   0  13   31.95    5.91
  -2   0  13   36.12    5.97
  -2   0  13   38.64    5.86
   2   0 -13   26.82    5.82
   2   0 -13   39.99    5.75
   2   0 -13   32.38    5.87
  -2   0  13   38.76    5.94
   2   0 -12    7.48    2.01
   2   0 -12    5.69    1.88
  -2   0  12    6.72    2.03
   2   0 -12    6.07    3.64
   2   0 -12   10.60    1.87
  -2   0  12    6.89    2.05
   2   0 -12   13.19    3.87
  -2   0  12    8.02    1.92
   2   0 -12    9.10    1.75
  -2   0  12    5.53    1.95
  -2   0  11   11.16    2.01
  -2   0  11    5.49    1.89
   2   0 -11    9.20    1.74
  -2   0  11    7.85    1.99
   2   0 -11   12.92    3.80
   2   0 -11   14.86    3.81
  -2   0  11    7.64    1.90
   2   0 -11    9.28    1.73
   2   0 -11    6.75    1.93
   2   0 -11    6.54    1.73
  -2   0  10  166.16   26.17
  -2   0  10  166.62   26.18
   2   0 -10  180.79   26.06
  -2   0  10  162.86   26.09
   2   0 -10  141.89   26.06
   2   0 -10  181.89   26.73
   2   0 -10  177.39   26.07
   2   0 -10  165.64   26.01
   2   0  -9  132.42   20.37
  -2   0   9  130.17   20.50
   2   0  -9  133.78   20.51
  -2   0   9  121.48   20.98
   2   0  -9  192.48   21.20
  -2   0   9  122.37   20.42
   2   0  -9  117.96   20.39
  -2   0   9  151.87   20.59
   2   0  -9  126.01   20.34
   2   0  -9  138.17   21.02
   2   0  -9  141.22   20.39
  -2   0   9  143.50   20.45
  -2   0   9  130.51   20.50
   2   0  -8 1485.70  187.94
   2   0  -8 1294.17  187.81
  -2   0   8 1344.12  188.03
   2   0  -8 1092.56  187.81
  -2   0   8 1257.85  187.92
   2   0  -8 1022.67  187.83
   2   0  -8 1273.78  187.80
   2   0  -8 1165.64  188.21
  -2   0   8 1296.81  187.92
  -2   0   8 1346.98  187.95
  -2   0   8 1154.63  188.29
   2   0  -8 1137.49  187.95
  -2   0   8 1453.87  188.03
   2   0  -8 1393.76  188.26
  -2   0   8 1043.44  187.82
  -2   0   8 1403.08  187.90
  -2   0   8 1237.57  187.85
   2   0  -8 1364.17  187.93
   2   0  -8 1197.35  187.77
   2   0  -8 1436.45  187.99
  -2   0   8  833.77  188.05
  -2   0   7  359.63   48.36
  -2   0   7  308.45   48.23
  -2   0   7  363.83   48.21
  -2   0   7  314.44   48.23
   2   0  -7  302.97   48.12
   2   0  -7  338.90   48.38
   2   0  -7  350.45   48.31
  -2   0   7  309.10   48.64
   2   0  -7  222.81   48.41
   2   0  -7  308.68   48.36
  -2   0   7  303.77   48.17
   2   0  -7  345.83   48.26
   2   0  -7  271.43   48.13
  -2   0   7  344.53   48.33
  -2   0   7  309.07   48.51
   2   0  -7  326.60   48.13
  -2   0   6  464.16   66.03
  -2   0   6  440.11   65.99
  -2   0   6  439.23   65.94
  -2   0   6  398.12   66.26
   2   0  -6  395.51   66.08
  -2   0   6  472.72   65.89
   2   0  -6  425.89   66.01
  -2   0   6  340.74   66.08
   2   0  -6  448.90   66.07
   2   0  -6  429.80   65.94
  -2   0   5   74.27   11.33
  -2   0   5   75.55   11.29
  -2   0   5   70.83   11.14
  -2   0   5   74.85   11.23
   2   0  -5   82.69   11.40
  -2   0   5   75.88   11.15
   2   0  -5   59.64   11.48
   2   0  -5   71.02   11.37
   2   0  -5   77.75   11.25
  -2   0   5   48.12   11.41
   2   0  -4   38.22    6.57
  -2   0   4   42.21    6.40
  -2   0   4   38.05    6.25
   2   0  -4   42.19    6.53
  -2   0   4   45.96    6.26
   2   0  -4   45.46    6.91
   2   0  -4   40.51    6.35
  -2   0   4   29.82    6.61
  -2   0   4   40.22    6.47
  -2   0   4   36.74    6.32
   2   0  -3   17.49    3.24
  -2   0   3   18.36    2.97
  -2   0   3   16.52    2.74
  -2   0   3   16.79    2.81
  -2   0   3   15.79    3.66
  -2   0   3   18.26    2.74
   2   0  -3   15.49    2.85
  -2   0   2  470.07   84.01
   2   0  -2  655.71   84.27
  -2   0   2  591.04   84.11
  -2   0   2  626.28   84.09
  -2   0   2  530.23   84.35
   2   0  -2  664.22   84.25
  -2   0   1   35.91    5.23
   2   0  -1   40.27    5.47
   2   0  -1   24.03    5.68
  -2   0   1   31.56    5.36
   2   0  -1   28.39    5.45
  -2   0   0   23.51    4.86
   2   0   0   46.52    4.91
  -2   0   0   33.44    5.16
   2   0   0   24.58    4.89
   2   0   0   36.63    5.39
   2   0   0   21.01    5.13
   2   0   0   19.91    5.29
   2   0   1   30.00    5.65
   2   0   1   44.02    5.67
   2   0   1   25.68    6.05
  -2   0  -1   41.61    5.88
   2   0   1   32.53    5.66
  -2   0  -1   35.70    5.87
   2   0   1   32.15    6.06
   2   0   1   44.53    5.94
  -2   0  -1   45.01    5.68
   2   0   2   45.54    3.48
  -2   0  -2   42.06    3.70
   2   0   2   29.24    3.93
   2   0   2   28.07    3.31
  -2   0  -2   42.07    3.67
   2   0   2   35.11    4.05
   2   0   2   32.86    3.69
  -2   0  -3   31.87    3.11
   2   0   3   30.90    3.73
   2   0   3   19.35    3.15
   2   0   3    7.31    3.19
   2   0   3   14.99    2.94
   2   0   3   32.85    3.60
   2   0   4  242.25   38.96
   2   0   4  165.44   38.98
   2   0   4  286.13   38.90
   2   0   4  251.65   39.11
  -2   0  -5  172.60   27.31
   2   0   5  191.42   26.68
  -2   0  -5  183.74   26.66
   2   0   5  215.84   26.84
   2   0   5  276.36   26.92
   2   0   5  113.36   26.65
   2   0   5  225.42   26.63
  -2   0  -5   57.39   27.06
  -2   0  -5  157.41   26.57
  -2   0  -5  157.76   26.70
  -2   0  -6  510.82   43.40
   2   0   6  335.36   42.20
  -2   0  -6  507.32   42.40
   2   0   6  696.41   42.51
   2   0   6  589.60   42.24
  -2   0  -6  456.31   42.18
  -2   0  -6   89.61   41.99
  -2   0  -6  158.38   42.60
  -2   0  -6  581.82   42.16
  -2   0  -7  107.61   15.59
  -2   0  -7  114.22   14.66
   2   0   7   96.98   14.68
  -2   0  -7   88.30   14.57
  -2   0  -7   55.17   15.44
  -2   0  -7   84.19   14.54
  -2   0  -7  112.61   14.64
  -2   0  -8   85.74    9.29
  -2   0  -8   41.51    9.10
  -2   0  -8   41.85   10.37
  -2   0  -8   72.34   10.46
  -2   0  -8   72.20    9.21
  -2   0  -9   25.85    4.61
  -2   0  -9   16.51    5.70
  -2   0  -9   33.33    4.60
  -2   0  -9    7.20    6.19
  -2   0  -9   31.13    4.63
  -2   0 -10   58.57    9.06
  -2   0 -10   35.51   10.45
  -2   0 -10   60.54    9.06
  -2   0 -11   67.24   10.79
  -2   0 -11   70.48   10.83
  -2   0 -11   80.71   10.88
  -2   0 -12   11.15    2.49
  -2   0 -12   16.09    2.60
  -2   0 -13  168.52   26.40
  -2   0 -13  175.39   26.41
  -2   0 -14    5.94    1.50
  -2   0 -14    5.64    1.58
  -2   0 -15    0.19    0.98
  -2   0 -15    0.44    1.05
  -2   0 -16   22.31    3.74
  -2   0 -16   23.95    3.78
  -2   0 -17    5.09    1.11
   2  -1 -19    1.76    1.87
  -2   1  19   -0.60    0.81
  -2   1  19    0.58    0.72
  -2   1  19    0.24    0.45
  -2   1  19    0.12    0.64
  -2   1  19    0.38    0.73
  -2   1  18    5.26    1.21
   2  -1 -18    0.31    2.76
  -2   1  18    3.88    1.33
  -2   1  18    3.63    1.21
  -2   1  18    3.88    1.19
  -2   1  18    4.69    1.06
   2  -1 -18    0.55    2.82
  -2   1  18    4.70    1.34
   2  -1 -18    2.85    1.10
   2  -1 -17    1.72    3.33
  -2   1  17    2.58    1.08
   2  -1 -17   -0.25    3.76
   2  -1 -17    2.45    1.17
  -2   1  17    2.39    1.43
  -2   1  17    2.22    1.27
   2  -1 -16   11.61    3.85
  -2   1  16    4.70    1.49
   2  -1 -16    7.21    4.62
  -2   1  16    3.95    1.24
  -2   1  16    6.36    1.67
   2  -1 -16    5.63    1.57
  -2   1  16    5.20    1.71
  -2   1  16    6.25    1.60
   2  -1 -15    2.41    1.48
  -2   1  15    4.11    1.64
   2  -1 -15    2.42    1.46
  -2   1  15    3.23    1.49
   2  -1 -15    8.14    4.72
  -2   1  15    4.12    1.29
  -2   1  15    3.96    1.69
  -2   1  15    4.87    1.53
  -2   1  14    3.29    1.62
  -2   1  14    2.43    1.44
   2  -1 -14    2.77    1.49
  -2   1  14    0.61    1.45
   2  -1 -14    4.87    4.30
  -2   1  14    2.99    1.29
   2  -1 -14    6.01    1.48
  -2   1  14    0.83    1.61
  -2   1  14    2.59    1.50
  -2   1  13    1.10    1.39
  -2   1  13    0.78    1.18
  -2   1  13    3.33    1.35
   2  -1 -13    0.15    1.30
   2  -1 -13    5.86    4.69
  -2   1  13    1.63    1.08
   2  -1 -13    1.66    1.46
   2  -1 -13    0.74    1.18
  -2   1  13    0.67    1.26
  -2   1  12   10.05    2.14
  -2   1  12    8.97    2.07
   2  -1 -12    8.70    2.02
  -2   1  12    7.99    2.10
  -2   1  12    9.58    2.04
   2  -1 -12    9.53    4.60
   2  -1 -12    8.93    1.99
   2  -1 -12   10.90    2.06
  -2   1  12   10.36    2.14
  -2   1  11   25.67    4.40
  -2   1  11   27.10    4.46
   2  -1 -11   25.72    4.33
   2  -1 -11   46.11    6.37
  -2   1  11   26.22    4.47
  -2   1  11   24.34    4.33
  -2   1  11   24.66    4.40
   2  -1 -11   28.99    6.08
   2  -1 -11   27.42    4.31
   2  -1 -11   26.35    4.34
  -2   1  10    4.98    1.36
   2  -1 -10    2.65    1.13
  -2   1  10    4.05    1.31
  -2   1  10    2.11    1.34
   2  -1 -10    4.38    1.16
   2  -1 -10    3.54    3.51
  -2   1  10    4.40    1.39
   2  -1 -10    4.06    1.13
  -2   1  10    4.78    1.35
  -2   1   9    1.83    1.11
   2  -1  -9    1.08    0.85
   2  -1  -9    3.42    1.37
   2  -1  -9    1.15    3.05
  -2   1   9    1.12    1.02
   2  -1  -9    6.20    1.47
  -2   1   9    1.04    1.11
   2  -1  -9    3.05    0.91
   2  -1  -9    1.97    3.35
   2  -1  -9    0.99    0.92
  -2   1   9    1.74    1.11
  -2   1   8  402.84   62.91
   2  -1  -8  431.34   63.08
   2  -1  -8  467.01   62.96
  -2   1   8  414.19   63.04
  -2   1   8  402.78   62.95
   2  -1  -8  425.49   62.84
  -2   1   8  388.79   63.39
   2  -1  -8  351.03   62.97
   2  -1  -8  604.20   63.60
  -2   1   8  450.79   62.95
  -2   1   8  373.69   62.87
   2  -1  -8  460.62   62.97
   2  -1  -8  403.91   63.42
   2  -1  -8  455.15   63.01
   2  -1  -8  383.12   62.82
  -2   1   8  252.03   63.05
   2  -1  -8  428.51   62.85
  -2   1   8  430.73   62.91
  -2   1   8  418.26   62.94
   2  -1  -7 1863.03  243.59
  -2   1   7 1187.42  243.71
  -2   1   7 1606.84  243.66
  -2   1   7 1532.96  243.58
   2  -1  -7 1614.46  243.49
  -2   1   7 1656.12  243.56
   2  -1  -7 1442.14  243.93
  -2   1   7 1474.82  243.97
  -2   1   7 1576.60  243.59
   2  -1  -7 1603.93  243.71
   2  -1  -7 1321.61  243.63
   2  -1  -7 1793.87  243.94
  -2   1   7 1632.52  243.57
   2  -1  -7 1757.58  243.58
  -2   1   7 1497.21  243.53
   2  -1  -7 1746.50  243.60
   2  -1  -7 1550.34  243.48
  -2   1   7 1636.15  243.55
   2  -1  -7 1647.07  243.49
  -2   1   7 1644.03  243.55
  -2   1   6  233.82   37.67
  -2   1   6  284.22   37.83
  -2   1   6  265.51   37.70
  -2   1   6  240.61   38.14
   2  -1  -6  182.68   38.04
   2  -1  -6  244.10   37.89
  -2   1   6  259.18   37.70
   2  -1  -6  255.01   37.69
  -2   1   6  232.67   37.67
   2  -1  -6  264.45   37.73
  -2   1   6  220.94   37.91
   2  -1  -6  245.81   37.68
   2  -1  -6  257.83   37.89
  -2   1   6  247.68   37.68
  -2   1   6  236.26   37.68
  -2   1   5   44.36    5.69
   2  -1  -5   29.16    6.01
  -2   1   5   44.87    5.71
   2  -1  -5   32.74    5.70
   2  -1  -5   21.21    5.55
  -2   1   5   25.15    5.74
   2  -1  -5   14.96    5.47
  -2   1   4   88.99   11.28
  -2   1   4   79.16   11.16
  -2   1   4   74.89   11.06
   2  -1  -4   71.66   11.31
  -2   1   4   66.62   11.50
  -2   1   4   59.40   11.06
   2  -1  -4   59.01   11.35
   2  -1  -4   76.84   11.06
   2  -1  -4   78.32   11.09
   2  -1  -4   82.96   11.31
  -2   1   4   49.42   11.21
  -2   1   3   21.92    3.09
  -2   1   3   19.75    3.00
   2  -1  -3   17.77    3.32
  -2   1   3   15.38    3.65
   2  -1  -3   16.25    2.95
   2  -1  -3   20.36    2.99
   2  -1  -3   17.55    3.44
  -2   1   3   12.81    3.23
  -2   1   2   38.91    5.48
  -2   1   2   36.22    5.42
   2  -1  -2   34.63    5.45
  -2   1   2   33.64    5.88
   2  -1  -2   38.68    5.77
   2  -1  -2   29.89    5.38
   2  -1  -2   35.32    5.39
   2  -1  -1  311.00   40.55
  -2   1   1  279.16   40.35
  -2   1   1  290.07   40.35
   2  -1  -1  256.27   40.33
   2  -1  -1  294.23   40.37
  -2   1   1  241.18   40.59
   2  -1  -1  217.80   40.30
   2  -1  -1  203.85   40.55
   2  -1  -1  296.19   40.31
  -2   1   0  122.42   17.28
   2  -1   0   87.50   17.33
   2  -1   0  116.06   17.30
   2  -1   0  126.57   17.32
  -2   1   0  116.81   17.55
   2  -1   0  105.77   17.27
   2  -1   0  127.85   17.50
   2  -1   1   18.53    2.31
   2  -1   1   12.32    2.22
   2  -1   1   22.29    3.01
  -2   1  -1   17.73    2.47
   2  -1   1   13.65    2.57
   2  -1   1    6.76    2.34
  -2   1  -2   21.39    2.83
   2  -1   2   11.14    2.71
   2  -1   2   22.27    2.82
   2  -1   2   26.25    3.44
   2  -1   2   14.30    2.69
   2  -1   2   29.09    3.15
  -2   1  -2   23.92    2.95
   2  -1   3   67.50   11.37
   2  -1   3   90.46   11.48
   2  -1   3   53.25   11.31
  -2   1  -3  114.80   11.40
   2  -1   3  107.06   11.60
  -2   1  -3   98.46   11.45
   2  -1   4  163.46   26.98
   2  -1   4  158.13   27.17
   2  -1   4  184.77   26.99
   2  -1   4  201.90   27.09
  -2   1  -5   36.61    6.29
   2  -1   5   43.60    6.53
   2  -1   5   39.29    6.32
   2  -1   5   48.23    6.35
  -2   1  -5   39.77    6.29
  -2   1  -6  157.99   12.64
  -2   1  -6  159.07   11.10
  -2   1  -6  134.67   10.88
   2  -1   6  159.11   11.11
   2  -1   6   89.49   10.88
  -2   1  -6   75.62   10.88
  -2   1  -6   78.90   10.87
  -2   1  -6   25.79   10.74
  -2   1  -6   49.19   10.77
  -2   1  -7   24.75    3.16
  -2   1  -7   23.27    4.65
   2  -1   7   17.17    2.94
  -2   1  -7   25.39    2.95
  -2   1  -7   19.05    2.98
  -2   1  -8   49.43    8.63
  -2   1  -8   64.09    7.69
  -2   1  -8   35.82    7.50
  -2   1  -8   56.55    7.61
  -2   1  -9   12.85    2.50
  -2   1  -9   13.84    2.34
  -2   1  -9   12.78    2.40
  -2   1 -10    8.02    1.89
  -2   1 -10   11.57    2.05
  -2   1 -10    9.41    1.99
  -2   1 -11   49.90    8.59
  -2   1 -11   57.45    8.56
  -2   1 -11   55.52    8.60
  -2   1 -12   10.14    2.00
  -2   1 -12    6.28    1.89
  -2   1 -13  557.41   91.62
  -2   1 -13  621.17   91.66
  -2   1 -13  634.40   91.67
  -2   1 -14  122.85   19.77
  -2   1 -14  134.34   19.80
  -2   1 -15    5.84    1.55
  -2   1 -15    6.30    1.60
  -2   1 -16    8.32    1.74
  -2   1 -16    8.25    1.74
  -2   1 -17    4.29    1.19
  -2   1 -17    6.32    1.22
   2  -2 -19    2.12    1.89
  -2   2  19    4.05    0.92
  -2   2  19    4.30    0.89
  -2   2  18   26.74    3.77
  -2   2  18   23.78    3.63
   2  -2 -18    1.83    4.69
  -2   2  18   24.91    3.72
   2  -2 -18    9.60    4.47
  -2   2  17   15.46    2.66
   2  -2 -17   13.64    3.93
  -2   2  17   16.71    2.71
  -2   2  17   17.46    2.57
  -2   2  17   13.88    2.69
  -2   2  17   12.34    2.64
   2  -2 -16   -0.85    3.59
  -2   2  16    0.27    1.33
  -2   2  16    1.17    1.01
  -2   2  16    1.05    1.27
   2  -2 -16   -0.91    4.53
  -2   2  16    1.00    1.11
   2  -2 -16   -0.14    1.16
  -2   2  15    3.48    1.48
  -2   2  15    3.80    1.44
   2  -2 -15    4.03    1.58
   2  -2 -15    8.71    5.34
  -2   2  15    6.55    1.75
  -2   2  14    0.30    1.39
   2  -2 -14    2.44    1.49
  -2   2  14    0.37    1.26
   2  -2 -14    3.32    5.16
  -2   2  14    0.60    0.91
   2  -2 -14    1.37    1.40
  -2   2  14   -0.41    1.40
  -2   2  14    2.14    1.33
   2  -2 -13    0.16    1.20
  -2   2  13    0.73    1.13
  -2   2  13    0.07    1.30
  -2   2  13    0.30    1.35
   2  -2 -13    2.59    5.33
  -2   2  13    1.16    1.01
   2  -2 -13    0.48    1.33
  -2   2  13    0.41    1.38
  -2   2  12    2.72    1.38
   2  -2 -12    0.30    1.12
  -2   2  12    2.71    1.37
   2  -2 -12    2.07    4.38
  -2   2  12    2.16    1.26
  -2   2  12    0.30    1.09
   2  -2 -12    1.20    5.00
   2  -2 -12    0.77    1.25
  -2   2  12    2.17    1.49
  -2   2  11   -0.37    1.09
   2  -2 -11   -0.41    1.06
  -2   2  11    0.69    1.18
   2  -2 -11    0.54    3.98
  -2   2  11   -0.43    1.02
   2  -2 -11   -0.43    1.13
  -2   2  11   -0.09    1.13
   2  -2 -11    0.29    4.37
  -2   2  11    1.03    1.11
  -2   2  10    5.88    1.58
   2  -2 -10    6.03    1.43
  -2   2  10    5.46    1.52
   2  -2 -10   11.23    3.92
  -2   2  10    5.70    1.50
   2  -2 -10   11.39    4.74
   2  -2 -10    5.68    1.52
  -2   2  10    5.93    1.62
  -2   2  10    7.65    1.63
  -2   2   9   18.04    2.88
  -2   2   9   15.21    2.85
   2  -2  -9   16.36    2.76
  -2   2   9   14.92    2.79
  -2   2   9   15.65    2.78
   2  -2  -9   17.25    2.80
  -2   2   9   15.59    2.85
   2  -2  -9   12.86    5.01
   2  -2  -8    4.02    1.32
   2  -2  -8    5.35    3.91
   2  -2  -8    5.70    1.27
  -2   2   8    5.28    1.35
  -2   2   8    6.31    1.40
  -2   2   8    7.14    2.24
   2  -2  -8   10.84    1.44
  -2   2   8    6.30    1.48
   2  -2  -8    7.17    1.75
   2  -2  -8    4.56    1.25
  -2   2   8    5.31    1.46
  -2   2   8    3.92    1.44
   2  -2  -7   69.65    9.24
  -2   2   7   70.48    9.24
   2  -2  -7   36.73    9.08
  -2   2   7   63.40    9.36
  -2   2   7   68.65    9.23
  -2   2   7   60.15    9.23
   2  -2  -7   73.27   10.38
   2  -2  -7   64.10    9.14
  -2   2   7   63.55    9.86
   2  -2  -7   53.31    9.36
  -2   2   7   58.51    9.23
   2  -2  -7   64.30    9.13
   2  -2  -7   66.20    9.17
   2  -2  -7   63.42    9.25
  -2   2   7   57.02    9.18
   2  -2  -7   67.83    9.50
  -2   2   7   65.79    9.24
  -2   2   7   30.14    9.29
  -2   2   6    3.22    1.05
   2  -2  -6    5.63    1.70
  -2   2   6    6.09    1.37
   2  -2  -6    3.02    0.88
  -2   2   6    3.83    1.22
   2  -2  -6    3.47    1.00
   2  -2  -6    2.93    1.48
  -2   2   6    2.87    1.08
   2  -2  -6    6.37    2.55
   2  -2  -6    1.53    1.01
  -2   2   6    3.69    1.05
   2  -2  -6    9.08    1.84
   2  -2  -6    3.33    1.66
  -2   2   6    3.97    1.02
   2  -2  -6    1.59    2.95
   2  -2  -6    2.77    0.98
  -2   2   6    4.23    1.08
  -2   2   6    4.11    1.73
  -2   2   5  161.29   24.78
   2  -2  -5  159.84   24.74
  -2   2   5  196.10   24.91
  -2   2   5  174.65   24.83
  -2   2   5  147.08   24.72
  -2   2   5  140.41   24.71
   2  -2  -5  254.25   25.24
   2  -2  -5  166.00   25.17
  -2   2   5  160.64   24.79
   2  -2  -5  166.71   24.79
  -2   2   5  148.11   24.74
  -2   2   5  162.48   24.78
   2  -2  -5  160.85   24.98
  -2   2   5  153.45   24.77
  -2   2   5  229.04   25.11
   2  -2  -4   16.19    3.14
  -2   2   4   25.84    3.40
  -2   2   4   19.40    3.33
   2  -2  -4   17.05    3.29
  -2   2   4   28.68    3.57
   2  -2  -4   18.90    3.23
   2  -2  -4   26.25    3.89
   2  -2  -4   21.75    3.54
  -2   2   3   37.92    5.82
   2  -2  -3   40.61    5.84
   2  -2  -3   38.77    5.69
   2  -2  -3   39.93    5.77
   2  -2  -3   45.32    6.05
  -2   2   3   19.95    5.81
   2  -2  -2    2.29    0.66
  -2   2   2    4.32    1.10
   2  -2  -2    4.87    1.05
  -2   2   2    5.40    2.04
   2  -2  -2    4.69    0.92
   2  -2  -2    6.62    2.20
   2  -2  -1    0.37    1.06
  -2   2   1    0.88    0.83
   2  -2  -1    0.43    0.71
   2  -2  -1   -0.12    0.74
  -2   2   1   -0.34    1.74
   2  -2  -1    0.48    0.66
   2  -2  -1    1.83    2.02
  -2   2   0   60.68    9.41
   2  -2   0   61.67    9.48
   2  -2   0   59.71    9.46
  -2   2   0   71.19    9.79
   2  -2   0   64.37    9.44
   2  -2   0   43.52    9.70
   2  -2   0   65.64    9.62
  -2   2  -1    3.17    0.75
   2  -2   1    6.69    1.20
  -2   2  -1    5.49    1.64
   2  -2   1    2.33    2.01
   2  -2   1    7.48    1.42
   2  -2   2  682.39  111.04
   2  -2   2  500.44  111.13
   2  -2   2  719.57  111.11
   2  -2   3   28.15    3.17
   2  -2   3   19.51    3.54
   2  -2   3   22.55    3.22
  -2   2  -3   13.14    2.91
  -2   2  -3   32.83    3.23
  -2   2  -4    1.39    0.80
   2  -2   4    2.42    1.06
  -2   2  -4    1.50    0.66
   2  -2   4    1.25    1.12
   2  -2   4    3.94    1.77
  -2   2  -4    1.55    0.61
  -2   2  -4    0.57    0.68
  -2   2  -5   71.86   14.26
  -2   2  -5   99.18   13.60
   2  -2   5   91.76   13.62
   2  -2   5   53.83   13.58
   2  -2   5   73.59   13.65
  -2   2  -5   98.19   13.53
   2  -2   5   88.18   13.60
  -2   2  -5   68.77   13.47
   2  -2   5   84.29   13.48
  -2   2  -5  107.52   13.56
  -2   2  -5  108.82   13.52
  -2   2  -5  110.23   13.64
  -2   2  -6   18.55    2.91
  -2   2  -6   20.12    2.76
  -2   2  -6   16.40    4.33
  -2   2  -6   18.87    2.78
   2  -2   6   20.50    2.95
   2  -2   6   19.53    2.82
   2  -2   6    8.16    2.69
  -2   2  -6   14.05    2.69
  -2   2  -6   19.89    2.78
  -2   2  -6   20.83    2.81
  -2   2  -7   12.48    2.01
  -2   2  -7   10.45    2.12
  -2   2  -7   11.43    1.93
  -2   2  -7   12.97    1.95
  -2   2  -7   12.50    2.00
   2  -2   7    9.35    1.94
  -2   2  -7    8.83    1.87
  -2   2  -8    6.44    1.49
  -2   2  -8    6.21    1.30
  -2   2  -8    4.75    1.21
  -2   2  -8    4.22    1.33
  -2   2  -9    7.78    1.66
  -2   2  -9    4.54    1.40
  -2   2  -9    5.77    1.46
  -2   2 -10   37.49    5.36
  -2   2 -10   33.70    5.28
  -2   2 -10   27.59    5.16
  -2   2 -11   38.33    5.67
  -2   2 -11   31.01    5.54
  -2   2 -11   33.66    5.60
  -2   2 -12   44.08    6.98
  -2   2 -12   40.75    6.91
  -2   2 -12   44.43    6.90
  -2   2 -13   74.87   12.22
  -2   2 -13   81.51   12.23
  -2   2 -14   95.77   16.13
  -2   2 -14  110.36   16.16
  -2   2 -14  108.02   16.16
  -2   2 -15    9.60    2.26
  -2   2 -15   13.46    2.43
  -2   2 -15   15.43    2.45
  -2   2 -16   50.48    8.00
  -2   2 -16   51.35    8.00
  -2   2 -17    3.48    1.07
  -2   2 -17    3.52    1.05
  -2   2 -18    1.75    0.59
  -2   3  18   11.93    1.52
  -2   3  18   10.30    1.45
  -2   3  18   10.15    1.43
   2  -3 -18    3.88    2.87
  -2   3  18    4.06    1.24
  -2   3  17    8.94    1.50
  -2   3  17    3.31    1.07
   2  -3 -17    4.65    3.95
  -2   3  17    7.62    1.42
  -2   3  16   24.83    4.01
  -2   3  16   22.40    3.80
  -2   3  16   25.82    3.95
   2  -3 -15    2.00    3.74
  -2   3  15    2.22    1.69
  -2   3  15    2.59    1.17
   2  -3 -15    4.90    5.33
  -2   3  15    4.39    1.58
  -2   3  15    5.19    1.50
  -2   3  14    8.82    2.20
   2  -3 -14   12.86    4.36
  -2   3  14   12.89    2.41
  -2   3  14    9.62    2.07
   2  -3 -14    9.34    6.07
  -2   3  14   11.25    2.34
  -2   3  14    8.72    2.31
   2  -3 -14    9.33    2.32
  -2   3  13    3.09    1.43
   2  -3 -13    4.63    3.90
  -2   3  13    2.83    1.73
   2  -3 -13    4.86    6.22
   2  -3 -13    0.84    1.54
  -2   3  13    0.30    1.45
  -2   3  13    2.86    1.33
  -2   3  12    3.13    1.68
  -2   3  12    1.24    1.33
  -2   3  12    5.09    1.10
  -2   3  12    2.23    1.30
  -2   3  12    1.50    1.50
   2  -3 -12    1.59    1.52
  -2   3  11    5.43    1.69
   2  -3 -11    4.01    1.50
  -2   3  11    4.89    1.58
  -2   3  11    5.53    1.39
   2  -3 -11    6.74    1.78
  -2   3  11    4.82    1.71
   2  -3 -11    7.78    5.45
   2  -3 -10   35.82    6.33
  -2   3  10   40.76    6.37
   2  -3 -10   41.30    8.80
  -2   3  10   39.79    6.33
   2  -3 -10   34.77    6.41
  -2   3  10   41.45    6.48
   2  -3 -10   51.07    7.10
  -2   3  10   43.79    6.44
  -2   3   9    4.34    1.42
   2  -3  -9    3.80    1.30
  -2   3   9    5.62    1.37
   2  -3  -9    3.11    1.35
  -2   3   9    5.00    1.25
  -2   3   9    4.35    1.44
   2  -3  -9    8.07    4.52
  -2   3   8    2.70    1.21
  -2   3   8    1.18    1.20
  -2   3   8    1.63    1.12
   2  -3  -8    2.51    1.02
  -2   3   8    2.98    1.08
   2  -3  -8    3.36    3.57
  -2   3   8    2.60    1.00
  -2   3   8    4.37    1.24
   2  -3  -8    2.33    1.15
  -2   3   7   77.61   11.26
  -2   3   7   76.47   11.29
  -2   3   7   78.91   11.25
   2  -3  -7   63.28   11.19
  -2   3   7   71.38   11.22
  -2   3   7   75.81   11.25
  -2   3   7   65.62   11.28
  -2   3   7   74.55   11.22
   2  -3  -7   62.40   11.45
   2  -3  -7   68.73   11.24
   2  -3  -7   72.63   11.27
  -2   3   6    0.38    0.83
  -2   3   6   -0.05    0.87
  -2   3   6   -0.05    0.87
   2  -3  -6    1.02    0.63
  -2   3   6    1.40    0.93
  -2   3   6    1.56    0.87
   2  -3  -6    3.51    2.89
  -2   3   6    0.62    0.77
   2  -3  -6    0.29    0.79
  -2   3   6    0.46    0.86
  -2   3   6    0.70    0.85
   2  -3  -6    1.58    1.23
   2  -3  -6    2.64    1.43
   2  -3  -6    1.37    0.87
  -2   3   6   -0.24    1.21
  -2   3   5    2.79    1.13
   2  -3  -5    1.96    1.84
  -2   3   5    4.55    1.07
  -2   3   5    0.61    1.12
   2  -3  -5    7.02    2.63
  -2   3   5    2.76    1.04
   2  -3  -5    3.70    1.07
   2  -3  -5    2.69    1.64
  -2   3   5    3.11    1.08
   2  -3  -5    3.78    3.59
   2  -3  -5    4.67    1.49
  -2   3   5    2.75    1.13
   2  -3  -5    3.09    1.55
   2  -3  -5    2.06    1.95
  -2   3   5    3.31    1.45
  -2   3   4    8.37    1.78
  -2   3   4    9.92    1.79
   2  -3  -4    9.02    2.07
   2  -3  -4    8.60    2.39
   2  -3  -4    9.50    3.68
  -2   3   4    9.67    1.79
  -2   3   4    8.82    1.94
  -2   3   4    7.36    2.15
   2  -3  -4    7.62    1.85
  -2   3   4    9.44    1.77
   2  -3  -4   17.94    3.12
   2  -3  -4    8.17    1.82
   2  -3  -4    7.93    2.44
  -2   3   4    8.71    1.95
   2  -3  -3    1.43    1.17
  -2   3   3    1.51    1.40
   2  -3  -3    1.73    1.64
   2  -3  -3    2.29    1.62
  -2   3   3    2.26    0.84
  -2   3   3    2.19    1.06
   2  -3  -3    2.27    0.95
  -2   3   3    1.40    0.70
  -2   3   3    1.43    0.76
   2  -3  -3    1.80    0.84
   2  -3  -3    0.64    1.61
  -2   3   3    1.52    0.79
   2  -3  -3    5.74    3.29
  -2   3   3    2.20    0.86
  -2   3   3   -0.19    0.79
  -2   3   2   31.56    4.98
  -2   3   2   34.22    4.86
   2  -3  -2   29.12    5.20
   2  -3  -2   30.67    4.95
   2  -3  -2   34.54    4.93
  -2   3   2   31.75    4.90
   2  -3  -2   15.95    5.09
  -2   3   2   28.85    5.26
  -2   3   2   31.15    4.87
  -2   3   1   97.35   15.92
  -2   3   1  108.61   15.19
   2  -3  -1   91.53   15.14
  -2   3   1   91.00   15.05
   2  -3  -1   85.58   15.31
   2  -3  -1  110.98   15.14
   2  -3  -1  113.27   15.32
   2  -3   0   33.50    5.73
   2  -3   0   44.76    5.94
   2  -3   0   42.25    5.72
  -2   3   0   39.62    6.10
   2  -3   1   96.61   14.58
  -2   3  -1  104.94   14.80
   2  -3   1   65.63   14.66
   2  -3   1  112.50   14.73
  -2   3  -1  104.38   14.88
  -2   3  -2  415.80   59.62
   2  -3   2  579.39   59.25
  -2   3  -2  262.29   58.90
   2  -3   2  426.68   59.07
  -2   3  -2  432.44   59.14
   2  -3   2  406.90   59.15
  -2   3  -2  510.21   58.98
  -2   3  -2  464.94   59.34
  -2   3  -3  499.30   76.54
  -2   3  -3  671.00   76.01
   2  -3   3  570.31   76.04
  -2   3  -3  697.83   75.94
   2  -3   3  593.55   76.11
   2  -3   3  524.70   76.05
  -2   3  -3  643.23   75.94
  -2   3  -3  315.44   75.82
  -2   3  -3  575.87   76.27
  -2   3  -3  664.62   75.93
  -2   3  -4  104.18   13.70
  -2   3  -4  102.52   13.64
   2  -3   4   72.93   13.63
  -2   3  -4   84.95   13.53
   2  -3   4   86.62   13.63
   2  -3   4   79.99   13.67
  -2   3  -4   69.44   14.36
  -2   3  -4   90.08   13.53
   2  -3   4   96.88   13.64
  -2   3  -4   88.58   13.53
  -2   3  -4   85.83   13.54
  -2   3  -5   22.55    5.42
  -2   3  -5   39.36    4.30
   2  -3   5   15.55    4.13
  -2   3  -5   51.81    4.16
  -2   3  -5   22.28    4.05
  -2   3  -5   19.83    4.02
  -2   3  -5   21.10    4.13
   2  -3   5   16.16    4.12
  -2   3  -5   22.91    4.05
   2  -3   5   57.03    4.41
  -2   3  -5   23.86    4.09
  -2   3  -6   23.31    4.36
  -2   3  -6   24.83    2.85
  -2   3  -6   28.37    2.92
  -2   3  -6   27.63    2.84
  -2   3  -7   12.17    1.95
  -2   3  -7    9.31    1.93
  -2   3  -7    9.64    1.95
  -2   3  -7   11.90    2.02
  -2   3  -8   40.76    5.49
  -2   3  -8   30.22    5.24
  -2   3  -8   30.02    5.29
  -2   3  -8   34.86    5.31
  -2   3  -9    4.22    1.56
  -2   3  -9    2.32    1.11
  -2   3  -9    3.09    1.21
  -2   3  -9    2.56    1.18
  -2   3 -10    0.61    1.64
  -2   3 -10    1.23    1.16
  -2   3 -10    0.38    1.22
  -2   3 -11    6.50    2.03
  -2   3 -11    6.77    1.76
  -2   3 -11    6.09    1.70
  -2   3 -12    4.28    1.83
  -2   3 -12    3.07    1.56
  -2   3 -12    3.28    1.64
  -2   3 -13    3.64    1.64
  -2   3 -13    3.19    1.72
  -2   3 -13    2.51    1.57
  -2   3 -14   10.03    2.15
  -2   3 -14    8.44    2.07
  -2   3 -15    2.81    1.31
  -2   3 -15    2.99    1.23
  -2   3 -15    0.50    1.28
  -2   3 -16   17.92    2.77
  -2   3 -16   21.08    2.78
  -2   3 -17   20.99    3.56
  -2   3 -17   22.68    3.55
  -2   3 -18    4.88    0.94
   2  -4 -17    2.71    2.29
  -2   4  17    4.93    1.14
   2  -4 -17    2.53    3.52
  -2   4  17    3.41    0.87
  -2   4  17    4.05    1.04
   2  -4 -16    1.96    3.32
  -2   4  16   10.40    2.07
  -2   4  16    8.79    1.76
   2  -4 -16    5.14    4.46
  -2   4  16   15.17    1.97
  -2   4  16   10.97    2.01
  -2   4  15    3.71    1.52
   2  -4 -15   -3.73    3.16
  -2   4  15    1.95    0.90
   2  -4 -15    0.93    4.96
  -2   4  15    1.41    1.35
  -2   4  14    6.21    1.97
   2  -4 -14    5.05    3.93
  -2   4  14    5.61    1.43
  -2   4  14    6.00    1.81
   2  -4 -13    2.33    3.60
  -2   4  13    0.58    1.06
  -2   4  13    1.53    1.53
  -2   4  13    0.08    1.65
   2  -4 -12   24.01    5.68
  -2   4  12   22.94    4.06
  -2   4  12   26.13    4.25
  -2   4  11    0.15    1.48
   2  -4 -11    2.30    3.32
   2  -4 -11    2.57    2.84
  -2   4  11    0.49    1.18
   2  -4 -11    4.70    5.55
  -2   4  11    1.16    1.43
  -2   4  10   42.11    7.17
   2  -4 -10   68.82    9.83
  -2   4  10   46.95    7.13
  -2   4  10   45.40    7.25
   2  -4 -10   29.70    9.59
  -2   4  10   42.62    7.27
   2  -4 -10   54.60    8.20
  -2   4   9   37.48    6.31
  -2   4   9   40.59    6.28
  -2   4   9   38.47    6.38
  -2   4   9   37.81    6.40
  -2   4   8   15.25    2.94
  -2   4   8   17.34    2.91
  -2   4   8   16.65    3.02
   2  -4  -8   17.19    3.21
   2  -4  -7    5.37    4.69
  -2   4   7    0.87    1.02
   2  -4  -7    8.53    3.84
  -2   4   7    1.77    0.97
  -2   4   7    3.15    1.20
   2  -4  -7    1.30    1.65
  -2   4   6  136.79   21.51
  -2   4   6  142.44   21.49
   2  -4  -6  132.98   21.50
   2  -4  -6  172.57   22.81
  -2   4   6  129.73   21.50
  -2   4   6  140.63   21.50
   2  -4  -6  134.06   21.55
  -2   4   5    1.75    1.48
  -2   4   5    2.14    1.08
  -2   4   5    2.68    0.97
   2  -4  -5    3.08    1.31
   2  -4  -5    5.28    2.74
  -2   4   5    2.24    0.90
  -2   4   5    2.27    0.96
  -2   4   5    2.44    1.03
   2  -4  -5    4.09    3.90
   2  -4  -5    3.62    1.68
  -2   4   4    5.16    1.73
  -2   4   4    5.66    1.27
   2  -4  -4    1.55    1.16
  -2   4   4    5.18    1.08
   2  -4  -4    4.42    1.26
  -2   4   4    3.97    1.16
   2  -4  -4    6.60    1.55
   2  -4  -4    6.42    3.76
   2  -4  -4   10.32    2.86
  -2   4   4    3.25    1.08
  -2   4   4    4.44    1.16
  -2   4   4    2.49    1.03
   2  -4  -4    2.94    1.96
   2  -4  -4    5.41    1.77
  -2   4   3   26.25    4.14
  -2   4   3   18.24    3.75
   2  -4  -3   23.62    3.75
   2  -4  -3   36.35    3.89
   2  -4  -3   39.83    4.10
   2  -4  -3   61.24    4.97
   2  -4  -3   25.06    3.75
  -2   4   3   31.53    3.77
   2  -4  -3   21.12    3.96
  -2   4   3   19.01    3.61
  -2   4   3   33.05    3.74
   2  -4  -3   21.14    4.17
   2  -4  -3   33.69    5.46
   2  -4  -3    0.07    3.56
   2  -4  -3   35.81    3.98
  -2   4   3   26.67    3.61
   2  -4  -3   29.10    4.02
  -2   4   2   23.28    3.41
   2  -4  -2   19.87    3.17
  -2   4   2   19.48    3.02
   2  -4  -2   19.32    3.55
   2  -4  -2   23.44    3.07
   2  -4  -2   14.48    2.87
   2  -4  -2   21.07    2.96
   2  -4  -2   18.55    3.23
  -2   4   2   15.99    2.79
  -2   4   2   24.27    2.90
   2  -4  -2   26.78    4.56
  -2   4   2   20.28    2.78
   2  -4  -1    2.00    1.95
   2  -4  -1    1.63    1.91
  -2   4   1    0.54    0.55
  -2   4   1    0.07    0.90
  -2   4   1    0.62    0.72
   2  -4  -1    0.35    0.92
   2  -4  -1    0.92    0.79
   2  -4  -1    1.47    1.30
  -2   4   1    0.60    0.57
   2  -4  -1    4.65    1.11
   2  -4  -1    2.26    2.79
  -2   4   1   -0.14    1.35
   2  -4   0   79.39   10.40
   2  -4   0   41.75   10.04
  -2   4   0   80.82   10.03
   2  -4   0   70.37   10.13
   2  -4   0   51.94   10.15
   2  -4   0   69.75   10.10
  -2   4   0   61.23   10.00
   2  -4   0   72.21   10.27
   2  -4   0   67.03   10.38
  -2   4   0   66.33    9.99
  -2   4  -1    5.26    3.36
   2  -4   1    3.22    1.87
  -2   4  -1    0.78    0.61
  -2   4  -1    2.59    0.81
   2  -4   1    1.86    1.75
  -2   4  -1    2.13    0.74
   2  -4   1    0.85    0.90
   2  -4   1    1.43    0.82
   2  -4   1    2.20    1.19
  -2   4  -1    0.20    0.51
   2  -4   1    0.76    1.02
   2  -4   1    0.61    0.99
  -2   4  -1    1.28    1.45
   2  -4   1    2.52    1.48
  -2   4  -2    7.06    2.26
  -2   4  -2   12.74    3.87
  -2   4  -2   12.30    1.88
  -2   4  -2   12.29    2.21
   2  -4   2   12.12    2.54
   2  -4   2   10.88    2.44
  -2   4  -2    9.43    1.69
  -2   4  -2    9.06    1.65
   2  -4   2    5.85    1.83
  -2   4  -2    7.92    1.96
   2  -4   2    9.01    1.92
   2  -4   2    9.07    1.97
  -2   4  -2    7.46    1.61
  -2   4  -3  350.05   27.61
  -2   4  -3  278.84   28.28
  -2   4  -3  326.22   27.29
   2  -4   3  176.94   27.23
   2  -4   3  249.96   27.46
  -2   4  -3  315.78   27.19
   2  -4   3  214.29   27.22
  -2   4  -3  197.52   27.51
   2  -4   3  255.85   27.45
  -2   4  -3  284.99   27.18
   2  -4   3  230.46   27.18
  -2   4  -3  143.25   27.05
   2  -4   3   39.77   27.02
  -2   4  -4    3.16    2.89
  -2   4  -4    0.75    1.37
  -2   4  -4    1.56    1.15
   2  -4   4    5.38    1.09
  -2   4  -4    1.08    0.83
   2  -4   4    2.25    1.61
   2  -4   4    1.10    1.02
  -2   4  -4    2.46    0.80
   2  -4   4    2.91    1.36
  -2   4  -4    3.00    0.76
  -2   4  -5   16.61    4.63
  -2   4  -5    5.99    2.94
  -2   4  -5   12.15    2.63
   2  -4   5    5.80    2.73
  -2   4  -5    8.83    2.64
  -2   4  -5   13.80    2.64
  -2   4  -6   48.34    5.97
  -2   4  -6   42.49    5.78
   2  -4   6   30.27    5.80
  -2   4  -6   37.67    5.77
  -2   4  -6   27.36    5.71
  -2   4  -6   37.46    5.81
  -2   4  -6   41.47    5.80
  -2   4  -7   24.91    3.89
  -2   4  -7   20.33    4.06
  -2   4  -7   25.40    3.89
  -2   4  -7   23.87    3.91
  -2   4  -7   22.66    3.86
  -2   4  -8    5.66    1.36
  -2   4  -8    3.95    1.38
  -2   4  -9   15.46    2.50
  -2   4  -9   10.85    2.42
  -2   4 -10   53.03    8.03
  -2   4 -10   51.38    8.05
  -2   4 -10   46.06    8.17
  -2   4 -11    6.03    2.43
  -2   4 -11    8.25    1.95
  -2   4 -12   41.45    7.39
  -2   4 -12   47.88    7.27
  -2   4 -13    3.32    2.04
   2  -4  13    6.06    1.47
  -2   4 -13    5.78    1.78
  -2   4 -14    5.39    1.69
   2  -4  14    4.23    1.16
  -2   4 -14    2.03    1.38
  -2   4 -15    6.82    1.90
  -2   4 -15    9.01    1.86
  -2   4 -16    2.90    1.31
   2  -4  16    6.28    1.42
   2  -4  16    2.73    1.19
  -2   4 -16    5.68    1.30
  -2   4 -16    6.42    1.30
  -2   4 -17    0.33    0.77
  -2   4 -17    1.16    0.72
   2  -5 -17    1.44    2.07
   2  -5 -16    2.24    1.98
  -2   5  16    0.32    0.62
   2  -5 -15   -0.30    2.48
  -2   5  15    0.54    0.90
  -2   5  15    0.61    1.05
   2  -5 -14    0.18    2.93
  -2   5  14    2.42    1.36
  -2   5  14    2.49    0.89
   2  -5 -14    5.81    5.15
  -2   5  14    3.72    1.18
  -2   5  14    2.02    1.35
   2  -5 -13    0.61    3.12
  -2   5  13    5.17    1.82
  -2   5  13    5.93    1.76
  -2   5  13    5.71    1.30
  -2   5  13    4.29    1.48
   2  -5 -12    5.66    3.54
  -2   5  12    1.51    1.70
  -2   5  12    0.86    1.70
  -2   5  12    1.38    1.04
   2  -5 -12    1.78    5.51
  -2   5  12    0.19    1.26
   2  -5 -12    0.77    2.83
   2  -5 -11    5.06    3.49
  -2   5  11    2.09    1.21
  -2   5  11    5.16    1.87
   2  -5 -11    2.48    5.62
  -2   5  11    1.57    1.43
   2  -5 -11   -3.26    3.53
   2  -5 -10    5.56    3.12
  -2   5  10    1.76    1.73
  -2   5  10    2.10    1.29
   2  -5 -10    5.25    5.44
  -2   5  10    2.11    1.46
   2  -5 -10    5.72    3.64
   2  -5  -9  128.81   14.08
  -2   5   9  114.87   13.24
  -2   5   9  117.04   13.13
   2  -5  -9   86.62   15.16
   2  -5  -9  152.88   15.52
   2  -5  -9  130.72   14.35
   2  -5  -8   86.58    9.59
  -2   5   8   61.77    8.80
  -2   5   8   65.01    8.69
   2  -5  -8   65.71   11.05
   2  -5  -7    5.71    2.68
   2  -5  -7    1.99    2.05
  -2   5   7    4.99    1.72
  -2   5   7    4.37    1.36
   2  -5  -7    4.44    5.35
   2  -5  -7    8.21    4.47
  -2   5   7    3.06    1.33
  -2   5   7    1.93    0.90
   2  -5  -6   33.61    4.97
  -2   5   6   38.01    4.89
   2  -5  -6   42.30    7.57
   2  -5  -6   34.89    5.20
  -2   5   6   22.66    4.81
  -2   5   6   24.78    4.73
   2  -5  -5    8.93    1.77
   2  -5  -5    7.01    2.16
  -2   5   5    4.73    1.34
   2  -5  -5    6.75    1.77
   2  -5  -5    8.02    3.37
  -2   5   5    3.61    1.33
   2  -5  -5    7.11    4.21
  -2   5   5    3.20    1.06
  -2   5   4   31.56    3.94
   2  -5  -4   28.57    4.10
   2  -5  -4   30.04    4.10
   2  -5  -4   30.33    4.28
   2  -5  -4   34.25    6.00
   2  -5  -4   32.58    4.34
  -2   5   4   23.77    3.79
   2  -5  -3    3.08    1.80
   2  -5  -3    0.69    3.42
   2  -5  -3    3.29    1.48
  -2   5   3    2.31    1.03
   2  -5  -3    1.45    1.29
   2  -5  -3    2.18    1.61
  -2   5   3    0.57    0.96
  -2   5   3    0.78    0.72
  -2   5   2    1.28    0.65
  -2   5   2    0.40    0.84
   2  -5  -2    1.57    1.33
   2  -5  -2    2.13    1.74
  -2   5   2   -0.05    0.90
  -2   5   1    1.77    0.94
   2  -5  -1    2.02    1.43
   2  -5  -1    3.42    1.86
   2  -5  -1    4.39    2.96
  -2   5   1    1.63    0.72
   2  -5  -1    3.10    2.19
  -2   5   0   30.94    5.23
   2  -5   0   37.21    5.82
   2  -5   0   33.35    5.84
   2  -5   0   35.72    5.48
   2  -5   0   35.71    5.59
  -2   5   0   31.68    5.16
   2  -5   0   33.56    5.47
  -2   5  -1   22.34    2.71
   2  -5   1   27.66    3.50
  -2   5  -1   24.10    2.71
   2  -5   1   25.30    3.07
   2  -5   1   16.53    2.91
   2  -5   1   23.56    3.53
   2  -5   1   25.34    3.13
  -2   5  -1   26.77    2.66
  -2   5  -2    2.20    1.01
   2  -5   2    5.92    1.97
  -2   5  -2    2.58    0.91
   2  -5   2    3.47    2.03
   2  -5   2    2.13    1.70
  -2   5  -2    1.48    0.69
  -2   5  -2    2.01    0.85
  -2   5  -3   23.23    3.33
   2  -5   3   21.42    3.45
   2  -5   3   24.40    3.76
  -2   5  -3   24.52    3.23
   2  -5   3   21.36    3.40
   2  -5   3   27.57    3.86
  -2   5  -3   24.28    3.20
  -2   5  -3   11.06    3.05
  -2   5  -4   29.20    4.15
   2  -5   4   26.80    4.38
  -2   5  -4   31.54    4.03
   2  -5   4   27.83    4.17
   2  -5   4   22.85    4.13
   2  -5   4   31.45    4.48
  -2   5  -4   15.38    3.86
  -2   5  -4   29.55    3.98
   2  -5   5    9.70    2.45
   2  -5   5   10.33    2.35
  -2   5  -5   11.92    2.31
  -2   5  -5    9.95    2.07
  -2   5  -5   16.17    2.04
  -2   5  -5    9.40    2.04
   2  -5   5    8.56    2.50
   2  -5   6    5.53    1.58
  -2   5  -6    4.67    1.66
  -2   5  -6    4.50    1.24
  -2   5  -6    3.94    1.31
  -2   5  -7    5.64    1.90
  -2   5  -7    3.77    1.38
   2  -5   7    5.93    1.62
  -2   5  -7    5.73    1.34
   2  -5   7    3.78    1.51
  -2   5  -8   20.44    3.36
   2  -5   8   13.92    2.92
   2  -5   8   14.84    3.28
  -2   5  -8   16.09    2.87
  -2   5  -8   17.24    2.96
  -2   5  -9   25.43    3.98
  -2   5  -9   24.65    4.30
  -2   5  -9   23.59    4.01
   2  -5   9   20.09    4.09
   2  -5   9   23.71    4.22
  -2   5 -10    0.48    1.16
   2  -5  10    1.44    1.32
  -2   5 -10    2.34    1.44
   2  -5  11    4.93    1.54
  -2   5 -11    3.89    1.59
  -2   5 -12   61.89   10.28
  -2   5 -12   65.53   10.07
  -2   5 -13   24.21    3.93
   2  -5  13   16.61    3.56
   2  -5  13   19.97    3.57
  -2   5 -13   25.26    3.68
   2  -5  13   21.35    3.66
   2  -5  14    1.52    0.92
  -2   5 -14    0.76    1.62
  -2   5 -14   -0.53    1.17
  -2   5 -14    0.06    1.19
  -2   5 -15   11.27    2.53
   2  -5  15   10.80    2.53
  -2   5 -15   17.25    2.48
  -2   5 -16    9.97    2.46
   2  -5  16   18.34    2.58
   2  -5  16   14.37    2.48
  -2   5 -16   14.23    2.41
  -2   5 -17    3.73    0.83
  -2   6  15    5.18    0.95
   2  -6 -15    4.15    3.15
  -2   6  15    3.46    0.88
   2  -6 -14    0.12    1.85
   2  -6 -14    0.94    3.89
  -2   6  14    0.14    0.88
  -2   6  14    1.90    1.02
   2  -6 -13    1.02    2.45
  -2   6  13    2.90    1.26
  -2   6  13    3.06    0.82
   2  -6 -13    2.25    4.43
  -2   6  13    0.64    1.10
   2  -6 -12    0.34    2.65
  -2   6  12    4.42    1.14
   2  -6 -12    3.77    5.25
  -2   6  12    5.43    1.45
   2  -6 -12    2.70    2.87
   2  -6 -11    1.28    2.68
  -2   6  11   10.61    1.65
   2  -6 -11    3.39    5.34
  -2   6  11    4.55    1.77
   2  -6 -11   12.45    3.92
   2  -6 -10    0.38    2.69
  -2   6  10    5.37    1.40
   2  -6 -10    7.26    5.34
  -2   6  10    4.28    1.55
   2  -6 -10    3.78    3.87
   2  -6  -9    0.74    2.39
   2  -6  -9   -5.26    4.01
  -2   6   9    0.32    1.12
   2  -6  -9   -0.34    4.84
  -2   6   9    1.27    1.38
  -2   6   8    0.66    1.15
   2  -6  -8    2.92    4.81
  -2   6   8   -0.07    1.31
   2  -6  -8    3.08    4.34
  -2   6   7    6.11    1.47
   2  -6  -7    3.27    3.99
   2  -6  -7    3.65    1.62
  -2   6   7    1.33    1.49
  -2   6   6    3.21    1.40
   2  -6  -6    5.48    4.16
  -2   6   6    9.29    1.72
   2  -6  -6    4.06    1.92
   2  -6  -6    7.70    5.52
  -2   6   6    3.39    1.06
   2  -6  -5    8.48    2.21
  -2   6   5    8.46    1.71
   2  -6  -5    7.27    1.93
   2  -6  -5    6.78    2.81
   2  -6  -5    7.92    3.85
  -2   6   5   10.01    1.90
   2  -6  -5    7.81    5.09
  -2   6   5    4.24    1.30
   2  -6  -4   42.10    5.11
  -2   6   4   15.13    4.60
  -2   6   4   42.67    4.81
   2  -6  -4   46.06    5.03
  -2   6   4   20.34    4.66
   2  -6  -4   35.83    6.96
   2  -6  -4   37.46    5.26
  -2   6   4   29.98    4.59
  -2   6   3    3.12    1.33
  -2   6   3    0.95    0.74
  -2   6   3    0.95    1.08
  -2   6   3    1.57    1.05
   2  -6  -3    4.19    1.69
   2  -6  -3    0.59    1.56
   2  -6  -3   -1.27    3.61
   2  -6  -3    0.36    1.89
  -2   6   3    0.65    1.20
   2  -6  -3    3.61    2.38
   2  -6  -3    1.10    1.77
  -2   6   2    1.52    1.15
  -2   6   2    0.90    1.00
   2  -6  -2   -1.08    1.81
  -2   6   2    1.42    1.06
   2  -6  -2    0.80    1.56
   2  -6  -2    0.97    1.95
   2  -6  -2    0.92    3.27
  -2   6   2    0.27    0.71
   2  -6  -1    9.56    2.06
  -2   6   1    7.28    1.56
  -2   6   1    2.16    1.29
   2  -6  -1    7.26    1.48
  -2   6   1    6.44    1.49
   2  -6  -1    8.46    2.03
   2  -6  -1    5.77    2.35
  -2   6   1    4.49    1.19
  -2   6   0   39.75    7.30
   2  -6   0   53.25    7.59
   2  -6   0   53.70    7.75
   2  -6   0   47.66    7.55
   2  -6   1  161.37   21.83
  -2   6  -1  155.22   21.56
   2  -6   1  144.37   21.71
  -2   6  -1  113.93   21.57
  -2   6  -2   31.00    4.89
   2  -6   2   32.24    5.18
   2  -6   2   25.16    5.14
  -2   6  -2   30.81    4.82
  -2   6  -3   31.02    4.88
  -2   6  -3   26.86    4.78
  -2   6  -3   29.99    4.82
   2  -6   3   31.59    5.10
   2  -6   3   27.89    5.14
   2  -6   3   33.74    5.38
  -2   6  -3   32.26    4.76
   2  -6   3   24.47    5.03
   2  -6   4   54.52    8.66
  -2   6  -4   55.38    8.49
   2  -6   4   57.28    8.70
   2  -6   4   60.57    8.81
   2  -6   4   68.21    8.99
  -2   6  -4   55.91    8.58
  -2   6  -4   59.08    8.48
   2  -6   4   34.98    8.51
  -2   6  -5   64.13   10.76
   2  -6   5   65.31   10.76
  -2   6  -5   64.65   10.66
   2  -6   5   66.22   10.82
   2  -6   5   67.52   10.92
   2  -6   5   71.70   11.03
  -2   6  -5   79.03   10.69
   2  -6   6   29.69    6.07
   2  -6   6   37.70    6.19
   2  -6   6   38.07    6.33
   2  -6   6   41.81    6.49
  -2   6  -6   40.06    6.18
  -2   6  -6   42.49    5.96
  -2   6  -6   33.42    5.97
  -2   6  -7    3.70    1.82
   2  -6   7    0.71    1.54
   2  -6   7    0.77    1.80
   2  -6   7    1.63    2.06
   2  -6   7    0.15    1.49
  -2   6  -7    0.90    1.10
  -2   6  -8    1.10    1.86
   2  -6   8    0.08    1.38
   2  -6   8   -0.32    1.66
   2  -6   8    1.19    1.86
   2  -6   8    1.00    1.31
  -2   6  -8    0.82    1.08
   2  -6   9    1.17    1.26
  -2   6  -9    1.38    1.23
   2  -6   9    3.62    1.62
   2  -6   9    2.92    1.72
  -2   6  -9    3.60    2.01
  -2   6 -10    8.56    2.43
   2  -6  10    5.06    1.82
  -2   6 -10    6.69    1.62
   2  -6  11   30.30    5.51
  -2   6 -11   34.52    5.75
  -2   6 -11   34.29    5.38
   2  -6  11   33.59    5.55
   2  -6  12    9.02    2.18
   2  -6  12   12.01    2.34
   2  -6  12   11.15    2.29
  -2   6 -12   11.06    2.16
   2  -6  13   48.01    8.58
   2  -6  13   57.14    8.59
   2  -6  13   54.30    8.68
  -2   6 -13   58.80    8.58
  -2   6 -14   -0.76    1.48
   2  -6  14    0.80    0.93
   2  -6  14    0.24    0.84
   2  -6  14    3.53    1.11
  -2   6 -14    4.62    1.15
  -2   6 -15    1.58    1.68
   2  -6  15    5.22    1.86
   2  -6  15    4.79    1.82
  -2   6 -16    4.04    1.03
   2  -6  16    4.35    1.15
  -2   7  14    1.59    0.73
  -2   7  13    9.32    1.55
  -2   7  13    5.61    1.50
  -2   7  12    3.60    1.33
  -2   7  12    2.83    1.06
   2  -7 -12   -0.23    3.54
  -2   7  12    0.69    0.99
   2  -7 -12    1.85    2.31
  -2   7  11    0.71    1.35
  -2   7  11    2.63    1.20
  -2   7  11    0.79    0.74
   2  -7 -11    5.73    4.16
  -2   7  11    0.79    1.12
   2  -7 -11    0.37    2.92
  -2   7  10    3.75    1.32
  -2   7  10    2.56    1.00
   2  -7 -10    3.10    4.32
  -2   7  10    4.38    1.66
  -2   7  10    0.79    1.28
   2  -7 -10    0.22    3.60
  -2   7   9   14.60    2.40
   2  -7  -9    3.56    2.47
  -2   7   9    7.85    1.93
  -2   7   9   14.12    1.83
   2  -7  -9    9.42    4.63
  -2   7   9    2.72    1.88
   2  -7  -9   10.56    4.38
  -2   7   8    2.94    1.77
   2  -7  -8    3.44    2.39
  -2   7   8    1.37    1.29
  -2   7   8    2.84    1.15
   2  -7  -8    1.48    4.13
  -2   7   8   -0.59    1.38
   2  -7  -8    2.57    4.38
  -2   7   7    1.60    1.70
  -2   7   7    0.73    1.27
  -2   7   7    0.26    1.10
  -2   7   7   -0.07    1.41
   2  -7  -7    0.53    4.52
  -2   7   6    6.16    1.87
  -2   7   6    2.70    1.36
  -2   7   6    5.00    1.39
   2  -7  -6    2.80    1.81
   2  -7  -6    7.34    4.95
  -2   7   6    0.07    1.47
  -2   7   5    3.32    1.78
  -2   7   5    3.09    1.37
  -2   7   5    5.82    1.43
   2  -7  -5    5.47    1.66
  -2   7   5    5.25    1.46
   2  -7  -5    4.69    2.17
  -2   7   5    1.17    1.51
  -2   7   4    1.90    1.52
  -2   7   4    0.49    1.15
  -2   7   4    1.14    1.25
   2  -7  -4    0.67    1.57
  -2   7   4   -0.21    1.11
   2  -7  -4   -1.78    2.08
  -2   7   4   -0.58    0.66
  -2   7   3   22.95    3.43
  -2   7   3    8.67    3.07
  -2   7   3   26.32    3.30
   2  -7  -3   30.51    3.69
  -2   7   3   14.87    3.13
   2  -7  -3   20.04    3.78
  -2   7   3   19.64    3.01
  -2   7   2    2.76    1.35
  -2   7   2    7.32    1.58
   2  -7  -2    7.69    2.22
   2  -7  -2    5.55    2.45
  -2   7   2    4.47    1.65
  -2   7   2    4.88    1.15
  -2   7   1   22.23    3.59
   2  -7  -1   25.04    3.55
  -2   7   1   26.18    3.51
   2  -7  -1   29.76    4.08
   2  -7  -1   25.91    3.99
   2  -7  -1   32.41    4.42
   2  -7  -1   26.97    4.13
  -2   7   1   20.67    3.31
  -2   7   0    2.55    1.45
   2  -7   0    5.63    1.44
   2  -7   0    4.70    2.49
   2  -7   0    5.21    1.64
  -2   7   0    2.87    1.17
  -2   7   0    3.32    1.44
   2  -7   0    6.66    2.29
   2  -7   0    6.83    2.27
   2  -7   0    7.57    2.67
   2  -7   1  221.80   31.75
   2  -7   1  231.86   31.79
  -2   7  -1  215.88   31.68
   2  -7   1  255.72   31.94
   2  -7   1  237.12   31.97
  -2   7  -1  184.86   31.61
  -2   7  -1  164.52   31.67
  -2   7  -2  414.61   84.69
   2  -7   2  616.36   84.81
   2  -7   2  603.40   84.86
   2  -7   2  607.17   84.83
  -2   7  -2  587.71   84.72
  -2   7  -2  576.00   84.68
  -2   7  -3    0.39    1.07
   2  -7   3    0.28    1.39
   2  -7   3    2.65    1.76
   2  -7   3    1.16    2.13
   2  -7   3    2.50    2.21
   2  -7   3    1.73    2.66
  -2   7  -3   -0.54    1.18
  -2   7  -3   -0.49    1.03
  -2   7  -4   28.14    4.84
   2  -7   4   30.75    4.95
   2  -7   4   28.77    5.05
   2  -7   4   32.38    5.18
   2  -7   4   29.30    5.21
   2  -7   4   33.66    5.42
   2  -7   4   26.49    5.14
  -2   7  -4   34.37    4.82
  -2   7  -4   24.46    4.71
  -2   7  -4   27.76    4.73
  -2   7  -5    0.09    1.39
   2  -7   5    1.49    1.72
   2  -7   5    1.47    1.79
   2  -7   5    1.16    1.91
  -2   7  -5    0.57    1.19
   2  -7   5    0.37    2.04
   2  -7   5    0.14    2.29
  -2   7  -5   -0.11    0.93
   2  -7   5   -0.09    1.92
  -2   7  -5    0.34    1.12
  -2   7  -6    2.31    1.80
  -2   7  -6    3.13    1.48
   2  -7   6    7.78    2.23
   2  -7   6    4.02    2.03
   2  -7   6    4.54    2.16
  -2   7  -6    5.44    1.30
   2  -7   6    2.18    2.23
   2  -7   6    2.65    1.92
  -2   7  -6    5.83    1.57
   2  -7   7    8.85    2.42
   2  -7   7    9.15    2.22
  -2   7  -7    6.64    1.72
   2  -7   7    9.78    2.43
   2  -7   7    8.62    2.63
   2  -7   7    5.67    2.13
  -2   7  -7   10.34    2.28
  -2   7  -7    9.00    1.93
  -2   7  -7    9.53    1.98
  -2   7  -8   21.43    3.49
   2  -7   8   11.82    3.23
   2  -7   8   16.76    3.45
   2  -7   8   17.92    3.51
  -2   7  -8   20.96    3.18
  -2   7  -8   15.84    3.01
  -2   7  -8   20.42    3.28
  -2   7  -9    6.31    1.53
  -2   7  -9    8.43    2.14
   2  -7   9    3.33    1.70
   2  -7   9    5.67    1.93
   2  -7   9    6.87    2.05
  -2   7  -9    7.31    1.75
   2  -7   9    7.78    2.18
  -2   7  -9    6.97    1.85
   2  -7  10    1.78    1.67
  -2   7 -10    2.25    1.75
   2  -7  10    4.18    1.77
   2  -7  10    0.19    1.68
   2  -7  10    1.26    1.37
  -2   7 -10    0.21    1.17
  -2   7 -10    0.30    1.02
  -2   7 -10    0.45    1.29
   2  -7  11    0.27    1.41
  -2   7 -11    1.77    1.69
   2  -7  11    0.34    1.44
   2  -7  11    0.34    1.45
  -2   7 -11    0.23    0.98
  -2   7 -11    0.28    1.16
   2  -7  12    2.84    1.40
   2  -7  12    3.06    1.31
  -2   7 -12    3.60    1.70
   2  -7  12    3.03    1.36
   2  -7  12    4.25    1.68
  -2   7 -12    2.52    1.14
  -2   7 -12    3.20    1.28
   2  -7  13    2.50    1.12
  -2   7 -13    0.74    1.39
   2  -7  13    0.62    1.04
   2  -7  13    1.74    1.36
  -2   7 -13    2.49    0.99
  -2   7 -13    2.14    1.02
   2  -7  14    3.92    0.98
   2  -7  14    4.62    1.49
   2  -7  14    3.14    1.08
  -2   7 -14    2.86    0.95
  -2   7 -14    3.31    1.01
  -2   7 -15    0.59    0.55
  -2   7 -15    1.28    0.61
   2  -7  15    1.36    0.97
  -2   8  12    7.03    1.38
  -2   8  11    6.76    1.22
  -2   8  11    2.75    0.78
  -2   8  11    1.18    0.69
   2  -8 -11    5.66    2.40
  -2   8  10    1.76    1.24
  -2   8  10    0.85    0.86
  -2   8  10    0.62    0.81
   2  -8 -10    1.01    2.81
  -2   8   9   16.20    2.69
  -2   8   9    8.98    2.39
  -2   8   9   15.88    2.28
  -2   8   9   12.46    2.43
   2  -8  -9   18.11    4.64
  -2   8   8    3.89    1.67
   2  -8  -8    3.06    2.08
  -2   8   8    3.26    1.33
   2  -8  -8    7.18    4.15
  -2   8   8    5.74    1.12
  -2   8   8    3.36    1.40
  -2   8   7    0.53    1.41
   2  -8  -7    0.16    2.31
  -2   8   7    1.18    1.14
  -2   8   7    0.57    0.88
  -2   8   7   -0.06    1.12
   2  -8  -7    3.65    4.49
  -2   8   6    1.29    1.53
   2  -8  -6    1.62    2.51
  -2   8   6    0.91    1.16
  -2   8   6    0.28    0.99
  -2   8   6   -0.27    1.10
  -2   8   5    2.46    1.64
  -2   8   5    0.20    1.24
  -2   8   5    3.59    1.19
   2  -8  -5    1.60    1.42
  -2   8   5    3.44    1.26
  -2   8   4    3.44    1.66
  -2   8   4    2.44    1.26
  -2   8   4    2.97    1.24
   2  -8  -4    2.50    1.64
   2  -8  -4    2.19    2.06
  -2   8   4    4.46    1.31
  -2   8   3    5.16    1.87
  -2   8   3    4.59    1.53
  -2   8   3    8.67    1.66
   2  -8  -3    5.47    2.11
   2  -8  -3    1.89    2.43
   2  -8  -3   10.13    5.13
  -2   8   2    1.13    1.46
  -2   8   2    2.54    1.24
   2  -8  -2    1.93    1.92
   2  -8  -2    1.09    2.40
  -2   8   1    3.73    1.68
  -2   8   1    6.85    1.59
   2  -8  -1    6.25    2.46
   2  -8  -1    4.41    2.65
  -2   8   1    5.98    1.25
  -2   8   0   36.04    6.23
   2  -8   0   37.63    6.23
  -2   8   0   33.34    6.16
   2  -8   0   48.22    6.63
   2  -8   0   34.28    6.65
  -2   8   0   41.48    6.05
  -2   8  -1    8.29    2.55
   2  -8   1   16.15    2.68
   2  -8   1   17.17    2.84
  -2   8  -1   15.33    2.64
   2  -8   1   13.66    3.33
  -2   8  -1   13.60    2.58
  -2   8  -1   13.12    2.41
   2  -8   2  318.12   42.77
   2  -8   2  263.34   42.84
   2  -8   2  327.52   42.81
  -2   8  -2  311.14   42.69
  -2   8  -2  218.12   42.64
  -2   8  -2  310.75   42.68
  -2   8  -2  250.66   42.60
  -2   8  -3   12.49    2.97
   2  -8   3   18.63    3.28
   2  -8   3   18.62    3.35
  -2   8  -3   17.60    3.13
   2  -8   3   12.18    3.71
  -2   8  -3   19.34    2.86
  -2   8  -3   19.71    3.07
  -2   8  -3   15.85    2.96
  -2   8  -4    6.75    2.21
  -2   8  -4   13.60    2.34
   2  -8   4   13.18    2.60
   2  -8   4   15.82    2.77
   2  -8   4   10.78    3.03
   2  -8   4    9.21    3.04
  -2   8  -4   14.24    2.13
  -2   8  -5   17.35    3.65
   2  -8   5   25.21    4.06
  -2   8  -5   23.98    3.61
   2  -8   5   25.30    4.41
  -2   8  -5   24.81    3.80
   2  -8   5   18.24    4.19
   2  -8   5   16.32    4.17
   2  -8   5   25.00    4.18
  -2   8  -5   24.24    3.88
   2  -8   6    0.79    1.65
  -2   8  -6    0.41    1.19
   2  -8   6    0.13    1.78
   2  -8   6   -0.42    1.83
   2  -8   6    0.95    1.91
   2  -8   6   -1.58    1.92
  -2   8  -6    0.31    0.85
  -2   8  -6    0.76    1.25
  -2   8  -6   -0.14    1.13
   2  -8   7    0.19    1.66
   2  -8   7    2.54    1.90
   2  -8   7   -0.10    1.71
  -2   8  -7    2.26    1.12
  -2   8  -7    1.33    1.28
  -2   8  -7    1.34    0.89
   2  -8   8   21.89    4.02
  -2   8  -8   21.22    3.74
   2  -8   8   23.93    3.89
   2  -8   8   14.93    3.70
  -2   8  -8   28.72    3.65
  -2   8  -8   24.71    3.68
  -2   8  -8   17.20    3.44
  -2   8  -9    6.53    1.92
   2  -8   9    6.74    2.17
   2  -8   9    6.37    2.09
  -2   8  -9    7.68    1.64
  -2   8  -9    5.39    1.45
  -2   8  -9    9.35    1.80
   2  -8  10    2.42    1.66
  -2   8 -10    1.82    1.34
   2  -8  10   -0.08    1.50
  -2   8 -10    1.25    0.83
  -2   8 -10    0.49    1.03
   2  -8  11    4.41    1.59
  -2   8 -11    4.19    1.63
   2  -8  11    4.21    1.55
   2  -8  11    7.74    1.83
   2  -8  11    6.73    1.62
   2  -8  11    5.51    1.78
  -2   8 -11    3.43    1.13
   2  -8  11    8.10    1.88
  -2   8 -11    6.18    1.37
   2  -8  12   -0.91    1.03
  -2   8 -12   -1.44    1.26
   2  -8  12    0.35    1.03
   2  -8  12    0.43    1.16
   2  -8  12    0.63    1.02
   2  -8  12    1.99    1.28
  -2   8 -12    0.57    0.68
   2  -8  12    0.90    1.41
  -2   8 -12    0.84    0.84
   2  -8  13    0.78    0.79
   2  -8  13    1.61    1.04
   2  -8  13    0.77    0.97
  -2   8 -13    0.04    0.69
   2  -8  13    3.34    1.24
   2  -8  14    1.61    0.79
  -2   9  10    0.39    0.59
   2  -9 -10    1.60    1.61
  -2   9   9   21.69    3.34
   2  -9  -9   14.32    4.05
  -2   9   8    3.70    1.20
   2  -9  -8    2.98    1.37
   2  -9  -8    4.51    2.85
  -2   9   7    8.43    1.65
   2  -9  -7    2.21    2.04
  -2   9   6    4.38    1.48
   2  -9  -6    1.78    2.18
  -2   9   6    3.97    0.98
  -2   9   5    1.85    1.30
   2  -9  -5    0.16    2.49
   2  -9  -5    1.09    3.75
  -2   9   5    1.39    0.87
  -2   9   4    1.21    1.32
   2  -9  -4    0.86    2.56
  -2   9   4    1.75    0.99
  -2   9   3    0.49    1.30
   2  -9  -3    2.56    2.82
  -2   9   3    1.74    1.02
   2  -9  -3    0.69    3.77
  -2   9   2    2.41    1.41
  -2   9   2   -0.23    1.05
   2  -9  -2   -1.12    1.69
   2  -9  -2   -0.69    3.60
   2  -9  -1    2.89    1.46
  -2   9   1    2.81    1.45
  -2   9   1    3.19    1.28
   2  -9  -1    5.92    2.07
  -2   9   1    5.71    1.37
   2  -9  -1    9.01    3.88
   2  -9   0    9.83    2.77
  -2   9   0   12.76    2.67
   2  -9   0    8.39    4.12
  -2   9   0   14.54    2.60
   2  -9   0   13.87    3.13
  -2   9   0   17.44    2.61
  -2   9  -1    0.78    1.19
   2  -9   1    4.07    1.69
   2  -9   1    4.28    2.87
  -2   9  -1    1.52    1.17
   2  -9   1   -1.51    2.12
  -2   9  -1    1.06    0.99
   2  -9   1    3.03    3.24
  -2   9  -2    1.93    1.12
   2  -9   2    2.08    1.76
   2  -9   2    1.43    2.50
   2  -9   2   -1.41    2.24
  -2   9  -2    2.13    1.13
   2  -9   2    3.67    3.02
  -2   9  -3    4.46    1.40
   2  -9   3    9.92    2.32
   2  -9   3    6.35    1.67
   2  -9   3    5.35    2.92
   2  -9   3    7.16    1.86
  -2   9  -3    5.11    1.42
  -2   9  -4    2.33    0.98
   2  -9   4    3.98    1.95
   2  -9   4    0.08    1.34
   2  -9   4    0.46    2.13
  -2   9  -4    0.74    1.02
   2  -9   4    1.08    1.53
   2  -9   4    1.15    1.94
  -2   9  -4    0.94    1.17
   2  -9   5    4.27    1.94
   2  -9   5    3.16    2.02
   2  -9   5    2.53    1.76
   2  -9   5   -0.40    1.95
  -2   9  -5    5.35    1.29
   2  -9   5    5.15    1.59
  -2   9  -5    2.68    1.32
   2  -9   6    6.09    2.11
   2  -9   6    4.37    1.61
   2  -9   6    4.43    1.72
  -2   9  -6    4.82    1.27
  -2   9  -6    3.14    1.31
   2  -9   7    0.88    1.41
   2  -9   7    1.10    1.60
   2  -9   7    2.56    1.26
  -2   9  -7    0.83    1.03
  -2   9  -7    1.73    0.99
   2  -9   8    4.63    1.92
   2  -9   8    6.09    1.77
  -2   9  -8    4.24    1.20
   2  -9   8    4.19    1.59
   2  -9   8    6.85    1.59
  -2   9  -8    3.97    1.24
   2  -9   9    1.93    1.39
   2  -9   9   -0.20    1.21
   2  -9   9    2.19    1.25
   2  -9   9    0.14    0.96
  -2   9  -9    2.48    0.96
   2  -9   9    0.38    1.51
   2  -9  10    6.48    1.34
   2  -9  10    5.31    1.50
  -2   9 -10    6.38    1.24
   2  -9  11   24.88    4.57
   2  -9  11   29.15    4.58
   2  -9  11   32.05    4.71
   2  -9  11   30.47    4.62
  -2   9 -11   27.90    4.49
   2  -9  12   51.53    8.03
  -2  10   6    2.94    0.84
   2 -10  -6    1.97    1.19
  -2  10   6    2.39    0.60
   2 -10  -6    3.22    2.25
  -2  10   5    5.64    1.33
  -2  10   5    6.88    1.17
  -2  10   4    2.24    0.99
   2 -10  -4    1.14    1.90
   2 -10  -4    3.35    2.73
  -2  10   4    2.59    0.78
  -2  10   3    3.12    1.09
   2 -10  -3    2.54    2.22
  -2  10   3    3.47    0.87
  -2  10   2   -0.55    0.94
  -2  10   2    1.57    0.77
   2 -10  -2    1.12    2.87
  -2  10   1    5.13    1.45
   2 -10  -1    1.41    2.53
   2 -10  -1    7.04    3.06
  -2  10   1    7.43    1.32
  -2  10   0    9.25    2.24
  -2  10   0   17.13    2.26
   2 -10   0   10.52    3.17
   2 -10   0   11.66    3.38
   2 -10   1    0.68    1.15
  -2  10  -1    1.08    0.85
   2 -10   1    2.09    2.20
  -2  10  -1    1.24    0.84
  -2  10  -1    1.30    0.90
   2 -10   1    1.31    2.28
   2 -10   2    3.71    1.39
  -2  10  -2    0.48    0.83
   2 -10   2    2.37    2.19
  -2  10  -2    1.60    0.85
  -2  10  -2    1.34    0.94
   2 -10   3    3.77    1.51
   2 -10   3    3.72    2.14
  -2  10  -3    3.13    1.04
  -2  10  -3    3.75    1.06
   2 -10   4    2.37    1.43
   2 -10   4   -0.62    1.61
   2 -10   4   -0.51    1.13
  -2  10  -4    1.41    0.78
  -2  10  -4   -0.14    0.78
   2 -10   5    0.08    1.40
   2 -10   5    0.98    1.23
  -2  10  -5    0.45    0.71
  -2  10  -5   -0.18    0.81
   2 -10   6    0.08    1.36
   2 -10   6    1.05    1.20
  -2  10  -6    0.49    0.71
  -2  10  -6    0.17    0.73
   2 -10   7    0.85    1.27
  -2  10  -7    1.11    0.71
   2 -10   7    1.78    1.22
  -2  10  -7    0.98    0.67
   2 -10   8   -0.06    1.07
  -2  10  -8    0.63    0.60
   2 -10   9    4.48    1.21
   2 -10   9    4.68    1.24
   2 -11  -1    2.11    1.16
   2 -11   0    3.17    1.28
   3  10  -7    0.81    0.51
  -3 -10   7    1.15    1.18
  -3 -10   6    1.06    0.96
   3  10  -6    0.49    0.92
   3  10  -6    0.16    0.70
  -3 -10   6    1.63    1.44
  -3 -10   5    0.80    1.02
   3  10  -5    0.43    1.02
  -3 -10   5    1.87    1.51
   3  10  -5   -0.42    0.72
  -3 -10   4    6.74    1.34
   3  10  -4    5.64    1.12
  -3 -10   3    2.26    0.98
   3  10  -3    1.38    1.20
   3  10  -3    0.69    0.75
  -3 -10   3   -0.21    1.53
  -3 -10   2    2.15    0.83
   3  10  -2   -0.41    1.21
   3  10  -2    1.93    0.80
  -3 -10   2    2.28    1.51
   3  10  -1    1.68    1.31
  -3 -10   1    3.21    1.42
   3  10  -1    3.65    0.90
   3  10   0    1.36    2.45
   3  10   0   28.51    2.47
   3  10   1    1.43    1.02
   3   9 -12   10.42    1.56
  -3  -9  12    7.48    1.66
  -3  -9  12    8.18    1.69
   3   9 -11   10.97    1.56
  -3  -9  11    7.34    1.63
   3   9 -11    6.87    1.48
  -3  -9  11    9.66    1.74
  -3  -9  10    1.21    1.14
   3   9 -10    0.76    0.77
  -3  -9  10    2.54    1.19
   3   9 -10   -0.04    0.68
  -3  -9  10    2.51    1.13
  -3  -9   9    7.25    1.61
   3   9  -9    6.63    1.30
  -3  -9   9    5.97    1.65
   3   9  -9    3.42    1.23
  -3  -9   9    7.76    1.60
  -3  -9   9    6.64    1.88
  -3  -9   8    9.64    2.31
   3   9  -8    6.31    1.36
   3   9  -8    2.00    1.67
  -3  -9   8    4.32    1.77
  -3  -9   8    7.81    1.61
   3   9  -8    7.64    1.55
   3   9  -7    2.11    0.94
  -3  -9   7    1.03    1.90
   3   9  -7    1.84    1.58
  -3  -9   7    1.63    1.18
   3   9  -7    1.64    1.13
  -3  -9   6    4.19    1.39
   3   9  -6    3.12    1.13
   3   9  -6    1.67    1.71
   3   9  -6    5.17    1.37
  -3  -9   5   12.53    2.12
   3   9  -5    9.67    1.86
  -3  -9   5    7.77    2.93
   3   9  -5    8.69    2.58
  -3  -9   5   10.44    2.37
   3   9  -5    2.42    2.34
   3   9  -5   13.90    2.12
  -3  -9   4    0.42    1.01
   3   9  -4    1.83    0.88
  -3  -9   4    3.35    1.56
   3   9  -4    0.79    1.80
   3   9  -4    0.15    1.90
   3   9  -4    1.72    1.23
   3   9  -3    0.10    0.82
  -3  -9   3    2.43    2.33
  -3  -9   3    3.56    1.69
   3   9  -3    0.27    1.78
   3   9  -3    1.11    2.08
   3   9  -3    1.43    1.20
   3   9  -2    1.93    2.19
  -3  -9   2    8.67    2.76
  -3  -9   2    6.82    1.95
   3   9  -2   10.21    2.40
   3   9  -2    2.69    2.20
   3   9  -2    0.82    2.37
   3   9  -2    8.60    1.68
   3   9  -1    1.08    2.11
  -3  -9   1    0.81    2.14
   3   9  -1   -0.38    1.71
  -3  -9   1    1.83    1.48
   3   9  -1    1.19    1.82
   3   9  -1    1.42    1.23
   3   9  -1   -0.17    2.13
  -3  -9   0   10.21    2.53
   3   9   0    3.40    2.50
   3   9   0    2.38    2.07
  -3  -9   0    8.32    1.71
   3   9   0    3.98    2.10
   3   9   0    4.92    2.57
   3   9   0    8.58    1.69
   3   9   1    2.11    2.76
  -3  -9  -1    6.87    3.37
  -3  -9  -1   14.23    2.14
   3   9   1   16.62    2.26
  -3  -9  -1   13.09    2.73
   3   9   1    3.36    2.51
  -3  -9  -2    0.20    2.60
   3   9   2   -0.11    1.62
   3   9   2   -0.12    1.83
  -3  -9  -2    0.50    1.42
   3   9   2    0.76    0.98
  -3  -9  -3    2.84    2.69
   3   9   3   -0.10    1.59
   3   9   3   -1.01    1.55
   3   9   3    0.72    0.85
  -3  -9  -4    2.26    2.50
   3   9   4    3.76    1.54
   3   9   4    1.47    1.29
   3   9   4    1.21    1.25
   3   9   4    1.68    0.79
  -3  -9  -5    2.82    2.18
   3   9   5    0.56    1.23
   3   9   5    1.10    1.00
   3   9   6    1.16    0.99
  -3  -8  14    0.04    0.67
   3   8 -14    0.75    0.50
  -3  -8  14   -0.78    0.90
  -3  -8  13    1.82    1.15
   3   8 -13    4.32    1.03
   3   8 -13    4.29    0.94
  -3  -8  12    1.20    1.24
   3   8 -12    3.31    1.06
  -3  -8  12    2.79    1.21
   3   8 -12    2.83    0.96
  -3  -8  12    4.42    1.45
   3   8 -11    5.64    1.29
  -3  -8  11    5.34    1.55
   3   8 -11    3.36    1.19
  -3  -8  11    3.43    1.67
  -3  -8  10   17.65    3.84
   3   8 -10   20.48    3.68
  -3  -8  10   22.16    3.98
   3   8 -10   24.48    3.72
   3   8 -10   28.42    3.81
  -3  -8  10   18.45    4.03
  -3  -8   9    4.82    2.34
   3   8  -9    9.37    1.68
   3   8  -9    4.50    2.09
  -3  -8   9    5.39    2.01
  -3  -8   9    8.33    2.09
   3   8  -9    7.12    1.73
   3   8  -8    6.09    1.47
  -3  -8   8    5.12    2.48
   3   8  -8    5.41    2.16
  -3  -8   8    4.37    2.05
  -3  -8   8    4.76    1.87
   3   8  -8    4.33    1.66
   3   8  -7   17.22    2.88
  -3  -8   7   14.63    3.88
  -3  -8   7   14.48    3.38
  -3  -8   7   16.69    3.18
   3   8  -7    9.10    3.26
   3   8  -7   20.36    3.91
   3   8  -7   20.03    3.11
   3   8  -6    3.17    1.16
  -3  -8   6    2.86    2.70
   3   8  -6   -1.89    2.15
  -3  -8   6    1.08    1.43
   3   8  -6    0.39    2.32
   3   8  -6    1.03    1.43
   3   8  -6    1.11    2.31
   3   8  -5    3.84    2.54
   3   8  -5    0.64    1.04
  -3  -8   5   -0.85    3.04
   3   8  -5   -1.30    2.20
  -3  -8   5    2.32    1.32
   3   8  -5   -1.67    2.57
   3   8  -5    1.33    1.41
   3   8  -4    1.96    2.66
   3   8  -4    3.04    2.32
  -3  -8   4   -1.10    1.95
   3   8  -4   -1.00    2.18
   3   8  -4   -0.22    2.74
   3   8  -4    1.26    1.07
  -3  -8   4    0.90    1.18
   3   8  -4    1.00    1.36
   3   8  -3   -0.07    0.95
   3   8  -3    0.91    2.66
  -3  -8   3    1.09    1.99
   3   8  -3   -1.51    2.27
   3   8  -3    0.45    2.58
   3   8  -3    0.28    1.41
  -3  -8   2    5.62    1.47
   3   8  -2    2.92    1.19
  -3  -8   2    4.57    2.94
  -3  -8   2    5.71    2.05
   3   8  -2    1.98    1.65
   3   8  -1   10.30    2.53
  -3  -8   1   13.59    4.09
  -3  -8   1    7.50    4.07
  -3  -8   1   14.01    3.16
   3   8  -1   14.67    2.92
  -3  -8   0    2.03    2.73
  -3  -8   0    4.09    3.61
   3   8   0    4.33    2.53
  -3  -8   0    1.85    1.76
   3   8   0    3.58    2.99
   3   8   0    1.93    1.49
  -3  -8  -1    3.39    2.51
  -3  -8  -1    2.59    1.57
   3   8   1   -0.16    2.09
   3   8   1    3.79    2.76
  -3  -8  -1    0.31    3.38
   3   8   1    3.10    1.46
  -3  -8  -2   10.72    2.88
  -3  -8  -2    8.16    4.06
   3   8   2    2.61    2.58
  -3  -8  -2   13.87    2.25
   3   8   2    0.51    2.88
   3   8   2   14.81    2.32
  -3  -8  -3    2.18    3.53
   3   8   3    2.79    2.37
   3   8   3    2.94    1.46
   3   8   3    1.73    2.45
  -3  -8  -3    3.34    2.00
   3   8   3    3.76    1.42
  -3  -8  -4    5.41    3.85
   3   8   4   -0.14    2.16
   3   8   4    6.71    1.63
   3   8   4   -1.83    2.34
   3   8   5    0.89    1.89
   3   8   5    1.05    1.16
   3   8   5    2.05    1.91
  -3  -8  -5   -0.56    3.25
   3   8   5    4.91    1.20
  -3  -8  -6    2.51    3.26
   3   8   6   -1.25    1.69
   3   8   6   -0.61    1.00
   3   8   6    0.97    1.51
   3   8   6    2.48    0.91
  -3  -8  -7   -0.42    2.78
   3   8   7   -1.96    1.52
   3   8   7    1.13    0.78
   3   8   7    0.75    1.01
  -3  -8  -7    0.22    2.59
   3   8   7    1.28    0.64
   3   8   8    0.56    1.23
   3   8   9    0.06    0.85
   3   7 -16    4.77    0.90
  -3  -7  15    0.56    0.69
   3   7 -15    0.97    0.67
  -3  -7  15    1.94    1.01
  -3  -7  15    0.71    0.72
  -3  -7  14    2.47    1.17
   3   7 -14    3.90    0.98
  -3  -7  14    2.70    1.36
  -3  -7  14    2.29    1.00
  -3  -7  13    4.52    1.61
   3   7 -13    8.18    1.45
   3   7 -13    4.93    1.47
  -3  -7  13    6.15    1.91
  -3  -7  13    7.39    1.44
   3   7 -13    5.07    1.43
   3   7 -12   10.24    1.88
  -3  -7  12    5.59    1.85
   3   7 -12    8.90    1.79
  -3  -7  12    8.08    1.77
   3   7 -12   11.57    1.91
   3   7 -11    1.55    1.18
  -3  -7  11    1.17    1.34
   3   7 -11    0.60    1.11
  -3  -7  11    2.30    1.03
   3   7 -11    0.45    1.22
   3   7 -10   23.01    3.34
   3   7 -10   14.67    3.66
  -3  -7  10   13.25    3.39
  -3  -7  10   18.78    3.65
  -3  -7  10   17.30    3.15
   3   7 -10   25.66    3.43
  -3  -7  10   17.02    3.75
   3   7  -9    1.28    1.21
  -3  -7   9    2.19    2.30
   3   7  -9    2.15    2.05
  -3  -7   9    0.26    1.96
  -3  -7   9    1.89    1.55
   3   7  -9    0.70    1.39
   3   7  -8    5.40    1.46
  -3  -7   8    4.40    2.64
   3   7  -8    4.87    2.29
  -3  -7   8    3.67    2.10
  -3  -7   8    4.09    2.14
   3   7  -8    5.98    2.94
   3   7  -8    2.45    1.66
   3   7  -8    2.71    2.74
   3   7  -7    1.13    2.74
   3   7  -7    1.21    1.18
  -3  -7   7    1.28    2.60
  -3  -7   7    0.87    2.03
   3   7  -7    1.86    2.20
  -3  -7   7    0.65    1.77
   3   7  -7    1.81    2.72
   3   7  -7    0.74    1.50
   3   7  -6   17.00    4.96
  -3  -7   6   19.86    4.33
   3   7  -6   13.73    4.41
   3   7  -6   27.88    3.88
  -3  -7   6   23.14    4.20
   3   7  -6   13.38    4.84
   3   7  -6   27.43    4.07
   3   7  -5    7.77    3.79
   3   7  -5    0.51    3.06
   3   7  -5    9.31    3.08
  -3  -7   5   14.62    2.74
   3   7  -5   12.41    2.29
   3   7  -5    6.29    3.81
   3   7  -5   18.50    2.64
   3   7  -4    4.41    1.33
   3   7  -4    1.81    3.33
   3   7  -4    0.68    2.27
   3   7  -4    3.18    2.41
   3   7  -4    0.49    2.86
  -3  -7   4    3.45    1.63
   3   7  -4    4.80    1.67
   3   7  -3    1.71    1.08
   3   7  -3    2.60    3.24
   3   7  -3    0.68    2.12
  -3  -7   3    2.76    2.19
  -3  -7   3    1.15    1.39
   3   7  -3    2.89    1.65
   3   7  -2    3.46    1.13
  -3  -7   2    6.98    3.47
   3   7  -2   -1.20    2.31
  -3  -7   2    2.61    2.07
   3   7  -2    2.64    1.64
   3   7  -2   -2.32    3.11
   3   7  -1   36.75    6.86
  -3  -7   1   43.78    8.28
  -3  -7   1   50.86    7.33
   3   7  -1   50.94    7.94
   3   7  -1   57.43    7.22
   3   7  -1   36.42    7.51
  -3  -7   1   43.11    7.03
  -3  -7   0    4.16    3.90
  -3  -7   0    7.04    2.38
   3   7   0    3.02    1.77
   3   7   0    5.21    3.37
   3   7   0    6.82    1.98
  -3  -7  -1    0.66    2.69
  -3  -7  -1    1.10    3.83
   3   7   1    3.44    2.53
  -3  -7  -1    0.73    1.72
   3   7   1    0.89    1.44
   3   7   1    0.62    2.88
  -3  -7  -1   -0.13    2.43
   3   7   1    0.21    1.54
  -3  -7  -2    5.95    2.63
  -3  -7  -2    5.32    4.32
  -3  -7  -2    6.14    2.14
   3   7   2    4.73    1.69
   3   7   2    2.41    2.98
   3   7   2    4.76    1.56
  -3  -7  -2    7.62    2.63
   3   7   2    6.32    1.88
  -3  -7  -3   30.74    5.31
  -3  -7  -3    0.39    6.81
  -3  -7  -3   32.53    4.80
   3   7   3   33.52    4.74
   3   7   3    1.17    5.05
   3   7   3   29.21    4.62
  -3  -7  -3   37.07    5.27
   3   7   3   30.39    4.80
  -3  -7  -4    8.08    2.65
  -3  -7  -4    1.92    4.16
   3   7   4    7.03    1.83
   3   7   4    3.85    2.97
   3   7   4    5.08    1.69
  -3  -7  -4   11.73    2.55
   3   7   4    7.37    1.96
  -3  -7  -4    9.16    1.89
  -3  -7  -5   -3.73    4.37
   3   7   5    0.64    1.22
   3   7   5   -0.84    2.35
   3   7   5    0.49    1.20
  -3  -7  -5    0.79    2.12
   3   7   5    0.61    1.27
  -3  -7  -6    1.76    4.20
   3   7   6    0.52    1.24
   3   7   6    0.74    2.20
   3   7   6    0.86    1.01
   3   7   6    1.49    1.19
  -3  -7  -6    2.80    2.13
   3   7   7    1.22    1.13
   3   7   7    0.62    1.77
  -3  -7  -7    1.58    1.80
   3   7   7    0.33    1.03
  -3  -7  -8    1.10    3.63
   3   7   8    0.74    1.27
   3   7   8    0.47    1.64
  -3  -7  -9    0.89    2.89
   3   7   9    0.42    0.79
  -3  -7  -9    6.09    1.44
  -3  -7 -10    1.42    2.21
  -3  -7 -10    2.85    1.01
   3   6 -17   17.96    2.63
  -3  -6  17   14.36    2.67
   3   6 -16   33.31    4.29
  -3  -6  16   18.23    4.29
   3   6 -16   29.77    4.30
  -3  -6  16   27.09    4.32
  -3  -6  16   26.12    4.24
  -3  -6  15   16.46    3.13
   3   6 -15   23.41    3.14
  -3  -6  15   13.70    3.25
  -3  -6  15   17.39    3.18
   3   6 -15   22.79    3.17
  -3  -6  15   17.86    3.07
  -3  -6  14    1.11    1.17
   3   6 -14    2.83    1.25
   3   6 -14    0.25    1.09
   3   6 -14    2.13    1.05
  -3  -6  14    1.10    1.46
  -3  -6  14    1.20    1.17
  -3  -6  14    1.46    0.85
   3   6 -13    1.71    1.22
   3   6 -13    0.52    1.01
  -3  -6  13   -0.57    1.71
  -3  -6  13    1.23    1.07
   3   6 -13    0.07    1.18
  -3  -6  13    0.24    0.87
   3   6 -12    0.16    1.26
  -3  -6  12   -0.24    1.10
   3   6 -12    1.29    1.26
  -3  -6  12   -2.51    1.80
  -3  -6  12    1.29    1.15
   3   6 -12    1.25    1.27
   3   6 -11   -0.25    1.25
  -3  -6  11    0.38    1.23
   3   6 -11    0.38    1.26
  -3  -6  11   -0.08    1.19
   3   6 -11    1.91    1.36
   3   6 -10    0.50    1.28
   3   6 -10    0.16    1.90
  -3  -6  10   -0.42    1.38
  -3  -6  10    0.08    1.14
   3   6 -10    1.21    1.33
  -3  -6  10    0.34    1.96
   3   6  -9    2.76    1.39
  -3  -6   9    3.21    2.22
   3   6  -9    4.79    2.26
  -3  -6   9    4.99    2.10
  -3  -6   9    3.35    1.74
  -3  -6   9    3.36    1.23
   3   6  -9    3.34    1.60
   3   6  -9    6.00    3.15
   3   6  -8    2.05    1.27
   3   6  -8    4.11    3.11
  -3  -6   8    4.43    2.53
   3   6  -8    4.08    2.30
  -3  -6   8   -0.12    1.71
  -3  -6   8   -0.14    1.93
  -3  -6   8    3.30    1.12
   3   6  -8    1.17    2.75
   3   6  -8    2.46    1.43
   3   6  -7    2.00    3.13
   3   6  -7    3.60    1.36
   3   6  -7    4.68    3.21
  -3  -6   7    2.94    2.71
  -3  -6   7    2.88    1.95
   3   6  -7    2.75    2.38
   3   6  -7    9.09    3.11
   3   6  -7    5.20    1.65
  -3  -6   7    5.53    2.06
   3   6  -6    5.11    3.56
   3   6  -6    8.12    1.77
   3   6  -6    5.16    3.62
   3   6  -6    6.58    2.57
  -3  -6   6    7.34    2.29
   3   6  -6    2.57    2.54
   3   6  -6    4.83    3.34
  -3  -6   6    9.56    2.29
   3   6  -6   10.74    2.03
   3   6  -5   33.70    4.00
   3   6  -5   19.47    5.41
   3   6  -5    9.46    5.08
   3   6  -5   14.31    4.37
  -3  -6   5   29.98    4.39
   3   6  -5   18.02    4.51
   3   6  -5    1.01    4.45
  -3  -6   5   31.96    4.39
   3   6  -5   19.18    5.22
   3   6  -5   29.00    4.12
   3   6  -4    8.04    1.50
   3   6  -4    0.91    3.17
   3   6  -4   -2.59    2.39
   3   6  -4    4.39    2.45
   3   6  -4    0.20    3.01
  -3  -6   4   10.04    2.16
   3   6  -4    5.83    1.70
   3   6  -3  111.52   11.03
   3   6  -3   23.35   11.01
   3   6  -3    5.96   11.11
  -3  -6   3  111.20   11.30
   3   6  -3  124.34   11.25
   3   6  -2    1.41    1.03
  -3  -6   2    5.95    3.57
  -3  -6   2    1.77    2.04
   3   6  -2    1.79    2.78
  -3  -6   2    1.64    1.35
   3   6  -2    2.70    1.45
   3   6  -1   43.48    8.17
  -3  -6   1   48.88    9.48
  -3  -6   1   53.85    8.63
   3   6  -1   57.78    8.34
   3   6  -1   55.44    9.07
  -3  -6   1   70.95    8.79
   3   6  -1   53.85    8.39
  -3  -6   0  415.10   79.16
  -3  -6   0  524.84   78.59
   3   6   0  561.69   78.44
   3   6   0  640.93   79.01
   3   6   0  514.42   78.42
  -3  -6   0  465.29   78.44
  -3  -6   0  653.78   78.73
  -3  -6   0  308.60   78.72
   3   6   0  532.60   78.50
  -3  -6  -1    1.99    2.66
  -3  -6  -1    2.98    1.80
   3   6   1    2.48    1.40
   3   6   1    0.61    2.82
   3   6   1    1.03    1.26
  -3  -6  -1    6.77    3.84
  -3  -6  -1    1.52    2.45
   3   6   1    1.11    1.43
  -3  -6  -1   -1.87    3.79
  -3  -6  -2   43.42    9.63
  -3  -6  -2   57.53    8.40
   3   6   2   41.27    7.94
   3   6   2   58.11    8.11
   3   6   2   57.77    8.08
  -3  -6  -2   38.76    9.36
  -3  -6  -2   57.46    8.85
   3   6   2   55.56    8.20
  -3  -6  -2   29.33    9.96
  -3  -6  -3   22.20    4.58
  -3  -6  -3   18.48    5.93
  -3  -6  -3   24.24    3.99
   3   6   3   16.01    3.45
   3   6   3   23.12    3.70
   3   6   3   25.52    3.62
  -3  -6  -3    7.15    6.39
  -3  -6  -3   18.61    5.71
   3   6   3   21.82    3.74
  -3  -6  -4    0.42    3.96
  -3  -6  -4    1.83    1.56
   3   6   4    0.61    1.01
   3   6   4    1.35    1.36
   3   6   4    1.78    1.15
  -3  -6  -4    2.56    2.12
  -3  -6  -4    1.05    5.38
  -3  -6  -4    2.64    4.59
   3   6   4    0.69    1.34
  -3  -6  -5   -0.42    4.35
  -3  -6  -5    0.57    1.39
   3   6   5    0.81    0.92
   3   6   5   -0.31    1.32
   3   6   5    0.41    1.12
   3   6   5   -1.44    1.41
  -3  -6  -5   -0.53    5.75
   3   6   6    4.77    1.74
   3   6   6    7.44    1.58
  -3  -6  -6    3.67    5.87
   3   6   6    6.97    1.80
  -3  -6  -7   -2.36    4.37
   3   6   7   -0.36    1.22
   3   6   7    1.82    1.00
  -3  -6  -7   -0.50    5.51
   3   6   7    0.91    1.14
  -3  -6  -8    1.08    3.95
   3   6   8   -0.58    1.12
  -3  -6  -8    3.72    5.39
   3   6   8   -0.50    1.01
  -3  -6  -9    4.39    3.89
   3   6   9    0.22    1.13
   3   6   9    1.22    0.92
  -3  -6 -10    3.05    3.15
   3   6  10    1.72    0.97
   3   6  10    0.65    1.01
  -3  -6 -11   -0.91    2.46
   3   6  11    0.71    0.61
   3   5 -18    5.10    0.86
  -3  -5  18    2.60    0.81
  -3  -5  18    3.97    0.87
   3   5 -18    4.35    0.87
   3   5 -17   36.18    5.17
  -3  -5  17   28.82    5.20
  -3  -5  17   29.55    5.18
   3   5 -17   36.11    5.19
   3   5 -16    9.97    1.65
  -3  -5  16    6.15    1.71
  -3  -5  16    8.17    1.75
   3   5 -16    8.92    1.70
  -3  -5  16    7.51    1.66
   3   5 -15   24.85    3.42
  -3  -5  15   16.67    3.52
  -3  -5  15   17.12    3.47
   3   5 -15   23.87    3.45
  -3  -5  15   17.40    3.38
  -3  -5  14    7.20    2.01
  -3  -5  14    7.92    2.24
   3   5 -14   11.30    2.06
  -3  -5  14    8.05    2.35
  -3  -5  14   11.04    2.20
   3   5 -14   12.95    2.09
  -3  -5  14    9.54    1.99
   3   5 -13   40.42    5.34
  -3  -5  13   26.99    5.37
  -3  -5  13   28.05    5.42
   3   5 -13   38.23    5.32
  -3  -5  13   29.71    5.49
  -3  -5  13   31.17    5.29
   3   5 -13   36.82    5.33
  -3  -5  13   30.93    5.22
  -3  -5  13   25.23    5.31
   3   5 -12    0.17    1.32
  -3  -5  12    0.78    1.40
  -3  -5  12   -0.48    1.42
  -3  -5  12    0.13    1.85
  -3  -5  12    1.91    1.44
   3   5 -12    0.25    1.30
  -3  -5  12   -0.64    1.02
   3   5 -11   22.03    3.33
  -3  -5  11   15.81    3.24
  -3  -5  11   17.80    3.44
  -3  -5  11   21.77    3.47
  -3  -5  11   14.33    3.68
  -3  -5  11   14.33    3.22
   3   5 -11   23.75    3.36
  -3  -5  11   17.18    3.14
   3   5 -10    4.17    1.56
  -3  -5  10    2.54    1.62
  -3  -5  10    3.16    1.69
  -3  -5  10    5.85    1.69
  -3  -5  10    1.77    2.19
  -3  -5  10    6.54    1.55
   3   5 -10    6.66    1.62
  -3  -5  10    5.81    2.21
  -3  -5  10    5.79    1.36
   3   5  -9    0.24    1.11
  -3  -5   9   -1.44    2.09
   3   5  -9   -1.64    2.15
  -3  -5   9    1.75    1.52
  -3  -5   9    0.60    1.32
  -3  -5   9    0.41    1.16
   3   5  -9    2.95    3.31
   3   5  -9    0.17    1.28
   3   5  -8   17.91    4.18
   3   5  -8   16.85    2.59
  -3  -5   8   11.10    3.37
   3   5  -8    9.04    4.07
   3   5  -8    9.13    3.13
  -3  -5   8    9.86    2.75
  -3  -5   8   15.02    3.06
  -3  -5   8   13.50    2.51
   3   5  -8   15.40    2.67
   3   5  -8   12.69    3.77
   3   5  -7   -0.99    3.19
   3   5  -7    1.61    1.09
   3   5  -7    0.59    3.30
  -3  -5   7    0.39    2.31
  -3  -5   7    1.83    1.67
   3   5  -7    0.32    2.08
   3   5  -7    0.23    2.93
  -3  -5   7    0.64    1.67
  -3  -5   7    0.92    0.94
   3   5  -7    2.59    1.28
   3   5  -6    9.66    4.02
   3   5  -6   17.24    2.69
   3   5  -6    8.25    4.54
  -3  -5   6   13.65    2.97
   3   5  -6    9.19    3.26
  -3  -5   6   17.37    3.16
   3   5  -6   16.91    2.77
   3   5  -6   12.60    3.96
   3   5  -5    2.66    3.57
   3   5  -5    6.84    1.40
   3   5  -5    3.93    3.32
  -3  -5   5    6.50    2.02
   3   5  -5    5.10    2.29
   3   5  -5   -0.54    2.36
  -3  -5   5    6.27    1.97
   3   5  -5    3.39    3.11
   3   5  -5    5.95    1.52
   3   5  -4    0.63    0.89
  -3  -5   4   -0.78    1.82
   3   5  -4   -1.41    2.44
  -3  -5   4    1.91    1.54
   3   5  -4    0.16    1.16
   3   5  -3    1.74    0.96
  -3  -5   3    2.51    2.71
   3   5  -3    0.52    2.37
  -3  -5   3    3.11    1.48
  -3  -5   3    2.84    3.39
   3   5  -3    3.77    1.34
  -3  -5   2   21.90    5.30
   3   5  -2   28.18    3.99
  -3  -5   2   26.78    4.17
   3   5  -2   25.29    4.04
  -3  -5   1    0.30    3.34
  -3  -5   1    0.34    1.76
   3   5  -1    0.38    1.06
   3   5  -1    0.52    2.19
  -3  -5   1    1.99    1.25
   3   5  -1   -0.59    1.15
  -3  -5   0  439.10   80.45
  -3  -5   0  555.92   79.89
   3   5   0  551.17   79.70
   3   5   0  590.64   80.16
   3   5   0  549.01   79.69
  -3  -5   0  512.83   79.77
  -3  -5   0  343.23   80.01
   3   5   0  531.54   79.77
  -3  -5  -1   65.82   12.81
  -3  -5  -1   77.94   11.69
   3   5   1   74.33   11.38
   3   5   1   77.91   11.47
   3   5   1   80.67   11.44
  -3  -5  -1   68.59   12.05
  -3  -5  -1   59.25   13.30
  -3  -5  -1   49.12   12.12
   3   5   1   68.87   11.51
  -3  -5  -2   24.16    4.84
  -3  -5  -2   13.07    5.74
   3   5   2   24.64    3.77
  -3  -5  -2   21.12    4.25
   3   5   2   24.46    3.89
   3   5   2   22.99    3.84
  -3  -5  -2   12.41    6.91
  -3  -5  -2   16.10    5.57
   3   5   2   22.84    3.94
  -3  -5  -3   22.32    4.32
  -3  -5  -3   17.40    5.63
  -3  -5  -3   22.84    3.87
   3   5   3   18.52    3.48
   3   5   3   21.70    3.42
  -3  -5  -3   10.60    6.32
  -3  -5  -3   19.55    5.58
   3   5   3   18.49    3.51
  -3  -5  -4    1.66    4.63
  -3  -5  -4    3.85    1.74
   3   5   4    2.63    1.19
  -3  -5  -4    0.53    5.28
  -3  -5  -4    3.47    4.67
   3   5   4    3.76    1.40
  -3  -5  -4    3.52    2.35
   3   5   5   -0.72    1.00
  -3  -5  -5   -0.55    5.79
  -3  -5  -5    2.74    2.66
  -3  -5  -5   -0.75    1.50
  -3  -5  -6    2.13    1.44
   3   5   6    1.73    1.05
  -3  -5  -6   -2.24    6.06
  -3  -5  -6    1.05    2.66
  -3  -5  -7    2.15    4.43
  -3  -5  -7    1.68    6.19
  -3  -5  -7    8.87    2.74
  -3  -5  -8    2.87    4.54
  -3  -5  -8   -0.13    2.28
  -3  -5  -9    1.13    3.92
  -3  -5  -9   -2.01    5.70
  -3  -5  -9    2.41    2.23
   3   5   9    1.28    1.00
  -3  -5 -10   -0.33    3.76
  -3  -5 -10    4.92    4.96
  -3  -5 -10    8.45    2.29
  -3  -5 -11   -0.78    3.07
  -3  -5 -11    2.66    1.68
   3   5  12    0.56    0.59
  -3  -5 -12    1.25    1.32
  -3  -5 -13    1.26    0.88
   3   4 -19    0.58    0.45
  -3  -4  19    0.68    0.46
  -3  -4  19    0.88    0.49
   3   4 -18    0.94    0.71
  -3  -4  18    0.11    0.69
  -3  -4  18    1.27    0.80
  -3  -4  18    0.27    0.77
   3   4 -18    1.90    0.72
  -3  -4  17    2.13    0.74
   3   4 -17    0.43    0.88
   3   4 -17    0.59    0.89
  -3  -4  17    1.35    1.01
  -3  -4  16   10.10    1.88
   3   4 -16   12.92    2.04
  -3  -4  16    8.27    1.97
  -3  -4  16   10.02    2.06
   3   4 -16   10.53    2.00
  -3  -4  15    1.51    0.90
  -3  -4  15    0.37    1.47
  -3  -4  15    0.92    1.52
   3   4 -15    2.31    1.25
  -3  -4  15    0.37    1.19
  -3  -4  15    2.71    1.37
   3   4 -15    1.30    1.19
  -3  -4  15    1.23    1.22
  -3  -4  14    1.87    1.18
  -3  -4  14    2.20    0.93
  -3  -4  14    0.13    1.59
  -3  -4  14    1.61    1.73
  -3  -4  14    2.19    1.60
  -3  -4  14    2.66    1.45
   3   4 -14    1.20    1.24
  -3  -4  14    3.43    1.34
   3   4 -13   28.75    4.27
  -3  -4  13   21.90    4.24
  -3  -4  13   23.94    4.08
  -3  -4  13   25.07    4.51
  -3  -4  13   24.24    4.47
  -3  -4  13   19.11    4.34
  -3  -4  13   25.74    4.36
   3   4 -13   30.46    4.28
  -3  -4  13   24.19    4.19
  -3  -4  12    0.27    1.24
   3   4 -12   -0.94    1.33
  -3  -4  12   -0.28    0.81
  -3  -4  12    3.18    1.73
  -3  -4  12    0.51    1.56
  -3  -4  12    0.51    1.62
  -3  -4  12   -0.28    1.53
   3   4 -12    0.08    1.24
   3   4 -11  156.21   19.76
  -3  -4  11  113.72   19.87
  -3  -4  11  133.09   19.90
  -3  -4  11  110.89   19.82
   3   4 -11  147.30   19.75
  -3  -4  11  114.06   19.73
  -3  -4  11  117.27   19.69
  -3  -4  10   16.32    2.98
   3   4 -10   22.08    3.11
   3   4 -10   20.06    3.73
  -3  -4  10   10.16    2.96
  -3  -4  10   19.67    3.31
  -3  -4  10   18.34    3.26
  -3  -4  10   17.77    3.49
  -3  -4  10   13.20    3.08
  -3  -4  10   15.79    3.37
   3   4 -10   20.55    3.11
   3   4  -9   36.00    4.98
  -3  -4   9   21.54    4.94
   3   4  -9   35.40    5.49
  -3  -4   9   34.72    5.21
  -3  -4   9   29.14    5.09
  -3  -4   9   27.95    4.86
   3   4  -9   46.99    6.50
  -3  -4   9   25.12    5.19
  -3  -4   9   28.59    4.95
   3   4  -9   37.48    5.00
  -3  -4   9   24.46    5.30
  -3  -4   8    0.73    0.88
   3   4  -8    0.96    3.05
   3   4  -8    0.63    1.06
  -3  -4   8    0.34    1.92
   3   4  -8    2.67    3.41
   3   4  -8    1.68    2.03
  -3  -4   8    1.28    1.31
  -3  -4   8    0.91    1.27
  -3  -4   8    0.42    1.18
  -3  -4   8    1.07    1.17
   3   4  -8    1.92    2.49
   3   4  -8   -0.22    2.52
   3   4  -8    0.83    1.08
   3   4  -7    2.36    2.87
   3   4  -7    1.44    1.08
  -3  -4   7    1.55    2.13
   3   4  -7    4.64    3.45
   3   4  -7    1.03    1.81
  -3  -4   7    1.21    1.40
  -3  -4   7    1.38    1.28
  -3  -4   7    2.92    1.59
  -3  -4   7    2.16    1.03
   3   4  -7    3.53    2.55
   3   4  -7    3.04    2.60
   3   4  -7    2.62    1.16
   3   4  -6    7.57    3.43
   3   4  -6   11.58    1.91
   3   4  -6    7.94    3.75
  -3  -4   6    7.13    2.70
   3   4  -6    8.20    3.14
   3   4  -6   12.27    2.54
  -3  -4   6   11.15    2.25
   3   4  -6    7.70    2.61
  -3  -4   6   11.64    2.41
  -3  -4   6   11.26    1.95
   3   4  -6    0.79    3.04
   3   4  -6    9.30    1.97
   3   4  -5   38.18    5.29
   3   4  -5   24.61    6.15
   3   4  -5   20.35    6.32
   3   4  -5   31.87    5.66
  -3  -4   5   32.08    6.00
  -3  -4   5   29.26    5.46
  -3  -4   5   34.31    5.59
   3   4  -5   24.66    5.96
   3   4  -5   37.53    5.36
   3   4  -4    4.48    0.97
   3   4  -4    1.36    1.67
  -3  -4   4    2.48    1.57
   3   4  -4    2.92    1.76
   3   4  -4   -0.15    1.84
  -3  -4   4    5.00    1.60
  -3  -4   4    4.53    3.23
   3   4  -4    3.01    1.16
  -3  -4   3   37.87    7.70
   3   4  -3   35.71    7.11
  -3  -4   3   52.13    7.15
   3   4  -3   20.12    7.16
  -3  -4   3   54.18    7.10
  -3  -4   3   35.58    8.13
   3   4  -3   52.66    6.93
  -3  -4   2    1.00    2.79
   3   4  -2    2.40    1.70
   3   4  -2    3.77    1.06
   3   4  -2    2.45    2.05
  -3  -4   2    1.66    1.38
  -3  -4   2    4.96    1.82
   3   4  -2    2.37    1.06
  -3  -4   1   11.82    2.33
  -3  -4   1   10.28    3.79
  -3  -4   1   10.98    2.28
   3   4  -1    8.68    1.83
   3   4  -1    9.37    2.64
  -3  -4   1    9.88    2.05
   3   4  -1    9.87    1.94
  -3  -4   0   -0.17    0.99
  -3  -4   0    0.10    1.56
  -3  -4   0   -0.88    2.98
  -3  -4   0    0.72    2.18
  -3  -4   0    1.02    1.57
   3   4   0    0.79    0.97
   3   4   0    0.30    0.78
  -3  -4   0    1.80    1.02
  -3  -4   0    1.42    2.72
   3   4   0    0.42    0.90
  -3  -4  -1   58.86    8.84
  -3  -4  -1   52.84    9.95
  -3  -4  -1   59.86    9.04
   3   4   1   54.14    8.73
   3   4   1   59.11    8.71
  -3  -4  -1   52.70    9.32
  -3  -4  -1   44.30    9.55
  -3  -4  -1   30.91   10.26
  -3  -4  -1   68.17    9.05
   3   4   1   51.76    8.77
  -3  -4  -2   13.55    3.12
  -3  -4  -2   16.89    4.65
  -3  -4  -2   15.21    2.61
   3   4   2   11.04    2.17
  -3  -4  -2    8.22    4.02
  -3  -4  -2   12.28    2.72
  -3  -4  -2   11.06    2.14
   3   4   2   11.00    2.19
  -3  -4  -2    1.76    5.20
  -3  -4  -3   -0.18    2.04
  -3  -4  -3    0.72    3.89
  -3  -4  -3    0.98    1.50
  -3  -4  -3   -0.76    3.66
  -3  -4  -3    1.87    5.44
  -3  -4  -3    1.10    1.82
  -3  -4  -4    0.33    1.62
  -3  -4  -4   -1.00    5.06
  -3  -4  -4   -0.12    1.82
  -3  -4  -4    1.38    1.97
  -3  -4  -5    1.61    1.63
  -3  -4  -5    2.11    5.53
  -3  -4  -5    3.02    2.18
  -3  -4  -6   13.09    5.25
  -3  -4  -6   16.03    3.04
  -3  -4  -6   13.78    3.43
  -3  -4  -7   14.08    3.23
  -3  -4  -7    9.47    5.20
  -3  -4  -7   13.27    2.68
  -3  -4  -8   -0.43    4.39
  -3  -4  -8    0.77    2.26
  -3  -4  -8    1.13    5.38
  -3  -4  -9    2.38    2.39
  -3  -4  -9   -1.10    5.82
  -3  -4  -9    0.41    3.92
  -3  -4 -10   21.78    8.77
  -3  -4 -10   26.95    9.59
  -3  -4 -11    0.94    3.61
  -3  -4 -11    0.92    1.97
  -3  -4 -12    2.37    3.10
  -3  -4 -12    4.38    1.85
  -3  -4 -13    2.35    1.40
   3   3 -19    1.36    0.58
  -3  -3  19    0.78    0.59
  -3  -3  19    0.32    0.56
  -3  -3  18    6.68    1.24
   3   3 -18    5.77    1.26
  -3  -3  18    4.98    1.25
  -3  -3  18    4.19    1.25
  -3  -3  18    6.19    1.17
   3   3 -18    5.64    1.24
  -3  -3  18    6.33    1.40
  -3  -3  17    6.79    1.47
  -3  -3  17    4.85    1.56
  -3  -3  17    8.11    1.42
   3   3 -17    6.89    1.48
  -3  -3  17    5.28    1.58
  -3  -3  16    0.43    0.98
  -3  -3  16    2.08    1.38
  -3  -3  16    0.86    0.92
   3   3 -16    1.28    1.08
  -3  -3  16    1.64    1.38
  -3  -3  15    3.75    1.24
  -3  -3  15    2.96    1.84
  -3  -3  15    3.27    1.26
  -3  -3  15    2.80    1.14
   3   3 -15    2.29    1.29
  -3  -3  15    3.35    1.48
  -3  -3  14   18.00    3.29
  -3  -3  14   17.11    3.69
  -3  -3  14   17.54    3.45
  -3  -3  14   17.91    3.28
   3   3 -14   21.32    3.39
  -3  -3  14   21.89    3.51
  -3  -3  13    0.65    1.21
  -3  -3  13    0.85    1.75
  -3  -3  13    1.73    1.87
  -3  -3  13    0.93    1.00
  -3  -3  13    1.95    1.56
  -3  -3  13   -0.39    1.64
  -3  -3  13    1.17    1.06
   3   3 -13    1.88    1.33
  -3  -3  13    0.58    1.43
  -3  -3  12   10.57    2.22
  -3  -3  12    9.51    2.19
   3   3 -12   12.87    2.30
  -3  -3  12   10.03    2.05
  -3  -3  12    9.06    2.50
  -3  -3  12   10.08    2.51
   3   3 -12    8.08    2.15
  -3  -3  12    9.33    2.48
  -3  -3  12   12.18    2.44
   3   3 -12   13.21    2.24
  -3  -3  12   10.09    2.01
   3   3 -11   46.56    6.32
  -3  -3  11   26.58    6.30
  -3  -3  11   36.06    6.20
  -3  -3  11   35.62    6.47
  -3  -3  11   39.46    6.55
   3   3 -11   41.17    6.29
   3   3 -11   62.06    7.33
  -3  -3  11   36.51    6.45
  -3  -3  11   39.08    6.35
  -3  -3  11   39.77    6.20
   3   3 -11   45.71    6.28
  -3  -3  11   34.90    6.27
  -3  -3  10  122.61   19.54
  -3  -3  10  125.68   19.77
  -3  -3  10  125.27   19.75
   3   3 -10  126.54   19.56
   3   3 -10  126.59   20.11
  -3  -3  10  113.50   19.71
  -3  -3  10  125.11   19.63
   3   3 -10  142.95   19.61
   3   3 -10  144.86   19.60
  -3  -3  10  114.19   19.57
   3   3  -9  149.12   20.13
  -3  -3   9  122.66   20.06
   3   3  -9  155.51   20.49
  -3  -3   9  132.55   20.30
  -3  -3   9  139.05   20.29
   3   3  -9   84.17   20.44
  -3  -3   9  116.59   20.24
  -3  -3   9  110.81   20.32
  -3  -3   9  120.37   20.12
   3   3  -9  151.49   20.14
   3   3  -9  207.28   21.31
  -3  -3   9  125.72   20.11
  -3  -3   8    4.53    1.15
   3   3  -8    5.51    1.22
   3   3  -8    3.20    3.25
   3   3  -8    3.11    2.01
  -3  -3   8    2.39    1.34
  -3  -3   8    4.22    1.56
  -3  -3   8    4.05    1.54
  -3  -3   8    2.20    1.76
  -3  -3   8    2.59    1.25
   3   3  -8    2.40    2.75
   3   3  -8    3.82    2.75
   3   3  -8    4.39    1.21
  -3  -3   8    5.95    2.03
   3   3  -8    5.06    3.07
   3   3  -7   12.09    3.65
  -3  -3   7    9.87    2.97
   3   3  -7   13.72    2.38
   3   3  -7   11.16    4.24
  -3  -3   7   10.58    2.46
  -3  -3   7   13.40    2.66
  -3  -3   7   13.36    2.63
  -3  -3   7   16.29    2.48
   3   3  -7    6.91    3.51
   3   3  -7   15.74    3.50
   3   3  -7   13.53    2.41
  -3  -3   7   15.51    2.38
   3   3  -6    1.48    2.67
   3   3  -6    3.97    0.98
  -3  -3   6    2.16    1.93
   3   3  -6    1.88    2.96
  -3  -3   6    3.73    1.35
  -3  -3   6    2.44    1.05
   3   3  -6    4.75    1.07
   3   3  -6    2.30    2.28
   3   3  -6   -3.48    2.69
   3   3  -5    7.22    1.36
   3   3  -5    5.47    2.87
  -3  -3   5    4.78    2.24
   3   3  -5    5.44    3.54
   3   3  -5    7.76    1.91
  -3  -3   5    4.89    1.62
   3   3  -5    5.99    1.97
  -3  -3   5    7.89    1.86
  -3  -3   5    9.13    1.43
   3   3  -5    5.13    2.67
  -3  -3   5    3.68    3.08
   3   3  -5    6.00    1.40
   3   3  -4   51.20    8.16
  -3  -3   4   59.39    8.15
   3   3  -4   41.07    8.16
  -3  -3   4   75.64    8.24
  -3  -3   4   65.95    8.55
  -3  -3   4   52.70    9.20
   3   3  -4   69.47    7.99
  -3  -3   3   13.73    2.87
  -3  -3   3    9.38    3.37
   3   3  -3    9.21    2.45
  -3  -3   3   11.56    2.43
   3   3  -3   11.08    2.31
   3   3  -3   10.81    2.56
   3   3  -3   10.41    2.72
  -3  -3   3   15.73    2.52
  -3  -3   3   12.67    3.95
   3   3  -3   13.87    2.16
  -3  -3   2   84.09   16.26
   3   3  -2   59.09   15.71
   3   3  -2  101.81   15.78
  -3  -3   2  111.84   15.80
   3   3  -2  129.94   16.03
  -3  -3   2  118.25   15.81
  -3  -3   2  132.27   15.84
   3   3  -2   99.18   15.64
  -3  -3   1   19.35    3.93
  -3  -3   1   11.17    4.31
   3   3  -1   15.27    3.32
   3   3  -1   24.58    3.78
  -3  -3   1   21.95    3.47
  -3  -3   1   25.96    3.57
  -3  -3   1   24.02    3.67
   3   3  -1   18.28    3.24
  -3  -3   1   18.79    3.40
  -3  -3   0    7.81    1.79
  -3  -3   0   11.19    2.66
  -3  -3   0    8.89    3.58
  -3  -3   0    8.78    2.04
   3   3   0    4.77    1.67
  -3  -3   0    9.92    1.78
  -3  -3   0    9.13    2.02
  -3  -3   0   11.43    2.01
   3   3   0    8.26    1.64
  -3  -3  -1   15.12    2.48
  -3  -3  -1   14.65    3.25
  -3  -3  -1    8.44    3.77
  -3  -3  -1   13.03    2.65
   3   3   1   12.16    2.24
  -3  -3  -1    5.97    4.79
  -3  -3  -1   15.58    2.71
   3   3   1   13.72    2.33
  -3  -3  -2    4.65    2.24
  -3  -3  -2    5.45    3.88
  -3  -3  -2    7.73    1.93
  -3  -3  -2    4.37    4.55
  -3  -3  -2    7.67    1.94
  -3  -3  -2    4.17    1.31
   3   3   2    4.93    1.24
  -3  -3  -3    2.61    3.61
  -3  -3  -3    0.40    1.51
  -3  -3  -3    0.85    4.76
  -3  -3  -3    0.94    1.59
  -3  -3  -3   -0.44    0.93
  -3  -3  -3    0.48    1.88
  -3  -3  -4    3.16    1.70
  -3  -3  -4    1.31    1.79
  -3  -3  -4    3.31    1.07
  -3  -3  -4    3.45    1.96
  -3  -3  -5    2.99    3.73
  -3  -3  -5    2.58    1.64
  -3  -3  -5    2.91    1.94
  -3  -3  -6   -2.37    4.28
  -3  -3  -6    2.06    1.57
  -3  -3  -6    3.66    2.11
  -3  -3  -6    6.69    5.70
  -3  -3  -7   24.67    6.83
  -3  -3  -7   29.29    4.86
  -3  -3  -7   16.16    7.88
  -3  -3  -7   30.09    5.19
  -3  -3  -8   -0.42    4.06
  -3  -3  -8   -1.11    5.59
  -3  -3  -8    0.99    2.16
  -3  -3  -9    4.11    4.47
  -3  -3  -9    6.62    6.07
  -3  -3  -9    6.09    2.48
  -3  -3 -10   49.04   13.61
  -3  -3 -10   63.06   14.56
  -3  -3 -10   89.41   12.38
  -3  -3 -11    7.15    4.43
  -3  -3 -11   15.12    2.96
  -3  -3 -12   -1.63    3.11
  -3  -3 -12    1.75    1.88
  -3  -3 -13    2.13    1.62
  -3  -3 -14   -0.11    1.10
  -3  -2  19    4.92    1.00
  -3  -2  18    1.23    0.87
   3   2 -18    3.86    1.85
  -3  -2  18    1.69    0.69
  -3  -2  18    0.87    0.90
  -3  -2  18    1.15    0.87
  -3  -2  17   11.51    2.15
  -3  -2  17   12.12    2.23
  -3  -2  17   10.01    2.13
   3   2 -17   11.79    2.12
  -3  -2  16    4.78    1.42
  -3  -2  16    7.62    1.65
  -3  -2  16    4.49    1.47
   3   2 -16    5.36    1.45
  -3  -2  16    4.01    1.65
  -3  -2  15    3.81    1.43
  -3  -2  15    2.78    1.91
   3   2 -15    2.87    1.45
  -3  -2  15    3.38    1.61
  -3  -2  15    3.05    1.29
   3   2 -15    3.90    1.35
  -3  -2  15    4.67    1.58
  -3  -2  14    0.92    1.21
  -3  -2  14    0.97    1.67
   3   2 -14    3.00    1.40
  -3  -2  14    2.75    1.26
  -3  -2  14    0.39    1.60
  -3  -2  14    0.18    1.15
   3   2 -14    1.36    1.26
  -3  -2  14    0.89    1.58
  -3  -2  13    3.66    1.87
  -3  -2  13    2.66    2.26
  -3  -2  13    9.52    2.10
   3   2 -13   11.78    3.80
  -3  -2  13    5.15    1.81
   3   2 -13   10.95    2.13
  -3  -2  13    5.24    2.13
  -3  -2  12   30.58    5.46
   3   2 -12   38.75    5.49
  -3  -2  12   25.34    5.43
  -3  -2  12   33.57    5.63
  -3  -2  12   35.94    5.59
  -3  -2  12   29.23    5.43
   3   2 -12   39.05    5.48
  -3  -2  11    2.45    1.33
  -3  -2  11   -0.33    1.03
  -3  -2  11    0.99    1.64
   3   2 -11    0.42    1.09
  -3  -2  11    1.43    1.38
   3   2 -11    3.24    3.24
  -3  -2  11    2.00    1.54
  -3  -2  11    0.24    0.98
   3   2 -11    1.43    1.15
  -3  -2  11    1.35    1.35
  -3  -2  10    6.23    1.71
   3   2 -10    8.74    1.64
  -3  -2  10    7.58    1.58
  -3  -2  10    7.18    1.95
  -3  -2  10    6.55    1.89
   3   2 -10    6.58    1.49
  -3  -2  10    3.80    1.80
   3   2 -10    5.72    3.45
  -3  -2  10    5.43    1.71
  -3  -2  10    4.12    1.44
   3   2 -10    6.85    1.51
  -3  -2  10    7.69    1.64
  -3  -2   9    1.12    1.32
   3   2  -9    1.64    1.04
  -3  -2   9    0.69    0.88
  -3  -2   9   -0.23    1.26
  -3  -2   9    1.42    1.33
   3   2  -9    0.25    0.87
  -3  -2   9    0.52    1.42
   3   2  -9   -1.88    3.12
  -3  -2   9    1.89    1.20
  -3  -2   9   -0.66    0.78
   3   2  -9    2.06    0.99
  -3  -2   9    0.99    1.03
  -3  -2   8   18.12    3.18
  -3  -2   8   17.49    3.40
  -3  -2   8   17.28    3.40
  -3  -2   8   18.79    3.66
  -3  -2   8   19.98    3.49
   3   2  -8   20.92    4.61
  -3  -2   8   15.99    3.27
   3   2  -8   12.22    4.49
   3   2  -8   21.37    3.21
  -3  -2   8   20.95    3.20
   3   2  -8   22.10    3.21
   3   2  -8   17.57    4.44
  -3  -2   8   18.52    3.25
   3   2  -7    0.21    2.57
   3   2  -7   -0.05    0.76
  -3  -2   7   -0.27    0.65
   3   2  -7   -0.27    2.77
  -3  -2   7    0.65    0.99
  -3  -2   7   -0.80    1.19
  -3  -2   7    0.09    1.10
  -3  -2   7   -0.58    1.26
  -3  -2   7    0.92    1.02
   3   2  -7    2.76    2.89
   3   2  -7    0.94    2.03
   3   2  -7    1.99    2.90
  -3  -2   7    1.12    1.61
   3   2  -7   -0.27    0.72
  -3  -2   7    1.63    0.84
   3   2  -6    1.40    0.73
   3   2  -6    0.74    1.37
   3   2  -6   -1.02    2.83
  -3  -2   6    0.54    1.05
   3   2  -6    0.70    1.46
  -3  -2   6    2.01    1.29
  -3  -2   6    1.31    0.92
   3   2  -6    2.09    2.77
  -3  -2   6    0.14    1.54
   3   2  -6    0.95    0.81
  -3  -2   6    2.16    3.34
  -3  -2   6    1.57    0.80
   3   2  -5   15.99    5.14
   3   2  -5   28.49    4.39
   3   2  -5   24.79    4.40
  -3  -2   5   24.82    4.28
   3   2  -5   21.67    4.43
  -3  -2   5   28.47    4.29
   3   2  -5   25.79    4.58
  -3  -2   5   27.00    4.20
  -3  -2   5   16.06    5.61
   3   2  -5   28.42    4.17
   3   2  -5   17.91    4.73
  -3  -2   5   22.80    4.68
  -3  -2   5   28.98    4.18
   3   2  -4   27.01    4.93
   3   2  -4   33.66    4.91
  -3  -2   4   28.54    4.86
   3   2  -4   18.50    4.90
  -3  -2   4   33.69    4.82
   3   2  -4   22.54    5.37
  -3  -2   4   32.19    4.95
   3   2  -4   29.35    5.12
  -3  -2   4   26.03    6.11
  -3  -2   4   33.80    4.76
  -3  -2   4   37.05    5.20
   3   2  -4   25.04    5.35
   3   2  -4   31.28    4.72
   3   2  -4   21.52    5.18
  -3  -2   4   37.53    5.41
  -3  -2   4   26.78    5.22
  -3  -2   3   57.42   11.30
   3   2  -3   56.63   10.79
   3   2  -3   75.33   10.83
  -3  -2   3   74.44   10.82
   3   2  -3   50.20   10.82
   3   2  -3   36.84   11.05
   3   2  -3   76.31   11.04
  -3  -2   3   87.92   10.78
   3   2  -3   66.08   11.29
   3   2  -3   73.55   11.07
  -3  -2   3   81.96   10.87
  -3  -2   3   69.93   11.11
  -3  -2   3   91.10   11.15
  -3  -2   3   62.22   11.79
   3   2  -3   49.95   11.03
  -3  -2   3   82.43   11.15
  -3  -2   3   71.39   10.82
  -3  -2   2   38.86    8.95
   3   2  -2   50.32    8.33
  -3  -2   2   53.76    8.39
   3   2  -2   34.49    8.34
   3   2  -2   65.83    8.55
  -3  -2   2   68.29    8.29
   3   2  -2   43.96    8.77
  -3  -2   2   60.54    8.42
   3   2  -2   30.44    8.64
  -3  -2   2   64.05    8.41
  -3  -2   2   71.66    8.66
  -3  -2   2   35.93    9.42
   3   2  -2   38.10    8.59
  -3  -2   2   54.60    8.63
  -3  -2   2   53.81    8.38
  -3  -2   1   41.68    8.40
   3   2  -1   40.59    7.53
  -3  -2   1   46.24    7.63
   3   2  -1   50.33    7.71
  -3  -2   1   57.41    7.47
   3   2  -1   40.78    8.00
   3   2  -1   51.92    7.92
  -3  -2   1   48.85    7.61
  -3  -2   1   49.02    7.94
   3   2  -1   28.80    7.96
  -3  -2   1   47.53    7.63
  -3  -2   1   65.16    7.90
   3   2  -1   35.00    7.90
  -3  -2   1   52.83    7.83
  -3  -2   1   46.83    7.62
  -3  -2   0   27.80    6.62
   3   2   0   32.83    5.56
   3   2   0   34.09    5.71
   3   2   0   23.61    6.00
  -3  -2   0   36.10    5.61
   3   2   0   39.47    5.99
  -3  -2   0   37.95    6.08
  -3  -2   0   41.77    5.83
  -3  -2   0   36.25    5.68
   3   2   0   28.92    6.05
  -3  -2   0   35.64    5.66
  -3  -2   0   38.64    5.77
  -3  -2  -1   99.52   12.98
  -3  -2  -1   70.91   13.60
  -3  -2  -1   87.46   12.94
   3   2   1   70.10   13.21
  -3  -2  -1   89.42   12.85
  -3  -2  -1   89.12   13.22
   3   2   1   89.23   13.14
  -3  -2  -1  105.63   13.02
  -3  -2  -1   80.62   12.88
  -3  -2  -1   86.89   12.88
  -3  -2  -1   69.22   12.78
   3   2   1   52.86   13.12
  -3  -2  -2   52.75    9.98
  -3  -2  -2   61.36    9.07
   3   2   2   44.21    9.27
  -3  -2  -2   64.56    9.37
  -3  -2  -2   56.66    9.01
  -3  -2  -2   53.09    8.90
  -3  -2  -2   63.30    8.96
  -3  -2  -3    2.10    1.41
   3   2   3    0.78    1.76
  -3  -2  -3    3.32    1.82
  -3  -2  -3    1.50    1.39
  -3  -2  -3    1.55    0.98
  -3  -2  -4   10.24    4.16
  -3  -2  -4    7.11    2.19
  -3  -2  -4    7.00    4.56
  -3  -2  -4    6.31    2.05
  -3  -2  -4   11.96    2.43
  -3  -2  -4    9.03    1.75
  -3  -2  -5    4.47    3.52
  -3  -2  -5    5.80    1.88
  -3  -2  -5    3.97    5.23
  -3  -2  -5    2.85    1.74
  -3  -2  -5    4.78    1.25
  -3  -2  -6    1.83    4.06
  -3  -2  -6    1.90    1.59
  -3  -2  -6    0.47    4.78
  -3  -2  -6    1.50    1.68
  -3  -2  -6    2.38    1.01
  -3  -2  -7    0.77    4.24
  -3  -2  -7    1.70    1.56
  -3  -2  -7    2.24    1.72
  -3  -2  -7    0.50    5.24
  -3  -2  -8   10.34    5.03
  -3  -2  -8    3.65    5.71
  -3  -2  -8   10.94    2.73
  -3  -2  -9    0.40    4.18
  -3  -2  -9    5.83    5.26
  -3  -2  -9    0.82    1.88
  -3  -2 -10    1.53    4.02
  -3  -2 -10   -0.52    5.35
  -3  -2 -10    0.23    1.95
  -3  -2 -11   19.01    6.79
  -3  -2 -11   35.25    5.46
  -3  -2 -12    3.97    3.46
  -3  -2 -12    4.75    1.93
  -3  -2 -13    2.12    1.52
  -3  -2 -14    1.67    1.24
   3   1 -19    2.94    1.50
  -3  -1  19    1.35    0.69
  -3  -1  18    0.66    0.94
   3   1 -18    2.30    2.31
  -3  -1  18    0.74    0.82
   3   1 -18    1.58    0.88
  -3  -1  18    0.98    0.86
  -3  -1  18    0.82    0.91
  -3  -1  17   17.15    3.43
   3   1 -17   25.81    3.63
  -3  -1  17   23.53    3.62
  -3  -1  17   20.65    3.61
  -3  -1  17   25.29    3.74
  -3  -1  17   21.74    3.65
  -3  -1  16    3.09    1.54
   3   1 -16    6.74    1.58
   3   1 -16    6.39    3.19
  -3  -1  16    5.51    1.56
  -3  -1  16    3.19    1.52
   3   1 -16    7.19    1.47
  -3  -1  16    4.69    1.65
  -3  -1  15   -0.09    1.34
   3   1 -15    0.22    1.18
   3   1 -15    4.04    3.46
  -3  -1  15    0.18    1.38
  -3  -1  15    1.28    1.34
   3   1 -15    0.85    1.15
  -3  -1  14   74.02   12.99
  -3  -1  14   76.07   13.12
   3   1 -14   85.94   12.96
  -3  -1  14   76.69   13.00
  -3  -1  14   76.61   12.99
   3   1 -14   91.18   12.96
  -3  -1  13   43.82    7.50
  -3  -1  13   38.71    7.64
  -3  -1  13   44.31    7.71
   3   1 -13   55.94    7.49
  -3  -1  13   45.76    7.57
  -3  -1  13   36.14    7.44
   3   1 -13   54.97    7.46
  -3  -1  13   45.82    7.56
  -3  -1  12   14.53    4.07
  -3  -1  12   10.84    4.08
  -3  -1  12   23.15    4.34
  -3  -1  12   18.94    4.09
  -3  -1  12   32.68    4.37
   3   1 -12   41.47    6.42
  -3  -1  12   10.98    3.99
   3   1 -12   25.77    4.08
  -3  -1  12   33.37    4.35
  -3  -1  11    5.66    1.51
  -3  -1  11    4.08    1.50
   3   1 -11    5.42    3.48
  -3  -1  11    2.56    1.71
  -3  -1  11    4.39    1.77
   3   1 -11    4.68    1.31
  -3  -1  11    6.81    1.68
  -3  -1  11    4.81    1.50
   3   1 -11    4.42    1.37
  -3  -1  11    7.50    1.72
  -3  -1  10   73.44   10.85
  -3  -1  10   63.23   10.99
   3   1 -10   79.75   10.81
   3   1 -10   74.37   11.67
  -3  -1  10   57.82   10.87
  -3  -1  10   53.06   10.81
   3   1 -10   68.63   11.67
  -3  -1  10   70.62   10.84
   3   1 -10   79.23   10.80
  -3  -1  10   72.33   10.88
  -3  -1   9   10.18    2.06
  -3  -1   9    7.22    1.84
   3   1  -9   10.32    4.07
   3   1  -9    9.41    1.82
  -3  -1   9    6.84    2.10
   3   1  -9    8.61    3.86
  -3  -1   9   10.79    2.02
  -3  -1   9    9.71    1.92
   3   1  -9   12.37    1.87
  -3  -1   9    8.95    1.94
   3   1  -8   -0.15    0.75
  -3  -1   8    0.17    1.04
  -3  -1   8    1.39    0.86
   3   1  -8    0.95    0.83
  -3  -1   8    0.93    1.27
  -3  -1   8    2.19    1.66
  -3  -1   8    0.93    1.02
   3   1  -8    3.94    3.11
   3   1  -8   -2.19    3.22
  -3  -1   8    1.15    0.89
  -3  -1   8    0.21    0.95
  -3  -1   7    0.16    1.11
   3   1  -7    1.24    0.80
  -3  -1   7    0.77    0.80
   3   1  -7    0.14    1.41
   3   1  -7    0.26    3.19
   3   1  -7    4.02    1.65
   3   1  -7    0.10    0.74
   3   1  -7   -0.12    1.18
  -3  -1   7    0.09    1.13
  -3  -1   7    0.46    0.90
   3   1  -7    1.98    3.08
  -3  -1   7   -0.66    1.44
   3   1  -7   -0.19    1.91
   3   1  -7    1.49    3.07
  -3  -1   7    0.06    0.77
   3   1  -7    0.65    0.66
  -3  -1   7    0.26    0.85
   3   1  -6   18.39    3.88
   3   1  -6   15.02    2.56
  -3  -1   6   13.00    2.77
  -3  -1   6   16.85    2.63
   3   1  -6   22.93    3.70
   3   1  -6   13.81    3.08
   3   1  -6   18.43    3.03
  -3  -1   6   17.37    2.95
  -3  -1   6   16.47    2.74
  -3  -1   6   13.88    2.83
  -3  -1   6   14.51    2.68
   3   1  -6    8.51    3.71
   3   1  -6   13.01    3.53
  -3  -1   6   14.19    4.39
  -3  -1   6   15.05    2.61
   3   1  -6   19.13    2.84
   3   1  -6   15.77    2.55
   3   1  -6   13.41    4.26
  -3  -1   6   13.16    3.15
  -3  -1   6   15.43    2.65
   3   1  -5   11.87    3.29
  -3  -1   5   11.36    2.57
  -3  -1   5   14.86    2.40
   3   1  -5   12.74    2.75
  -3  -1   5    9.68    2.46
   3   1  -5   15.92    3.04
  -3  -1   5   14.04    3.07
  -3  -1   5   17.14    2.73
  -3  -1   5   15.85    2.51
  -3  -1   5   13.95    2.62
  -3  -1   5   15.62    2.46
   3   1  -5   14.73    3.20
   3   1  -5    3.24    3.40
  -3  -1   5   14.63    2.41
  -3  -1   5   12.97    4.40
   3   1  -5   16.99    2.61
  -3  -1   5   15.81    2.43
   3   1  -4   73.32   22.07
   3   1  -4  141.67   21.83
  -3  -1   4  122.04   21.75
   3   1  -4  117.94   21.83
  -3  -1   4  180.88   21.94
  -3  -1   4  185.19   21.83
  -3  -1   4  149.00   22.06
  -3  -1   4  155.09   21.74
  -3  -1   4    0.31   22.49
  -3  -1   4  184.07   22.08
   3   1  -4  121.72   22.07
  -3  -1   4  162.63   21.74
   3   1  -4   93.27   21.93
   3   1  -4  205.41   21.88
  -3  -1   4  126.73   22.06
   3   1  -4  108.36   22.05
  -3  -1   3   13.75    3.15
   3   1  -3   11.99    3.34
  -3  -1   3   14.58    3.88
   3   1  -3   13.57    2.69
  -3  -1   3   14.27    2.72
   3   1  -3    8.99    2.70
  -3  -1   3   19.15    2.62
  -3  -1   3   13.92    2.73
  -3  -1   3   17.83    2.55
  -3  -1   3   10.21    4.49
  -3  -1   3   17.34    2.97
  -3  -1   3   16.43    3.24
   3   1  -3   19.36    2.67
   3   1  -3   11.71    3.12
   3   1  -3   10.88    3.14
  -3  -1   2   24.70    4.13
  -3  -1   2   14.95    4.55
   3   1  -2   25.12    3.65
  -3  -1   2   18.68    3.71
   3   1  -2   16.96    3.72
  -3  -1   2   28.71    3.60
   3   1  -2   21.47    4.32
  -3  -1   2   25.92    3.73
  -3  -1   2   13.34    5.14
  -3  -1   2   26.14    3.97
   3   1  -2   13.47    3.97
   3   1  -2   14.30    3.98
  -3  -1   2   22.53    3.71
  -3  -1   1  427.91   84.25
   3   1  -1  556.97   83.83
  -3  -1   1  554.10   83.89
   3   1  -1  495.36   84.20
  -3  -1   1  597.00   83.90
  -3  -1   1  623.39   84.16
  -3  -1   1  405.59   84.50
  -3  -1   1  730.74   84.10
  -3  -1   1  593.71   83.85
   3   1  -1  327.71   83.94
  -3  -1   1  603.94   84.09
  -3  -1   1  575.05   83.89
  -3  -1   0  146.47   27.67
   3   1   0  132.23   26.99
  -3  -1   0  177.58   27.15
  -3  -1   0  184.75   27.08
   3   1   0  135.58   27.40
   3   1   0  182.76   27.51
  -3  -1   0  201.21   27.13
  -3  -1   0  215.22   27.44
  -3  -1   0  231.36   27.29
  -3  -1   0  221.32   27.33
  -3  -1   0  189.70   27.13
  -3  -1  -1   14.48    2.39
  -3  -1  -1   10.72    3.85
   3   1   1   10.02    2.06
   3   1   1   10.63    2.79
  -3  -1  -1   15.55    2.28
  -3  -1  -1   10.33    2.26
   3   1   1   10.97    3.02
  -3  -1  -1   13.10    2.26
   3   1   1    8.11    2.70
  -3  -1  -1   16.68    2.43
  -3  -1  -1   17.01    2.95
  -3  -1  -1   13.96    2.31
  -3  -1  -2   29.23    4.29
  -3  -1  -2   25.93    4.38
   3   1   2   19.56    4.69
   3   1   2   20.19    4.61
  -3  -1  -2   26.51    4.24
   3   1   2   24.81    4.80
  -3  -1  -2   35.79    4.40
  -3  -1  -2   23.89    4.29
  -3  -1  -2   29.83    4.78
  -3  -1  -2   23.82    4.24
  -3  -1  -2   25.40    4.27
   3   1   3   -0.14    0.72
   3   1   3    7.71    1.78
  -3  -1  -3    0.56    3.05
  -3  -1  -3    3.42    1.40
   3   1   3    2.64    1.50
   3   1   3    0.32    1.46
  -3  -1  -3    2.69    0.90
   3   1   3    3.49    1.90
  -3  -1  -3    0.65    1.14
  -3  -1  -3    3.62    1.82
  -3  -1  -3    3.00    1.04
   3   1   4    0.90    0.93
  -3  -1  -4    7.48    3.70
  -3  -1  -4    2.16    1.73
   3   1   4    2.86    1.53
  -3  -1  -4    2.38    1.97
  -3  -1  -4    5.31    4.42
  -3  -1  -4    1.06    1.23
  -3  -1  -4    8.28    1.29
  -3  -1  -5   15.74    5.52
  -3  -1  -5   20.60    3.75
  -3  -1  -5    4.46    5.64
  -3  -1  -5    5.05    3.46
  -3  -1  -5   15.37    3.51
  -3  -1  -6   11.31    6.30
  -3  -1  -6    1.30    5.99
  -3  -1  -6    5.76    4.49
  -3  -1  -6   20.50    4.53
  -3  -1  -7    0.92    1.64
  -3  -1  -7    5.79    4.19
  -3  -1  -7    6.65    1.37
  -3  -1  -7   -0.46    4.86
  -3  -1  -8   56.02    4.47
  -3  -1  -8    9.63    6.72
  -3  -1  -8    4.57    4.28
  -3  -1  -8   38.36    7.01
  -3  -1  -9   20.11    6.53
  -3  -1  -9    6.17    4.10
  -3  -1 -10    2.94    3.93
  -3  -1 -10    2.35    1.79
  -3  -1 -11   18.74    5.44
  -3  -1 -11   20.09    3.66
  -3  -1 -12    2.43    1.67
  -3  -1 -13    3.18    1.54
  -3  -1 -14    3.81    1.37
   3   0 -19    2.14    1.75
  -3   0  19    0.74    0.57
  -3   0  19    1.48    0.62
   3   0 -18    1.90    2.29
  -3   0  18    0.91    0.87
  -3   0  18    0.78    0.69
  -3   0  18   -0.04    0.81
  -3   0  18    1.61    0.71
  -3   0  18    0.36    0.86
  -3   0  17    0.22    1.00
   3   0 -17    3.11    2.98
  -3   0  17   -0.15    1.05
  -3   0  17    1.47    0.88
   3   0 -17    0.17    0.96
  -3   0  17    2.06    1.04
   3   0 -17    3.17    3.09
  -3   0  17    0.34    0.86
  -3   0  17    0.04    0.74
  -3   0  17   -0.15    1.14
  -3   0  16    4.78    1.48
  -3   0  16    3.22    1.16
  -3   0  16    4.56    1.47
   3   0 -16    6.72    1.53
   3   0 -16    7.07    3.81
  -3   0  16    2.96    1.32
  -3   0  16    4.44    1.13
  -3   0  16    3.38    1.55
  -3   0  15   14.07    2.98
   3   0 -15   19.70    2.91
  -3   0  15   15.38    2.92
   3   0 -15   13.86    2.66
  -3   0  15   13.78    2.97
  -3   0  15   15.59    3.03
  -3   0  14   70.68   11.08
   3   0 -14   79.61   10.99
  -3   0  14   69.10   11.04
  -3   0  14   69.33   11.01
   3   0 -14   54.85   10.82
   3   0 -14   75.96   10.95
  -3   0  14   74.51   11.08
  -3   0  13   63.56   10.30
   3   0 -13   56.03   10.08
   3   0 -13   71.99   10.23
  -3   0  13   64.49   10.28
   3   0 -13   64.10   11.22
  -3   0  13   62.28   10.30
   3   0 -13   69.77   10.19
  -3   0  12  150.94   24.66
   3   0 -12  166.97   24.59
  -3   0  12  152.81   24.66
  -3   0  12  164.04   24.68
   3   0 -12  189.13   25.59
   3   0 -12  138.00   24.50
   3   0 -12  171.03   24.58
  -3   0  11  105.34   16.40
   3   0 -11  113.76   16.33
  -3   0  11   88.78   16.33
  -3   0  11  109.90   16.42
   3   0 -11  124.32   17.47
   3   0 -11   95.50   16.24
  -3   0  11  104.75   16.41
   3   0 -11  111.76   16.31
  -3   0  10   29.52    4.96
  -3   0  10   28.82    4.91
   3   0 -10   33.38    4.90
  -3   0  10   24.80    4.91
  -3   0  10   27.87    4.97
   3   0 -10   43.72    6.40
   3   0 -10   35.06    6.64
  -3   0  10   29.81    4.97
   3   0 -10   33.44    4.86
  -3   0  10   29.21    4.98
  -3   0   9  146.53   22.00
   3   0  -9  130.98   22.77
   3   0  -9  153.83   21.93
   3   0  -9  164.16   22.76
  -3   0   9  113.84   21.97
  -3   0   9  139.79   21.98
   3   0  -9  162.68   21.92
  -3   0   9  124.01   21.96
  -3   0   9  153.08   22.03
  -3   0   8    1.65    1.16
  -3   0   8    0.78    0.96
   3   0  -8    1.74    0.79
  -3   0   8    1.08    1.09
   3   0  -8    0.21    3.33
   3   0  -8    2.63    3.49
  -3   0   8    0.70    0.91
   3   0  -8    0.65    0.72
  -3   0   8    1.17    1.02
  -3   0   7   26.05    3.92
   3   0  -7   18.54    5.35
  -3   0   7   28.24    3.94
   3   0  -7   25.31    3.82
  -3   0   7   24.00    4.02
  -3   0   7   23.19    3.92
   3   0  -7   15.73    4.92
   3   0  -7   26.71    3.80
  -3   0   7    6.45    4.12
   3   0  -7   24.19    4.27
  -3   0   7   22.35    3.99
  -3   0   7   24.05    3.94
  -3   0   6    7.05    2.04
  -3   0   6    8.53    1.90
   3   0  -6   14.03    3.92
  -3   0   6   22.03    2.57
   3   0  -6   17.70    3.37
   3   0  -6    8.29    1.80
  -3   0   6    9.31    1.86
  -3   0   6   11.69    2.60
  -3   0   6    9.16    2.07
  -3   0   6   10.12    1.98
   3   0  -6    9.93    3.38
   3   0  -6   14.32    3.27
   3   0  -6   12.01    2.03
  -3   0   6   10.87    2.30
   3   0  -6    8.33    3.87
  -3   0   6    9.26    1.89
   3   0  -6   15.39    2.25
   3   0  -6   22.14    2.87
  -3   0   6    9.59    1.94
  -3   0   5   37.24    8.36
   3   0  -5   40.54    8.56
  -3   0   5   30.58    7.60
  -3   0   5   59.68    7.92
  -3   0   5   46.81    7.65
   3   0  -5   56.36    8.16
  -3   0   5   57.89    8.15
  -3   0   5   51.62    7.66
  -3   0   5   52.78    7.83
  -3   0   5   55.63    7.74
   3   0  -5   53.48    8.12
  -3   0   5   58.22    7.74
   3   0  -5   63.05    7.81
  -3   0   5   50.45    9.16
   3   0  -5   41.14    8.22
  -3   0   5   57.63    7.74
   3   0  -5   40.95    8.65
  -3   0   5   57.09    7.76
   3   0  -5   56.57    8.42
  -3   0   5   47.37    7.80
   3   0  -4   32.35    5.64
  -3   0   4   23.44    5.82
   3   0  -4   17.75    5.79
  -3   0   4   21.57    4.88
   3   0  -4   42.41    5.28
  -3   0   4   42.22    5.21
  -3   0   4   36.96    5.50
  -3   0   4   33.27    5.12
   3   0  -4   40.94    5.66
  -3   0   4   23.58    6.65
  -3   0   4   34.56    5.02
  -3   0   4   33.05    5.15
   3   0  -4   36.81    5.52
   3   0  -4   28.34    5.62
   3   0  -4   44.31    5.19
  -3   0   4   38.88    5.39
   3   0  -3   -0.44    1.90
   3   0  -3    2.50    1.72
  -3   0   3   -0.61    2.80
   3   0  -3   -1.60    2.71
  -3   0   3    1.33    0.87
  -3   0   3    3.17    3.58
   3   0  -3    0.90    1.60
  -3   0   3    0.62    0.69
  -3   0   3    2.30    1.81
  -3   0   3    1.37    1.21
   3   0  -3    0.63    1.43
   3   0  -3    1.15    0.90
  -3   0   2    0.34    1.00
   3   0  -2   -0.41    1.89
   3   0  -2    0.97    1.58
  -3   0   2   -0.84    2.96
  -3   0   2    0.38    0.47
  -3   0   2    1.43    1.06
  -3   0   2    0.53    0.94
   3   0  -2    0.36    1.48
  -3   0   2    0.94    3.27
   3   0  -2    1.63    1.49
   3   0  -2    0.26    0.81
  -3   0   2   -0.10    1.10
  -3   0   1   30.41    6.41
  -3   0   1   36.58    5.52
  -3   0   1   42.08    5.52
   3   0  -1   48.91    5.84
  -3   0   1   48.92    5.97
  -3   0   1   42.67    5.49
   3   0  -1   32.70    5.90
  -3   0   1   44.64    5.70
   3   0  -1   58.15    5.43
   3   0  -1   24.96    5.59
  -3   0   1   31.32    5.72
  -3   0   1   25.46    5.21
  -3   0   0    5.27    1.63
   3   0   0    3.47    2.07
  -3   0   0    4.35    3.25
  -3   0   0    5.14    1.56
  -3   0   0    5.44    1.44
  -3   0   0    7.58    1.95
  -3   0   0    4.44    3.38
  -3   0   0    6.62    1.61
   3   0   0    5.94    1.87
   3   0   0    2.20    1.70
   3   0   0    6.22    1.13
  -3   0   0    7.50    1.47
  -3   0  -1    6.83    1.37
  -3   0  -1    2.21    1.43
   3   0   1    1.75    0.70
  -3   0  -1    5.30    1.23
  -3   0  -1    5.04    1.97
  -3   0  -1   -1.30    3.23
   3   0   1    3.94    1.46
  -3   0  -1    7.07    1.20
   3   0   1    1.38    1.53
  -3   0  -2    2.43    0.97
   3   0   2   -0.20    0.64
  -3   0  -2    3.58    3.11
   3   0   2    0.61    0.50
  -3   0  -2    0.47    0.93
  -3   0  -2    1.81    1.68
   3   0   2    1.20    1.16
  -3   0  -2    4.79    1.09
  -3   0  -3   68.71   13.57
   3   0   3   59.54   12.62
  -3   0  -3  103.95   12.88
   3   0   3   47.57   12.94
  -3   0  -3  113.12   12.76
   3   0   3  105.59   13.19
  -3   0  -3   93.98   12.72
  -3   0  -4    5.79    3.90
  -3   0  -4   14.43    2.75
  -3   0  -4   14.59    2.52
   3   0   4   13.51    2.98
  -3   0  -4   15.57    2.56
  -3   0  -4   13.14    2.30
   3   0   4   18.18    3.01
  -3   0  -5    3.08    3.52
  -3   0  -5    1.01    1.42
  -3   0  -5    0.65    0.69
  -3   0  -5    1.12    0.64
  -3   0  -5    0.78    1.12
  -3   0  -6   60.86   10.58
  -3   0  -6   59.69    8.93
  -3   0  -6   55.60    8.93
  -3   0  -7   39.46    5.24
  -3   0  -7   27.86    6.87
  -3   0  -7   43.40    5.05
  -3   0  -7   20.07    5.10
  -3   0  -7   27.06    4.97
  -3   0  -8   27.73    6.21
  -3   0  -8   11.26    4.09
  -3   0  -8   23.08    3.94
  -3   0  -9  169.45   31.31
  -3   0  -9  250.21   30.37
  -3   0  -9  226.61   30.28
  -3   0  -9  133.97   30.29
  -3   0 -10   24.13    6.19
  -3   0 -10   19.64    3.77
  -3   0 -10   13.83    3.91
  -3   0 -10   25.62    3.81
  -3   0 -11   53.63    6.28
  -3   0 -11   33.89    7.64
  -3   0 -11   34.95    6.12
  -3   0 -11   22.36    6.19
  -3   0 -11   47.31    6.17
  -3   0 -12   36.61    5.68
  -3   0 -12   25.55    5.76
  -3   0 -12   43.13    5.71
  -3   0 -13    1.61    0.91
   3  -1 -19   -0.09    1.57
  -3   1  19    0.85    0.50
   3  -1 -18    0.79    2.35
  -3   1  18    0.12    0.87
  -3   1  18    1.45    0.73
  -3   1  18    0.53    0.73
   3  -1 -18    1.56    2.59
  -3   1  18    0.55    0.56
  -3   1  17    3.86    1.35
  -3   1  17    4.03    1.24
  -3   1  17    3.77    1.25
   3  -1 -17    1.31    3.63
  -3   1  17    4.77    1.10
  -3   1  17    6.10    1.16
  -3   1  16    2.07    1.31
  -3   1  16    3.71    1.24
   3  -1 -16    2.47    1.12
  -3   1  16    1.49    1.25
   3  -1 -16    3.08    4.04
  -3   1  16    4.47    1.18
  -3   1  16    3.06    1.11
  -3   1  15    9.90    1.98
  -3   1  15    8.84    1.85
   3  -1 -15    8.56    1.85
  -3   1  15    5.45    1.86
   3  -1 -15   14.37    5.14
  -3   1  15    7.29    1.78
  -3   1  15    6.75    1.66
  -3   1  15    8.39    2.08
  -3   1  14    3.48    1.52
   3  -1 -14    6.24    1.57
   3  -1 -14   12.02    5.32
  -3   1  14    3.62    1.49
  -3   1  14    2.44    1.36
   3  -1 -14    3.91    1.34
  -3   1  14    4.44    1.74
  -3   1  14    9.22    1.81
  -3   1  13    0.14    1.18
   3  -1 -13   -0.44    1.13
   3  -1 -13    1.47    4.32
  -3   1  13    0.70    1.35
  -3   1  13    0.59    1.05
   3  -1 -13    1.26    0.99
  -3   1  13    0.72    1.51
   3  -1 -13    5.98    4.39
  -3   1  13   -0.30    1.48
   3  -1 -12  230.90   33.55
  -3   1  12  208.73   33.61
  -3   1  12  221.09   33.65
   3  -1 -12  265.84   34.73
  -3   1  12  219.92   33.66
   3  -1 -12  182.19   33.49
   3  -1 -12  229.08   33.54
  -3   1  11  320.59   52.05
   3  -1 -11  365.04   51.98
  -3   1  11  297.50   51.98
  -3   1  11  337.50   52.04
  -3   1  11  327.63   52.06
   3  -1 -11  310.56   51.93
   3  -1 -11  399.49   53.06
   3  -1 -11  362.80   51.96
  -3   1  11  354.74   52.09
  -3   1  10   34.37    5.45
   3  -1 -10   34.97    5.32
  -3   1  10   30.68    5.36
   3  -1 -10   35.57    7.48
  -3   1  10   35.89    5.45
   3  -1 -10   55.45    7.18
  -3   1  10   30.52    5.43
   3  -1 -10   28.49    5.27
   3  -1 -10   35.61    5.31
  -3   1   9  223.18   33.22
  -3   1   9  207.55   33.10
   3  -1  -9  238.28   33.13
  -3   1   9  204.34   33.14
   3  -1  -9  338.36   34.25
  -3   1   9  193.23   33.17
  -3   1   9  226.68   33.21
  -3   1   9  199.63   33.08
   3  -1  -9  224.73   34.09
  -3   1   9  238.12   33.24
   3  -1  -9  198.25   33.09
   3  -1  -9  235.31   33.11
  -3   1   8  181.36   24.98
  -3   1   8  157.03   24.86
   3  -1  -8  177.56   24.87
  -3   1   8  152.22   24.89
  -3   1   8  151.69   24.95
  -3   1   8  154.18   24.94
  -3   1   8  146.54   24.83
   3  -1  -8  145.86   25.75
  -3   1   8  178.21   24.99
   3  -1  -8  177.85   24.86
  -3   1   7  131.85   17.91
   3  -1  -7  120.74   17.87
  -3   1   7  121.81   17.80
  -3   1   7  121.49   17.90
   3  -1  -7  105.50   17.96
  -3   1   7  122.16   17.90
   3  -1  -7  104.82   17.98
  -3   1   7  117.33   17.78
   3  -1  -7  131.05   17.80
  -3   1   7  108.97   17.81
  -3   1   7  110.75   17.88
  -3   1   7  106.71   17.75
   3  -1  -7   97.76   18.71
  -3   1   7  105.15   17.89
  -3   1   6   10.38    3.90
  -3   1   6   19.11    2.59
   3  -1  -6   12.21    2.41
  -3   1   6   15.02    2.42
  -3   1   6   16.25    2.70
  -3   1   6   17.70    2.42
  -3   1   6   15.04    2.44
  -3   1   6    9.56    2.38
  -3   1   6   14.78    2.58
  -3   1   6   16.53    2.55
   3  -1  -6   18.35    2.57
   3  -1  -6    9.74    4.32
   3  -1  -6   12.33    2.80
  -3   1   6   15.01    2.50
  -3   1   6    4.00    2.65
  -3   1   6   15.06    2.64
   3  -1  -5    2.95    3.45
[truncated: 204,691 more chars]
