# Supplementary material for: Design of an open-shell nitrogen-centered diradicaloid with tunable stimuli-responsive electronic properties
Source: Commun Chem. 2022 Oct 14;5:127. doi: 10.1038/s42004-022-00747-8 (PMC9814612; doi:10.1038/s42004-022-00747-8)
Supplement: Supplementary file 8 — Supplementary Data 5 [file 42004_2022_747_MOESM8_ESM.zip]

Archive with 2 entries (2 files):
- Supplementary Data 5/Supplementary Data 5.cif
- Supplementary Data 5/Supplementary Data 5.pdf
