# Supplementary material for: Design of an open-shell nitrogen-centered diradicaloid with tunable stimuli-responsive electronic properties
Source: Commun Chem. 2022 Oct 14;5:127. doi: 10.1038/s42004-022-00747-8 (PMC9814612; doi:10.1038/s42004-022-00747-8)
Supplement: Supplementary file 8 — Supplementary Data 5 [file 42004_2022_747_MOESM8_ESM.zip › Supplementary Data 5/Supplementary Data 5.cif]

data_exp_1355
_audit_creation_date               2020-08-07
_audit_creation_method
;
Olex2 1.2
(compiled 2018.05.29 svn.r3508 for OlexSys, GUI svn.r5506)
;
_shelx_SHELXL_version_number       '2017/1'
_audit_contact_author_address      ?
_audit_contact_author_email        ?
_audit_contact_author_name         ''
_audit_contact_author_phone        ?
_publ_contact_author_id_orcid      ?
_publ_section_references
;
Dolomanov, O.V., Bourhis, L.J., Gildea, R.J, Howard, J.A.K. & Puschmann, H.
 (2009), J. Appl. Cryst. 42, 339-341.

Sheldrick, G.M. (2015). Acta Cryst. A71, 3-8.

Sheldrick, G.M. (2015). Acta Cryst. C71, 3-8.
;
_chemical_name_common              ?
_chemical_name_systematic          ?
_chemical_formula_moiety           'C40 H50 N2 O2'
_chemical_formula_sum              'C40 H50 N2 O2'
_chemical_formula_weight           590.82
_chemical_melting_point            ?
loop_
  _atom_type_symbol
  _atom_type_description
  _atom_type_scat_dispersion_real
  _atom_type_scat_dispersion_imag
  _atom_type_scat_source
 'C' 'C' 0.0181 0.0091 'International Tables Vol C Tables 4.2.6.8 and 6.1.1.4'
 'H' 'H' 0.0000 0.0000 'International Tables Vol C Tables 4.2.6.8 and 6.1.1.4'
 'N' 'N' 0.0311 0.0180 'International Tables Vol C Tables 4.2.6.8 and 6.1.1.4'
 'O' 'O' 0.0492 0.0322 'International Tables Vol C Tables 4.2.6.8 and 6.1.1.4'

_shelx_space_group_comment
;
The symmetry employed for this shelxl refinement is uniquely defined
by the following loop, which should always be used as a source of
symmetry information in preference to the above space-group names.
They are only intended as comments.
;
_space_group_crystal_system        'monoclinic'
_space_group_IT_number             14
_space_group_name_H-M_alt          'P 1 21/c 1'
_space_group_name_Hall             '-P 2ybc'
loop_
  _space_group_symop_operation_xyz
 'x, y, z'
 '-x, y+1/2, -z+1/2'
 '-x, -y, -z'
 'x, -y-1/2, z-1/2'

_cell_length_a                     19.1147(4)
_cell_length_b                     10.0807(2)
_cell_length_c                     9.0952(2)
_cell_angle_alpha                  90
_cell_angle_beta                   97.220(2)
_cell_angle_gamma                  90
_cell_volume                       1738.65(6)
_cell_formula_units_Z              2
_cell_measurement_reflns_used      20277
_cell_measurement_temperature      100.01(10)
_cell_measurement_theta_max        74.2520
_cell_measurement_theta_min        4.3830
_shelx_estimated_absorpt_T_max     0.911
_shelx_estimated_absorpt_T_min     0.809
_exptl_absorpt_coefficient_mu      0.527
_exptl_absorpt_correction_T_max    1.00000
_exptl_absorpt_correction_T_min    0.66889
_exptl_absorpt_correction_type     multi-scan
_exptl_absorpt_process_details
;
CrysAlisPro 1.171.39.32a (Rigaku Oxford Diffraction, 2017)
Empirical absorption correction using spherical harmonics,
 implemented in SCALE3 ABSPACK scaling algorithm.
;
_exptl_absorpt_special_details     ?
_exptl_crystal_colour              'clear light colourless'
_exptl_crystal_colour_lustre       clear
_exptl_crystal_colour_modifier     light
_exptl_crystal_colour_primary      colourless
_exptl_crystal_density_diffrn      1.129
_exptl_crystal_density_meas        ?
_exptl_crystal_density_method      ?
_exptl_crystal_description         block
_exptl_crystal_F_000               640
_exptl_crystal_size_max            0.42
_exptl_crystal_size_mid            0.26
_exptl_crystal_size_min            0.18
_exptl_transmission_factor_max     ?
_exptl_transmission_factor_min     ?
_diffrn_reflns_av_R_equivalents    0.0709
_diffrn_reflns_av_unetI/netI       0.0261
_diffrn_reflns_Laue_measured_fraction_full  0.979
_diffrn_reflns_Laue_measured_fraction_max  0.979
_diffrn_reflns_limit_h_max         22
_diffrn_reflns_limit_h_min         -22
_diffrn_reflns_limit_k_max         12
_diffrn_reflns_limit_k_min         -12
_diffrn_reflns_limit_l_max         10
_diffrn_reflns_limit_l_min         -10
_diffrn_reflns_number              36061
_diffrn_reflns_point_group_measured_fraction_full  0.979
_diffrn_reflns_point_group_measured_fraction_max  0.979
_diffrn_reflns_theta_full          67.078
_diffrn_reflns_theta_max           67.078
_diffrn_reflns_theta_min           4.969
_diffrn_ambient_environment        N~2~
_diffrn_ambient_temperature        100.01(10)
_diffrn_detector                   'CCD plate'
_diffrn_detector_area_resol_mean   ?
_diffrn_measured_fraction_theta_full  0.979
_diffrn_measured_fraction_theta_max  0.979
_diffrn_measurement_details
;
List of Runs (angles in degrees, time in seconds):

  # Type    Start    End  Width  t~exp~   \w     \q     \k     \f   Frames
--------------------------------------------------------------------------
  1  \w    -20.00   8.00   1.00    1.00    --    0.00  57.00 -90.00   28
  2  \w     16.00  49.00   1.00    1.00    --    0.00  57.00  60.00   33
  3  \w    -84.00 -58.00   1.00    1.00    --    0.00 -77.00   0.00   26
  4  \w     37.00  81.00   1.00    1.00    --    0.00  57.00 -90.00   44
  5  \w    -22.00  85.00   1.00    1.00    --    0.00  57.00   0.00  107
  6  \w    -19.00  87.00   1.00    1.00    --    0.00  38.00 150.00  106
  7  \w     61.00  87.00   1.00    1.00    --    0.00  57.00  60.00   26
  8  \w    -21.00  30.00   1.00    1.00    --    0.00 -77.00   0.00   51
  9  \w    -23.00   3.00   1.00    1.00    --    0.00  57.00-150.00   26
 10  \w     17.00  87.00   1.00    1.00    --    0.00  57.00-150.00   70
 11  \w    -23.00   8.00   1.00    1.00    --    0.00  57.00  60.00   31
 12  \w     79.00 127.00   1.00    1.00    --   95.80 -82.00 -30.00   48
 13  \w     65.00  91.00   1.00    1.00    --   95.80  76.00 163.46   26
 14  \w     64.00  99.00   1.00    1.00    --   95.80  82.00-120.00   35
 15  \w     17.00  72.00   1.00    1.00    --   95.80 -82.00 -30.00   55
 16  \w     64.00  89.00   1.00    1.00    --   95.80  81.00-167.01   25
 17  \w     66.00  92.00   1.00    1.00    --   95.80  79.00 -20.68   26
 18  \w     71.00 185.00   1.00    1.00    --   95.80  60.00  99.57  114
 19  \w     63.00  89.00   1.00    1.00    --   95.80  82.00 -90.00   26
 20  \w     72.00  98.00   1.00    1.00    --   95.80  56.00 142.21   26
 21  \w    117.00 185.00   1.00    1.00    --   95.80  77.00  30.00   68
 22  \w      7.00  77.00   1.00    1.00    --   95.80 -77.00  90.00   70
 23  \w     82.00 126.00   1.00    1.00    --   95.80 -77.00  90.00   44
 24  \w     65.00  91.00   1.00    1.00    --   95.80  77.00  60.00   26
 25  \w     75.00 185.00   1.00    1.00    --   95.80  45.00 -60.00  110
 26  \w     71.00  96.00   1.00    1.00    --   95.80  61.00 150.00   25
 27  \w     72.00  98.00   1.00    1.00    --   95.80  61.00  60.00   26
 28  \w     65.00  97.00   1.00    1.00    --   95.80  77.00 -30.00   32
 29  \w     65.00  91.00   1.00    1.00    --   95.80  77.00 150.00   26
 30  \w     65.00  91.00   1.00    1.00    --   95.80  77.00  90.00   26
 31  \w     65.00  91.00   1.00    1.00    --   95.80  77.00-120.00   26
 32  \w     70.00 182.00   1.00    1.00    --   95.80  64.00  15.42  112
 33  \w     64.00  90.00   1.00    1.00    --   95.80  79.00 -73.35   26
 34  \w     65.00  92.00   1.00    1.00    --   95.80  77.00 -60.00   27
 35  \w     63.00 128.00   1.00    1.00    --   95.80 -82.00-120.00   65
 36  \w     35.00  61.00   1.00    1.00    --   95.80 -82.00-120.00   26
 37  \w     66.00  93.00   1.00    1.00    --   95.80  74.00 175.73   27
 38  \w    133.00 185.00   1.00    1.00    --   95.80  77.00 -60.00   52
 39  \w     63.00  88.00   1.00    1.00    --   95.80  82.00   0.00   25
 40  \w     65.00  91.00   1.00    1.00    --   95.80  77.00  30.00   26
 41  \w     37.00 125.00   1.00    1.00    --   95.80 -77.00 -60.00   88
 42  \w     63.00  88.00   1.00    1.00    --   95.80  82.00-180.00   25
 43  \w     75.00 128.00   1.00    1.00    --   95.80 -82.00 150.00   53
 44  \w      9.00  34.00   1.00    1.00    --   95.80 -77.00 -60.00   25
 45  \w     65.00  90.00   1.00    1.00    --   95.80  77.00 120.00   25
 46  \w     71.00 113.00   1.00    1.00    --   95.80  60.00-132.96   42
 47  \w    122.00 166.00   1.00    1.00    --   95.80  60.00-132.96   44
 48  \w     63.00  89.00   1.00    1.00    --   95.80  82.00  60.00   26
 49  \w      6.00 128.00   1.00    1.00    --   95.80 -82.00  60.00  122
 50  \w     75.00 185.00   1.00    1.00    --   95.80  45.00-180.00  110
 51  \w     72.00 169.00   1.00    1.00    --   95.80  61.00   0.00   97
 52  \w     65.00  90.00   1.00    1.00    --   95.80  77.00 -90.00   25
 53  \w     75.00 183.00   1.00    1.00    --   95.80  45.00 -90.00  108
 54  \w     63.00  89.00   1.00    1.00    --   95.80  82.00-150.00   26
 55  \w     32.00  64.00   1.00    1.00    --   95.80 -82.00 150.00   32
 56  \w     75.00 106.00   1.00    1.00    --   95.80  45.00  90.00   31
 57  \w    118.00 160.00   1.00    1.00    --   95.80  45.00  90.00   42
 58  \w     65.00  91.00   1.00    1.00    --   95.80  82.00  90.00   26
 59  \w    151.00 177.00   1.00    1.00    --   95.80  76.00 163.46   26
 60  \w     75.00 184.00   1.00    1.00    --   95.80  45.00 150.00  109
 61  \w     69.00  94.00   1.00    1.00    --   95.80  66.00  32.29   25
 62  \w    134.00 181.00   1.00    1.00    --   95.80  76.00 -44.34   47
 63  \w     65.00  91.00   1.00    1.00    --   95.80  76.00 -44.34   26
;
_diffrn_measurement_device         'four-circle diffractometer'
_diffrn_measurement_device_type    'XtaLAB AFC12 (RINC): Kappa dual home/near'
_diffrn_measurement_method         '\w scans'
_diffrn_orient_matrix_type        
 'CrysAlisPro convention (1999,Acta A55,543-557)'
_diffrn_orient_matrix_UB_11        -0.0552945000
_diffrn_orient_matrix_UB_12        -0.0728355000
_diffrn_orient_matrix_UB_13        -0.1087749000
_diffrn_orient_matrix_UB_21        -0.0594250000
_diffrn_orient_matrix_UB_22        0.0728881000
_diffrn_orient_matrix_UB_23        0.0667853000
_diffrn_orient_matrix_UB_31        0.0026452000
_diffrn_orient_matrix_UB_32        0.1129027000
_diffrn_orient_matrix_UB_33        -0.1134298000
_diffrn_radiation_monochromator    graphite
_diffrn_radiation_probe            x-ray
_diffrn_radiation_type             CuK\a
_diffrn_radiation_wavelength       1.54184
_diffrn_source                     'fine-focus sealed X-ray tube'
_diffrn_source_type                'Enhance (Cu) X-ray Source'
_reflns_Friedel_coverage           0.000
_reflns_Friedel_fraction_full      .
_reflns_Friedel_fraction_max       .
_reflns_number_gt                  2898
_reflns_number_total               3032
_reflns_odcompleteness_completeness  99.97
_reflns_odcompleteness_iscentric   1
_reflns_odcompleteness_theta       66.97
_reflns_special_details
;
 Reflections were merged by SHELXL according to the crystal
 class for the calculation of statistics and refinement.
 
 _reflns_Friedel_fraction is defined as the number of unique
 Friedel pairs measured divided by the number that would be
 possible theoretically, ignoring centric projections and
 systematic absences.
;
_reflns_threshold_expression       'I > 2\s(I)'
_computing_cell_refinement         'CrysAlisPro 1.171.39.32a (Rigaku OD, 2017)'
_computing_data_collection         'CrysAlisPro 1.171.39.32a (Rigaku OD, 2017)'
_computing_data_reduction          'CrysAlisPro 1.171.39.32a (Rigaku OD, 2017)'
_computing_molecular_graphics      'Olex2 (Dolomanov et al., 2009)'
_computing_publication_material    'Olex2 (Dolomanov et al., 2009)'
_computing_structure_refinement    'ShelXL (Sheldrick, 2015)'
_computing_structure_solution      'ShelXT (Sheldrick, 2015)'
_refine_diff_density_max           0.645
_refine_diff_density_min           -0.406
_refine_diff_density_rms           0.090
_refine_ls_extinction_coef         .
_refine_ls_extinction_method       none
_refine_ls_goodness_of_fit_ref     1.116
_refine_ls_hydrogen_treatment      constr
_refine_ls_matrix_type             full
_refine_ls_number_parameters       215
_refine_ls_number_reflns           3032
_refine_ls_number_restraints       0
_refine_ls_R_factor_all            0.1044
_refine_ls_R_factor_gt             0.1029
_refine_ls_restrained_S_all        1.116
_refine_ls_shift/su_max            0.000
_refine_ls_shift/su_mean           0.000
_refine_ls_structure_factor_coef   Fsqd
_refine_ls_weighting_details      
 'w=1/[\s^2^(Fo^2^)+(0.0931P)^2^+6.9478P] where P=(Fo^2^+2Fc^2^)/3'
_refine_ls_weighting_scheme        calc
_refine_ls_wR_factor_gt            0.2742
_refine_ls_wR_factor_ref           0.2749
_refine_special_details            ?
_olex2_refinement_description
;
1. Fixed Uiso
 At 1.2 times of:
  All C(H) groups, All N(H) groups
 At 1.5 times of:
  All C(H,H,H) groups, All O(H) groups
2. Others
 Fixed Sof: O1(0.5) H1A(0.5) O1'(0.5) H1'(0.5)
3.a Aromatic/amide H refined with riding coordinates:
 N1(H1), C10(H10), C2(H2), C3(H3), C6(H6), C5(H5)
3.b Tetrahedral OH refined with riding coordinates:
 O1'(H1')
3.c Idealised Me refined as rotating group:
 C14(H14A,H14B,H14C), C15(H15A,H15B,H15C), C16(H16A,H16B,H16C), C18(H18A,H18B,
 H18C), C20(H20A,H20B,H20C), C19(H19A,H19B,H19C)
3.d Idealised tetrahedral OH refined as rotating group:
 O1(H1A)
;
_atom_sites_solution_hydrogens     geom
_atom_sites_solution_primary       dual
_atom_sites_solution_secondary     ?
loop_
  _atom_site_label
  _atom_site_type_symbol
  _atom_site_fract_x
  _atom_site_fract_y
  _atom_site_fract_z
  _atom_site_U_iso_or_equiv
  _atom_site_adp_type
  _atom_site_occupancy
  _atom_site_site_symmetry_order
  _atom_site_calc_flag
  _atom_site_refinement_flags_posn
  _atom_site_refinement_flags_adp
  _atom_site_refinement_flags_occupancy
  _atom_site_disorder_assembly
  _atom_site_disorder_group
 N1 N 0.63828(18) 0.3179(4) 0.6168(4) 0.0332(9) Uani 1 1 d . . . . .
 H1 H 0.623088 0.247950 0.568841 0.040 Uiso 1 1 calc R . . . .
 C9 C 0.7634(2) 0.5120(4) 0.4180(4) 0.0226(8) Uani 1 1 d . . . . .
 C12 C 0.7641(2) 0.3648(4) 0.6827(4) 0.0232(8) Uani 1 1 d . . . . .
 C4 C 0.52043(18) 0.4728(4) 0.9426(4) 0.0204(8) Uani 1 1 d . . . . .
 C10 C 0.82371(19) 0.4952(4) 0.5181(4) 0.0221(8) Uani 1 1 d . . . . .
 H10 H 0.865126 0.534148 0.495355 0.027 Uiso 1 1 calc R . . . .
 C11 C 0.82684(19) 0.4240(4) 0.6502(4) 0.0230(8) Uani 1 1 d . . . . .
 C8 C 0.7011(2) 0.4519(4) 0.4543(4) 0.0253(8) Uani 1 1 d . . . . .
 C1 C 0.60019(19) 0.3698(4) 0.7245(4) 0.0241(8) Uani 1 1 d . . . . .
 C17 C 0.8956(2) 0.4083(4) 0.7562(4) 0.0284(9) Uani 1 1 d . . . . .
 C13 C 0.7631(2) 0.5903(4) 0.2730(5) 0.0283(9) Uani 1 1 d . . . . .
 C7 C 0.7025(2) 0.3791(4) 0.5846(4) 0.0252(8) Uani 1 1 d . . . . .
 C2 C 0.6169(2) 0.4899(4) 0.7935(5) 0.0354(11) Uani 1 1 d . . . . .
 H2 H 0.654955 0.538442 0.767919 0.043 Uiso 1 1 calc R . . . .
 C3 C 0.5784(2) 0.5391(4) 0.8990(5) 0.0317(10) Uani 1 1 d . . . . .
 H3 H 0.591478 0.620018 0.943108 0.038 Uiso 1 1 calc R . . . .
 C6 C 0.5425(2) 0.3008(4) 0.7653(5) 0.0294(9) Uani 1 1 d . . . . .
 H6 H 0.529727 0.219914 0.720519 0.035 Uiso 1 1 calc R . . . .
 C14 C 0.8370(3) 0.6390(5) 0.2519(5) 0.0386(11) Uani 1 1 d . . . . .
 H14A H 0.855773 0.691151 0.336051 0.058 Uiso 1 1 calc GR . . . .
 H14B H 0.834525 0.692238 0.163870 0.058 Uiso 1 1 calc GR . . . .
 H14C H 0.867211 0.564130 0.242532 0.058 Uiso 1 1 calc GR . . . .
 C5 C 0.5041(2) 0.3509(4) 0.8716(5) 0.0296(9) Uani 1 1 d . . . . .
 H5 H 0.466013 0.302275 0.896997 0.036 Uiso 1 1 calc R . . . .
 C15 C 0.7153(3) 0.7126(5) 0.2756(5) 0.0427(12) Uani 1 1 d . . . . .
 H15A H 0.667799 0.684488 0.281637 0.064 Uiso 1 1 calc GR . . . .
 H15B H 0.716818 0.763215 0.186649 0.064 Uiso 1 1 calc GR . . . .
 H15C H 0.731555 0.766392 0.360107 0.064 Uiso 1 1 calc GR . . . .
 C16 C 0.7370(3) 0.5019(4) 0.1404(5) 0.0387(11) Uani 1 1 d . . . . .
 H16A H 0.766610 0.424900 0.140877 0.058 Uiso 1 1 calc GR . . . .
 H16B H 0.738758 0.550508 0.050124 0.058 Uiso 1 1 calc GR . . . .
 H16C H 0.689364 0.474875 0.146967 0.058 Uiso 1 1 calc GR . . . .
 O1 O 0.6408(3) 0.4684(5) 0.3622(6) 0.0255(12) Uani 0.5 1 d . . P . .
 H1A H 0.608568 0.429671 0.395751 0.038 Uiso 0.5 1 calc GR . P . .
 C18 C 0.8867(3) 0.4736(6) 0.9056(6) 0.0512(14) Uani 1 1 d . . . . .
 H18A H 0.874924 0.565484 0.890055 0.077 Uiso 1 1 calc GR . . . .
 H18B H 0.930015 0.466273 0.971122 0.077 Uiso 1 1 calc GR . . . .
 H18C H 0.849671 0.429658 0.948758 0.077 Uiso 1 1 calc GR . . . .
 C20 C 0.9141(3) 0.2630(5) 0.7789(7) 0.0529(14) Uani 1 1 d . . . . .
 H20A H 0.875189 0.217170 0.813307 0.079 Uiso 1 1 calc GR . . . .
 H20B H 0.955025 0.254651 0.851000 0.079 Uiso 1 1 calc GR . . . .
 H20C H 0.923621 0.225017 0.686683 0.079 Uiso 1 1 calc GR . . . .
 C19 C 0.9569(3) 0.4807(7) 0.6980(7) 0.0607(17) Uani 1 1 d . . . . .
 H19A H 0.964176 0.444701 0.603441 0.091 Uiso 1 1 calc GR . . . .
 H19B H 0.998919 0.469449 0.766597 0.091 Uiso 1 1 calc GR . . . .
 H19C H 0.945974 0.573455 0.687537 0.091 Uiso 1 1 calc GR . . . .
 O1' O 0.7662(3) 0.3026(6) 0.8129(7) 0.0368(14) Uani 0.5 1 d . . P . .
 H1' H 0.727212 0.271474 0.821056 0.055 Uiso 0.5 1 calc R . P . .

loop_
  _atom_site_aniso_label
  _atom_site_aniso_U_11
  _atom_site_aniso_U_22
  _atom_site_aniso_U_33
  _atom_site_aniso_U_23
  _atom_site_aniso_U_13
  _atom_site_aniso_U_12
 N1 0.0286(18) 0.0301(19) 0.043(2) -0.0130(16) 0.0142(15) -0.0106(15)
 C9 0.0230(18) 0.0174(18) 0.0276(19) -0.0018(15) 0.0036(15) 0.0036(14)
 C12 0.0244(19) 0.0210(19) 0.0248(19) -0.0008(15) 0.0060(15) 0.0009(15)
 C4 0.0164(16) 0.0192(18) 0.0242(18) 0.0047(14) -0.0023(14) -0.0008(14)
 C10 0.0215(18) 0.0184(18) 0.0270(19) -0.0028(15) 0.0055(14) -0.0011(14)
 C11 0.0230(19) 0.0216(19) 0.0251(19) -0.0021(15) 0.0050(15) 0.0005(15)
 C8 0.0239(19) 0.0228(19) 0.029(2) -0.0047(16) 0.0020(15) 0.0008(15)
 C1 0.0206(18) 0.0243(19) 0.0272(19) 0.0005(15) 0.0022(15) -0.0008(15)
 C17 0.025(2) 0.032(2) 0.028(2) -0.0001(17) 0.0014(16) 0.0030(17)
 C13 0.036(2) 0.0182(19) 0.031(2) 0.0023(16) 0.0050(17) 0.0071(16)
 C7 0.0224(19) 0.0222(19) 0.032(2) -0.0055(16) 0.0086(15) -0.0024(15)
 C2 0.031(2) 0.022(2) 0.058(3) -0.0082(19) 0.022(2) -0.0107(17)
 C3 0.026(2) 0.0198(19) 0.052(3) -0.0072(18) 0.0130(18) -0.0058(16)
 C6 0.029(2) 0.029(2) 0.031(2) -0.0084(17) 0.0045(16) -0.0101(17)
 C14 0.048(3) 0.030(2) 0.039(2) 0.0132(19) 0.009(2) -0.001(2)
 C5 0.027(2) 0.030(2) 0.033(2) -0.0084(17) 0.0087(16) -0.0143(17)
 C15 0.060(3) 0.029(2) 0.040(2) 0.007(2) 0.006(2) 0.017(2)
 C16 0.060(3) 0.027(2) 0.029(2) 0.0031(18) 0.006(2) 0.004(2)
 O1 0.015(2) 0.030(3) 0.031(3) 0.001(2) -0.002(2) -0.002(2)
 C18 0.051(3) 0.060(3) 0.040(3) -0.011(2) -0.007(2) 0.013(3)
 C20 0.043(3) 0.049(3) 0.063(3) -0.004(3) -0.007(2) 0.019(2)
 C19 0.032(3) 0.095(5) 0.053(3) 0.010(3) -0.003(2) -0.014(3)
 O1' 0.040(3) 0.031(3) 0.043(3) 0.005(3) 0.017(3) -0.006(3)

_geom_special_details
;
 All esds (except the esd in the dihedral angle between two l.s. planes)
 are estimated using the full covariance matrix.  The cell esds are taken
 into account individually in the estimation of esds in distances, angles
 and torsion angles; correlations between esds in cell parameters are only
 used when they are defined by crystal symmetry.  An approximate (isotropic)
 treatment of cell esds is used for estimating esds involving l.s. planes.
;
loop_
  _geom_bond_atom_site_label_1
  _geom_bond_atom_site_label_2
  _geom_bond_distance
  _geom_bond_site_symmetry_2
  _geom_bond_publ_flag
 N1 H1 0.8600 . ?
 N1 C1 1.394(5) . ?
 N1 C7 1.436(5) . ?
 C9 C10 1.387(5) . ?
 C9 C8 1.411(5) . ?
 C9 C13 1.537(5) . ?
 C12 C11 1.404(5) . ?
 C12 C7 1.394(5) . ?
 C12 O1' 1.336(7) . ?
 C4 C4 1.485(7) 3_667 ?
 C4 C3 1.393(5) . ?
 C4 C5 1.405(5) . ?
 C10 H10 0.9300 . ?
 C10 C11 1.394(5) . ?
 C11 C17 1.538(5) . ?
 C8 C7 1.391(6) . ?
 C8 O1 1.348(6) . ?
 C1 C2 1.383(6) . ?
 C1 C6 1.393(5) . ?
 C17 C18 1.538(6) . ?
 C17 C20 1.514(7) . ?
 C17 C19 1.530(7) . ?
 C13 C14 1.531(6) . ?
 C13 C15 1.536(6) . ?
 C13 C16 1.532(6) . ?
 C2 H2 0.9300 . ?
 C2 C3 1.373(6) . ?
 C3 H3 0.9300 . ?
 C6 H6 0.9300 . ?
 C6 C5 1.381(6) . ?
 C14 H14A 0.9600 . ?
 C14 H14B 0.9600 . ?
 C14 H14C 0.9600 . ?
 C5 H5 0.9300 . ?
 C15 H15A 0.9600 . ?
 C15 H15B 0.9600 . ?
 C15 H15C 0.9600 . ?
 C16 H16A 0.9600 . ?
 C16 H16B 0.9600 . ?
 C16 H16C 0.9600 . ?
 O1 H1A 0.8200 . ?
 C18 H18A 0.9600 . ?
 C18 H18B 0.9600 . ?
 C18 H18C 0.9600 . ?
 C20 H20A 0.9600 . ?
 C20 H20B 0.9600 . ?
 C20 H20C 0.9600 . ?
 C19 H19A 0.9600 . ?
 C19 H19B 0.9600 . ?
 C19 H19C 0.9600 . ?
 O1' H1' 0.8200 . ?

loop_
  _geom_angle_atom_site_label_1
  _geom_angle_atom_site_label_2
  _geom_angle_atom_site_label_3
  _geom_angle
  _geom_angle_site_symmetry_1
  _geom_angle_site_symmetry_3
  _geom_angle_publ_flag
 C1 N1 H1 119.4 . . ?
 C1 N1 C7 121.2(3) . . ?
 C7 N1 H1 119.4 . . ?
 C10 C9 C8 116.8(3) . . ?
 C10 C9 C13 122.6(3) . . ?
 C8 C9 C13 120.6(3) . . ?
 C7 C12 C11 119.8(3) . . ?
 O1' C12 C11 117.1(4) . . ?
 O1' C12 C7 123.0(4) . . ?
 C3 C4 C4 122.0(4) . 3_667 ?
 C3 C4 C5 115.3(4) . . ?
 C5 C4 C4 122.7(4) . 3_667 ?
 C9 C10 H10 117.6 . . ?
 C9 C10 C11 124.8(3) . . ?
 C11 C10 H10 117.6 . . ?
 C12 C11 C17 120.6(3) . . ?
 C10 C11 C12 117.1(3) . . ?
 C10 C11 C17 122.3(3) . . ?
 C7 C8 C9 120.0(4) . . ?
 O1 C8 C9 118.8(4) . . ?
 O1 C8 C7 121.2(4) . . ?
 C2 C1 N1 122.4(4) . . ?
 C2 C1 C6 117.5(4) . . ?
 C6 C1 N1 120.0(4) . . ?
 C18 C17 C11 109.2(3) . . ?
 C20 C17 C11 110.5(4) . . ?
 C20 C17 C18 110.1(4) . . ?
 C20 C17 C19 109.5(4) . . ?
 C19 C17 C11 111.4(4) . . ?
 C19 C17 C18 106.0(4) . . ?
 C14 C13 C9 111.6(3) . . ?
 C14 C13 C15 107.7(4) . . ?
 C14 C13 C16 107.6(4) . . ?
 C15 C13 C9 109.7(3) . . ?
 C16 C13 C9 110.1(3) . . ?
 C16 C13 C15 110.1(4) . . ?
 C12 C7 N1 120.0(4) . . ?
 C8 C7 N1 118.4(4) . . ?
 C8 C7 C12 121.6(3) . . ?
 C1 C2 H2 119.4 . . ?
 C3 C2 C1 121.3(4) . . ?
 C3 C2 H2 119.4 . . ?
 C4 C3 H3 118.6 . . ?
 C2 C3 C4 122.8(4) . . ?
 C2 C3 H3 118.6 . . ?
 C1 C6 H6 119.6 . . ?
 C5 C6 C1 120.8(4) . . ?
 C5 C6 H6 119.6 . . ?
 C13 C14 H14A 109.5 . . ?
 C13 C14 H14B 109.5 . . ?
 C13 C14 H14C 109.5 . . ?
 H14A C14 H14B 109.5 . . ?
 H14A C14 H14C 109.5 . . ?
 H14B C14 H14C 109.5 . . ?
 C4 C5 H5 118.8 . . ?
 C6 C5 C4 122.3(4) . . ?
 C6 C5 H5 118.8 . . ?
 C13 C15 H15A 109.5 . . ?
 C13 C15 H15B 109.5 . . ?
 C13 C15 H15C 109.5 . . ?
 H15A C15 H15B 109.5 . . ?
 H15A C15 H15C 109.5 . . ?
 H15B C15 H15C 109.5 . . ?
 C13 C16 H16A 109.5 . . ?
 C13 C16 H16B 109.5 . . ?
 C13 C16 H16C 109.5 . . ?
 H16A C16 H16B 109.5 . . ?
 H16A C16 H16C 109.5 . . ?
 H16B C16 H16C 109.5 . . ?
 C8 O1 H1A 109.5 . . ?
 C17 C18 H18A 109.5 . . ?
 C17 C18 H18B 109.5 . . ?
 C17 C18 H18C 109.5 . . ?
 H18A C18 H18B 109.5 . . ?
 H18A C18 H18C 109.5 . . ?
 H18B C18 H18C 109.5 . . ?
 C17 C20 H20A 109.5 . . ?
 C17 C20 H20B 109.5 . . ?
 C17 C20 H20C 109.5 . . ?
 H20A C20 H20B 109.5 . . ?
 H20A C20 H20C 109.5 . . ?
 H20B C20 H20C 109.5 . . ?
 C17 C19 H19A 109.5 . . ?
 C17 C19 H19B 109.5 . . ?
 C17 C19 H19C 109.5 . . ?
 H19A C19 H19B 109.5 . . ?
 H19A C19 H19C 109.5 . . ?
 H19B C19 H19C 109.5 . . ?
 C12 O1' H1' 109.5 . . ?

_smtbx_masks_special_details       ?
loop_
  _smtbx_masks_void_nr
  _smtbx_masks_void_average_x
  _smtbx_masks_void_average_y
  _smtbx_masks_void_average_z
  _smtbx_masks_void_volume
  _smtbx_masks_void_count_electrons
  _smtbx_masks_void_content
 1 0.031 0.231 0.583 8.1 0.0 ?
 2 0.031 0.269 0.083 8.1 0.0 ?
 3 -0.031 0.731 0.917 8.1 0.0 ?
 4 -0.031 0.769 0.417 8.1 0.0 ?
 5 0.500 0.000 0.000 20.5 2.2 ?
 6 0.500 0.500 0.500 20.5 2.2 ?

_shelx_res_file
;
TITL exp_1355_a.res in P2(1)/c
    exp_1355.res
    created by SHELXL-2017/1 at 16:29:59 on 07-Aug-2020
REM Old TITL exp_1355 in P2(1)/c
REM SHELXT solution in P2(1)/c
REM R1 0.217, Rweak 0.129, Alpha 0.075, Orientation as input
REM Formula found by SHELXT: C21 N O
CELL 1.54184 19.1147 10.0807 9.0952 90 97.22 90
ZERR 2 0.0004 0.0002 0.0002 0 0.002 0
LATT 1
SYMM -X,0.5+Y,0.5-Z
SFAC C H N O
UNIT 80 100 4 4

L.S. 64
PLAN  20
SIZE 0.42 0.26 0.18
BOND $H
list 4
fmap 2 53
ACTA
SHEL 999 0.837
OMIT -4 1 2
OMIT -4 2 2
OMIT -1 2 2
OMIT -4 4 2
OMIT -7 0 2
OMIT 6 3 2
OMIT 11 0 4
OMIT 2 0 2
OMIT -9 1 2
OMIT -4 0 2
OMIT -8 2 4
OMIT 3 6 4
OMIT 3 8 4
OMIT -1 0 2
OMIT -6 1 2
OMIT 7 3 2
OMIT 1 1 2
OMIT 3 2 4
OMIT 2 4 2
OMIT -1 1 2
OMIT 3 7 4
OMIT 5 3 2
OMIT -3 2 4
OMIT 1 3 4
OMIT 4 4 2
OMIT 9 0 2
OMIT 2 8 4
OMIT -3 2 2
OMIT -5 1 2
OMIT -13 4 2
OMIT 3 5 4
OMIT -2 0 2
OMIT 6 9 2
OMIT 6 1 2
OMIT 1 2 2
OMIT -5 0 2
OMIT 4 3 2
OMIT 10 2 2
OMIT -15 4 2
OMIT 7 0 2
OMIT 2 7 2
OMIT 0 4 2
OMIT -2 6 2
OMIT 2 4 4
OMIT 2 0 0
OMIT 2 1 4
OMIT -6 2 2
OMIT 0 1 4
OMIT 4 5 4
OMIT 1 6 4
OMIT 9 8 2
OMIT 8 8 2
OMIT 0 1 6
OMIT 8 1 6
OMIT 15 2 2
OMIT 1 7 4
OMIT 7 2 2
OMIT 4 1 4
OMIT -3 1 2
OMIT 8 3 2
OMIT 7 1 2
OMIT 4 2 2
OMIT -2 3 4
OMIT 1 4 4
REM <olex2.extras>
REM <HklSrc "%.\\exp_1355.hkl">
REM </olex2.extras>

WGHT    0.093100    6.947800
FVAR       0.64844
N1    3    0.638284    0.317865    0.616812    11.00000    0.02858    0.03012 =
         0.04325   -0.01303    0.01417   -0.01055
AFIX  43
H1    2    0.623088    0.247950    0.568841    11.00000   -1.20000
AFIX   0
C9    1    0.763360    0.512037    0.418048    11.00000    0.02300    0.01741 =
         0.02757   -0.00177    0.00363    0.00363
C12   1    0.764122    0.364793    0.682734    11.00000    0.02444    0.02095 =
         0.02483   -0.00079    0.00595    0.00091
C4    1    0.520430    0.472772    0.942629    11.00000    0.01642    0.01919 =
         0.02424    0.00475   -0.00232   -0.00078
C10   1    0.823714    0.495154    0.518070    11.00000    0.02150    0.01836 =
         0.02702   -0.00285    0.00548   -0.00111
AFIX  43
H10   2    0.865126    0.534148    0.495355    11.00000   -1.20000
AFIX   0
C11   1    0.826838    0.423988    0.650195    11.00000    0.02299    0.02159 =
         0.02506   -0.00213    0.00495    0.00053
C8    1    0.701106    0.451883    0.454327    11.00000    0.02394    0.02277 =
         0.02873   -0.00465    0.00197    0.00081
C1    1    0.600193    0.369775    0.724497    11.00000    0.02057    0.02427 =
         0.02723    0.00048    0.00220   -0.00078
C17   1    0.895627    0.408264    0.756236    11.00000    0.02460    0.03223 =
         0.02789   -0.00014    0.00142    0.00302
C13   1    0.763111    0.590313    0.272970    11.00000    0.03607    0.01820 =
         0.03077    0.00228    0.00501    0.00711
C7    1    0.702451    0.379074    0.584564    11.00000    0.02244    0.02219 =
         0.03233   -0.00546    0.00861   -0.00244
C2    1    0.616890    0.489949    0.793470    11.00000    0.03075    0.02193 =
         0.05792   -0.00821    0.02242   -0.01066
AFIX  43
H2    2    0.654955    0.538442    0.767919    11.00000   -1.20000
AFIX   0
C3    1    0.578351    0.539063    0.898953    11.00000    0.02573    0.01976 =
         0.05179   -0.00721    0.01302   -0.00577
AFIX  43
H3    2    0.591478    0.620018    0.943108    11.00000   -1.20000
AFIX   0
C6    1    0.542507    0.300751    0.765344    11.00000    0.02892    0.02888 =
         0.03075   -0.00837    0.00453   -0.01006
AFIX  43
H6    2    0.529727    0.219914    0.720519    11.00000   -1.20000
AFIX   0
C14   1    0.837046    0.638996    0.251891    11.00000    0.04770    0.03039 =
         0.03855    0.01323    0.00906   -0.00131
AFIX 137
H14A  2    0.855773    0.691151    0.336051    11.00000   -1.50000
H14B  2    0.834525    0.692238    0.163870    11.00000   -1.50000
H14C  2    0.867211    0.564130    0.242532    11.00000   -1.50000
AFIX   0
C5    1    0.504065    0.350893    0.871590    11.00000    0.02700    0.02968 =
         0.03333   -0.00840    0.00868   -0.01432
AFIX  43
H5    2    0.466013    0.302275    0.896997    11.00000   -1.20000
AFIX   0
C15   1    0.715344    0.712558    0.275586    11.00000    0.05976    0.02857 =
         0.03972    0.00669    0.00550    0.01652
AFIX 137
H15A  2    0.667799    0.684488    0.281637    11.00000   -1.50000
H15B  2    0.716818    0.763215    0.186649    11.00000   -1.50000
H15C  2    0.731555    0.766392    0.360107    11.00000   -1.50000
AFIX   0
C16   1    0.737026    0.501898    0.140358    11.00000    0.05953    0.02746 =
         0.02922    0.00308    0.00575    0.00442
AFIX 137
H16A  2    0.766610    0.424900    0.140877    11.00000   -1.50000
H16B  2    0.738758    0.550508    0.050124    11.00000   -1.50000
H16C  2    0.689364    0.474875    0.146967    11.00000   -1.50000
AFIX   0
O1    4    0.640785    0.468445    0.362194    10.50000    0.01489    0.02957 =
         0.03080    0.00098   -0.00245   -0.00173
AFIX 147
H1A   2    0.608568    0.429671    0.395751    10.50000   -1.50000
AFIX   0
C18   1    0.886723    0.473553    0.905572    11.00000    0.05085    0.05951 =
         0.04003   -0.01065   -0.00713    0.01264
AFIX 137
H18A  2    0.874924    0.565484    0.890055    11.00000   -1.50000
H18B  2    0.930015    0.466273    0.971122    11.00000   -1.50000
H18C  2    0.849671    0.429658    0.948758    11.00000   -1.50000
AFIX   0
C20   1    0.914052    0.262980    0.778879    11.00000    0.04276    0.04888 =
         0.06350   -0.00358   -0.00713    0.01863
AFIX 137
H20A  2    0.875189    0.217170    0.813307    11.00000   -1.50000
H20B  2    0.955025    0.254651    0.851000    11.00000   -1.50000
H20C  2    0.923621    0.225017    0.686683    11.00000   -1.50000
AFIX   0
C19   1    0.956877    0.480713    0.698033    11.00000    0.03229    0.09473 =
         0.05293    0.01008   -0.00255   -0.01446
AFIX 137
H19A  2    0.964176    0.444701    0.603441    11.00000   -1.50000
H19B  2    0.998919    0.469449    0.766597    11.00000   -1.50000
H19C  2    0.945974    0.573455    0.687537    11.00000   -1.50000
AFIX   0
O1'   4    0.766181    0.302576    0.812940    10.50000    0.03992    0.03077 =
         0.04290    0.00492    0.01711   -0.00559
AFIX  83
H1'   2    0.727212    0.271474    0.821056    10.50000   -1.50000
AFIX   0
HKLF 4


REM  exp_1355_a.res in P2(1)/c
REM R1 =  0.1029 for    2898 Fo > 4sig(Fo)  and  0.1044 for all    3032 data
REM    215 parameters refined using      0 restraints

END

WGHT      0.0929      6.9770

REM Highest difference peak  0.645,  deepest hole -0.406,  1-sigma level  0.090
Q1    1   0.9560  0.3597  0.6700  11.00000  0.05    0.64
Q2    1   0.8958  0.2886  0.8784  11.00000  0.05    0.58
Q3    1   0.9160  0.5386  0.8357  11.00000  0.05    0.51
Q4    1   0.7620  0.9064  0.2447  11.00000  0.05    0.42
Q5    1   0.6402  0.1838  0.6166  11.00000  0.05    0.41
Q6    1   0.7644  0.5232 -0.0948  11.00000  0.05    0.40
Q7    1   0.8388  0.6389  0.7282  11.00000  0.05    0.39
Q8    1   0.6242  0.4756  0.3215  11.00000  0.05    0.39
Q9    1   0.5232  0.4658  0.3750  11.00000  0.05    0.38
Q10   1   0.8297  0.4262  0.1429  11.00000  0.05    0.34
Q11   1   1.0391  0.5257  0.8077  11.00000  0.05    0.34
Q12   1   0.5000  0.5000  0.5000  10.50000  0.05    0.33
Q13   1   0.5132  0.4755  0.4563  11.00000  0.05    0.32
Q14   1   0.7663  0.3601  0.1820  11.00000  0.05    0.32
Q15   1   0.6998  0.4570 -0.0701  11.00000  0.05    0.31
Q16   1   0.7363  0.5046  0.6211  11.00000  0.05    0.31
Q17   1   0.9003  0.0856  0.7344  11.00000  0.05    0.30
Q18   1   0.6517  0.4242  0.3517  11.00000  0.05    0.30
Q19   1   0.8245  0.4974  0.9731  11.00000  0.05    0.30
Q20   1   0.5065  0.1573  0.8792  11.00000  0.05    0.30
;
_shelx_res_checksum                21549
_shelx_hkl_file
;
   2   0   0 3371.28  210.90
  -2   0   0 3387.28  210.93
  -3   0   0  689.03   43.61
   3   0   0  670.60   43.51
  -3   0   0  654.35   43.77
   3   0   0  751.38   43.57
  -4   0   0   49.23    3.98
  -4   0   0   61.44    3.85
   4   0   0   61.46    3.76
  -4   0   0   46.20    3.75
   4   0   0   50.16    3.64
  -5   0   0  492.33   31.55
  -5   0   0  494.63   31.88
  -5   0   0  530.47   31.59
   5   0   0  476.56   31.40
  -6   0   0  617.74   37.50
   6   0   0  523.64   36.93
  -6   0   0  570.12   37.07
   6   0   0  590.87   36.89
  -6   0   0  641.24   37.14
   7   0   0  136.84    9.91
  -7   0   0  165.65   10.12
  -7   0   0  152.74   10.51
  -7   0   0  140.48   10.02
   7   0   0  148.08    9.83
  -8   0   0 1498.78   91.56
   8   0   0 1390.44   90.83
  -8   0   0 1391.22   90.97
   8   0   0 1455.04   90.71
  -8   0   0 1485.47   90.69
   9   0   0  806.31   50.33
   9   0   0  791.21   50.07
   9   0   0  789.13   50.04
   9   0   0  883.33   50.18
  -9   0   0  766.24   49.79
  -9   0   0  774.72   50.18
  -9   0   0  857.72   50.95
   9   0   0  780.79   49.84
  -9   0   0  724.57   49.97
  -9   0   0  752.42   49.96
   9   0   0  779.70   49.99
  10   0   0    1.61    0.97
 -10   0   0    2.17    0.84
 -10   0   0    0.55    0.65
 -10   0   0    2.18    0.89
  10   0   0    1.11    0.74
 -10   0   0    2.69    0.68
 -10   0   0    2.64    0.89
  10   0   0    1.62    0.79
  10   0   0    3.84    0.98
  10   0   0    2.62    0.71
 -10   0   0    2.07    0.75
 -10   0   0    1.35    0.81
  10   0   0    1.01    0.94
  10   0   0    1.45    0.70
 -10   0   0    1.52    1.02
 -11   0   0   17.55    1.94
 -11   0   0   17.83    1.95
  11   0   0   16.34    2.00
 -11   0   0   15.97    2.54
  11   0   0   14.31    2.10
 -11   0   0   16.41    1.82
 -11   0   0   15.62    2.01
  11   0   0   15.58    1.97
  11   0   0   14.09    2.01
 -11   0   0   15.13    2.08
  11   0   0   18.39    2.14
  11   0   0   16.97    1.94
  11   0   0   14.32    2.03
 -11   0   0   16.27    2.11
 -11   0   0   18.28    2.14
  11   0   0   16.80    1.91
  11   0   0   16.35    2.01
  11   0   0   16.35    1.85
 -11   0   0   14.28    1.97
 -12   0   0   16.45    1.92
  12   0   0   14.11    2.12
 -12   0   0   14.69    2.03
  12   0   0   16.38    1.92
  12   0   0   14.99    2.12
 -12   0   0   10.85    1.89
  12   0   0   15.30    2.05
  12   0   0   14.94    1.88
  12   0   0   16.51    2.05
  12   0   0   14.27    1.97
 -12   0   0   13.12    1.71
 -12   0   0   13.79    1.99
 -12   0   0   16.30    2.21
 -12   0   0   16.79    1.97
  12   0   0   12.48    1.96
 -13   0   0  112.71    8.82
 -13   0   0  117.16    8.55
  13   0   0  114.87    8.65
 -13   0   0  119.90    8.89
  13   0   0  125.40    8.85
  13   0   0  115.57    8.48
 -13   0   0  117.28    9.12
 -13   0   0   97.82    8.51
  13   0   0  116.08    8.47
  13   0   0  126.51    8.95
 -13   0   0  113.09    8.48
  14   0   0  187.08   13.51
  14   0   0  193.66   13.18
  14   0   0  195.69   13.70
 -14   0   0  186.90   13.59
 -14   0   0  197.52   13.72
 -14   0   0  192.35   13.96
  14   0   0  193.75   13.46
 -14   0   0  178.35   13.13
 -14   0   0  181.95   13.22
  15   0   0 1607.79   99.03
  15   0   0 1565.17   98.77
 -15   0   0 1569.20   98.98
 -15   0   0 1566.65   98.82
  15   0   0 1622.60   98.65
 -15   0   0 1631.76   99.29
 -15   0   0 1470.92   98.24
  15   0   0 1574.31   98.25
 -15   0   0 1437.50   98.29
  16   0   0    7.39    1.66
 -16   0   0    6.10    1.61
 -16   0   0    6.49    1.78
  16   0   0    7.21    1.68
  16   0   0    3.86    1.61
 -16   0   0    7.55    1.91
 -16   0   0    6.25    1.51
 -17   0   0  751.18   52.17
  17   0   0  820.77   51.87
  17   0   0  766.86   52.02
  17   0   0  831.53   51.96
 -17   0   0  819.73   52.64
  17   0   0  814.70   52.31
  18   0   0   -0.52    1.05
  18   0   0    1.15    1.27
  18   0   0    0.22    0.70
 -18   0   0    0.14    1.02
 -18   0   0    0.79    1.21
 -18   0   0   -0.13    0.85
  19   0   0   45.95    4.79
 -19   0   0   51.36    4.63
 -19   0   0   50.83    5.05
 -19   0   0   41.54    4.58
  19   0   0   45.09    4.57
  20   0   0    4.53    1.26
 -20   0   0    5.08    1.43
  20   0   0    5.49    1.49
 -20   0   0    3.83    1.34
  21   0   0    5.62    1.53
  21   0   0    5.16    1.41
  21   0   0    5.82    1.27
 -21   0   0    7.73    1.79
 -21   0   0    4.32    1.27
  22   0   0   17.29    2.22
  22   0   0   15.42    2.10
  22   0   0   15.11    1.83
 -22   0   0   18.59    2.07
 -22   0   0   16.28    2.24
 -23   0   0    0.07    0.45
  23   0   0   -0.13    0.49
  23   0   0   -0.34    0.56
   0   1   0    1.72    0.24
   0  -1   0    0.52    0.22
   0  -1   0    1.90    0.17
   0   1   0    0.66    0.22
  -1  -1   0 1824.85  115.56
  -1   1   0 2092.13  115.71
   1   1   0 1777.51  115.58
  -1   1   0 1716.13  115.64
  -1  -1   0 1906.03  115.57
  -2  -1   0  159.49   10.63
  -2  -1   0  174.00   10.52
   2   1   0  158.26   10.58
  -2   1   0  154.08   10.55
  -2  -1   0  172.45   10.56
   2  -1   0  167.52   10.53
  -2   1   0  179.39   10.85
  -3   1   0 2377.28  149.92
  -3   1   0 2405.62  149.91
   3  -1   0 2791.83  150.31
  -3   1   0 2381.16  150.29
  -3  -1   0 2512.07  150.04
   3  -1   0 2474.83  149.90
  -3  -1   0 2431.44  150.00
  -3  -1   0 1998.05  149.99
   3   1   0 2393.35  149.85
   4   1   0   94.46    6.53
   4  -1   0  121.25    7.09
   4  -1   0  115.14    6.98
  -4   1   0  101.15    6.70
  -4  -1   0  104.28    6.89
  -4   1   0  105.76    6.65
  -4  -1   0   86.62    6.68
   5   1   0  173.16   11.33
   5  -1   0  181.98   11.81
  -5   1   0  162.35   11.44
   5   1   0  169.78   11.57
  -5  -1   0  183.51   11.84
   5   1   0  166.27   11.46
  -5  -1   0  218.77   11.63
  -5   1   0  174.35   11.57
   5  -1   0  189.12   11.88
   6  -1   0  196.57   12.30
  -6   1   0  182.36   12.00
   6   1   0  161.84   11.64
  -6  -1   0  214.22   12.02
   6   1   0  173.77   11.95
  -6   1   0  173.51   11.82
   6  -1   0  212.43   12.28
  -6  -1   0  192.41   12.37
   6   1   0  178.76   11.87
  -7   1   0  112.28    4.73
   7   1   0  126.07    3.30
   7   1   0  118.25    2.45
  -7   1   0   99.51    2.83
  -7  -1   0  125.30    4.34
   7   1   0  115.17    3.35
  -7   1   0  109.62    3.45
   7  -1   0  134.36    3.92
  -7  -1   0  136.51    3.56
   7  -1   0  115.65    4.01
   8   1   0 1316.14   84.41
   8  -1   0 1409.23   84.38
   8   1   0 1297.68   84.07
  -8   1   0 1183.96   84.28
   8  -1   0 1382.50   84.94
  -8  -1   0 1288.68   84.73
  -8  -1   0 1467.11   85.17
  -8   1   0 1301.41   84.59
   8  -1   0 1596.09   84.80
  -8   1   0 1369.83   85.43
  -8  -1   0 1458.73   84.58
   8  -1   0 1256.95   84.59
   9   1   0   63.23    4.92
   9   1   0   66.51    4.98
  -9   1   0   58.27    5.06
   9   1   0   72.07    5.20
   9  -1   0   67.39    5.42
  -9  -1   0   79.38    5.15
  -9   1   0   49.29    4.90
   9  -1   0   63.69    4.85
  -9  -1   0   74.49    5.16
   9   1   0   67.22    4.58
  -9   1   0   69.20    5.93
  -9   1   0   64.83    5.15
   9  -1   0   84.98    5.30
   9  -1   0   64.78    5.13
  -9   1   0   61.15    4.86
  -9   1   0   64.04    5.28
  -9  -1   0   72.58    5.71
  -9  -1   0   63.12    5.28
   9   1   0   69.56    5.17
   9  -1   0   63.30    5.11
   9  -1   0   72.44    5.17
  -9  -1   0   65.28    5.08
  10   1   0   57.26    4.42
 -10  -1   0   53.59    4.50
 -10  -1   0   53.73    4.74
 -10   1   0   61.65    5.52
  10  -1   0   50.61    4.46
 -10   1   0   50.64    4.37
  10   1   0   53.62    4.35
 -10   1   0   51.61    4.26
  10   1   0   53.73    4.50
  10   1   0   66.70    4.75
 -10  -1   0   62.21    4.61
  10  -1   0   58.78    4.59
  10  -1   0   54.37    4.58
 -10  -1   0   65.23    5.29
 -10   1   0   50.14    4.65
  10  -1   0   54.25    4.26
 -10   1   0   53.96    4.34
 -10   1   0   51.16    4.62
 -10   1   0   52.63    4.56
  10   1   0   60.10    4.61
 -10   1   0   40.14    4.28
  10   1   0   62.93    3.97
 -10   1   0   51.99    4.56
  10   1   0   62.04    4.68
  10  -1   0   62.86    4.54
 -10   1   0   52.58    4.40
 -10  -1   0   58.53    4.66
  10  -1   0   57.88    4.90
  11  -1   0  238.54   15.03
 -11   1   0  218.36   15.24
  11  -1   0  216.71   14.69
  11   1   0  237.93   15.23
 -11   1   0  215.06   15.13
  11   1   0  227.86   15.03
  11   1   0  238.32   15.20
 -11  -1   0  227.86   15.09
 -11   1   0  214.52   15.35
 -11   1   0  238.04   16.32
 -11   1   0  211.30   14.76
  11   1   0  210.12   14.71
  11  -1   0  247.80   15.18
 -11   1   0  215.95   14.88
 -11  -1   0  203.96   14.92
 -11   1   0  209.10   14.70
  11   1   0  206.48   14.73
  11  -1   0  214.85   15.06
 -11  -1   0  229.72   15.03
 -11   1   0  209.15   15.08
  11  -1   0  218.41   15.00
  11  -1   0  218.33   15.48
  11   1   0  226.75   15.30
  11  -1   0  221.67   14.97
 -11  -1   0  224.92   15.19
  11   1   0  223.32   14.87
  11   1   0  228.77   14.87
 -11   1   0  202.36   14.80
  11  -1   0  222.14   15.10
  11   1   0  230.76   15.08
 -11  -1   0  205.04   15.24
 -12  -1   0   11.44    1.72
  12  -1   0   10.71    1.72
 -12   1   0    9.29    1.51
  12   1   0    9.47    1.47
 -12   1   0    6.83    1.34
  12  -1   0   12.89    1.82
 -12  -1   0   10.07    1.44
 -12  -1   0    8.45    1.74
  12   1   0   10.56    1.72
 -12  -1   0    9.39    1.65
  12   1   0   10.16    1.41
 -12   1   0    7.59    1.56
 -12   1   0    8.45    1.46
  12   1   0   10.24    1.51
 -12   1   0    7.85    1.64
 -12  -1   0   10.90    1.80
 -12   1   0    9.71    1.86
  12   1   0   10.49    1.73
  12  -1   0   10.68    1.67
  12  -1   0    9.23    1.64
  12   1   0   11.11    1.78
 -12  -1   0   13.36    1.90
  12  -1   0    9.24    1.48
 -13  -1   0   13.23    1.84
 -13  -1   0   10.17    2.05
 -13   1   0   11.77    2.01
 -13   1   0    8.80    1.64
 -13  -1   0   17.01    2.27
 -13   1   0   10.75    1.91
  13  -1   0   11.77    1.92
  13  -1   0   13.75    1.96
 -13  -1   0   13.07    1.80
 -13  -1   0   11.18    1.93
  13  -1   0   11.13    1.79
 -13   1   0   11.37    1.75
  13   1   0   11.34    1.89
 -13   1   0   11.25    2.10
 -13  -1   0   17.13    2.24
 -13  -1   0   12.67    1.92
  13  -1   0   12.00    1.93
  13   1   0   11.23    1.98
  13   1   0   13.41    1.81
  13  -1   0   12.71    1.94
 -14   1   0  120.06   10.32
  14   1   0  138.64   10.49
  14  -1   0  139.11   10.40
 -14  -1   0  142.80   10.41
  14  -1   0  135.47   10.33
  14  -1   0  135.11   10.22
  14   1   0  146.72   10.51
 -14   1   0  136.68   10.54
 -14  -1   0  142.14   10.61
 -14  -1   0  135.98   10.28
 -14   1   0  118.46    9.92
 -14   1   0  132.93   10.75
 -14  -1   0  160.18   10.66
  14  -1   0  146.74   10.28
  14   1   0  145.76   10.14
 -14   1   0  118.47    9.94
  14  -1   0  144.75   10.25
 -14  -1   0  151.63   10.15
 -14  -1   0  149.83   10.17
 -15  -1   0   12.51    2.34
 -15  -1   0   12.64    2.31
  15  -1   0   13.54    2.11
 -15   1   0   13.26    2.31
  15  -1   0   11.85    2.02
 -15  -1   0   13.58    2.00
 -15   1   0   10.19    2.11
  15   1   0   14.98    2.35
  15  -1   0   11.39    2.04
 -15  -1   0   12.73    2.39
 -15   1   0   10.64    1.91
  15  -1   0   15.25    2.38
 -15  -1   0   13.80    2.15
  15  -1   0   16.20    2.40
  15   1   0   12.43    1.94
 -15  -1   0   13.10    1.94
 -15   1   0   13.01    2.48
 -16   1   0   73.58    6.56
  16   1   0   81.61    6.67
  16  -1   0   86.34    7.25
 -16  -1   0   80.49    7.11
 -16   1   0   78.94    7.15
  16  -1   0   87.13    7.17
  16  -1   0   86.96    6.82
  16  -1   0   82.20    6.95
 -16   1   0   85.96    7.62
  16   1   0   78.76    7.13
  16  -1   0   89.32    6.88
 -16  -1   0   83.55    6.71
 -16  -1   0   93.26    7.56
 -16   1   0   85.45    7.12
 -17   1   0   -0.43    1.31
  17  -1   0    1.35    0.99
  17   1   0    0.14    1.02
 -17   1   0    1.93    1.09
 -17  -1   0   -0.15    1.21
 -17   1   0    2.03    1.34
  17  -1   0    1.38    1.12
  17  -1   0    0.37    1.03
 -17  -1   0    1.25    1.23
 -17  -1   0    0.29    0.76
 -18   1   0   55.76    5.45
 -18   1   0   48.19    4.95
 -18   1   0   53.13    4.80
 -18  -1   0   42.58    4.79
  18   1   0   43.95    4.85
  18  -1   0   52.55    4.83
 -18  -1   0   48.82    5.14
  18  -1   0   50.26    4.76
  18  -1   0   46.93    4.77
  18  -1   0   53.73    5.09
 -19  -1   0   65.04    6.04
 -19  -1   0   68.66    6.21
  19  -1   0   71.80    5.93
  19   1   0   66.30    6.09
  19  -1   0   63.63    5.75
  19  -1   0   66.61    6.09
 -19   1   0   73.62    6.50
 -20   1   0    1.32    1.24
 -20  -1   0    0.47    0.98
 -20  -1   0    0.25    0.81
 -20   1   0    0.14    0.97
  20   1   0    0.56    0.86
 -20  -1   0    0.10    0.77
  20   1   0   -0.35    0.99
  20  -1   0    0.36    0.93
  20  -1   0    0.09    0.59
  20  -1   0   -0.10    0.72
 -21  -1   0    0.30    0.80
 -21  -1   0    0.10    0.75
  21  -1   0    0.08    0.53
  21   1   0    0.10    0.70
 -21   1   0    0.11    0.79
  21  -1   0    0.10    0.67
 -21   1   0    0.13    0.99
  21   1   0   -0.11    0.73
 -22   1   0   14.70    1.92
 -22   1   0   18.84    2.28
  22   1   0   12.47    1.82
  22  -1   0   15.64    1.96
  22  -1   0   16.07    2.20
 -22  -1   0   15.94    1.86
 -22   1   0   17.42    2.20
  22   1   0   16.41    2.05
 -22  -1   0   17.97    2.35
  23   1   0   15.61    1.76
 -23  -1   0   21.66    2.07
  23  -1   0   21.04    2.12
  23  -1   0   17.12    1.82
 -23   1   0   19.94    1.99
 -23  -1   0   16.53    1.91
  23   1   0   15.79    1.71
   0   2   0 6556.74  405.66
   0  -2   0 6350.44  405.64
   0  -2   0 6448.07  405.36
   0   2   0 6402.44  405.49
   0  -2   0 6608.95  405.34
   1  -2   0   90.62    5.65
  -1   2   0   86.65    5.60
   1   2   0   73.23    5.49
  -1   2   0   87.54    5.64
   1  -2   0   84.18    5.39
  -1  -2   0   77.44    5.49
  -1  -2   0   80.89    5.37
  -2   2   0  383.43   24.27
  -2  -2   0  398.26   24.06
   2  -2   0  317.84   24.19
   2   2   0  390.88   24.11
  -2   2   0  412.26   24.35
  -2  -2   0  386.12   24.03
   2  -2   0  352.52   24.01
  -2  -2   0  400.12   24.07
   3   2   0   21.64    1.89
   3  -2   0   26.57    1.86
  -3  -2   0   25.93    1.87
   3  -2   0   26.23    1.99
  -3   2   0   27.72    2.21
  -3  -2   0   22.36    1.64
  -3  -2   0   23.96    1.97
  -3   2   0   25.17    1.70
  -3   2   0   25.83    2.27
   3   2   0   22.62    1.58
  -4   2   0   32.22    2.22
   4   2   0   28.16    2.10
   4   2   0   28.38    2.38
  -4  -2   0   31.00    2.49
  -4  -2   0   30.04    2.43
   4  -2   0   38.96    2.95
   4  -2   0   31.37    2.29
  -4   2   0   32.39    2.87
   4  -2   0   29.93    2.45
  -5  -2   0  462.14   30.19
   5  -2   0  440.82   30.11
  -5   2   0  474.36   29.90
  -5  -2   0  480.46   30.13
  -5   2   0  501.46   30.73
   5  -2   0  551.28   30.68
   5   2   0  439.35   29.74
   5  -2   0  502.13   29.90
   5   2   0  472.77   30.05
  -6  -2   0    2.36    0.72
   6   2   0    1.24    0.51
   6  -2   0    5.41    0.89
  -6   2   0    1.75    0.93
   6  -2   0    4.22    1.02
  -6   2   0    2.00    0.52
   6   2   0    1.70    0.45
  -6  -2   0    2.30    0.63
  -6   2   0    3.37    0.60
  -7  -2   0   28.23    2.63
   7  -2   0   28.69    2.82
   7  -2   0   24.01    2.49
   7   2   0   30.12    2.51
  -7   2   0   22.52    2.25
   7   2   0   30.57    2.25
  -7   2   0   25.58    3.00
   7  -2   0   22.91    2.61
  -7   2   0   26.11    2.33
   8   2   0   78.55    7.65
  -8   2   0  118.44    8.75
  -8   2   0  109.31    7.67
   8   2   0  109.40    7.76
   8  -2   0  113.73    8.20
   8  -2   0  126.85    8.24
   8   2   0  120.85    7.52
  -8  -2   0  120.37    8.10
  -8  -2   0  137.00    7.79
  -8   2   0   88.72    7.47
   9   2   0  154.00    9.92
   9   2   0  142.51   10.21
  -9   2   0  109.49    9.92
  -9  -2   0  157.92   10.25
  -9   2   0  149.08   10.15
  -9   2   0  114.98   10.11
   9  -2   0  156.24   10.31
  -9   2   0  139.70   10.45
  -9  -2   0  151.90   10.13
   9   2   0  143.46   10.00
  -9   2   0  159.58   10.24
   9  -2   0  160.31   10.34
  -9  -2   0  148.39   10.50
  -9   2   0  120.85    9.87
   9   2   0  144.49   10.22
   9   2   0  148.50   10.17
  -9  -2   0  168.11   10.13
   9   2   0  143.70   10.20
  -9  -2   0  163.60   10.23
   9  -2   0  154.50   10.73
   9   2   0  106.24   10.07
  -9   2   0  134.62   10.49
   9  -2   0  161.98   10.22
   9   2   0  165.36   10.40
   9  -2   0  176.55   10.69
   9   2   0  166.41   10.36
  -9  -2   0  168.58   10.29
 -10   2   0    9.27    1.32
  10   2   0    7.59    1.18
  10  -2   0   11.02    1.64
  10   2   0    8.68    1.32
  10   2   0    7.16    1.33
 -10  -2   0   10.39    1.50
  10  -2   0   11.33    1.69
  10   2   0    4.29    1.15
  10  -2   0   12.55    1.34
  10   2   0    8.39    1.42
 -10  -2   0    7.74    1.46
 -10  -2   0    8.84    1.43
 -10   2   0    8.73    1.44
  10  -2   0   12.06    1.86
  10  -2   0   11.15    1.57
  10  -2   0   10.73    1.46
  10   2   0   10.07    1.37
 -10   2   0    7.86    1.34
 -10   2   0   11.05    1.52
  10  -2   0   10.61    1.34
 -10   2   0    7.82    1.17
 -10   2   0    7.87    1.40
 -10  -2   0   10.84    1.56
 -10   2   0    9.00    1.57
  10   2   0    7.40    1.12
  10  -2   0   12.08    1.65
  10   2   0    7.68    1.40
 -10   2   0   10.17    1.68
 -10   2   0    9.08    1.36
  10   2   0    8.03    1.27
  11  -2   0  123.35    9.18
  11  -2   0  135.63    9.25
  11  -2   0  139.23    9.14
  11   2   0  128.85    9.13
 -11   2   0  109.33    8.71
 -11  -2   0  130.98    9.20
 -11   2   0  121.62    9.39
 -11  -2   0  114.84    8.94
 -11   2   0  123.91    9.18
  11  -2   0  140.13    9.29
  11   2   0  119.86    8.92
 -11   2   0  120.78    9.46
 -11   2   0  121.13    9.01
  11  -2   0  133.30    8.75
  11  -2   0  129.87    9.25
  11  -2   0  126.37    8.86
  11   2   0  137.94    9.27
  11   2   0  111.76    8.69
 -11  -2   0  117.27    9.18
 -11   2   0  134.41    9.05
 -11  -2   0  130.37    9.05
  11  -2   0  124.12    9.13
 -11   2   0  110.68    8.90
 -11  -2   0  129.15    9.11
  11   2   0  129.81    9.15
  11   2   0  120.56    9.14
 -11   2   0  106.88    9.08
  11   2   0  127.62    8.87
  12  -2   0   16.49    2.11
 -12  -2   0   21.67    2.58
  12   2   0   19.57    2.30
  12   2   0   20.68    2.33
 -12   2   0   18.98    2.42
  12   2   0   17.76    2.07
 -12   2   0   19.63    2.73
 -12   2   0   21.27    2.46
 -12   2   0   15.69    2.22
  12  -2   0   18.19    2.52
 -12   2   0   20.29    2.67
  12  -2   0   23.49    2.67
  12  -2   0   21.30    2.53
 -12   2   0   17.57    2.43
  12   2   0   23.06    2.67
  12  -2   0   21.91    2.49
 -12  -2   0   26.57    2.67
  12  -2   0   20.32    2.62
 -12  -2   0   20.28    2.50
  12  -2   0   23.61    2.74
  13  -2   0  104.15    7.71
 -13  -2   0   78.80    7.37
  13  -2   0  105.59    7.79
 -13   2   0   87.82    7.61
  13   2   0   92.61    7.27
  13  -2   0   99.71    7.62
 -13   2   0   88.92    7.90
  13  -2   0  105.16    7.74
 -13  -2   0  103.42    7.60
  13  -2   0  104.33    7.64
 -13   2   0  102.41    7.70
 -13  -2   0  100.49    7.71
  13   2   0  102.27    7.75
  13  -2   0   91.64    7.23
  13   2   0   87.26    7.19
 -13   2   0   86.25    7.33
  14  -2   0  242.62   17.22
  14  -2   0  267.55   17.80
 -14   2   0  214.40   17.51
  14   2   0  240.51   17.17
  14  -2   0  275.11   17.70
 -14   2   0  248.74   18.12
  14  -2   0  252.69   17.55
 -14   2   0  243.28   17.52
 -14  -2   0  280.37   17.90
 -14  -2   0  311.08   18.08
  14  -2   0  271.56   17.64
 -14   2   0  207.46   17.12
 -14  -2   0  267.44   17.62
  14   2   0  258.61   17.79
 -15  -2   0  184.64   11.77
 -15  -2   0  164.88   11.65
  15  -2   0  139.22   11.20
  15   2   0  151.43   11.53
  15  -2   0  132.18   10.85
 -15  -2   0  170.82   11.06
 -15  -2   0  156.30   11.34
  15   2   0  143.37   10.81
  15  -2   0  152.10   11.46
 -15   2   0  140.21   11.84
 -15  -2   0  175.42   11.18
 -15   2   0  137.46   11.16
  15  -2   0  153.84   11.30
 -15   2   0  118.79   11.15
  15  -2   0  163.30   11.41
  16   2   0   80.51    7.08
  16  -2   0   84.30    6.84
 -16  -2   0   84.27    7.11
 -16   2   0   83.28    6.82
 -16   2   0   85.94    7.56
  16  -2   0   77.28    6.79
  16   2   0   82.79    7.12
 -16  -2   0   75.14    6.75
  16  -2   0   80.45    6.93
  16  -2   0   74.84    6.48
 -16  -2   0   79.22    6.46
 -16  -2   0   90.21    7.15
 -16   2   0   67.97    6.81
  16  -2   0   79.97    6.77
  17  -2   0  162.82   11.60
 -17  -2   0  172.27   12.03
  17  -2   0  157.29   11.97
 -17   2   0  153.76   12.33
  17   2   0  162.77   12.07
 -17  -2   0  166.02   12.05
  17  -2   0  139.07   11.54
  17  -2   0  159.95   11.57
  17  -2   0  140.23   11.24
 -17   2   0  155.43   12.15
 -17  -2   0  157.60   11.22
  17  -2   0  154.95   11.81
 -17  -2   0  150.51   11.62
  17   2   0  160.42   12.03
  18  -2   0    0.13    1.03
  18   2   0    1.46    1.29
  18  -2   0    0.65    0.92
 -18   2   0    0.51    1.23
 -18   2   0    2.19    1.65
  18  -2   0    0.51    0.65
  18  -2   0    0.82    0.89
  18   2   0    1.14    1.27
 -18  -2   0    0.42    1.08
 -18  -2   0    1.06    1.12
  19   2   0   36.30    4.07
  19   2   0   41.59    4.22
 -19   2   0   39.08    4.35
 -19  -2   0   36.96    4.02
  19  -2   0   41.58    4.07
 -19  -2   0   36.22    3.97
  19   2   0   30.00    3.83
 -19   2   0   37.27    4.48
  19  -2   0   33.21    3.77
 -20  -2   0   32.70    3.55
 -20  -2   0   32.33    3.58
  20   2   0   34.81    3.75
 -20   2   0   37.18    4.21
  20   2   0   32.76    3.67
 -20   2   0   32.99    3.85
  20  -2   0   36.33    3.57
 -20   2   0   42.38    4.36
  20  -2   0   32.94    3.53
  20   2   0   34.90    3.81
 -21  -2   0   42.83    3.96
  21   2   0   37.32    3.84
 -21   2   0   42.01    4.26
  21   2   0   38.58    3.94
  21  -2   0   42.10    3.73
  21   2   0   37.47    4.00
 -21  -2   0   45.02    3.90
 -21   2   0   49.21    4.48
  21  -2   0   40.06    3.84
 -21  -2   0   48.17    3.89
 -21   2   0   45.66    4.21
 -22   2   0   37.41    3.45
  22   2   0   36.79    3.41
  22   2   0   34.97    3.23
 -22  -2   0   35.01    3.12
 -22   2   0   41.33    3.38
  22   2   0   27.93    2.89
 -22   2   0   33.82    3.25
  22  -2   0   31.75    3.02
  23   2   0   62.00    4.28
  23   2   0   55.33    4.08
   0   3   0    3.81    0.73
   0   3   0    2.63    0.51
   0  -3   0    3.93    0.36
   0  -3   0    2.49    0.62
   1   3   0  713.86   48.97
  -1   3   0  782.59   49.12
  -1  -3   0  779.29   48.66
   1  -3   0  783.90   49.09
   1  -3   0  805.76   48.68
  -1  -3   0  717.32   48.95
  -1   3   0  820.86   48.99
  -2   3   0   51.66    4.33
   2  -3   0   50.45    4.01
  -2   3   0   58.70    4.40
   2   3   0   61.09    4.52
  -2  -3   0   62.05    4.07
   2   3   0   67.49    4.32
   2  -3   0   48.40    4.26
  -2  -3   0   70.25    4.27
  -3   3   0  158.38   10.43
   3  -3   0  146.74    9.91
  -3   3   0  172.09   10.42
   3  -3   0  166.68   10.38
   3  -3   0  162.08    9.99
  -3  -3   0  142.43    9.94
   3   3   0  126.89   10.27
  -3  -3   0  156.54    9.99
  -3  -3   0  149.25    9.99
   3   3   0  140.09   10.02
  -4   3   0  461.57   29.99
  -4  -3   0  530.29   30.43
  -4   3   0  527.65   31.16
  -4   3   0  474.47   30.01
   4  -3   0  471.70   30.38
   4   3   0  473.71   30.57
  -4  -3   0  500.86   30.59
   4  -3   0  483.26   30.52
   4   3   0  448.54   30.92
  -4   3   0  515.07   30.96
   5   3   0  441.98   23.21
  -5   3   0  464.03   22.65
   5  -3   0  442.50   23.23
  -5  -3   0  444.95   23.31
   5  -3   0  526.64   24.33
  -5   3   0  471.45   24.09
   5  -3   0  437.11   22.91
   5   3   0  427.21   23.72
  -6  -3   0  316.81   20.38
   6  -3   0  310.77   20.35
  -6  -3   0  308.12   20.43
   6   3   0  293.76   20.25
   6  -3   0  319.99   20.02
  -6   3   0  335.13   21.17
  -6  -3   0  293.85   19.79
  -6   3   0  316.35   19.88
   6  -3   0  368.82   21.19
  -7   3   0  179.68   12.65
  -7  -3   0  180.81   11.85
   7  -3   0  194.53   12.51
  -7   3   0  168.61   12.08
  -7  -3   0  171.64   11.91
  -7   3   0  175.02   11.37
   7  -3   0  175.95   12.25
   7   3   0  192.05   11.80
   7   3   0  145.90   11.59
   7  -3   0  177.50   11.83
  -7  -3   0  165.33   11.31
   8  -3   0  525.58   33.82
  -8   3   0  517.33   34.12
   8   3   0  544.36   33.79
   8   3   0  498.58   33.44
   8  -3   0  547.28   33.68
  -8   3   0  502.23   33.32
   8   3   0  490.57   33.74
   8   3   0  491.03   33.64
  -8  -3   0  524.57   33.96
  -8   3   0  544.70   34.85
   8   3   0  565.25   33.77
   8   3   0  513.18   33.65
  -8  -3   0  556.14   33.83
  -8   3   0  528.29   34.39
  -8  -3   0  574.34   33.64
  -8  -3   0  507.69   33.32
   8   3   0  466.44   33.58
   8  -3   0  553.00   34.32
  -8   3   0  508.89   33.69
   8  -3   0  579.05   34.47
  -8  -3   0  547.42   33.64
   8  -3   0  503.78   33.65
   9   3   0  136.55    9.61
   9   3   0  148.73    9.72
   9   3   0  120.19    9.39
  -9   3   0  140.01   10.71
   9  -3   0  142.09    9.39
  -9   3   0  126.23    9.20
   9   3   0  124.57    9.31
  -9   3   0  111.95    9.41
   9  -3   0  152.28   10.28
  -9  -3   0  134.06    9.37
  -9  -3   0  128.51    9.24
   9   3   0  114.30    9.38
  -9  -3   0  146.09    9.38
  -9  -3   0  145.79    9.52
   9   3   0  129.45    9.31
   9   3   0  142.31    9.60
   9   3   0  140.51    9.64
   9  -3   0  139.68    9.71
  -9   3   0  138.44    9.55
  -9  -3   0  127.26    9.77
   9  -3   0  135.04   10.09
   9  -3   0  139.07    9.57
  -9   3   0  129.34    9.94
  -9  -3   0  144.67    9.54
   9   3   0  137.07    9.66
  -9   3   0  152.74    9.70
  10   3   0  203.96   14.30
  10   3   0  225.76   14.67
 -10  -3   0  224.04   14.56
  10   3   0  213.56   14.61
  10   3   0  216.75   14.70
 -10   3   0  199.17   15.02
  10   3   0  197.90   14.40
  10   3   0  226.63   14.75
  10  -3   0  222.06   14.78
 -10  -3   0  207.61   14.43
  10   3   0  206.81   14.55
 -10   3   0  170.00   14.37
  10   3   0  164.84   14.31
  10  -3   0  228.31   14.65
  10   3   0  202.85   14.26
 -10  -3   0  235.61   14.64
 -10   3   0  231.07   14.70
  10  -3   0  230.25   15.10
  10  -3   0  227.35   14.64
 -10  -3   0  219.15   14.49
 -10   3   0  232.89   14.60
  10  -3   0  230.85   14.46
 -11   3   0  929.55   55.24
 -11  -3   0  918.41   55.18
 -11  -3   0  902.11   55.19
  11   3   0  821.87   54.89
 -11  -3   0  779.94   54.95
  11  -3   0  843.91   55.24
  11   3   0  857.85   55.12
  11   3   0  944.43   55.39
 -11   3   0  924.13   55.05
  11   3   0  823.06   54.81
 -11   3   0  781.76   55.61
  11  -3   0  783.90   55.20
  11  -3   0  894.72   55.21
 -11   3   0  718.23   54.93
  11  -3   0  894.93   54.98
  11  -3   0  899.56   55.20
  11   3   0  917.18   55.28
 -11  -3   0  860.09   55.05
  11   3   0  899.44   55.29
 -12  -3   0    5.59    1.47
  12  -3   0    7.62    1.74
  12   3   0    7.17    1.43
 -12   3   0    8.41    1.44
  12   3   0    7.06    1.41
  12  -3   0    6.88    1.63
 -12  -3   0    8.34    1.55
 -12   3   0    4.42    1.15
 -12   3   0    6.11    1.49
  12   3   0    6.05    1.44
  12  -3   0    5.38    1.24
  12  -3   0    5.87    1.53
 -12   3   0    4.68    1.53
  12   3   0    6.69    1.51
 -12   3   0    6.01    1.74
  12   3   0    6.35    1.49
  12   3   0    7.00    1.31
 -12  -3   0    5.83    1.42
  13   3   0    3.55    1.38
  13  -3   0    2.70    1.01
  13   3   0    4.06    1.04
  13  -3   0    5.07    1.61
  13  -3   0    4.18    1.59
 -13  -3   0    3.93    1.52
 -13  -3   0    2.33    1.12
 -13   3   0    4.21    1.70
 -13  -3   0    4.07    1.36
 -13   3   0    3.50    1.32
  13   3   0    6.44    1.43
  13   3   0    4.11    1.36
 -13   3   0    3.07    1.09
  13   3   0    5.10    1.34
 -13   3   0    4.00    1.18
  13  -3   0    2.99    1.41
 -13   3   0    2.54    1.37
 -13   3   0    3.95    1.51
 -13  -3   0    5.43    1.54
  14   3   0    4.72    1.45
 -14   3   0    7.03    2.22
  14  -3   0    7.43    1.87
 -14   3   0    5.76    1.88
  14   3   0    3.69    1.28
 -14  -3   0    4.07    1.55
  14  -3   0    7.89    1.97
 -14   3   0    5.74    1.34
 -14   3   0    7.57    1.95
  14  -3   0    8.26    1.97
  14   3   0    4.33    1.14
 -14  -3   0    4.49    1.65
  14   3   0    5.92    1.71
  14   3   0    3.57    1.39
  14  -3   0    6.57    1.45
 -14  -3   0    6.03    1.65
 -15  -3   0   16.20    2.48
  15  -3   0   14.85    2.55
  15   3   0   15.76    2.45
  15   3   0   19.50    2.73
 -15  -3   0   12.61    2.33
 -15  -3   0   18.04    2.60
  15   3   0   13.38    2.11
 -15   3   0   13.06    2.67
  15  -3   0   16.67    2.55
  15  -3   0   13.62    2.40
 -15   3   0   14.47    2.97
  15  -3   0   14.16    2.17
 -15   3   0   13.48    2.61
  16  -3   0  146.00   11.50
  16  -3   0  168.75   11.89
  16   3   0  151.89   11.96
 -16   3   0  154.75   12.27
  16  -3   0  148.45   11.64
 -16  -3   0  179.85   12.13
 -16  -3   0  150.60   11.62
 -16   3   0  141.97   12.27
 -16  -3   0  176.50   11.45
  16  -3   0  154.80   11.90
 -16  -3   0  168.40   11.96
  16   3   0  139.89   11.24
  16   3   0  157.14   11.90
 -16   3   0  155.46   12.75
  17  -3   0   24.84    3.25
  17  -3   0   22.99    3.03
 -17   3   0   21.81    3.62
  17   3   0   19.69    3.03
  17   3   0   20.50    2.57
  17  -3   0   29.32    3.56
 -17  -3   0   23.54    3.04
 -17  -3   0   21.27    2.98
  17  -3   0   23.79    2.97
 -17   3   0   29.89    3.56
 -17  -3   0   25.74    3.23
  17  -3   0   26.04    3.14
 -17   3   0   25.05    3.57
 -17  -3   0   21.86    2.63
  17   3   0   24.31    3.16
  18  -3   0    4.19    1.56
  18   3   0    6.32    1.73
  18   3   0    5.01    1.44
 -18  -3   0    3.64    1.35
 -18  -3   0    7.80    1.80
 -18   3   0    4.44    1.74
  18  -3   0    4.39    1.33
 -18  -3   0    5.40    1.63
 -18   3   0    5.00    1.79
  18  -3   0    5.10    1.25
  18  -3   0    4.11    1.54
 -18   3   0    6.60    2.10
  19  -3   0    6.04    1.50
 -19   3   0    4.32    1.63
 -19   3   0    4.34    1.77
 -19  -3   0    1.40    1.01
  19   3   0    2.34    1.19
  19   3   0    2.07    1.01
  19  -3   0    3.43    1.12
 -19  -3   0    2.48    1.28
 -19   3   0    2.93    1.38
  20  -3   0   -0.62    0.76
 -20  -3   0    1.13    0.94
 -20   3   0    0.14    0.98
  20   3   0    0.35    0.87
 -20  -3   0   -0.19    0.68
 -20   3   0    0.14    0.94
 -20   3   0    0.66    1.05
  20  -3   0    0.21    0.71
  21   3   0   47.89    4.62
 -21  -3   0   52.24    4.55
 -21   3   0   62.35    4.98
 -21   3   0   55.59    4.84
  21  -3   0   59.54    5.01
 -21   3   0   63.38    5.13
 -21  -3   0   54.71    4.51
  21  -3   0   44.00    4.17
  21  -3   0   57.66    4.58
  22  -3   0   27.52    2.68
 -22   3   0   26.04    2.66
 -22  -3   0   25.75    2.38
 -22   3   0   23.34    2.46
  22   3   0   28.15    2.60
  22  -3   0   22.38    2.15
  22   3   0   28.54    2.62
 -22   3   0   17.86    2.18
  23   3   0    0.23    0.41
   0   4   0 1472.22   92.69
   0   4   0 1449.14   93.30
   0  -4   0 1537.00   93.30
  -1  -4   0   10.51    0.98
   1   4   0   11.02    1.41
  -1  -4   0   11.28    1.37
   1  -4   0   13.14    1.53
  -2   4   0   24.43    2.30
  -2  -4   0   19.89    1.96
  -2  -4   0   18.16    1.91
   2   4   0   18.74    2.01
   2  -4   0   20.84    1.74
  -2  -4   0   20.19    1.72
   2  -4   0   24.77    2.28
  -2   4   0   24.59    2.18
   3  -4   0  184.18   11.87
   3  -4   0  177.07   11.28
  -3   4   0  185.60   11.91
  -3  -4   0  178.84   11.49
   3   4   0  157.66   11.89
  -3  -4   0  163.29   11.41
   3  -4   0  159.87   11.34
  -3   4   0  185.71   11.90
   3   4   0  163.79   11.52
  -3  -4   0  167.67   11.28
   4  -4   0    2.12    0.74
   4   4   0    0.36    0.56
   4   4   0    1.08    0.55
  -4  -4   0    1.05    0.50
  -4   4   0    2.30    0.81
  -4   4   0    0.85    0.74
   4  -4   0    1.33    0.52
   4  -4   0    1.11    0.41
  -4  -4   0    0.71    0.46
   5   4   0   55.15    4.47
   5  -4   0   59.33    5.23
   5  -4   0   59.35    4.40
  -5   4   0   55.13    4.74
  -5  -4   0   61.82    4.33
   5  -4   0   52.92    4.20
   5   4   0   55.26    4.62
  -5  -4   0   51.89    4.49
   5  -4   0   59.67    4.89
   5   4   0   63.56    4.67
  -5   4   0   67.73    5.24
   5   4   0   56.80    4.94
  -5   4   0   56.26    4.85
   5   4   0   55.33    4.54
  -5  -4   0   57.53    4.45
  -6  -4   0  130.12    9.19
   6  -4   0  145.79   10.08
   6  -4   0  134.53    8.78
  -6   4   0  144.50    9.74
   6   4   0  114.42    8.97
   6   4   0  119.97    9.12
   6  -4   0  131.62    9.10
  -6   4   0  145.26    9.18
  -6  -4   0  126.58    9.14
   6   4   0  133.63    9.33
   6  -4   0  136.02    9.07
  -6   4   0  130.18    9.62
  -6   4   0  138.72    9.93
  -6   4   0  142.86    9.80
  -6   4   0  132.92    9.21
   6   4   0  110.34    8.99
   6   4   0  111.42    9.49
   6   4   0  119.52    9.09
   6  -4   0  130.38    9.57
   7  -4   0   20.34    2.23
  -7   4   0   21.80    2.95
  -7   4   0   23.47    2.75
   7  -4   0   25.54    3.08
  -7   4   0   22.69    2.77
   7   4   0   20.90    2.13
   7   4   0   19.46    2.27
   7   4   0   24.55    2.49
  -7  -4   0   19.09    2.14
  -7  -4   0   24.59    2.26
  -7  -4   0   21.64    2.16
   7  -4   0   24.35    2.05
   7   4   0   19.42    2.20
   7   4   0   20.76    2.29
  -7   4   0   23.18    2.76
  -7   4   0   22.22    2.36
   7   4   0   20.05    2.20
  -7  -4   0   23.16    2.40
  -7  -4   0   20.41    2.34
  -7   4   0   22.72    2.46
   7  -4   0   22.41    2.35
   7   4   0   20.89    2.68
   8  -4   0    0.53    0.97
  -8  -4   0    0.73    0.63
  -8   4   0    0.32    0.50
   8   4   0    0.23    0.68
   8   4   0    0.90    0.74
  -8   4   0    0.12    0.68
   8  -4   0   -0.07    0.34
  -8  -4   0    0.45    0.56
   8  -4   0    0.24    0.53
   8   4   0    0.46    0.45
  -8  -4   0    0.51    0.50
   8   4   0    0.43    0.60
  -8   4   0    3.04    1.01
  -8   4   0    0.90    0.80
   8   4   0    0.39    0.64
  -8  -4   0    0.47    0.72
   8  -4   0   -0.13    0.63
  -8   4   0    0.12    0.81
  -8  -4   0   -0.06    0.57
   8   4   0    1.13    0.68
  -8  -4   0   -0.05    0.40
  -8  -4   0    0.34    0.38
  -8   4   0    2.48    0.99
   8  -4   0    0.07    0.74
   8   4   0    0.52    0.77
   8  -4   0   -0.08    0.59
   8   4   0    0.33    0.46
  -8   4   0   -0.12    0.85
   8   4   0    0.53    0.63
  -9   4   0    5.15    1.49
  -9   4   0    3.91    1.36
   9   4   0    4.53    1.15
   9   4   0    5.58    1.25
   9   4   0    3.67    1.00
  -9   4   0    5.41    1.12
  -9  -4   0    3.97    1.15
   9  -4   0    5.36    1.41
   9   4   0    4.20    1.02
   9  -4   0    4.97    1.18
   9   4   0    3.74    1.08
  -9  -4   0    3.70    1.03
   9  -4   0    5.26    1.22
  -9  -4   0    3.70    0.99
   9  -4   0    4.24    1.07
  -9   4   0    4.55    1.44
  -9   4   0    4.86    1.34
   9   4   0    6.26    1.16
  -9   4   0    4.01    1.25
   9   4   0    3.34    1.02
 -10   4   0  138.47   11.36
 -10   4   0  156.28   11.56
 -10   4   0  122.51   10.45
 -10  -4   0  163.27   10.67
  10   4   0  146.53   10.71
  10   4   0  148.32   10.61
  10   4   0  138.55   10.58
 -10   4   0  144.76   11.42
  10   4   0  150.16   10.43
 -10  -4   0  145.77   10.45
  10   4   0  152.70   10.72
  10  -4   0  155.91   10.91
  10   4   0  135.93   10.41
  10  -4   0  167.39   10.74
 -10  -4   0  145.55   10.53
 -10   4   0  161.06   10.81
 -10  -4   0  159.59   10.63
 -10   4   0  140.79   11.22
  10   4   0  147.18   10.77
 -11   4   0  401.25   26.49
  11  -4   0  371.95   26.62
 -11  -4   0  423.65   26.49
  11   4   0  410.92   26.60
 -11  -4   0  417.36   26.42
  11   4   0  399.04   26.60
  11   4   0  375.40   26.31
 -11   4   0  371.31   27.25
  11  -4   0  428.87   26.75
  11   4   0  382.88   26.35
  11  -4   0  426.21   26.44
  11   4   0  399.93   26.21
 -11   4   0  371.22   27.27
 -11   4   0  443.56   26.60
  11   4   0  349.22   26.33
  11   4   0  405.06   26.59
 -11  -4   0  412.54   26.38
 -11   4   0  379.67   27.09
 -11   4   0  400.02   27.36
 -11  -4   0  406.24   26.34
  11   4   0  379.29   26.08
 -12   4   0   69.37    5.48
  12  -4   0   60.90    5.68
  12  -4   0   60.79    5.33
 -12  -4   0   59.80    5.48
 -12   4   0   51.48    5.96
 -12  -4   0   64.99    5.37
  12   4   0   64.81    5.52
  12   4   0   64.99    5.35
 -12  -4   0   66.39    5.54
 -12   4   0   51.77    5.83
  12   4   0   61.37    5.13
 -12   4   0   63.24    5.51
  12   4   0   64.36    5.56
  12   4   0   66.93    5.62
  12  -4   0   62.17    5.60
 -12  -4   0   57.68    5.25
 -12  -4   0   56.27    5.22
 -12   4   0   56.43    5.88
 -12   4   0   47.71    5.66
  12  -4   0   63.86    5.59
  12   4   0   59.26    5.33
 -13   4   0   51.46    5.66
  13   4   0   53.74    4.97
 -13  -4   0   60.87    5.08
 -13   4   0   51.24    5.69
 -13   4   0   42.04    5.27
  13   4   0   57.02    5.11
  13  -4   0   47.97    4.53
 -13   4   0   50.98    5.51
  13   4   0   51.82    4.77
  13  -4   0   59.61    5.31
 -13  -4   0   52.46    5.03
  13  -4   0   61.70    5.43
  13  -4   0   58.73    5.29
  13   4   0   53.46    4.80
  13   4   0   52.46    5.11
 -13  -4   0   52.75    4.94
 -13   4   0   54.55    4.90
  14   4   0    7.91    1.68
 -14  -4   0   10.56    1.92
  14   4   0    7.98    1.74
 -14  -4   0    9.00    1.94
 -14   4   0    9.80    2.27
  14   4   0   10.15    2.01
  14  -4   0    8.17    1.49
  14  -4   0    9.63    2.27
 -14   4   0    5.67    1.89
  14  -4   0    9.10    1.98
  14  -4   0    9.12    2.06
  14   4   0    9.71    1.90
  14   4   0    8.42    1.59
 -14  -4   0    6.83    1.80
 -14   4   0    6.38    2.01
 -14   4   0    8.23    2.12
 -14   4   0    9.16    1.73
 -14  -4   0    8.98    2.05
  15   4   0   30.64    3.88
 -15  -4   0   32.55    3.72
  15  -4   0   37.41    4.09
 -15   4   0   30.31    4.35
 -15  -4   0   34.62    3.89
  15   4   0   34.57    3.73
 -15   4   0   35.98    3.60
  15   4   0   38.37    4.03
  15  -4   0   34.74    4.07
  15  -4   0   37.93    4.31
 -15   4   0   34.31    4.41
  15   4   0   31.04    3.50
 -15  -4   0   41.31    4.03
 -15   4   0   35.67    4.56
 -15   4   0   37.44    4.39
  15  -4   0   31.12    3.41
  15   4   0   32.49    3.39
 -16   4   0    1.39    1.27
 -16  -4   0    1.50    1.36
  16   4   0    3.42    1.25
  16  -4   0    2.00    0.91
 -16   4   0    1.35    1.20
  16   4   0    1.67    1.13
  16  -4   0    1.76    1.42
  16   4   0    2.04    0.88
 -16   4   0    2.80    1.61
  16  -4   0    1.82    1.48
 -16  -4   0    3.24    1.27
  16  -4   0    0.40    1.43
  16  -4   0    2.57    1.06
 -16  -4   0    2.76    1.40
 -16   4   0    3.00    1.75
  16   4   0    1.76    1.35
  17  -4   0    2.41    0.94
 -17   4   0    1.67    1.28
  17  -4   0    2.77    1.47
  17   4   0    1.87    1.29
 -17   4   0    2.28    1.49
 -17  -4   0    3.09    1.02
 -17   4   0    3.42    1.65
 -17  -4   0    3.25    1.37
 -17   4   0    1.62    1.39
  17  -4   0    2.22    1.37
  17   4   0    2.27    1.07
  17   4   0    4.80    1.41
 -17  -4   0    3.54    1.35
  17  -4   0    4.12    1.72
 -17  -4   0    4.72    1.58
 -18   4   0   25.10    3.52
  18  -4   0   30.58    3.51
 -18  -4   0   24.79    2.99
  18   4   0   20.17    2.58
 -18   4   0   29.76    3.80
  18  -4   0   32.31    3.10
  18   4   0   21.79    2.95
 -18  -4   0   20.51    2.83
  18   4   0   25.19    3.27
 -18  -4   0   24.70    3.12
 -18   4   0   27.28    3.62
 -19   4   0   41.43    4.42
 -19   4   0   38.42    4.26
  19   4   0   36.73    3.87
  19  -4   0   39.14    3.50
 -19   4   0   39.78    4.30
 -19  -4   0   36.69    3.67
  19   4   0   34.46    3.93
  20   4   0  118.82    9.41
  20  -4   0  133.39    9.59
 -20   4   0  121.73    9.64
 -20   4   0  128.18    9.88
 -20  -4   0  138.60    9.51
  20   4   0  129.60    9.62
 -20   4   0  129.58   10.07
 -21  -4   0   44.73    3.72
 -21   4   0   45.03    4.16
 -21   4   0   37.87    3.66
  21  -4   0   48.61    4.02
  21  -4   0   42.33    3.71
  21   4   0   41.19    3.68
  21   4   0   41.74    3.83
 -21   4   0   42.33    3.91
  22  -4   0    0.71    0.51
 -22   4   0    0.88    0.59
  22   4   0    0.83    0.53
 -22  -4   0    0.38    0.45
   0   5   0    0.39    0.56
   0  -5   0    0.15    0.46
   0  -5   0    0.78    0.59
   0   5   0    0.51    0.65
   0   5   0    0.08    0.50
  -1  -5   0    1.52    0.66
  -1   5   0    2.85    0.88
   1   5   0    1.41    0.71
   1  -5   0    2.68    0.79
  -1  -5   0    1.23    0.21
  -1   5   0    2.91    0.87
   1  -5   0    2.60    0.86
  -1   5   0    2.21    0.48
  -1   5   0    4.19    0.97
   1   5   0    1.52    0.68
   1   5   0    1.07    0.69
  -1   5   0    2.13    0.82
  -2   5   0  646.64   45.43
   2   5   0  737.37   45.42
  -2   5   0  648.12   45.55
  -2  -5   0  769.76   45.30
  -2  -5   0  646.91   44.56
  -2  -5   0  748.74   45.28
  -2   5   0  760.15   45.69
   2   5   0  735.08   45.47
  -2   5   0  700.16   45.68
  -2   5   0  794.05   45.33
   2   5   0  701.21   45.32
   2  -5   0  737.31   45.57
   2  -5   0  685.03   45.82
   3  -5   0  305.67   21.08
  -3   5   0  278.60   21.57
  -3   5   0  335.80   21.75
   3  -5   0  311.90   21.88
   3   5   0  323.75   21.34
   3   5   0  344.32   21.57
   3  -5   0  344.15   21.73
  -3   5   0  354.17   21.43
  -3  -5   0  314.46   20.82
   3   5   0  323.79   21.49
  -3  -5   0  351.48   21.29
   3   5   0  346.62   21.49
  -3   5   0  307.79   21.59
  -3  -5   0  335.03   21.25
  -3  -5   0  299.11   21.31
  -3   5   0  323.82   21.80
   3   5   0  316.80   21.33
   4   5   0   93.86    7.48
  -4   5   0  115.90    7.59
   4   5   0   89.60    7.29
   4   5   0   96.56    7.33
  -4   5   0  117.97    7.98
  -4  -5   0   92.00    7.36
  -4   5   0  105.78    7.81
  -4  -5   0   86.12    7.25
  -4   5   0   98.91    7.36
   4   5   0   94.78    7.41
  -4  -5   0   94.92    6.98
  -4   5   0  113.12    7.99
   4  -5   0   99.73    7.10
  -4  -5   0   99.13    7.18
   4   5   0   91.27    7.29
   4  -5   0  110.85    8.13
   4  -5   0  116.93    7.53
   4  -5   0  106.12    7.79
  -4   5   0  111.68    7.28
   4   5   0   91.29    7.33
  -5  -5   0  531.52   34.27
   5  -5   0  513.53   34.02
   5   5   0  590.42   34.55
  -5  -5   0  509.15   33.98
   5   5   0  570.93   34.61
  -5   5   0  562.50   34.17
  -5   5   0  477.04   34.15
   5  -5   0  586.70   35.60
  -5   5   0  519.88   34.32
   5   5   0  524.70   34.25
   5   5   0  492.92   34.89
  -5  -5   0  561.91   34.06
   5  -5   0  490.94   33.86
  -5   5   0  502.90   34.74
   5  -5   0  514.45   34.68
  -5   5   0  582.48   35.04
  -5  -5   0  594.59   34.18
  -5   5   0  466.93   34.57
   5   5   0  526.25   34.38
   5   5   0  526.83   34.35
   5  -5   0  525.68   33.95
   6   5   0   45.52    3.85
  -6   5   0   42.88    3.63
   6  -5   0   39.22    3.99
   6   5   0   32.45    3.41
  -6   5   0   50.03    4.45
  -6  -5   0   44.47    3.48
  -6  -5   0   37.45    3.27
   6  -5   0   41.83    3.48
  -6  -5   0   36.27    3.49
  -6   5   0   41.99    4.14
   6  -5   0   43.14    3.57
   6   5   0   31.39    3.52
   6   5   0   34.71    3.59
   6   5   0   39.17    3.83
  -6   5   0   40.50    4.07
  -6   5   0   42.53    4.06
  -6   5   0   49.36    4.44
  -6  -5   0   34.29    3.39
   6  -5   0   43.85    3.35
   6  -5   0   45.87    4.60
  -6   5   0   39.41    3.61
   7  -5   0  553.86   34.97
   7  -5   0  532.89   34.85
  -7   5   0  485.22   34.88
  -7   5   0  600.67   36.29
  -7   5   0  568.20   35.23
   7   5   0  532.65   34.79
  -7  -5   0  574.57   34.66
  -7   5   0  576.81   35.05
   7  -5   0  519.86   34.50
  -7   5   0  454.45   35.37
  -7   5   0  600.47   36.05
   7   5   0  549.42   35.18
  -7   5   0  536.06   35.80
  -7  -5   0  558.08   34.80
  -7   5   0  526.16   35.65
   7   5   0  516.53   35.05
  -7  -5   0  522.57   34.96
   8   5   0   16.58    2.26
  -8   5   0   14.50    2.30
   8   5   0   14.54    2.11
  -8   5   0   14.56    1.95
   8  -5   0   15.74    2.06
  -8  -5   0   14.69    1.74
  -8  -5   0   15.95    1.95
  -8   5   0   13.22    2.33
   8   5   0   17.39    2.23
   8  -5   0   13.09    1.79
   8   5   0   14.93    2.10
  -8   5   0   17.13    2.56
   8   5   0   13.63    1.86
  -8   5   0   15.59    2.19
  -8  -5   0   15.28    1.93
   8   5   0   14.04    1.85
  -8   5   0   14.50    2.47
  -9   5   0    4.62    1.51
  -9   5   0    7.39    1.67
   9   5   0    6.36    1.45
  -9  -5   0    5.25    1.27
  -9   5   0    4.05    1.49
  -9   5   0    4.23    1.64
   9   5   0    6.24    1.32
   9  -5   0    6.30    1.57
   9   5   0    6.64    1.41
  -9   5   0    4.62    1.40
   9  -5   0    4.29    1.16
  -9  -5   0    8.08    1.39
  -9  -5   0    5.11    1.38
   9  -5   0    3.36    1.22
   9   5   0    6.11    1.46
   9   5   0    7.78    1.56
   9   5   0    6.81    1.35
  10  -5   0  318.22   21.71
  10   5   0  302.15   21.54
 -10   5   0  281.99   22.20
 -10   5   0  353.21   21.83
  10  -5   0  301.48   21.76
  10   5   0  320.09   21.55
 -10  -5   0  350.51   21.50
  10   5   0  289.39   21.35
 -10  -5   0  323.44   21.46
  10   5   0  312.81   21.69
  10   5   0  313.91   21.50
 -10   5   0  331.58   21.66
 -10  -5   0  345.63   21.46
  10  -5   0  337.74   21.72
 -10   5   0  333.81   22.59
 -10   5   0  285.13   22.25
  10  -5   0  329.50   21.30
  10   5   0  303.77   21.17
 -10  -5   0  318.47   21.30
  10   5   0  307.52   21.67
 -11   5   0   36.53    4.82
 -11  -5   0   57.84    4.86
  11   5   0   51.71    4.51
  11   5   0   54.28    4.73
 -11   5   0   43.29    4.63
 -11   5   0   40.80    4.97
 -11  -5   0   51.83    4.41
  11  -5   0   47.71    4.67
 -11  -5   0   50.71    4.56
 -11   5   0   52.17    4.77
 -11   5   0   35.43    4.84
  11  -5   0   49.90    4.77
 -11  -5   0   52.82    4.54
  11   5   0   55.91    4.81
  11   5   0   51.77    4.83
  11   5   0   43.55    4.27
 -11  -5   0   50.21    4.54
  11   5   0   51.19    4.39
  11   5   0   47.78    4.66
 -11   5   0   38.43    4.93
  12   5   0   52.02    5.28
  12   5   0   54.20    4.94
 -12  -5   0   60.43    5.25
 -12   5   0   49.90    5.68
  12   5   0   57.69    5.18
 -12   5   0   45.95    5.63
  12  -5   0   59.35    5.37
  12  -5   0   58.53    5.44
 -12   5   0   50.32    5.73
 -12   5   0   55.48    5.85
 -12  -5   0   59.93    5.33
  12   5   0   56.02    4.95
  12   5   0   60.53    5.42
  12   5   0   57.82    5.24
 -12  -5   0   60.86    5.14
 -12  -5   0   52.95    5.04
  12   5   0   53.73    4.98
 -12   5   0   67.48    5.52
  13   5   0    9.33    1.82
  13  -5   0    8.03    1.91
 -13  -5   0    9.07    2.08
 -13   5   0    5.81    1.97
 -13  -5   0    7.34    1.79
  13   5   0    7.99    1.86
  13   5   0    9.71    1.89
 -13   5   0    7.06    1.81
  13   5   0    7.94    1.70
  13  -5   0    9.12    2.14
 -13  -5   0    7.81    1.65
 -13  -5   0    9.24    2.23
 -13   5   0    8.70    2.18
  13   5   0    7.74    1.63
 -13   5   0    6.49    2.06
 -13   5   0    8.89    2.23
 -14  -5   0   22.65    3.20
 -14  -5   0   25.74    3.16
 -14  -5   0   25.80    3.08
  14  -5   0   26.00    3.35
 -14   5   0   19.34    3.44
 -14   5   0   20.87    3.51
  14   5   0   21.84    2.80
 -14  -5   0   24.21    3.11
  14  -5   0   28.88    3.66
 -14  -5   0   25.71    3.31
  14   5   0   22.07    2.86
  14   5   0   26.40    3.08
 -14   5   0   24.25    3.68
 -14   5   0   26.94    3.23
 -14   5   0   28.48    3.75
  14   5   0   23.63    3.19
  14   5   0   26.14    3.22
 -15  -5   0    9.06    1.90
 -15  -5   0    9.62    2.23
 -15   5   0    8.25    2.21
  15  -5   0    8.55    1.72
  15   5   0    5.90    1.55
 -15   5   0    8.63    2.32
 -15   5   0    8.62    2.11
  15   5   0    6.82    1.54
  15   5   0    7.04    1.75
 -15   5   0    7.20    1.69
  15   5   0    6.97    1.58
 -15   5   0    6.19    2.02
  15   5   0    6.42    1.71
  15  -5   0    5.97    1.83
  15  -5   0    8.37    2.12
 -15  -5   0    5.33    1.80
 -15  -5   0    7.85    1.76
  15  -5   0    7.63    2.04
  15  -5   0    7.84    1.68
  16   5   0    3.48    1.53
  16   5   0    3.62    1.11
  16  -5   0    3.72    1.60
  16  -5   0    2.37    1.32
 -16  -5   0    4.60    1.38
 -16   5   0    1.67    1.36
 -16   5   0    3.26    1.58
  16   5   0    2.95    1.21
  16   5   0    3.12    1.15
  16  -5   0    2.99    1.10
  16  -5   0    2.53    1.51
  16  -5   0    4.41    1.32
 -16  -5   0    3.40    1.42
 -16  -5   0    3.82    1.47
 -16   5   0    2.79    1.55
  16  -5   0    4.24    1.64
 -17   5   0    5.34    1.84
  17  -5   0    6.53    1.72
  17  -5   0    4.38    1.21
  17  -5   0    6.71    1.60
  17   5   0    6.84    1.51
 -17   5   0   10.38    2.41
 -17  -5   0    7.56    1.70
 -17   5   0    6.02    1.92
  17  -5   0    6.12    1.86
 -17  -5   0    8.32    1.65
 -17  -5   0   10.67    1.52
 -17  -5   0    8.75    1.84
  17  -5   0    6.85    1.81
  17   5   0    6.89    1.82
  17   5   0    8.11    1.39
 -17   5   0    7.13    1.89
  17   5   0    8.02    1.63
 -18  -5   0   39.67    3.75
 -18   5   0   31.04    3.98
  18  -5   0   44.09    3.89
 -18   5   0   36.48    4.27
  18   5   0   40.08    3.70
 -18   5   0   39.94    4.56
 -18  -5   0   38.00    3.89
  18   5   0   36.23    3.97
  18   5   0   34.45    3.67
  18  -5   0   36.93    4.08
 -18  -5   0   38.33    3.66
 -19  -5   0    3.83    1.19
  19   5   0    4.11    1.25
  19   5   0    3.55    1.03
  19  -5   0    2.92    0.93
 -19   5   0    3.37    1.23
 -19   5   0    3.26    1.23
  19   5   0    3.95    0.96
 -19   5   0    4.25    1.51
  19  -5   0    3.61    1.25
  20   5   0   11.28    1.73
 -20   5   0   11.52    1.66
 -20   5   0   12.63    2.03
 -20  -5   0   15.06    1.81
  20  -5   0   11.78    1.70
  20  -5   0   13.77    1.86
  20   5   0   10.00    1.44
 -20   5   0   12.23    1.87
  21   5   0    1.84    0.71
 -21   5   0    1.69    0.65
  21  -5   0    1.27    0.56
 -21  -5   0    1.75    0.66
  21  -5   0    1.35    0.62
 -21   5   0    0.71    0.73
   0   6   0  719.35   47.44
   0   6   0  701.21   47.77
   0   6   0  912.12   47.68
   0   6   0  776.02   48.03
   0   6   0  688.99   47.96
   0  -6   0  743.80   47.81
   0   6   0  671.90   47.44
   0   6   0  739.88   47.82
  -1   6   0  519.56   37.32
  -1   6   0  519.20   36.84
  -1  -6   0  575.71   37.25
   1   6   0  678.49   37.04
   1   6   0  608.55   37.45
  -1   6   0  561.19   37.51
  -1  -6   0  588.21   37.27
   1   6   0  580.25   36.95
  -1   6   0  677.74   37.25
   1   6   0  546.90   37.05
   1   6   0  580.74   37.10
  -1   6   0  561.60   37.27
   1   6   0  561.09   37.33
   1  -6   0  553.54   37.40
   1   6   0  575.99   37.44
  -1   6   0  491.25   37.41
   1   6   0  579.45   37.54
   2   6   0    3.51    0.94
   2   6   0    2.13    0.81
   2   6   0    1.61    0.86
  -2  -6   0    3.13    0.95
   2   6   0    2.01    0.85
   2  -6   0    1.50    0.78
  -2   6   0    2.85    1.14
   2   6   0    2.26    0.92
   2   6   0    2.47    0.77
   2   6   0    3.14    1.09
  -2  -6   0    2.73    0.84
  -2   6   0    1.79    0.96
  -2   6   0    2.33    1.03
  -2   6   0    1.57    0.85
  -2   6   0    2.37    0.90
  -2   6   0    2.84    1.08
   3  -6   0    0.37    0.40
   3   6   0    0.27    0.62
   3   6   0    0.36    0.63
  -3  -6   0    0.08    0.40
  -3   6   0    0.34    0.85
  -3   6   0   -0.37    0.67
  -3  -6   0   -0.08    0.52
   3   6   0    0.41    0.77
   3   6   0    0.51    0.79
  -3   6   0    0.13    0.77
   3   6   0   -0.16    0.60
  -3   6   0   -0.28    0.63
  -3   6   0   -0.11    0.77
   3   6   0    0.61    0.73
  -3   6   0    0.63    0.89
   3   6   0    0.10    0.51
   4  -6   0   34.83    3.16
   4   6   0   35.39    3.38
   4   6   0   36.07    3.42
  -4   6   0   35.09    3.38
   4   6   0   40.65    3.75
  -4   6   0   34.86    3.83
   4   6   0   33.30    3.41
   4  -6   0   31.18    3.17
  -4   6   0   37.95    3.50
  -4  -6   0   36.88    3.30
  -4  -6   0   33.82    3.20
  -4  -6   0   31.89    3.04
   4   6   0   34.27    3.34
   4  -6   0   26.69    2.92
  -4   6   0   36.45    3.17
   4   6   0   36.97    3.57
  -4   6   0   30.14    3.53
  -5   6   0  149.33   11.93
   5   6   0  155.35   11.54
  -5  -6   0  183.90   11.49
  -5  -6   0  158.23   11.16
  -5  -6   0  153.26   11.23
  -5  -6   0  152.19   11.14
   5   6   0  163.85   11.88
  -5   6   0  158.86   11.54
  -5   6   0  181.48   11.80
   5   6   0  148.79   11.54
   5  -6   0  151.24   11.32
  -5   6   0  167.98   12.27
   5  -6   0  168.33   11.61
   5   6   0  173.52   11.84
   5   6   0  176.95   11.63
   5   6   0  150.81   11.57
  -5   6   0  167.14   11.36
   6   6   0   75.95    6.51
   6   6   0   92.13    6.66
  -6   6   0   81.96    6.21
   6  -6   0   78.45    5.99
  -6  -6   0   83.69    6.09
   6   6   0   70.43    6.29
   6   6   0   73.45    6.31
  -6   6   0   72.16    6.17
  -6   6   0   75.08    6.40
   6   6   0   81.84    6.45
  -6   6   0   74.98    6.74
   6  -6   0   76.21    6.17
   6  -6   0   85.11    6.48
  -6  -6   0   76.61    5.88
   6   6   0   65.72    6.25
  -6  -6   0   73.96    5.84
  -6   6   0   81.08    6.95
  -7   6   0  122.77    9.07
   7  -6   0  122.37    8.94
   7   6   0  129.16    9.40
  -7   6   0  116.08    9.08
   7  -6   0  124.67    9.17
  -7   6   0  119.11    9.76
   7  -6   0  125.00    9.39
   7  -6   0  115.70    9.20
  -7   6   0  128.84   10.04
   7   6   0  125.25    9.36
   7   6   0  116.61    9.27
  -7  -6   0  121.00    8.75
   8   6   0  215.53   15.95
  -8  -6   0  238.75   15.77
  -8   6   0  254.88   16.29
   8   6   0  242.17   16.23
  -8   6   0  204.70   16.44
  -8   6   0  219.99   16.74
  -8  -6   0  230.01   15.42
   8  -6   0  216.35   15.97
   8   6   0  235.41   16.13
   8   6   0  219.55   15.55
   8  -6   0  219.86   15.70
  -8   6   0  227.31   15.85
   8  -6   0  225.28   16.15
   8  -6   0  219.93   15.89
  -8  -6   0  246.92   15.75
   9  -6   0  143.59   10.69
  -9  -6   0  155.28   10.59
   9  -6   0  138.88   10.46
   9   6   0  152.93   10.94
   9   6   0  146.44   10.82
  -9  -6   0  136.67   10.05
  -9  -6   0  148.36   10.55
  -9  -6   0  162.35   10.52
  -9   6   0  129.00   11.17
   9   6   0  143.23   10.72
   9  -6   0  137.70   10.89
   9   6   0  142.88   10.32
   9   6   0  127.44   10.24
  -9   6   0  163.08   11.05
   9   6   0  153.69   11.01
  -9   6   0  134.72   11.41
  -9   6   0  149.65   10.69
   9  -6   0  144.37   10.87
  -9   6   0   98.57   10.91
 -10  -6   0  109.06    8.42
 -10  -6   0  109.44    8.38
  10   6   0  100.27    8.11
  10   6   0  112.54    8.73
 -10   6   0  100.09    9.09
 -10   6   0  106.74    8.50
  10   6   0   95.04    8.40
  10   6   0   99.28    8.21
  10  -6   0  118.55    8.71
 -10  -6   0  114.36    8.29
  10  -6   0  102.76    8.64
  10  -6   0  113.71    8.96
 -10   6   0   92.33    9.18
  10   6   0  106.26    8.46
 -10  -6   0  112.53    8.29
 -10   6   0  127.26    8.98
  10  -6   0  106.02    8.40
 -10   6   0  109.87    9.39
  11   6   0    6.25    1.73
  11  -6   0   10.50    2.24
  11   6   0    4.51    1.53
  11  -6   0    7.19    1.88
 -11  -6   0    4.81    1.58
  11  -6   0    7.65    1.90
 -11   6   0    5.86    1.85
 -11   6   0    5.11    2.04
 -11  -6   0    5.49    1.44
  11  -6   0    4.94    1.46
 -11   6   0    5.55    1.84
 -11  -6   0    5.25    1.46
  11   6   0    4.54    1.50
 -11  -6   0    7.52    1.76
  11   6   0    3.74    1.29
  11   6   0    5.57    1.84
 -11   6   0    6.13    1.92
  11   6   0    5.28    1.48
  12   6   0    0.51    1.22
 -12   6   0    0.77    1.34
  12  -6   0    1.75    1.20
  12   6   0    1.86    1.06
  12   6   0    2.37    1.44
 -12   6   0    0.21    1.47
  12  -6   0    5.68    1.91
 -12  -6   0    1.18    1.41
 -12  -6   0    1.93    1.35
 -12  -6   0    2.22    1.06
 -12   6   0    1.70    1.54
  12  -6   0    3.18    1.69
  12   6   0    0.90    1.08
  12   6   0    1.73    1.00
  12   6   0    1.49    1.14
  12   6   0    1.28    1.24
 -12   6   0    1.00    1.21
  12  -6   0    1.13    1.19
 -12  -6   0    2.04    1.50
 -13  -6   0    1.58    1.52
 -13  -6   0    0.37    1.43
 -13  -6   0    1.38    0.99
  13  -6   0    1.00    1.65
 -13   6   0    0.20    1.19
 -13   6   0   -0.19    1.31
  13   6   0    0.71    1.09
 -13  -6   0    0.46    1.13
  13  -6   0    0.32    1.05
  13   6   0   -0.13    0.90
  13  -6   0   -0.52    1.22
  13   6   0    1.76    1.18
  13  -6   0    0.40    1.42
 -13   6   0    0.85    1.49
 -13   6   0    1.29    1.37
 -13  -6   0    1.17    1.23
  13   6   0    1.11    1.07
  14  -6   0    2.41    1.42
  14   6   0    2.89    1.25
  14  -6   0    4.04    1.46
 -14   6   0    1.90    1.81
  14   6   0    3.11    1.25
 -14  -6   0    1.34    1.38
 -14   6   0    4.39    1.71
  14  -6   0    3.33    1.74
 -14  -6   0    2.21    1.47
  14   6   0    2.51    1.28
 -14  -6   0    2.97    1.57
 -14   6   0    2.97    1.47
  14   6   0    3.77    1.48
 -14  -6   0    2.65    1.18
  14  -6   0    1.16    1.26
 -14   6   0    2.82    1.61
 -15   6   0    1.52    1.43
  15  -6   0    1.17    1.18
  15   6   0    0.54    0.93
 -15   6   0    0.54    1.19
 -15  -6   0   -0.11    0.81
 -15  -6   0    0.61    1.36
  15   6   0    0.40    0.98
 -15   6   0    1.42    1.70
 -15  -6   0   -0.34    1.13
  15  -6   0    0.47    1.21
  15   6   0    0.39    0.92
 -15  -6   0    0.95    1.16
  15  -6   0    0.78    1.10
  15   6   0    0.57    1.01
 -15  -6   0   -0.36    1.34
  15  -6   0    1.02    1.39
 -16  -6   0   28.24    3.39
 -16  -6   0   38.27    3.76
  16  -6   0   32.73    3.54
 -16   6   0   28.09    3.86
 -16  -6   0   33.19    3.37
  16  -6   0   28.41    3.18
  16  -6   0   27.05    3.07
 -16  -6   0   31.61    3.60
  16  -6   0   27.52    3.55
 -16  -6   0   30.34    3.19
 -16   6   0   22.15    3.40
  16  -6   0   28.21    3.60
  16   6   0   26.25    3.30
  16   6   0   29.44    3.13
  16   6   0   32.76    3.50
 -16   6   0   27.65    3.98
 -17  -6   0    4.78    1.45
  17   6   0    1.77    0.87
  17   6   0    2.83    1.13
 -17   6   0    2.63    1.31
 -17   6   0    2.33    1.28
 -17   6   0    4.52    1.82
  17  -6   0    3.27    1.22
  17  -6   0    3.58    1.07
 -17  -6   0    3.29    1.05
 -17  -6   0    4.23    1.27
  17  -6   0    3.05    0.98
  17   6   0    2.46    1.07
 -17  -6   0    3.46    1.55
  18  -6   0    0.09    0.66
 -18   6   0    1.04    1.02
  18  -6   0    0.13    0.58
  18   6   0   -0.25    0.73
 -18   6   0    0.11    0.76
 -18  -6   0    0.46    0.86
 -18  -6   0   -0.31    0.83
  18  -6   0    0.09    0.62
 -18   6   0   -0.14    0.93
  18   6   0    0.58    0.78
  19  -6   0   -0.09    0.74
  19  -6   0    0.33    0.64
  19   6   0    0.71    0.70
 -19   6   0    1.01    0.70
 -19  -6   0    0.76    0.70
 -19   6   0   -0.23    0.84
 -19   6   0    0.91    0.72
  19   6   0    0.37    0.53
 -20  -6   0    3.83    0.86
  20   6   0    3.13    0.79
  20  -6   0    2.55    0.80
 -20   6   0    3.13    0.98
 -20   6   0    2.86    0.84
   0   7   0    1.27    0.93
   0  -7   0    1.29    0.75
   0   7   0    1.50    0.92
   0   7   0    1.35    0.80
   0   7   0    2.09    1.07
   0   7   0    0.67    0.97
   1   7   0   22.71    2.80
   1   7   0   27.76    2.90
   1   7   0   30.52    3.32
   1  -7   0   28.02    2.85
  -1   7   0   26.87    3.21
  -1   7   0   29.25    3.22
  -1   7   0   29.57    2.87
  -1   7   0   30.06    3.06
   1   7   0   23.86    3.00
   1   7   0   23.36    3.15
   1   7   0   31.76    2.93
  -1   7   0   25.84    3.37
  -2   7   0   89.67    7.57
   2   7   0   97.02    7.66
  -2   7   0   86.63    7.67
   2   7   0   98.26    7.97
   2   7   0   86.80    7.40
   2  -7   0  102.19    7.46
   2   7   0   96.61    7.41
  -2   7   0  112.47    7.69
  -2   7   0   91.57    7.99
   2   7   0  106.24    7.93
   2   7   0   89.79    7.26
   3   7   0    2.38    1.21
   3   7   0    1.87    1.06
   3   7   0    1.84    1.02
  -3  -7   0    2.20    0.92
   3   7   0    1.15    0.80
   3   7   0    2.13    1.21
  -3   7   0    2.90    1.09
  -3   7   0    2.13    1.30
  -3   7   0    2.38    1.18
   3   7   0    1.08    0.99
  -3   7   0    3.08    1.29
   4   7   0    1.84    1.02
   4  -7   0    1.54    0.93
  -4  -7   0    0.08    0.65
   4   7   0    0.52    0.89
   4   7   0    0.57    0.92
   4   7   0    1.66    1.03
  -4  -7   0    0.78    0.79
  -4   7   0    0.64    1.11
  -4  -7   0    1.17    0.83
  -4   7   0    1.00    0.81
  -4   7   0    1.30    1.04
   4   7   0    0.21    0.71
  -4   7   0    1.95    1.19
   4   7   0    0.25    1.06
  -4   7   0    1.42    1.18
   5   7   0   24.60    3.04
   5   7   0   28.50    3.12
  -5   7   0   23.59    2.86
   5   7   0   28.16    3.25
  -5  -7   0   26.82    2.84
  -5   7   0   24.47    3.14
   5   7   0   29.35    3.36
   5   7   0   27.19    3.29
   5  -7   0   24.12    2.77
  -5   7   0   20.12    3.05
  -5  -7   0   25.52    2.66
  -5  -7   0   23.01    2.56
   5   7   0   21.96    2.90
  -5   7   0   29.28    3.66
   5  -7   0   23.86    2.67
   5  -7   0   24.73    2.86
   5   7   0   19.61    2.73
  -6   7   0   29.16    3.32
   6   7   0   31.32    3.62
  -6   7   0   35.40    3.83
   6   7   0   39.16    3.74
   6   7   0   31.41    3.71
   6   7   0   32.33    3.54
   6  -7   0   29.58    3.40
   6  -7   0   28.16    3.20
  -6  -7   0   38.60    3.41
   6  -7   0   27.71    3.30
  -6   7   0   30.62    3.83
  -6   7   0   30.84    3.99
   6   7   0   33.95    3.62
  -6  -7   0   32.63    3.16
  -7  -7   0   88.25    7.06
   7   7   0   81.98    7.42
   7   7   0   87.40    7.57
  -7   7   0   87.48    7.92
   7  -7   0   98.20    7.58
  -7   7   0  104.68    8.51
   7   7   0   85.29    7.42
  -7  -7   0   89.09    6.94
   7   7   0   88.06    7.40
   7  -7   0   92.68    7.50
   7   7   0   85.65    7.54
  -7   7   0   98.51    7.78
   7  -7   0  100.22    7.37
  -8  -7   0  141.67    9.77
   8  -7   0  137.32    9.78
   8   7   0  126.47    9.99
   8  -7   0  126.43    9.84
   8   7   0  118.43    9.42
  -8   7   0  125.21   10.70
   8   7   0  126.71    9.93
  -8  -7   0  129.71    9.47
   8   7   0  105.76    9.66
  -8  -7   0  130.15    9.26
   8   7   0  127.25    9.95
   8  -7   0  125.24    9.36
  -8   7   0  119.32   10.29
   8  -7   0  137.48   10.04
   9   7   0  562.92   35.58
   9   7   0  528.22   35.47
  -9  -7   0  577.05   35.19
  -9   7   0  476.78   35.76
   9   7   0  537.75   34.83
   9  -7   0  514.36   35.40
   9   7   0  521.75   35.28
   9  -7   0  549.83   35.36
  -9   7   0  492.59   36.16
  -9  -7   0  530.16   35.02
   9  -7   0  554.30   35.20
  -9   7   0  524.81   35.45
  -9  -7   0  574.40   34.98
   9  -7   0  488.09   34.72
  10   7   0  147.81   11.08
 -10  -7   0  153.17   10.67
 -10   7   0  115.69   11.01
 -10  -7   0  139.98   10.50
 -10  -7   0  155.06   10.75
 -10  -7   0  159.68   10.57
  10  -7   0  142.03   10.73
  10   7   0  146.47   10.97
 -10   7   0  111.70   11.17
  10   7   0  158.47   11.18
 -10   7   0  151.65   11.14
  10   7   0  144.05   10.39
  10  -7   0  141.60   10.93
  10  -7   0  120.91   10.71
  10   7   0  143.28   10.78
  10  -7   0  117.72   10.20
  11   7   0   60.64    5.40
  11  -7   0   51.15    5.23
 -11  -7   0   45.83    4.60
  11   7   0   50.86    4.94
  11  -7   0   51.41    5.23
 -11   7   0   47.04    5.39
  11   7   0   53.67    5.20
 -11   7   0   58.14    5.46
 -11  -7   0   49.62    4.85
 -11  -7   0   58.69    5.08
  11   7   0   49.76    4.69
 -11   7   0   36.92    5.41
  11   7   0   52.48    5.26
 -11  -7   0   53.54    4.75
 -11   7   0   41.53    5.37
  11  -7   0   55.04    5.10
 -12  -7   0    3.81    1.52
  12   7   0    5.14    1.50
 -12   7   0    1.62    1.39
  12  -7   0    4.32    1.55
  12   7   0    1.18    1.55
 -12  -7   0    4.15    1.54
 -12   7   0    1.48    1.69
  12   7   0    3.54    1.58
 -12   7   0    2.06    1.73
  12   7   0    3.90    1.36
 -12   7   0    2.72    1.40
  12  -7   0    2.45    1.48
  12  -7   0    4.32    1.75
  12   7   0    5.38    1.71
 -12  -7   0    5.53    1.41
  12   7   0    3.65    1.14
 -13  -7   0   38.77    4.11
  13  -7   0   41.99    4.30
  13   7   0   30.78    3.68
  13   7   0   36.45    4.07
 -13   7   0   39.77    4.67
  13  -7   0   45.46    4.63
  13  -7   0   42.26    4.36
 -13  -7   0   39.45    4.06
 -13  -7   0   41.01    3.98
  13   7   0   37.42    3.86
 -13   7   0   44.40    4.51
 -13  -7   0   36.98    4.21
 -13   7   0   28.70    4.59
  13  -7   0   43.53    4.51
 -13   7   0   42.72    4.99
 -13  -7   0   49.23    4.55
  14  -7   0    1.57    1.29
  14   7   0   -0.13    1.10
 -14  -7   0    1.96    1.60
  14   7   0   -0.11    0.76
 -14  -7   0    2.03    1.04
 -14   7   0    0.85    1.30
  14  -7   0    1.95    1.31
  14   7   0    1.03    1.09
 -14   7   0    1.96    1.72
 -14  -7   0    1.74    1.59
  14  -7   0    1.42    1.46
 -14   7   0    1.97    1.26
  14   7   0    1.05    1.12
  14  -7   0    2.33    1.34
  14  -7   0    2.19    1.26
 -14   7   0    2.04    1.39
  14  -7   0    3.20    1.49
 -14  -7   0    0.98    1.23
  15   7   0    1.63    0.89
  15  -7   0    1.35    1.10
  15   7   0    1.23    1.00
  15   7   0    0.94    0.96
 -15   7   0    1.18    1.29
  15  -7   0    1.19    1.02
 -15  -7   0    0.98    1.24
 -15   7   0    1.45    1.50
  15   7   0    2.10    1.20
 -15  -7   0    1.50    1.09
  15  -7   0    0.45    1.18
 -15  -7   0    2.02    1.00
  15  -7   0    0.60    1.31
 -15  -7   0    1.32    1.19
 -15   7   0    0.89    1.05
  15  -7   0    0.27    0.93
 -15  -7   0    0.22    1.25
  15  -7   0    1.90    1.09
  16   7   0   28.80    3.05
  16  -7   0   31.01    3.40
 -16   7   0   28.67    3.44
 -16  -7   0   27.42    3.28
  16   7   0   29.06    3.07
 -16   7   0   29.01    3.67
  16  -7   0   32.26    3.25
  16   7   0   32.90    3.44
 -16  -7   0   39.65    3.63
  16  -7   0   29.77    3.10
 -16   7   0   29.08    3.83
  16  -7   0   32.84    3.58
 -16  -7   0   33.48    3.23
  17  -7   0   17.34    2.03
 -17  -7   0   18.31    2.10
  17   7   0   16.87    2.18
  17  -7   0   15.78    1.88
 -17  -7   0   19.16    2.38
  17  -7   0   14.22    2.20
 -17   7   0   15.39    2.57
  17  -7   0   20.47    2.35
  17   7   0   16.21    1.98
 -17  -7   0   21.69    2.40
 -17   7   0   14.38    2.10
 -17   7   0   16.63    2.48
 -18  -7   0    4.89    1.09
 -18   7   0    3.34    1.20
  18  -7   0    2.81    1.00
  18  -7   0    3.00    0.92
 -18   7   0    1.45    0.69
 -18   7   0    2.86    1.01
  18   7   0    3.26    0.79
 -18  -7   0    4.55    0.96
  18   7   0    4.51    1.00
  18  -7   0    2.45    0.68
  19  -7   0    4.14    0.83
 -19   7   0    5.09    1.11
 -19   7   0    5.57    1.00
   0   8   0  225.28   15.52
   0  -8   0  208.69   14.84
   0   8   0  225.95   15.85
   0   8   0  240.35   15.08
   0  -8   0  204.22   14.67
   0   8   0  212.06   15.44
   0   8   0  192.00   14.79
   1   8   0   13.14    2.38
  -1   8   0   16.03    2.46
  -1   8   0   18.28    2.40
  -1   8   0   11.07    1.80
  -1   8   0   13.39    2.55
   1  -8   0   13.52    2.01
   1   8   0   13.63    2.32
   1   8   0   15.00    2.05
   1   8   0   14.03    2.08
  -1  -8   0   11.02    1.83
   1   8   0   15.48    2.64
  -1   8   0   14.70    2.33
   2   8   0   37.56    3.90
  -2   8   0   43.69    4.12
  -2  -8   0   37.53    3.74
   2   8   0   40.12    4.23
   2   8   0   37.57    3.67
  -2   8   0   39.27    4.08
  -2   8   0   34.66    4.14
   2   8   0   41.39    4.19
   2  -8   0   34.24    3.72
   2  -8   0   34.06    3.64
   2   8   0   40.30    4.44
  -2   8   0   35.88    4.44
   2   8   0   38.84    3.81
  -3   8   0    5.85    1.54
   3   8   0    4.50    1.36
  -3  -8   0    4.95    1.29
  -3  -8   0    7.85    1.57
   3   8   0    5.81    1.35
  -3   8   0    5.26    1.89
   3   8   0    5.65    1.57
  -3  -8   0    6.70    1.54
  -3   8   0    7.51    1.87
   3   8   0    6.29    1.74
   3  -8   0    6.87    1.64
   3   8   0    7.37    1.92
  -3   8   0    6.91    1.81
   3  -8   0    7.18    1.50
   3   8   0    8.30    1.83
   4   8   0   29.33    3.57
  -4   8   0   23.61    2.96
  -4   8   0   26.52    3.28
  -4   8   0   20.24    3.41
  -4   8   0   20.27    3.15
   4   8   0   26.65    3.39
   4   8   0   24.60    3.16
  -4  -8   0   25.48    2.81
   4  -8   0   23.66    2.96
  -4  -8   0   24.17    2.78
   4   8   0   24.05    2.93
  -4  -8   0   26.19    2.97
   4   8   0   23.49    3.08
   4   8   0   23.29    2.97
   5  -8   0   15.86    2.21
   5   8   0   18.57    2.61
  -5   8   0   18.80    2.89
   5   8   0   15.30    2.47
  -5  -8   0   18.90    2.35
  -5  -8   0   12.32    2.00
   5  -8   0   15.94    2.49
  -5  -8   0   13.54    1.96
   5   8   0   14.42    2.34
  -5   8   0   17.18    2.38
   5   8   0   17.08    2.72
  -5  -8   0   17.02    2.18
  -5   8   0   15.71    2.99
   5   8   0   13.23    2.22
  -5   8   0   16.52    2.70
  -6   8   0   94.11    7.74
   6   8   0   96.57    7.62
   6   8   0   78.84    7.39
  -6   8   0  104.76    8.67
   6  -8   0   83.82    6.91
   6   8   0   89.26    7.78
   6  -8   0   88.16    7.17
  -6  -8   0   98.13    7.19
   6   8   0   79.11    7.27
  -6   8   0   79.88    7.73
   6  -8   0   88.80    7.20
   6  -8   0   92.98    7.62
   6   8   0   97.52    7.66
  -6  -8   0   89.92    7.01
   7  -8   0    6.40    1.45
   7   8   0    4.54    1.57
  -7  -8   0    5.84    1.42
  -7  -8   0    5.82    1.64
   7  -8   0    4.34    1.28
  -7   8   0    6.25    1.96
   7  -8   0    3.82    1.39
   7   8   0    3.75    1.45
   7   8   0    4.78    1.66
  -7  -8   0    3.89    1.17
   7   8   0    2.40    1.27
   7   8   0    3.52    1.79
  -7   8   0    6.81    1.95
  -7   8   0    4.08    1.72
   7  -8   0    6.80    1.81
   7   8   0    3.82    1.46
  -8  -8   0   49.21    4.40
   8  -8   0   48.32    4.63
  -8  -8   0   52.40    4.86
  -8   8   0   58.94    5.47
   8   8   0   48.24    5.07
   8  -8   0   54.88    5.00
   8  -8   0   49.91    4.84
   8   8   0   44.48    4.94
   8   8   0   50.64    5.08
   8   8   0   50.81    5.07
   8  -8   0   55.54    5.28
  -8  -8   0   50.92    4.64
  -8   8   0   50.44    5.36
   8   8   0   47.08    4.98
  -8   8   0   60.52    6.10
   8   8   0   46.43    4.60
   9  -8   0  169.05   12.04
   9   8   0  160.22   12.42
   9   8   0  161.01   12.37
  -9  -8   0  176.00   12.01
   9  -8   0  157.65   12.24
   9   8   0  156.55   11.91
   9  -8   0  182.07   12.75
   9   8   0  163.60   12.44
   9  -8   0  164.11   12.25
  -9  -8   0  169.36   12.14
  -9   8   0  152.75   13.12
   9   8   0  151.40   12.34
  -9   8   0  158.69   12.77
  -9  -8   0  180.97   12.33
  10  -8   0   51.98    5.36
 -10   8   0   47.07    5.39
  10   8   0   48.23    5.18
  10   8   0   50.05    5.12
  10   8   0   53.44    4.88
  10  -8   0   51.78    4.90
 -10  -8   0   57.63    5.18
 -10  -8   0   57.86    5.15
 -10  -8   0   59.69    4.95
  10   8   0   51.22    5.16
 -10  -8   0   53.20    4.95
  10  -8   0   59.61    5.31
  10  -8   0   50.10    5.10
 -10   8   0   52.47    5.81
  11   8   0   39.03    3.93
  11  -8   0   39.74    4.29
 -11   8   0   34.53    4.36
  11   8   0   42.01    4.26
  11  -8   0   39.43    4.24
 -11  -8   0   40.25    4.16
  11  -8   0   41.64    4.52
 -11  -8   0   43.86    3.99
 -11   8   0   33.15    4.61
  11   8   0   41.09    4.44
 -11   8   0   42.82    4.62
 -11  -8   0   43.13    4.20
  11   8   0   40.68    4.34
  11  -8   0   38.00    4.02
  11   8   0   36.36    4.25
 -11  -8   0   38.55    3.95
 -12   8   0   59.56    6.46
 -12   8   0   62.68    6.07
  12  -8   0   68.57    5.91
  12  -8   0   70.26    6.05
  12  -8   0   57.11    5.50
  12  -8   0   67.56    5.96
 -12  -8   0   69.41    5.77
 -12  -8   0   58.69    5.55
 -12   8   0   71.23    6.18
  12   8   0   67.06    5.91
  12  -8   0   59.18    5.76
  12  -8   0   70.73    6.17
 -12  -8   0   65.90    5.45
  12   8   0   65.67    5.50
  12   8   0   65.55    6.07
 -12   8   0   47.17    6.10
  13  -8   0   10.84    2.14
  13   8   0   12.55    2.27
 -13  -8   0   11.77    1.98
 -13   8   0   11.60    2.43
  13   8   0   10.94    2.04
  13  -8   0   14.12    2.23
 -13   8   0   12.06    2.21
 -13  -8   0   11.63    2.18
 -13  -8   0    8.87    1.86
 -13  -8   0   11.62    1.81
  13  -8   0   12.67    2.18
  13   8   0   10.83    1.85
 -13   8   0   15.02    2.80
  13  -8   0   12.84    2.23
 -14  -8   0   63.45    5.46
 -14  -8   0   73.38    5.75
 -14  -8   0   75.29    5.53
  14  -8   0   70.34    5.68
  14   8   0   65.91    5.28
 -14   8   0   65.68    6.18
  14  -8   0   64.25    5.69
  14   8   0   68.19    5.62
 -14  -8   0   59.46    5.54
  14  -8   0   68.61    5.70
 -14   8   0   60.67    5.71
  14   8   0   53.79    4.76
  14  -8   0   64.73    5.64
 -14   8   0   60.74    6.20
  15   8   0    0.61    0.81
  15  -8   0    0.36    0.78
 -15  -8   0    0.18    0.99
  15  -8   0    0.44    0.85
  15   8   0   -0.10    0.86
  15   8   0    0.14    0.79
 -15   8   0   -0.13    0.85
 -15   8   0    0.21    0.75
  15  -8   0    0.10    0.72
 -15  -8   0    0.59    0.83
 -15   8   0    0.57    1.15
  15  -8   0    0.10    0.80
 -15  -8   0    0.54    1.12
  16  -8   0    0.96    0.83
  16   8   0    0.14    0.63
  16  -8   0   -0.09    0.64
 -16   8   0    0.63    0.65
 -16  -8   0    0.74    0.72
 -16  -8   0   -0.08    0.90
  16  -8   0   -0.37    0.76
  16   8   0    0.09    0.76
 -16   8   0   -0.12    0.97
 -16   8   0   -0.33    0.76
  16  -8   0   -0.07    0.70
 -16  -8   0    0.32    0.73
  17  -8   0    8.76    1.23
  17  -8   0    9.80    1.42
 -17  -8   0   11.98    1.50
  17  -8   0    8.41    1.14
 -17  -8   0    7.79    1.14
 -17   8   0    9.76    1.64
  17   8   0    9.14    1.38
 -18  -8   0   36.81    2.72
 -18   8   0   32.86    2.91
   0   9   0    0.58    1.15
   0  -9   0    0.10    0.80
   0   9   0    0.31    0.71
   0   9   0    1.02    1.36
   0   9   0    0.44    1.17
  -1  -9   0   13.71    2.11
   1   9   0   14.16    2.49
  -1   9   0   15.04    2.55
   1   9   0   15.91    2.82
   1  -9   0   11.82    2.02
  -1   9   0   17.53    2.97
   1   9   0   14.43    2.13
   1   9   0   14.09    2.63
  -1   9   0   15.51    2.42
   1  -9   0   14.74    2.05
   1   9   0   13.00    2.35
  -2  -9   0   44.47    4.33
   2  -9   0   38.28    4.00
   2   9   0   41.44    4.74
   2   9   0   34.96    4.01
   2   9   0   42.76    4.73
  -2  -9   0   49.31    4.55
   2   9   0   54.62    4.85
  -2   9   0   40.06    4.34
  -2   9   0   45.61    4.78
   2   9   0   43.70    4.66
  -2  -9   0   41.65    4.05
   2  -9   0   42.83    4.29
  -2   9   0   39.03    4.79
  -3   9   0    7.14    2.00
  -3  -9   0    8.82    1.75
  -3  -9   0    7.06    1.44
   3   9   0    9.23    2.12
   3  -9   0    8.92    1.66
  -3   9   0    9.63    2.03
   3   9   0    9.01    2.02
   3  -9   0    5.33    1.47
  -3   9   0   10.22    2.07
   3   9   0    7.12    1.44
   3  -9   0    8.92    1.89
   3   9   0    7.36    1.50
  -3   9   0    7.67    1.71
  -3  -9   0    7.58    1.68
   3   9   0    6.45    2.17
   3   9   0    6.95    1.63
  -4  -9   0  150.89   10.19
  -4   9   0  124.77   10.00
  -4   9   0  128.31   10.52
   4   9   0  170.97   11.18
  -4   9   0  134.54   11.08
   4  -9   0  125.95    9.98
   4   9   0  114.14   10.40
  -4  -9   0  139.21    9.75
   4   9   0  148.07   10.58
   4  -9   0  117.87   10.06
   4   9   0  128.79   10.19
  -4  -9   0  129.23    9.80
  -4   9   0  147.92   10.48
  -4  -9   0  137.70    9.91
   4   9   0  124.03    9.89
   4  -9   0  131.86   10.12
   4   9   0  116.80    9.77
   5  -9   0   30.27    3.45
  -5  -9   0   29.49    3.15
  -5   9   0   31.66    4.25
  -5  -9   0   35.16    3.39
  -5   9   0   31.37    3.83
  -5   9   0   28.81    3.60
   5   9   0   33.17    3.75
   5   9   0   26.23    3.23
   5  -9   0   34.76    3.82
  -5  -9   0   27.43    3.04
   5  -9   0   26.39    3.37
   5   9   0   29.35    3.36
   5   9   0   26.37    3.46
   6  -9   0    1.79    1.59
   6   9   0    1.32    1.34
  -6   9   0    0.81    1.19
  -6   9   0    1.95    1.59
  -6  -9   0    0.19    0.74
   6   9   0    1.85    1.10
   6   9   0    0.28    1.14
   6  -9   0    2.36    1.49
   6  -9   0    1.43    1.05
   6   9   0    1.22    1.33
  -6  -9   0    1.81    1.30
   6   9   0    0.76    1.03
  -6  -9   0    1.04    0.90
  -6   9   0   -0.42    1.54
  -7   9   0   29.82    3.72
   7   9   0   34.72    3.78
  -7   9   0   28.76    3.69
   7   9   0   24.74    3.41
   7   9   0   27.51    3.30
   7  -9   0   27.60    3.60
  -7  -9   0   31.77    3.45
   7  -9   0   27.27    2.99
   7  -9   0   28.16    3.41
   7   9   0   20.70    3.04
  -7  -9   0   27.06    2.92
   7   9   0   26.51    3.15
   7   9   0   27.67    3.67
   7  -9   0   25.10    3.31
  -7  -9   0   30.11    3.13
  -8   9   0    0.70    1.46
   8  -9   0    0.54    1.18
   8  -9   0   -0.71    0.92
   8  -9   0    1.59    1.33
  -8  -9   0    0.79    1.19
  -8  -9   0    0.69    0.87
   8   9   0   -0.41    1.29
  -8   9   0    0.46    1.03
   8   9   0   -0.42    1.26
   8   9   0    0.61    1.12
  -8  -9   0    0.11    1.24
   8   9   0    2.38    1.20
   8  -9   0    0.14    1.34
   8   9   0    0.52    1.24
   8   9   0   -0.38    0.98
   9   9   0    0.12    1.02
  -9  -9   0    1.53    0.94
  -9  -9   0    1.33    1.23
  -9   9   0    1.37    1.26
   9  -9   0    0.91    1.25
   9   9   0    1.71    1.28
   9  -9   0    0.13    1.00
   9  -9   0    0.41    0.97
  -9  -9   0    0.32    1.02
   9   9   0    1.14    1.48
   9   9   0    0.69    1.06
  -9   9   0   -0.14    1.56
   9   9   0    1.47    1.19
  -9  -9   0    1.09    1.26
   9  -9   0    1.20    1.37
   9   9   0    1.58    1.17
 -10  -9   0    3.53    1.48
  10   9   0    4.33    1.50
 -10  -9   0    3.84    1.10
  10  -9   0    6.62    1.77
  10   9   0    3.25    1.26
 -10  -9   0    3.66    1.31
  10   9   0    3.74    1.39
 -10  -9   0    6.73    1.92
  10  -9   0    4.80    1.64
  10   9   0    3.34    1.33
 -10  -9   0    4.93    1.64
 -10   9   0    7.00    1.74
  10  -9   0    2.46    1.15
 -11  -9   0  170.94   12.35
 -11  -9   0  181.81   12.49
  11   9   0  177.17   12.71
  11  -9   0  175.27   12.74
 -11   9   0  148.06   12.53
 -11  -9   0  174.68   12.07
  11   9   0  183.40   12.58
  11   9   0  170.23   12.14
 -12  -9   0  107.23    8.37
 -12  -9   0  116.73    8.50
  12  -9   0  110.11    8.70
  12  -9   0  117.19    8.76
  12   9   0  122.22    8.33
 -12   9   0   88.19    8.40
  12   9   0  107.16    8.63
 -12  -9   0  127.15    8.69
  13   9   0    0.31    0.89
  13   9   0    0.94    0.95
 -13  -9   0    0.52    1.07
  13  -9   0    0.10    1.01
 -13   9   0   -0.88    0.81
  13   9   0    0.41    0.80
 -13   9   0    0.42    1.16
  13  -9   0    0.41    0.93
 -13  -9   0    0.17    0.97
  13  -9   0    0.86    0.97
 -13  -9   0    0.72    0.83
  14   9   0    3.41    1.10
 -14   9   0    2.17    0.88
  14  -9   0    3.66    1.16
  14   9   0    3.81    1.07
 -14  -9   0    1.07    0.80
 -14  -9   0    2.35    1.04
 -14   9   0    1.21    1.06
  14  -9   0    2.60    0.99
  14   9   0    2.21    0.87
  14  -9   0    2.39    0.98
  14  -9   0    2.73    0.80
  14   9   0    1.33    0.55
 -14  -9   0    4.12    0.99
 -15  -9   0    1.99    0.79
  15  -9   0    1.17    0.76
 -15   9   0    2.35    1.04
  15  -9   0    0.87    0.69
 -15  -9   0    2.03    0.69
 -15  -9   0    1.91    0.86
  15   9   0    2.01    0.75
 -16  -9   0    4.26    0.85
 -16   9   0    3.89    0.97
  16  -9   0    2.95    0.68
   0 -10   0   86.18    6.99
   0 -10   0   94.34    7.49
   0  10   0   95.40    8.06
   0 -10   0   82.75    7.20
   0  10   0  103.31    7.76
   0  10   0   74.31    7.34
  -1  10   0    9.15    2.02
   1 -10   0    9.72    1.79
   1 -10   0    8.86    1.61
   1  10   0    8.01    2.08
  -1  10   0   12.73    2.62
   1  10   0   11.70    2.20
  -1  10   0    8.21    1.97
  -1 -10   0    6.80    1.50
   1  10   0    7.19    1.48
  -1  10   0   11.50    1.96
  -1 -10   0    8.70    1.80
   1 -10   0    9.07    1.97
   1 -10   0   11.95    2.21
  -1 -10   0    9.86    1.91
   1  10   0    8.92    2.21
  -2  10   0   94.43    8.93
   2 -10   0  102.78    8.69
  -2 -10   0  134.18    9.19
   2  10   0  112.77    9.42
   2  10   0  149.67   10.10
  -2 -10   0  120.42    8.62
  -2 -10   0  118.91    8.77
   2 -10   0  111.61    8.72
   2  10   0  138.88    9.50
  -2 -10   0  120.14    8.92
  -2  10   0  121.38    9.34
   2  10   0   98.96    8.57
  -2  10   0  121.07    9.80
  -2  10   0  102.21    8.76
  -3 -10   0    0.79    0.83
  -3  10   0    2.73    1.62
   3  10   0    0.92    1.37
   3 -10   0    0.69    0.83
  -3 -10   0    1.57    1.03
  -3  10   0    1.02    1.14
  -3  10   0   -0.42    1.23
   3  10   0    1.34    1.54
   3 -10   0    0.44    1.06
   3  10   0    0.11    0.85
   3  10   0    0.65    1.20
  -3 -10   0    1.74    0.96
   4  10   0   21.67    2.80
  -4 -10   0   14.91    2.08
  -4  10   0   14.68    2.32
   4 -10   0   15.01    2.23
  -4  10   0   13.94    2.75
  -4 -10   0   21.12    2.36
  -4  10   0   15.78    2.63
  -4 -10   0   20.20    2.36
   4  10   0   15.92    2.36
   4 -10   0   15.37    2.42
   4  10   0   15.67    2.76
   5  10   0   13.23    2.04
   5  10   0   16.11    2.17
   5 -10   0   20.23    2.54
  -5  10   0   22.24    3.31
  -5  10   0   17.39    2.38
  -5 -10   0   17.51    2.22
   5 -10   0   17.37    2.57
  -5 -10   0   17.89    2.32
   5  10   0   19.57    2.51
  -5 -10   0   21.28    2.71
   5  10   0   24.32    3.00
   5 -10   0   19.40    2.37
  -5  10   0   24.03    2.94
   5  10   0   12.10    2.28
   6  10   0   26.57    3.29
  -6  10   0   31.06    3.99
   6  10   0   30.37    3.17
  -6 -10   0   33.63    3.52
   6  10   0   26.49    3.09
  -6 -10   0   31.53    3.17
   6 -10   0   29.32    3.47
   6 -10   0   29.36    3.21
   6  10   0   29.04    3.26
   6 -10   0   34.69    3.49
   6  10   0   35.85    3.76
  -6  10   0   28.79    3.50
  -6 -10   0   30.22    3.01
  -7 -10   0    9.19    1.85
  -7  10   0    8.02    1.79
  -7  10   0    8.98    2.21
  -7 -10   0    9.27    1.88
   7  10   0    5.02    1.49
  -7 -10   0    9.14    1.50
   7  10   0    5.17    1.80
   7 -10   0    9.70    1.67
   7  10   0    5.75    1.39
   7 -10   0    6.71    1.61
   7  10   0    7.57    1.67
   7 -10   0    8.20    1.81
   7  10   0   10.85    2.06
  -8 -10   0   20.95    2.62
  -8 -10   0   19.38    2.22
  -8 -10   0   18.69    2.49
   8 -10   0   16.67    2.54
   8  10   0   17.78    2.31
   8  10   0   17.71    2.65
   8  10   0   16.82    2.29
   8  10   0   18.46    2.53
   8 -10   0   18.15    2.46
   8 -10   0   17.96    2.38
  -8  10   0   16.41    2.41
  -8 -10   0   16.17    2.36
   8  10   0   22.06    2.79
   9  10   0   13.60    2.17
   9 -10   0   13.97    2.21
   9  10   0   12.02    1.96
  -9 -10   0   14.03    2.03
  -9  10   0   13.26    2.05
   9  10   0   11.19    2.07
  -9 -10   0   14.53    2.12
  -9 -10   0   16.37    2.23
  -9 -10   0   12.24    1.67
  -9 -10   0   12.09    2.03
   9  10   0   10.18    1.82
   9 -10   0   13.22    1.99
   9 -10   0   13.23    2.09
   9  10   0   14.66    1.96
  10  10   0   65.57    5.04
 -10 -10   0   66.18    5.24
  10 -10   0   61.85    5.26
  10  10   0   58.57    5.30
  10 -10   0   59.08    5.20
  10  10   0   55.07    5.11
  10  10   0   64.77    5.35
 -10 -10   0   60.66    5.17
 -10  10   0   58.14    5.16
 -10 -10   0   63.11    5.25
  10 -10   0   64.79    5.36
  11 -10   0   59.27    4.83
 -11  10   0   52.92    4.73
  11 -10   0   55.43    4.84
 -11 -10   0   52.50    4.71
 -11 -10   0   69.88    5.01
 -11 -10   0   54.01    4.71
  11  10   0   57.12    4.88
  11  10   0   58.06    4.62
 -11 -10   0   62.15    4.93
  11 -10   0   58.36    4.89
  11  10   0   59.25    4.94
 -12 -10   0   25.23    2.47
  12 -10   0   21.64    2.26
  12  10   0   23.65    2.24
 -12 -10   0   23.82    2.22
  12 -10   0   26.20    2.54
 -12 -10   0   22.54    2.40
  12  10   0   19.38    2.34
 -12  10   0   19.57    2.16
  12 -10   0   20.77    2.41
 -13 -10   0   18.60    1.89
 -13 -10   0   14.44    1.54
  13 -10   0   14.03    1.76
  13 -10   0   14.64    1.57
  13 -10   0   15.56    1.83
  13  10   0   15.70    1.83
 -13 -10   0   14.57    1.71
  13  10   0   15.08    1.57
 -14  10   0   81.21    6.16
 -14 -10   0  104.77    6.06
  14 -10   0   81.58    5.88
  14  10   0   87.93    5.99
 -14 -10   0   89.07    5.90
   0 -11   0   -0.09    0.79
   0 -11   0    0.19    0.91
   0  11   0    0.76    1.03
   0  11   0    0.35    0.95
   0  11   0    0.13    1.04
   0 -11   0   -0.26    0.87
  -1  11   0    3.33    1.49
  -1 -11   0    0.54    0.85
  -1 -11   0    1.01    0.82
   1 -11   0    1.13    0.75
   1 -11   0    0.89    0.87
  -1  11   0    1.10    0.98
  -1 -11   0    1.83    0.94
   1  11   0    0.70    1.04
   1 -11   0    1.19    1.03
   1  11   0    2.14    1.15
  -1  11   0    2.81    1.25
   1  11   0    2.61    1.28
  -2  11   0   26.48    2.93
  -2  11   0   18.38    2.59
   2 -11   0   26.35    2.85
   2  11   0   25.90    2.94
  -2 -11   0   20.87    2.44
  -2 -11   0   21.29    2.39
   2 -11   0   24.58    2.81
  -2 -11   0   22.20    2.49
   2 -11   0   19.32    2.32
  -2  11   0   28.95    3.30
   2  11   0   19.80    2.82
  -3  11   0   26.95    3.00
   3  11   0   33.90    3.40
  -3 -11   0   29.45    2.86
  -3  11   0   35.46    3.76
   3 -11   0   33.88    3.34
   3 -11   0   29.66    3.23
   3 -11   0   24.94    2.77
  -3  11   0   33.13    3.29
   3  11   0   25.66    2.67
   3  11   0   26.53    3.32
  -3 -11   0   26.34    2.76
   3 -11   0   23.55    2.65
  -3 -11   0   31.45    3.25
  -4  11   0    0.40    0.87
   4 -11   0    1.04    0.87
   4  11   0    1.55    0.80
   4 -11   0    0.70    0.96
   4  11   0    1.07    0.98
  -4 -11   0    0.69    0.70
  -4  11   0    2.50    1.36
   4 -11   0    0.74    0.77
   4  11   0    1.21    1.11
  -4  11   0    0.98    0.82
   4  11   0    1.83    1.16
  -4 -11   0    0.94    1.02
  -4 -11   0    0.93    0.72
   4 -11   0    1.15    1.01
   5  11   0    0.78    1.03
  -5  11   0   -0.48    0.85
  -5 -11   0    0.12    0.54
   5 -11   0    1.36    1.05
  -5 -11   0    0.53    0.67
   5  11   0   -0.08    0.85
   5 -11   0    0.16    0.84
   5 -11   0    0.08    0.71
   5 -11   0    0.10    0.90
  -5 -11   0    0.45    0.88
   5  11   0    0.44    1.03
   5  11   0   -0.16    0.71
  -5 -11   0    1.58    1.19
  -5  11   0    0.38    0.99
  -6  11   0    2.08    1.24
   6 -11   0    1.23    0.92
   6  11   0    1.52    0.82
  -6 -11   0    1.71    0.70
  -6 -11   0    2.97    1.17
   6 -11   0    3.52    1.27
   6  11   0    1.82    0.97
   6 -11   0    2.50    0.96
   6 -11   0    1.65    0.77
   6  11   0    2.04    1.18
  -6  11   0    2.48    1.04
  -6 -11   0    2.00    1.09
   7 -11   0    4.39    1.23
   7  11   0    6.24    1.22
  -7 -11   0    7.55    1.43
   7 -11   0    4.38    1.08
   7  11   0    9.19    1.59
  -7 -11   0    5.44    1.27
  -7  11   0    5.92    1.27
  -7 -11   0    7.10    1.47
   7 -11   0    6.67    1.24
   7  11   0    7.16    1.31
  -7  11   0    5.51    1.48
   7  11   0    7.62    1.57
  -8 -11   0   16.67    2.00
   8  11   0   17.35    2.12
  -8 -11   0   17.16    2.04
   8 -11   0   16.15    2.04
  -8  11   0   14.73    1.82
  -8 -11   0   13.56    1.77
  -8 -11   0   14.99    1.95
   8  11   0   14.61    1.87
  -8  11   0   14.13    2.16
   8  11   0   16.70    1.89
   8 -11   0   14.85    1.83
   8 -11   0   15.46    1.99
   9  11   0   32.17    2.84
  -9  11   0   27.09    3.02
  -9 -11   0   33.12    2.80
  -9 -11   0   30.24    2.77
  -9 -11   0   27.73    2.72
   9  11   0   31.03    2.63
   9 -11   0   31.72    2.85
   9 -11   0   21.97    2.36
  -9 -11   0   32.24    2.83
   9 -11   0   30.22    2.82
  -9  11   0   24.24    2.49
 -10  11   0    2.77    1.01
 -10 -11   0    3.71    0.89
  10 -11   0    1.82    0.79
  10  11   0    2.55    0.74
  10  11   0    2.80    0.84
 -10 -11   0    2.35    0.83
  10 -11   0    2.75    0.82
 -10 -11   0    2.80    0.87
 -11 -11   0   26.38    2.05
 -11 -11   0   25.64    1.96
  11 -11   0   24.31    2.03
 -11 -11   0   25.60    1.98
  11 -11   0   18.70    1.77
   0  12   0    5.04    1.06
   0  12   0    5.03    1.10
   0 -12   0    3.15    0.74
   0 -12   0    6.28    1.00
   0  12   0    5.73    1.10
  -1 -12   0   88.22    6.08
   1  12   0   91.98    5.94
  -1  12   0   99.89    6.11
  -1  12   0   70.98    5.74
  -1 -12   0   85.54    5.69
   1 -12   0   80.95    5.80
   1  12   0  103.60    6.18
  -1 -12   0   50.65    5.31
   1  12   0   77.34    5.97
   1 -12   0   82.14    5.74
  -2  12   0    8.31    1.26
   2 -12   0   12.02    1.46
  -2 -12   0   10.59    1.27
  -2  12   0   13.38    1.59
  -2 -12   0   13.30    1.69
   2  12   0   12.29    1.66
   2 -12   0   11.74    1.40
   2  12   0   11.63    1.59
   2 -12   0   11.74    1.51
   2 -12   0   11.56    1.60
   2  12   0   11.85    1.52
   3 -12   0   35.86    3.06
   3 -12   0   33.24    3.04
   3  12   0   41.33    3.33
   3  12   0   39.08    3.16
   3 -12   0   35.56    3.18
   3  12   0   36.49    3.35
  -3 -12   0   35.02    3.21
  -3  12   0   40.17    3.20
   4  12   0    2.61    0.78
  -4  12   0    4.80    1.14
   4  12   0    3.57    0.91
   4 -12   0    4.09    0.94
  -4 -12   0    3.63    1.00
  -4 -12   0    3.87    0.94
   4 -12   0    3.28    0.78
   4 -12   0    3.57    0.83
   4  12   0    3.59    0.96
  -4  12   0    3.25    0.79
  -4 -12   0    4.70    1.04
   5 -12   0   25.93    2.25
   5  12   0   22.75    2.12
  -5 -12   0   26.43    2.36
   5  12   0   24.07    2.31
  -5  12   0   26.66    2.54
   5 -12   0   22.86    2.27
   5 -12   0   23.43    2.17
  -5 -12   0   19.72    2.16
  -5 -12   0   23.21    2.22
  -6  12   0    1.92    0.74
  -6 -12   0    1.90    0.70
  -6 -12   0    1.95    0.69
   6 -12   0    1.78    0.59
   6  12   0    1.20    0.64
   6 -12   0    2.47    0.62
   6 -12   0    2.98    0.75
  -7  12   0   83.70    5.67
  -7 -12   0   79.52    5.41
   7 -12   0   68.02    5.26
  23   0  -1    0.23    0.57
  23   0  -1    0.07    0.52
 -23   0   1    0.87    0.74
  22   0  -1    0.07    0.56
  22   0  -1   -0.31    0.78
 -22   0   1    0.82    0.72
  22   0  -1   -0.09    0.65
  21   0  -1    0.23    0.87
  21   0  -1    1.15    0.84
 -21   0   1    0.09    0.67
  21   0  -1    0.13    0.97
 -21   0   1    0.19    0.68
 -21   0   1    0.26    0.93
 -20   0   1   -0.12    0.81
 -20   0   1    0.13    1.01
 -20   0   1    0.72    0.85
  20   0  -1    0.23    0.86
  20   0  -1    0.80    1.09
  20   0  -1    0.15    1.09
  19   0  -1   -0.14    1.09
 -19   0   1   -0.43    1.32
 -19   0   1   -0.14    0.91
  19   0  -1    1.15    1.07
 -19   0   1   -0.59    0.87
 -19   0   1    0.56    0.90
 -18   0   1    0.15    1.24
 -18   0   1   -0.30    0.96
 -18   0   1    0.66    0.95
  18   0  -1    0.27    0.94
 -18   0   1    0.30    1.05
  18   0  -1   -0.74    1.09
 -18   0   1   -0.57    1.09
  17   0  -1   -0.29    1.04
 -17   0   1   -0.15    0.96
  17   0  -1    0.11    0.67
  17   0  -1   -0.27    1.14
 -17   0   1    0.24    1.04
 -17   0   1    0.23    0.95
 -17   0   1    0.89    1.34
 -16   0   1    0.14    1.31
 -16   0   1    0.35    1.07
  16   0  -1    0.29    1.01
 -16   0   1   -0.59    1.07
 -16   0   1   -0.47    1.09
  16   0  -1    0.11    0.72
  16   0  -1   -0.13    1.00
  15   0  -1    0.37    0.89
 -15   0   1    1.56    1.14
  15   0  -1    0.88    0.83
 -15   0   1   -0.42    1.13
 -15   0   1   -0.13    1.15
 -15   0   1    0.11    1.03
  15   0  -1   -0.32    1.01
  15   0  -1    1.06    1.10
  14   0  -1   -0.24    0.98
 -14   0   1    1.27    1.02
 -14   0   1   -0.13    0.87
 -14   0   1    0.52    0.93
  14   0  -1    0.34    0.78
 -14   0   1   -0.49    1.05
  14   0  -1    0.61    0.90
 -13   0   1    0.46    0.82
  13   0  -1    0.74    0.73
  13   0  -1   -0.19    0.73
 -13   0   1    2.60    1.01
  13   0  -1    0.22    0.76
 -13   0   1    0.49    0.87
 -13   0   1   -0.22    0.86
  13   0  -1    0.82    0.73
 -12   0   1    0.80    0.78
  12   0  -1    1.19    0.74
  12   0  -1   -0.15    0.74
  12   0  -1    0.59    0.60
 -12   0   1    0.51    0.79
  12   0  -1    0.38    0.64
  12   0  -1    0.17    0.69
 -12   0   1    0.70    0.79
 -12   0   1    1.05    0.82
  12   0  -1    0.29    0.67
  11   0  -1    0.23    0.49
 -11   0   1    0.15    0.41
  11   0  -1   -0.14    0.64
  11   0  -1   -0.18    0.56
 -11   0   1    0.10    0.61
 -11   0   1    0.44    0.73
  11   0  -1    0.37    0.50
 -11   0   1   -0.09    0.59
  11   0  -1    0.40    0.59
  11   0  -1    0.17    0.61
 -11   0   1    0.72    0.89
 -11   0   1   -0.08    0.81
  11   0  -1   -0.41    0.67
  11   0  -1    0.97    0.72
  10   0  -1    0.20    0.51
 -10   0   1    0.91    0.77
 -10   0   1    1.01    0.79
  10   0  -1    4.90    0.92
  10   0  -1    0.64    0.53
  10   0  -1    0.13    0.45
 -10   0   1    0.33    0.49
  10   0  -1    0.37    0.54
 -10   0   1    0.15    0.55
  10   0  -1    0.31    0.40
 -10   0   1    0.13    0.87
  10   0  -1    3.91    0.90
   9   0  -1    1.20    0.53
  -9   0   1    0.86    0.54
   9   0  -1    1.02    0.53
   9   0  -1    0.53    0.44
  -9   0   1    0.97    0.87
   9   0  -1    0.77    0.56
   9   0  -1    0.26    0.48
  -8   0   1    2.30    0.65
   8   0  -1    3.40    0.68
   8   0  -1    1.51    0.56
   8   0  -1    3.27    0.77
   8   0  -1    4.35    0.81
  -8   0   1    2.85    1.15
  -7   0   1    1.90    0.55
   7   0  -1    1.28    0.57
   7   0  -1    1.07    0.46
  -7   0   1    2.31    1.02
   7   0  -1    1.38    0.48
   7   0  -1    1.45    0.55
   6   0  -1    2.68    0.62
   6   0  -1    3.20    0.67
   6   0  -1    4.12    0.63
  -6   0   1    3.40    0.66
  -6   0   1    3.87    0.68
   5   0  -1    0.75    0.51
   5   0  -1    1.53    0.28
  -5   0   1    1.68    0.46
   5   0  -1    1.12    0.40
  -5   0   1    0.94    0.41
  -4   0   1    0.21    0.33
   4   0  -1    0.26    0.22
   4   0  -1    1.21    0.41
   4   0  -1    0.21    0.26
   4   0  -1    0.01    0.05
  -4   0   1    1.49    0.50
   3   0  -1    0.46    0.24
  -3   0   1    0.21    0.24
  -3   0   1    0.06    0.31
   2   0  -1    0.12    0.18
   2   0  -1    0.19    0.17
  -2   0   1    0.75    0.23
  -2   0   1    0.79    0.18
  -1   0   1    2.29    0.29
   1   0  -1    2.15    0.28
   1   0  -1    2.67    0.23
   0   0   1    5.13    0.48
   0   0  -1    5.10    0.41
   0   0   1    4.15    0.40
   1   0   1    3.79    0.34
  -1   0  -1    2.89    0.45
  -1   0  -1    3.48    0.33
  -2   0  -1    1.88    0.31
  -2   0  -1    2.11    0.26
  -2   0  -1    1.41    0.37
   2   0   1    2.32    0.33
  -3   0  -1    1.01    0.25
  -3   0  -1    0.88    0.52
   3   0   1    1.30    0.33
  -3   0  -1    0.98    0.33
  -3   0  -1    1.96    0.64
   3   0   1    1.04    0.63
   3   0   1    1.02    0.45
  -4   0  -1    0.33    0.64
  -4   0  -1    0.82    0.37
  -4   0  -1    0.27    0.46
   4   0   1    1.06    0.40
   4   0   1    1.19    0.79
   4   0   1    1.68    0.64
  -5   0  -1   -0.06    0.31
  -5   0  -1   -0.08    0.48
   5   0   1    0.11    0.35
   5   0   1    0.87    0.71
  -5   0  -1   -0.06    0.63
   6   0   1    3.75    0.69
  -6   0  -1    4.11    0.84
   6   0   1    3.89    1.11
  -6   0  -1    3.86    0.68
  -6   0  -1    3.04    1.02
  -7   0  -1    6.72    0.93
   7   0   1    6.32    0.90
  -7   0  -1    6.39    1.31
  -7   0  -1    3.11    0.87
  -8   0  -1    2.56    0.83
   8   0   1    4.11    0.81
  -8   0  -1    2.79    0.55
  -8   0  -1    3.25    1.08
   9   0   1    3.11    1.10
   9   0   1    1.04    1.01
  -9   0  -1    0.97    0.88
  -9   0  -1    0.88    0.56
   9   0   1    1.10    0.53
   9   0   1    1.96    1.00
  -9   0  -1    0.27    0.68
  -9   0  -1    0.70    0.68
   9   0   1    1.80    0.73
  -9   0  -1    1.10    0.73
   9   0   1    0.78    0.79
  -9   0  -1    1.26    0.43
  -9   0  -1    1.47    0.83
 -10   0  -1    0.11    0.71
  10   0   1    1.27    0.75
 -10   0  -1    0.61    0.67
  10   0   1    1.72    0.81
 -10   0  -1    1.52    0.88
  10   0   1    1.28    1.00
  10   0   1    1.22    0.95
  10   0   1    0.95    0.92
  10   0   1    0.22    1.07
 -10   0  -1    0.70    0.43
 -10   0  -1    0.09    0.61
  10   0   1    1.53    0.64
 -10   0  -1    1.08    0.84
 -10   0  -1    2.45    0.74
  11   0   1    0.53    0.99
  11   0   1   -0.09    1.00
  11   0   1    1.51    0.85
 -11   0  -1    0.62    0.86
 -11   0  -1    0.82    0.68
  11   0   1    0.68    1.01
 -11   0  -1    0.40    0.65
 -11   0  -1    0.50    0.76
 -11   0  -1    0.15    0.75
 -11   0  -1    0.86    0.60
  11   0   1    0.59    0.77
  11   0   1    0.53    0.68
 -12   0  -1    0.23    0.92
 -12   0  -1   -0.06    0.60
 -12   0  -1    1.24    0.96
  12   0   1    0.57    1.13
 -12   0  -1    0.77    0.80
  12   0   1    0.29    1.06
  12   0   1    2.20    0.93
  12   0   1   -0.09    0.75
 -12   0  -1    0.28    0.66
  12   0   1    1.01    0.90
  12   0   1    1.70    0.99
 -13   0  -1    0.37    1.04
 -13   0  -1    1.44    1.19
  13   0   1    0.52    0.84
  13   0   1    1.44    0.87
  13   0   1    1.50    1.32
  13   0   1    1.33    1.01
  13   0   1   -0.31    1.30
 -13   0  -1    0.93    0.94
  14   0   1    1.94    1.10
  14   0   1    2.80    1.54
  14   0   1    1.81    1.20
  14   0   1    0.79    1.04
  14   0   1    1.69    0.91
  14   0   1    0.35    1.27
 -14   0  -1    1.46    1.21
 -14   0  -1    0.91    1.01
 -14   0  -1    2.17    1.47
 -15   0  -1    0.99    1.11
 -15   0  -1    0.63    1.28
  15   0   1    1.82    1.24
  15   0   1    2.16    1.31
 -15   0  -1    0.98    1.17
  15   0   1    2.27    1.01
  15   0   1    2.34    1.43
  16   0   1   -0.41    1.21
 -16   0  -1   -0.26    0.97
 -16   0  -1    0.14    1.10
  16   0   1    0.12    1.03
 -16   0  -1    0.82    1.34
  16   0   1   -0.13    1.10
 -17   0  -1    0.42    1.07
  17   0   1    0.28    1.19
 -17   0  -1    0.33    1.34
  17   0   1    0.57    0.97
 -17   0  -1    0.26    0.94
  17   0   1    0.26    0.97
  18   0   1   -0.38    0.92
 -18   0  -1   -0.63    1.07
 -18   0  -1   -0.16    1.22
  18   0   1   -0.84    1.49
  18   0   1   -0.21    0.87
  19   0   1    0.12    0.83
 -19   0  -1    0.61    1.13
 -19   0  -1    0.11    0.92
  19   0   1    0.40    0.90
  19   0   1   -0.26    0.92
  20   0   1   -0.12    0.90
  20   0   1   -0.10    0.76
 -20   0  -1    0.54    1.02
  21   0   1    0.10    0.74
 -21   0  -1   -0.44    0.90
 -21   0  -1    0.14    0.98
  21   0   1    0.25    0.64
  22   0   1    0.42    0.70
 -22   0  -1    0.72    0.86
 -22   0  -1   -0.21    0.51
  22   0   1    0.57    0.53
 -22   0  -1    0.40    0.68
  22   0   1    0.24    0.59
  23   0   1    0.49    0.46
 -23   0  -1   -0.38    0.54
 -23   1   1    9.78    1.54
  23  -1  -1   12.58    1.61
  23   1  -1    9.20    1.24
  23  -1  -1    9.91    1.33
  23   1  -1    8.43    1.29
  22  -1  -1   20.27    2.56
  22  -1  -1   19.34    2.33
  22   1  -1   20.26    2.44
 -22   1   1   25.03    2.88
 -22  -1   1   19.64    2.18
 -22  -1   1   20.11    2.43
  22   1  -1   20.71    2.32
 -21   1   1    4.04    1.12
  21  -1  -1    2.73    0.91
  21   1  -1    4.35    1.24
 -21   1   1    2.78    0.93
  21  -1  -1    4.35    1.38
 -21  -1   1    3.83    1.25
  21   1  -1    4.89    1.32
  21  -1  -1    4.20    1.21
 -21   1   1    5.75    1.48
 -21  -1   1    4.54    1.20
  20   1  -1   52.96    4.99
 -20  -1   1   45.09    4.34
 -20   1   1   49.90    4.67
  20  -1  -1   46.76    4.60
 -20  -1   1   40.24    4.50
  20  -1  -1   42.53    4.21
  20  -1  -1   53.00    5.17
 -20   1   1   46.83    4.43
  20   1  -1   43.66    4.50
 -20   1   1   45.47    4.86
 -20  -1   1   53.28    4.78
 -19  -1   1  164.70   12.48
 -19  -1   1  148.95   11.78
  19   1  -1  161.62   12.36
 -19  -1   1  160.60   12.24
  19   1  -1  186.79   13.05
  19  -1  -1  185.17   12.19
 -19  -1   1  146.03   11.65
  19  -1  -1  168.88   12.52
 -19   1   1  172.17   12.59
  19  -1  -1  170.35   12.16
 -19   1   1  192.13   12.66
 -19   1   1  157.76   12.48
 -18   1   1    0.91    1.22
 -18  -1   1    0.96    1.02
  18  -1  -1    0.12    0.96
 -18   1   1    1.01    1.17
 -18   1   1    0.79    0.97
 -18  -1   1    0.73    1.40
 -18  -1   1    0.43    0.95
  18  -1  -1    0.73    0.93
 -18  -1   1    1.12    1.11
  18  -1  -1    2.30    1.31
  18   1  -1    1.14    1.28
 -18   1   1    1.71    1.25
 -17  -1   1  359.28   24.53
 -17   1   1  416.40   25.42
 -17  -1   1  368.35   25.08
  17  -1  -1  358.63   24.71
 -17   1   1  349.13   25.07
 -17   1   1  351.99   25.19
  17  -1  -1  370.89   24.86
 -17   1   1  344.92   24.56
 -17  -1   1  349.30   24.90
 -17  -1   1  380.58   24.68
  17   1  -1  375.28   25.11
  17  -1  -1  364.56   25.06
  16  -1  -1   58.45    5.70
 -16   1   1   62.06    6.17
 -16  -1   1   73.25    5.99
  16  -1  -1   61.58    5.84
  16  -1  -1   70.24    6.04
 -16   1   1   64.50    6.18
 -16  -1   1   62.83    6.02
 -16  -1   1   78.53    6.41
 -16  -1   1   79.16    6.03
 -16   1   1   52.19    5.56
 -16   1   1   81.66    6.52
  16  -1  -1   70.39    6.17
 -16   1   1   64.55    5.85
  16   1  -1   69.25    6.19
 -16  -1   1   62.06    6.00
 -15   1   1   79.68    7.18
  15   1  -1   84.98    7.08
  15  -1  -1   87.62    6.80
 -15  -1   1   91.67    7.00
 -15   1   1   82.26    7.15
 -15   1   1   84.80    6.90
  15  -1  -1   84.60    6.96
 -15  -1   1   75.79    6.88
 -15  -1   1   92.74    6.93
  15  -1  -1   83.86    7.03
  15  -1  -1   86.73    7.03
  15  -1  -1   76.55    6.74
 -15  -1   1   72.20    6.83
 -15   1   1   68.21    6.66
 -15  -1   1   89.24    7.23
 -14   1   1    1.65    1.06
  14  -1  -1    1.51    0.91
  14  -1  -1   -1.09    1.09
  14   1  -1    1.68    1.02
 -14   1   1    2.19    1.13
 -14  -1   1    0.60    0.93
  14  -1  -1    1.29    0.91
 -14   1   1    2.07    1.30
  14  -1  -1    0.80    0.95
 -14  -1   1    1.44    1.06
 -14  -1   1    0.98    1.21
  14  -1  -1    0.99    0.92
 -14  -1   1    1.15    0.90
 -14   1   1    2.31    1.21
 -14  -1   1    1.34    1.13
  13  -1  -1   27.55    2.86
 -13   1   1   23.33    2.73
  13  -1  -1   26.15    2.71
  13  -1  -1   28.81    2.91
  13  -1  -1   26.20    2.73
  13   1  -1   17.58    2.48
 -13   1   1   23.98    2.91
  13  -1  -1   21.74    2.55
 -13  -1   1   16.97    2.55
 -13  -1   1   16.95    2.45
  13   1  -1   19.16    2.24
  13   1  -1   19.17    2.33
 -13   1   1   22.47    2.83
 -13  -1   1   22.04    2.67
 -13  -1   1   19.58    2.59
 -13   1   1   22.54    2.62
  13   1  -1   15.30    2.50
  12  -1  -1   33.35    3.42
  12   1  -1   46.85    3.84
  12   1  -1   35.09    3.21
 -12   1   1   31.75    3.57
  12   1  -1   36.85    3.29
 -12  -1   1   42.64    3.67
 -12  -1   1   35.77    4.02
 -12   1   1   30.06    3.46
 -12   1   1   30.02    3.34
 -12  -1   1   35.41    3.51
  12  -1  -1   30.67    3.46
  12  -1  -1   33.49    3.43
  12  -1  -1   35.20    3.37
 -12   1   1   34.39    3.33
  12  -1  -1   37.28    3.46
  12  -1  -1   33.02    3.33
 -12   1   1   31.44    3.36
 -12  -1   1   40.86    3.73
  12   1  -1   41.75    3.69
  11   1  -1  165.52   11.11
  11  -1  -1  173.44   10.96
 -11   1   1  150.08   11.14
 -11  -1   1  139.28   11.19
  11   1  -1  167.57   11.20
  11  -1  -1  174.56   11.16
 -11   1   1  149.54   11.01
 -11   1   1  157.99   11.12
 -11   1   1  138.06   11.85
  11   1  -1  155.83   10.83
  11  -1  -1  166.11   11.13
 -11  -1   1  144.05   11.61
 -11   1   1  155.58   10.97
  11  -1  -1  156.94   11.27
  11  -1  -1  151.13   10.93
 -11  -1   1  172.50   11.09
  11  -1  -1  162.48   11.12
  11   1  -1  165.68   11.17
 -11   1   1  139.05   11.09
 -11   1   1  147.24   11.21
  11  -1  -1  172.16   11.08
  11   1  -1  165.82   11.21
 -11  -1   1  146.30   10.88
  11  -1  -1  174.11   11.01
  11   1  -1  157.76   10.84
 -11   1   1  136.13   10.99
 -11  -1   1  159.49   11.08
 -11  -1   1  152.23   11.05
 -11  -1   1  140.36   10.84
  11   1  -1  157.18   11.00
  10   1  -1   41.38    3.35
 -10  -1   1   38.42    3.58
  10  -1  -1   36.74    3.31
 -10   1   1   34.37    3.21
  10  -1  -1   36.30    3.45
  10  -1  -1   38.25    3.33
 -10   1   1   32.73    3.33
  10   1  -1   38.80    3.39
 -10   1   1   36.55    3.38
 -10  -1   1   36.46    3.22
  10   1  -1   40.10    3.36
  10  -1  -1   36.24    3.31
 -10   1   1   39.60    3.42
  10  -1  -1   31.82    3.19
  10  -1  -1   38.74    3.32
 -10   1   1   25.96    3.11
  10   1  -1   37.52    3.37
 -10  -1   1   38.50    3.35
  10  -1  -1   40.46    3.21
 -10  -1   1   33.39    3.68
  10  -1  -1   41.81    3.30
 -10   1   1   34.15    3.41
  10  -1  -1   33.99    3.17
 -10   1   1   37.04    3.33
  10   1  -1   39.83    3.40
 -10   1   1   33.48    3.91
 -10  -1   1   37.00    3.25
  -9  -1   1   14.50    1.78
  -9   1   1   13.19    1.63
  -9   1   1   11.52    1.43
   9  -1  -1   11.90    1.28
  -9  -1   1   11.88    1.81
  -9   1   1   12.28    1.56
   9   1  -1   11.71    1.44
  -9   1   1    9.92    1.90
   9   1  -1   11.76    1.51
   9  -1  -1   10.41    1.53
   9  -1  -1   12.03    1.51
   9   1  -1   10.23    1.43
  -9  -1   1   11.32    1.48
  -9   1   1    8.66    1.42
   9   1  -1   11.66    1.48
   9  -1  -1    8.87    1.39
   9   1  -1   12.69    1.55
  -9  -1   1    9.80    1.33
   9  -1  -1   11.88    1.37
  -8  -1   1  511.68   34.16
   8   1  -1  500.15   33.63
   8  -1  -1  585.77   33.65
   8  -1  -1  520.49   33.93
   8  -1  -1  558.28   33.59
   8   1  -1  567.74   33.85
   8  -1  -1  538.00   33.76
  -8  -1   1  496.98   33.58
   8   1  -1  479.41   33.63
  -8   1   1  517.89   33.70
  -8   1   1  515.40   34.48
   7   1  -1    3.10    0.64
   7   1  -1    3.57    0.74
  -7   1   1    4.12    0.72
   7  -1  -1    4.87    0.78
   7  -1  -1    5.55    0.91
  -7   1   1    5.92    1.31
  -7  -1   1    2.95    0.64
   7  -1  -1    4.52    0.70
  -7  -1   1    3.22    0.93
   6  -1  -1   83.44    6.05
  -6  -1   1   88.78    5.97
   6  -1  -1   87.14    5.96
   6  -1  -1   78.89    6.13
   6   1  -1   81.05    5.99
   6   1  -1  102.86    6.24
  -6   1   1   92.17    6.10
   5  -1  -1  284.64   18.68
  -5   1   1  301.83   18.61
   5  -1  -1  294.56   18.49
   5   1  -1  272.85   18.51
  -5  -1   1  291.92   18.46
  -4   1   1   20.81    1.56
  -4  -1   1   15.00    1.35
   4  -1  -1   17.38    1.60
  -4   1   1   18.91    1.64
  -4  -1   1   15.27    1.39
   4  -1  -1   20.25    1.50
   4  -1  -1   17.81    1.43
   4   1  -1   12.82    1.38
   3   1  -1 1928.50  119.94
  -3  -1   1 1858.22  119.71
  -3  -1   1 2051.61  119.82
  -3  -1   1 1988.11  119.78
  -3   1   1 1800.85  119.91
  -3   1   1 1893.48  119.99
   3  -1  -1 1954.09  119.99
   3   1  -1 1858.48  119.86
   2  -1  -1 3010.99  183.31
  -2   1   1 2976.34  183.38
  -2   1   1 2975.44  183.35
   2  -1  -1 2994.14  183.43
  -2  -1   1 2988.03  183.28
   2   1  -1 2928.83  183.37
  -2   1   1 3008.73  183.45
  -2  -1   1 2643.06  183.31
  -1  -1   1  106.73    6.15
   1  -1  -1   82.05    6.29
  -1   1   1   76.03    6.34
   1  -1  -1   89.87    6.37
   1   1  -1  105.67    6.33
  -1   1   1   91.75    6.32
  -1  -1   1   97.81    6.46
   1  -1  -1   95.72    6.32
   1   1  -1  109.07    6.33
  -1  -1   1  112.52    6.34
   1  -1  -1   86.69    6.30
   0   1   1  265.67   15.83
   0  -1   1  256.68   15.76
   0  -1   1  241.15   15.77
   0  -1   1  249.17   15.69
   0  -1   1  229.30   15.99
   0  -1  -1  262.75   15.84
   0  -1   1  239.35   15.77
   0   1  -1  247.27   15.78
   0  -1   1  249.17   15.85
   0   1  -1  249.40   16.04
   0  -1  -1  245.13   15.81
  -1   1  -1 1050.00   62.97
   1  -1   1 1037.36   62.95
  -1  -1  -1  908.85   62.93
   1   1   1 1075.77   63.05
   1   1   1  860.41   62.97
   1   1   1 1112.76   63.07
  -1  -1  -1 1031.93   63.05
   1   1   1 1018.68   63.01
  -1   1  -1 1026.69   63.13
   2  -1   1 2740.27  159.56
   2   1   1 2478.12  159.86
   2   1   1 2350.06  159.90
  -2  -1  -1 2487.09  159.85
  -2  -1  -1 2317.99  159.86
  -2   1  -1 2529.60  159.80
  -2   1  -1 2473.96  160.01
   2   1   1 2402.52  159.83
  -2  -1  -1 2594.40  159.77
   2  -1   1 2540.20  159.78
   2  -1   1 2284.93  160.06
   2   1   1 2588.20  159.90
   3  -1   1 6447.18  433.15
   3   1   1 7751.68  433.06
  -3  -1  -1 7543.53  432.73
   3   1   1 6561.70  432.80
  -3   1  -1 6268.56  433.19
   3  -1   1 7508.40  432.79
   3  -1   1 7149.67  432.70
  -3  -1  -1 7505.87  432.92
  -3   1  -1 7607.80  432.82
   4   1   1   35.99    3.56
   4   1   1   40.66    3.42
  -4   1  -1   51.35    3.20
  -4   1  -1   47.08    3.49
   4  -1   1   47.86    3.46
  -4  -1  -1   52.50    3.42
  -4  -1  -1   48.38    3.58
   4  -1   1   50.67    3.86
   4  -1   1   48.59    3.39
  -4  -1  -1   50.35    3.40
  -4   1  -1   50.44    4.03
  -5   1  -1  437.34   31.52
   5  -1   1  526.13   30.77
   5   1   1  471.50   31.09
   5   1   1  454.19   31.33
  -5   1  -1  454.74   30.73
  -5  -1  -1  562.32   31.02
  -5  -1  -1  490.24   30.96
  -5  -1  -1  486.11   31.24
  -5  -1  -1  538.70   31.36
  -5   1  -1  476.19   31.06
   5  -1   1  467.73   30.93
   5  -1   1  487.98   31.42
  -6  -1  -1  795.05   51.93
  -6  -1  -1  858.58   52.01
   6   1   1  789.90   51.72
   6   1   1  823.32   52.13
  -6   1  -1  803.50   51.76
   6  -1   1  853.50   51.63
  -6   1  -1  778.02   52.29
   6  -1   1  872.69   52.15
  -6   1  -1  753.02   51.36
  -6  -1  -1  834.22   51.62
   6  -1   1  872.08   51.42
  -7  -1  -1    6.64    1.06
  -7   1  -1    3.13    1.14
  -7   1  -1    3.08    0.54
  -7  -1  -1    6.74    1.15
   7  -1   1    2.89    0.67
   7  -1   1    3.08    0.53
  -7   1  -1    3.23    0.78
  -7  -1  -1    5.84    0.84
   7  -1   1    4.64    1.01
  -7  -1  -1    5.72    1.01
   7   1   1    6.24    0.96
   8  -1   1  165.58   12.23
  -8  -1  -1  177.51   12.11
  -8  -1  -1  180.38   11.76
   8  -1   1  181.01   11.49
   8   1   1  182.43   11.93
  -8  -1  -1  183.83   12.22
  -8  -1  -1  178.99   12.20
   8  -1   1  198.37   11.82
  -8   1  -1  172.06   11.92
  -8   1  -1  151.74   11.40
   9  -1   1  297.29   19.44
  -9   1  -1  267.74   18.36
  -9   1  -1  312.72   18.80
  -9  -1  -1  271.71   19.07
  -9   1  -1  263.30   18.76
  -9  -1  -1  270.65   19.12
  -9  -1  -1  272.85   18.68
   9  -1   1  313.37   19.01
  -9   1  -1  290.07   19.17
   9  -1   1  296.54   18.83
   9   1   1  285.30   18.82
  -9  -1  -1  248.61   18.70
   9   1   1  301.29   19.03
   9   1   1  264.50   18.81
   9   1   1  323.44   19.07
  -9  -1  -1  304.28   18.77
  -9  -1  -1  278.80   18.95
   9  -1   1  318.91   18.78
  -9  -1  -1  277.01   18.81
  -9  -1  -1  270.38   19.17
  -9  -1  -1  284.45   18.96
  -9   1  -1  287.56   18.95
   9  -1   1  314.33   18.48
   9   1   1  245.88   18.51
   9   1   1  295.99   18.98
  10  -1   1   65.68    4.56
  10  -1   1   70.03    4.93
  10   1   1   68.22    5.14
 -10   1  -1   56.72    4.97
 -10   1  -1   59.51    4.95
 -10   1  -1   59.96    4.50
  10   1   1   63.13    5.03
  10   1   1   59.15    4.94
  10  -1   1   52.80    4.94
 -10   1  -1   58.27    5.19
 -10  -1  -1   62.79    5.09
  10   1   1   66.06    5.14
  10  -1   1   73.64    5.05
 -10  -1  -1   53.75    4.95
 -10  -1  -1   55.85    4.76
  10   1   1   65.81    4.68
  10  -1   1   52.88    4.96
 -10  -1  -1   59.75    4.95
  10  -1   1   68.28    5.12
  10  -1   1   71.12    5.08
  10   1   1   63.91    5.08
  10  -1   1   58.55    5.38
 -10  -1  -1   54.71    5.07
 -10   1  -1   57.95    5.17
 -10   1  -1   69.79    4.95
  10   1   1   54.96    4.82
 -10  -1  -1   61.81    4.86
 -10  -1  -1   57.88    5.23
  10   1   1   62.58    4.85
 -10  -1  -1   60.91    5.23
  11  -1   1  657.49   38.91
  11   1   1  700.58   38.99
 -11  -1  -1  560.88   38.80
  11   1   1  572.19   38.57
 -11   1  -1  654.03   38.54
 -11  -1  -1  528.51   38.55
  11   1   1  667.42   39.02
 -11  -1  -1  533.15   39.06
 -11  -1  -1  670.51   38.84
 -11  -1  -1  585.41   38.52
  11  -1   1  672.89   38.77
 -11   1  -1  547.33   38.72
  11   1   1  602.61   38.40
 -11   1  -1  566.33   38.98
  11   1   1  612.65   38.77
 -11   1  -1  566.99   39.07
 -11  -1  -1  594.92   38.88
  11   1   1  624.90   38.72
 -11   1  -1  533.43   38.57
  11  -1   1  548.71   38.67
  12   1   1   82.07    6.10
 -12  -1  -1   69.21    6.03
  12  -1   1   75.59    5.80
 -12  -1  -1   58.25    5.70
 -12  -1  -1   77.67    5.90
 -12   1  -1   67.37    5.79
 -12   1  -1   74.43    5.63
  12   1   1   84.47    6.16
  12   1   1   67.33    5.84
 -12  -1  -1   67.80    5.93
  12  -1   1   83.94    6.12
 -12  -1  -1   63.05    5.59
 -12   1  -1   66.03    6.04
  12   1   1   73.76    5.90
  12  -1   1   67.41    5.91
 -12   1  -1   66.37    6.15
 -13  -1  -1  363.77   25.21
  13   1   1  409.51   25.23
  13   1   1  438.84   25.43
  13   1   1  401.80   25.13
  13  -1   1  397.88   25.03
 -13   1  -1  348.88   25.32
 -13   1  -1  346.57   25.44
 -13  -1  -1  345.81   24.80
  13  -1   1  325.37   24.73
 -13   1  -1  377.52   24.68
 -13  -1  -1  418.66   25.21
 -13  -1  -1  367.33   25.31
  13   1   1  432.88   25.48
  13   1   1  386.22   24.89
  13  -1   1  320.31   24.72
 -13   1  -1  325.34   24.90
  13  -1   1  378.88   25.18
  13  -1   1  423.32   25.33
 -14  -1  -1   31.94    3.82
 -14   1  -1   31.00    3.50
  14  -1   1   40.58    3.72
 -14  -1  -1   35.59    3.62
  14  -1   1   32.58    3.48
 -14   1  -1   32.65    4.01
 -14   1  -1   35.31    3.36
  14  -1   1   36.55    3.83
 -14  -1  -1   28.23    3.51
  14  -1   1   41.22    3.94
  14   1   1   31.42    3.34
  14  -1   1   35.50    3.55
 -14  -1  -1   21.06    3.14
  14   1   1   36.52    3.86
 -14   1  -1   33.77    3.89
  14   1   1   34.41    3.75
  14  -1   1   34.31    3.68
 -15   1  -1  455.21   33.03
  15   1   1  520.69   32.56
  15  -1   1  490.61   32.81
  15  -1   1  503.01   32.53
 -15   1  -1  471.66   33.33
 -15  -1  -1  480.76   32.94
  15  -1   1  500.81   32.68
 -15  -1  -1  501.36   32.77
  15  -1   1  540.59   33.08
 -15  -1  -1  501.00   33.24
  15  -1   1  516.64   32.97
  15   1   1  551.78   33.14
  15   1   1  484.29   32.94
 -15   1  -1  422.97   32.61
  15  -1   1  483.67   32.54
  16  -1   1   21.84    2.95
  16   1   1   19.63    2.44
 -16  -1  -1   19.48    2.96
 -16  -1  -1   17.33    2.59
 -16  -1  -1   18.19    2.68
  16  -1   1   17.83    2.40
  16  -1   1   18.49    2.60
 -16   1  -1   18.39    3.11
  16  -1   1   20.77    2.81
  16   1   1   19.47    2.84
 -16   1  -1   18.34    2.88
  16  -1   1   18.96    2.50
 -16   1  -1   17.67    2.57
 -17   1  -1   20.55    3.17
  17  -1   1   32.09    3.62
  17   1   1   34.09    3.30
  17   1   1   35.85    3.87
 -17  -1  -1   33.02    3.98
 -17  -1  -1   31.35    3.57
 -17   1  -1   29.57    3.92
  17  -1   1   28.99    3.61
 -17  -1  -1   34.81    3.67
  17  -1   1   28.25    3.14
  17  -1   1   27.97    3.31
  17  -1   1   32.98    3.33
  18  -1   1   18.59    2.66
  18   1   1   24.09    3.03
  18  -1   1   17.94    2.78
 -18   1  -1   16.21    2.95
 -18  -1  -1   21.66    2.72
 -18  -1  -1   19.88    2.75
 -18  -1  -1   22.94    3.17
  18  -1   1   19.04    2.57
  19   1   1   69.75    5.68
  19  -1   1   52.47    4.99
 -19  -1  -1   67.10    5.87
 -19   1  -1   46.67    5.36
  19  -1   1   61.15    5.23
 -19  -1  -1   60.49    5.32
  19  -1   1   54.52    5.17
  19  -1   1   61.27    5.46
 -19   1  -1   61.59    5.87
  20  -1   1    3.44    1.02
  20  -1   1    4.42    1.15
 -20   1  -1    3.16    1.32
 -20  -1  -1    4.08    1.34
  20  -1   1    4.73    1.37
 -20  -1  -1    2.53    1.02
 -20   1  -1    1.43    1.00
 -20   1  -1    2.32    1.52
  20   1   1    4.16    1.25
 -21   1  -1    3.12    1.17
 -21   1  -1    3.88    1.46
  21  -1   1    4.67    1.17
 -21   1  -1    3.04    1.10
  21   1   1    5.82    1.26
 -21  -1  -1    7.14    1.45
  21  -1   1    2.90    0.80
  21   1   1    6.32    1.35
 -22  -1  -1   17.36    2.27
  22  -1   1   17.84    2.10
 -22  -1  -1   18.02    1.97
  22  -1   1   15.34    1.81
  22   1   1   14.96    1.83
 -22   1  -1   15.75    1.95
  22   1   1   13.19    1.72
 -22   1  -1   11.97    1.62
 -22   1  -1   14.92    2.09
  23  -1   1    1.96    0.66
 -23  -1  -1    2.04    0.75
  23   2  -1   33.51    2.94
 -23   2   1   33.79    3.06
  23   2  -1   29.50    2.76
 -22   2   1    0.77    0.84
  22   2  -1    0.99    0.74
 -22  -2   1    1.06    0.80
  22  -2  -1    1.47    0.68
 -22  -2   1    1.23    0.67
  22   2  -1    0.38    0.55
  22   2  -1    1.53    0.87
  21   2  -1    3.73    1.25
  21  -2  -1    2.26    0.90
 -21  -2   1    2.48    1.06
  21  -2  -1    2.03    0.76
 -21  -2   1    4.15    1.17
  21   2  -1    2.41    1.08
 -21   2   1    1.98    0.92
 -21   2   1    2.84    1.36
 -21   2   1    2.21    1.01
  21   2  -1    3.15    1.11
  20   2  -1   45.92    4.49
 -20  -2   1   43.98    4.31
  20   2  -1   40.42    4.26
 -20   2   1   40.71    3.83
 -20   2   1   35.50    4.15
  20  -2  -1   40.76    3.90
 -20   2   1   45.69    4.35
 -20  -2   1   36.20    3.56
  20   2  -1   46.80    4.42
  20  -2  -1   39.00    4.01
 -19   2   1  137.78   11.55
  19  -2  -1  127.25   10.52
 -19  -2   1  163.26   11.53
  19  -2  -1  158.73   11.21
  19   2  -1  156.53   11.59
 -19   2   1  162.91   11.64
  19   2  -1  157.27   11.58
 -19  -2   1  152.66   11.04
 -19  -2   1  143.48   10.74
 -19   2   1  148.95   11.08
  19  -2  -1  141.62   11.09
  19   2  -1  153.32   11.48
 -18   2   1  149.48   11.37
  18  -2  -1  128.75   10.03
  18   2  -1  149.06   11.08
  18   2  -1  127.08   10.65
  18  -2  -1  146.66   10.63
 -18  -2   1  116.67   10.21
 -18   2   1  155.83   10.76
 -18  -2   1  135.80   10.71
 -18  -2   1  135.83   10.06
 -18  -2   1  128.00   10.31
  18  -2  -1  140.73   10.58
  18   2  -1  134.65   10.74
 -18  -2   1  145.26   10.26
 -18   2   1  127.09   10.75
 -17   2   1  129.92   10.16
  17   2  -1  148.67   10.76
 -17   2   1  124.03   10.66
 -17  -2   1  128.77   10.05
 -17  -2   1  147.28   10.51
  17   2  -1  138.38   10.45
  17   2  -1  123.25   10.22
  17  -2  -1  109.22    9.47
  17  -2  -1  131.46   10.18
 -17  -2   1  143.71    9.87
 -17   2   1  102.37    9.92
  17  -2  -1  125.61   10.05
 -17  -2   1  132.22   10.02
 -17   2   1  112.64   10.18
 -17  -2   1  149.84   10.01
  16  -2  -1  125.11   10.38
  16   2  -1  149.71   10.94
 -16  -2   1  138.15   10.52
 -16  -2   1  170.77   10.68
  16  -2  -1  131.97   10.47
 -16  -2   1  178.45   10.72
 -16   2   1  126.48   10.54
  16  -2  -1  126.06   10.52
 -16  -2   1  167.75   11.07
  16   2  -1  146.52   10.89
 -16   2   1  107.27   10.39
 -16   2   1  111.81   10.14
  16   2  -1  153.99   10.19
 -16   2   1  120.52   10.72
 -16  -2   1  142.37   10.58
  16  -2  -1  120.96   10.05
  15   2  -1  215.04   14.66
  15  -2  -1  191.36   14.19
  15  -2  -1  198.26   14.46
  15  -2  -1  202.67   14.39
 -15  -2   1  183.68   14.21
 -15   2   1  169.08   13.99
 -15   2   1  167.17   14.25
  15   2  -1  200.03   13.88
 -15  -2   1  196.37   14.28
  15  -2  -1  179.65   13.84
 -15   2   1  198.53   14.51
 -15  -2   1  215.15   14.43
 -15   2   1  179.40   14.54
  15  -2  -1  227.75   14.41
  15  -2  -1  222.71   14.32
 -15  -2   1  238.24   14.79
  14   2  -1   11.94    2.08
  14  -2  -1   12.37    2.08
 -14   2   1   10.37    1.95
  14   2  -1   11.18    1.59
 -14  -2   1   11.39    2.10
 -14   2   1   10.69    1.98
  14   2  -1    9.48    1.66
 -14  -2   1   12.14    1.96
 -14  -2   1   12.40    2.16
  14  -2  -1   13.56    2.04
  14  -2  -1    9.99    1.72
  14  -2  -1   10.77    2.03
 -14  -2   1    9.72    2.03
 -14   2   1   14.80    2.38
  14  -2  -1   15.69    2.23
 -14   2   1    8.90    1.96
  13   2  -1   20.10    2.64
 -13   2   1   20.52    2.60
  13   2  -1   16.73    2.15
 -13   2   1   22.14    2.91
  13  -2  -1   24.59    2.81
  13  -2  -1   28.99    2.72
  13   2  -1   13.21    2.28
 -13  -2   1   22.12    2.69
  13  -2  -1   23.49    2.71
  13  -2  -1   25.34    2.71
  13  -2  -1   23.33    2.78
 -13   2   1   20.06    2.77
 -13  -2   1   18.06    2.49
 -13  -2   1   17.37    2.62
  13   2  -1   19.18    2.40
 -13   2   1   22.15    2.74
 -13  -2   1   20.27    2.55
 -13   2   1   26.31    2.99
 -12   2   1   94.47    8.36
  12  -2  -1  125.86    8.74
  12   2  -1  120.50    8.49
  12  -2  -1  116.11    8.57
  12   2  -1  113.04    8.34
 -12   2   1   96.97    8.56
  12   2  -1  127.65    8.84
  12  -2  -1  117.48    8.59
 -12  -2   1  141.64    8.82
 -12  -2   1  119.79    8.64
 -12  -2   1  116.07    8.53
  12   2  -1  114.68    7.92
 -12   2   1  103.90    8.83
 -12   2   1  102.28    8.51
 -12  -2   1  108.69    8.42
  12  -2  -1  106.23    8.30
 -12   2   1  113.64    8.85
  12  -2  -1  116.29    8.70
  12   2  -1  117.05    8.27
 -11  -2   1   14.34    2.00
  11  -2  -1   19.72    2.24
  11   2  -1   11.18    1.60
  11   2  -1   11.97    1.83
  11  -2  -1   17.31    2.01
 -11   2   1   16.52    2.10
 -11   2   1   17.05    2.08
 -11   2   1   17.21    2.15
 -11  -2   1   14.81    1.85
 -11   2   1   15.41    1.89
  11  -2  -1   15.94    1.86
  11   2  -1   10.40    1.69
  11  -2  -1   20.26    2.21
 -11   2   1   19.77    2.41
  11   2  -1   12.17    1.85
  11   2  -1   10.69    1.44
  11  -2  -1   19.89    2.21
 -11  -2   1   11.75    1.81
  11   2  -1   11.46    1.70
  11  -2  -1   16.41    2.19
 -11   2   1   16.47    1.97
 -11  -2   1   10.23    1.66
 -11  -2   1   12.61    2.09
 -11   2   1   21.57    2.40
  10  -2  -1    8.17    1.39
 -10   2   1    8.75    1.46
 -10  -2   1    7.04    1.26
  10   2  -1    6.22    1.10
 -10  -2   1    8.45    1.39
 -10  -2   1    5.19    1.07
  10  -2  -1    8.51    1.24
 -10  -2   1    6.78    1.41
 -10   2   1    6.79    1.16
  10   2  -1    8.32    1.18
  10  -2  -1    7.90    1.30
  10  -2  -1    8.92    1.30
  10  -2  -1    5.35    1.26
  10   2  -1    4.17    1.03
  10  -2  -1    7.79    1.16
  10   2  -1    4.70    1.15
  10  -2  -1    9.47    1.55
 -10   2   1    7.48    1.44
 -10  -2   1    6.43    1.11
  10  -2  -1    7.98    1.34
  10  -2  -1    7.34    1.12
 -10   2   1    6.05    1.25
 -10   2   1    6.45    1.31
 -10  -2   1    7.68    1.44
 -10   2   1    6.24    1.14
 -10  -2   1    6.42    1.13
  10   2  -1    6.64    1.22
 -10   2   1    6.94    1.36
  10   2  -1    4.57    0.90
  -9   2   1  208.80   15.99
   9  -2  -1  218.02   15.98
  -9  -2   1  267.19   16.00
  -9  -2   1  221.38   16.24
   9  -2  -1  256.76   16.47
   9  -2  -1  255.64   15.88
  -9   2   1  201.78   15.79
   9  -2  -1  253.53   16.12
  -9   2   1  241.70   16.28
   9   2  -1  257.12   16.14
   9   2  -1  261.39   16.08
   9   2  -1  224.71   15.87
  -9  -2   1  264.62   15.95
   9  -2  -1  248.15   16.15
  -9   2   1  244.05   15.98
  -9   2   1  243.64   16.33
   9   2  -1  232.40   15.71
   9   2  -1  212.30   16.00
   9   2  -1  249.66   16.12
   9   2  -1  267.64   16.02
  -9  -2   1  256.61   16.39
   9  -2  -1  264.00   16.08
  -9   2   1  220.58   15.94
   9  -2  -1  246.30   16.10
  -9   2   1  200.10   15.92
  -8   2   1  961.80   63.56
   8   2  -1  894.06   63.57
   8  -2  -1 1025.82   63.78
  -8  -2   1  988.05   63.79
  -8   2   1  905.79   64.31
  -8  -2   1 1126.74   63.98
   8  -2  -1 1042.16   63.96
  -8  -2   1 1108.19   63.49
   8  -2  -1 1075.71   63.46
   8  -2  -1  959.30   63.59
   8   2  -1  961.76   63.27
   7   2  -1    1.27    0.42
   7  -2  -1    3.04    0.87
   7  -2  -1    1.54    0.53
   7  -2  -1    1.16    0.59
  -7  -2   1    1.04    0.28
  -7   2   1    1.12    0.53
  -7  -2   1    1.25    0.69
   7  -2  -1    1.33    0.67
  -7  -2   1    1.90    0.54
  -7   2   1    1.59    1.02
   7   2  -1    0.62    0.49
  -6  -2   1    2.19    0.55
   6  -2  -1    0.64    0.43
   6   2  -1    2.03    0.44
  -6  -2   1    1.46    0.69
   6  -2  -1    1.05    0.44
   6   2  -1    1.66    0.59
  -6   2   1    0.98    0.49
   6  -2  -1    2.09    0.73
   5  -2  -1   37.35    2.90
  -5   2   1   28.24    3.04
   5   2  -1   56.53    2.90
   5  -2  -1   27.34    2.98
   5  -2  -1   29.26    2.88
  -5   2   1   31.41    2.93
  -5  -2   1   64.78    3.17
   4  -2  -1  276.59   16.93
  -4   2   1  273.37   16.94
  -4   2   1  291.41   16.64
   4  -2  -1  284.58   16.67
  -4  -2   1  243.08   16.35
   4   2  -1  240.14   16.39
  -4  -2   1  249.46   16.58
   3  -2  -1  945.97   54.17
   3  -2  -1  934.32   53.96
  -3  -2   1  846.38   53.89
  -3  -2   1  832.42   53.62
  -3   2   1  874.80   54.14
   3   2  -1  838.79   54.10
   3   2  -1  796.21   53.65
  -3   2   1  939.94   53.84
  -3  -2   1  841.79   53.97
  -3   2   1  852.12   53.94
  -2  -2   1 2027.43  122.48
   2   2  -1 1863.43  122.58
  -2   2   1 1886.71  122.40
  -2  -2   1 1965.73  122.25
   2   2  -1 1948.30  122.25
  -2   2   1 1877.87  122.31
  -2  -2   1 2061.61  122.24
  -1   2   1  829.92   49.61
  -1  -2   1  783.10   49.69
  -1  -2   1  772.12   49.59
  -1  -2   1  740.52   49.56
  -1   2   1  853.45   49.63
   1  -2  -1  777.30   49.58
  -1  -2   1  820.23   49.84
   1   2  -1  737.86   49.58
   1  -2  -1  823.70   49.78
   1  -2  -1  831.75   49.93
   0  -2   1 9428.70  581.03
   0  -2  -1 8667.20  581.10
   0   2   1 8325.30  581.29
   0   2  -1 9999.00  581.17
   0  -2   1 9591.54  581.32
   0   2   1 9775.54  581.11
   0  -2   1 9589.90  581.18
   0  -2  -1 9521.39  581.36
   0  -2   1 9819.80  581.28
   0  -2   1 8423.64  581.51
   0   2  -1 8947.60  581.14
   1  -2   1  828.62   49.93
   1  -2   1  791.01   49.62
   1  -2   1  711.13   50.21
   1   2   1  766.90   50.02
   1  -2   1  763.98   50.01
  -1  -2  -1  734.11   49.90
  -1  -2  -1  803.77   49.80
  -1   2  -1  824.74   49.93
   1   2   1  816.04   49.84
   1   2   1  855.31   50.05
  -2  -2  -1   13.78    1.41
   2   2   1   15.76    1.60
   2   2   1   14.01    1.46
  -2   2  -1   15.59    1.61
  -2   2  -1   16.97    1.27
   2  -2   1   18.07    1.26
   2  -2   1   14.45    1.73
  -2  -2  -1   15.51    1.43
   2   2   1   14.55    1.46
   2   2   1   17.49    1.60
   2  -2   1   18.89    1.62
  -2  -2  -1   16.58    1.50
   2   2   1   15.30    1.31
  -2  -2  -1   16.12    1.53
  -3  -2  -1  585.33   37.94
   3  -2   1  617.07   37.69
   3  -2   1  584.15   37.75
  -3   2  -1  621.85   37.80
  -3  -2  -1  607.29   38.03
   3  -2   1  584.42   38.36
   3   2   1  607.51   38.06
   3   2   1  559.77   37.94
   3  -2   1  631.33   38.23
   3  -2   1  617.84   38.55
   3   2   1  582.40   38.12
   4   2   1    4.01    0.69
   4  -2   1    2.28    0.74
   4  -2   1    5.73    0.52
   4  -2   1    3.44    1.09
  -4  -2  -1    2.58    0.54
   4   2   1    3.74    0.76
  -4   2  -1    2.30    0.49
  -4  -2  -1    4.28    0.66
  -4  -2  -1    3.32    0.75
   4  -2   1    2.97    1.09
   4   2   1    4.44    0.79
   5  -2   1   86.71    5.52
   5  -2   1   86.11    6.25
   5   2   1   68.09    5.57
  -5  -2  -1   76.38    5.70
  -5   2  -1   88.86    5.50
  -5  -2  -1   83.65    5.58
   5  -2   1   86.42    6.20
  -5  -2  -1   84.02    5.50
   5   2   1   75.26    5.68
   5   2   1   67.19    5.43
  -5  -2  -1   72.69    5.51
  -6  -2  -1   52.68    3.66
   6  -2   1   45.34    3.58
  -6  -2  -1   50.35    3.94
   6  -2   1   41.01    4.07
  -6  -2  -1   58.81    3.80
  -6   2  -1   44.79    3.59
   6   2   1   53.83    3.99
   6   2   1   50.77    3.93
   6   2   1   40.25    3.55
  -6  -2  -1   49.67    3.75
   7  -2   1  123.39    8.90
   7  -2   1  132.38    8.28
  -7   2  -1  125.89    8.31
  -7  -2  -1  117.84    8.58
  -7  -2  -1  116.43    8.40
  -7  -2  -1  130.81    8.27
  -7  -2  -1  133.15    8.63
   7   2   1  116.44    8.53
   7   2   1   99.03    8.35
   7   2   1  102.63    8.13
  -7  -2  -1  132.89    8.37
  -8  -2  -1    7.96    1.34
   8   2   1    6.58    1.23
   8  -2   1   10.13    1.66
   8   2   1   14.54    1.64
   8   2   1    8.00    1.12
  -8  -2  -1    9.74    1.35
   8   2   1    9.24    1.37
   8   2   1    8.90    1.28
  -8  -2  -1    8.36    1.36
   8   2   1   11.18    1.49
   8  -2   1    7.86    1.52
   8  -2   1    9.08    1.16
  -8   2  -1    9.77    1.45
  -8  -2  -1    9.17    1.34
  -8  -2  -1    8.88    1.30
  -8  -2  -1    8.27    1.27
   8  -2   1   10.07    1.00
  -8   2  -1    8.66    1.48
  -8   2  -1    6.90    1.08
  -8  -2  -1    7.95    1.13
  -8  -2  -1    7.45    1.23
   8  -2   1    5.85    1.20
   9   2   1   15.56    1.91
  -9  -2  -1   15.19    1.81
  -9  -2  -1   13.97    1.76
   9  -2   1   13.14    1.84
   9  -2   1   13.83    1.58
  -9  -2  -1   12.80    1.57
   9  -2   1   13.16    1.99
   9   2   1   14.56    1.76
  -9  -2  -1   14.94    1.85
  -9   2  -1    8.67    1.51
   9   2   1   15.03    1.76
   9   2   1   16.80    1.95
  -9   2  -1   13.46    1.72
   9  -2   1   14.18    1.76
  -9  -2  -1   13.94    1.75
   9  -2   1   12.41    1.90
  -9  -2  -1   14.02    1.75
  -9   2  -1   13.26    1.63
   9  -2   1   14.10    1.35
   9   2   1   11.57    1.63
   9   2   1   14.97    1.90
  -9  -2  -1   14.90    1.81
   9   2   1   10.21    1.66
   9   2   1   13.50    1.59
  -9  -2  -1   15.14    1.94
   9   2   1   14.52    1.61
   9  -2   1   13.00    1.95
  -9   2  -1   12.40    1.88
   9  -2   1   15.16    1.82
  -9   2  -1   16.56    1.94
   9   2   1   15.66    1.57
  -9  -2  -1   12.91    1.84
 -10   2  -1   22.16    2.70
  10   2   1   23.77    2.40
  10   2   1   22.99    2.20
  10   2   1   26.28    2.64
 -10   2  -1   20.07    2.28
 -10  -2  -1   24.08    2.35
 -10   2  -1   24.89    2.53
  10  -2   1   25.38    2.34
  10   2   1   19.50    2.41
  10   2   1   18.83    2.33
  10  -2   1   22.71    2.60
 -10  -2  -1   22.50    2.42
  10  -2   1   23.14    2.65
  10   2   1   18.04    2.09
 -10  -2  -1   18.76    2.30
 -10  -2  -1   22.58    2.28
  10  -2   1   21.36    2.35
 -10  -2  -1   20.09    2.48
  10   2   1   23.64    2.28
 -10  -2  -1   20.41    2.32
  10  -2   1   21.00    2.51
  10   2   1   24.87    2.51
  10   2   1   24.04    2.56
  10  -2   1   25.24    2.94
  10  -2   1   19.43    2.46
 -10   2  -1   16.58    2.23
  10  -2   1   22.89    2.24
  10  -2   1   25.78    2.54
 -10  -2  -1   21.32    2.43
  10   2   1   17.91    2.37
 -10  -2  -1   21.73    2.48
 -10   2  -1   20.61    2.27
 -11   2  -1   32.49    3.01
  11   2   1   27.77    2.84
 -11  -2  -1   27.90    2.94
  11   2   1   31.08    3.05
  11   2   1   24.92    2.63
  11  -2   1   30.08    2.79
 -11  -2  -1   20.48    2.67
 -11  -2  -1   26.02    2.89
  11  -2   1   31.60    3.16
  11  -2   1   32.33    3.02
 -11   2  -1   20.07    2.68
 -11   2  -1   30.50    2.79
 -11   2  -1   27.12    3.20
  11  -2   1   26.54    3.04
 -11   2  -1   27.35    2.84
 -11  -2  -1   27.97    2.77
  11   2   1   27.02    2.82
 -11  -2  -1   25.48    2.92
  11   2   1   28.54    2.92
 -12  -2  -1    5.82    1.32
  12  -2   1    5.92    1.20
  12  -2   1    3.77    1.54
 -12  -2  -1    5.55    1.52
  12  -2   1    3.44    1.15
 -12  -2  -1    7.34    1.52
 -12   2  -1    2.30    1.03
  12   2   1    7.38    1.49
  12   2   1    6.91    1.26
  12   2   1    7.59    1.55
 -12   2  -1    3.41    1.53
 -12   2  -1    4.39    1.33
 -12   2  -1    1.83    1.20
  12  -2   1    1.95    1.30
  12   2   1    8.44    1.48
  12   2   1    5.51    1.25
 -12  -2  -1    6.75    1.45
  13  -2   1  252.90   16.61
 -13  -2  -1  219.10   16.72
 -13  -2  -1  242.73   16.65
 -13   2  -1  195.75   16.61
 -13  -2  -1  285.06   17.05
 -13   2  -1  239.00   17.32
 -13   2  -1  268.82   16.82
  13   2   1  258.28   16.62
 -13  -2  -1  233.85   16.85
  13  -2   1  237.57   16.91
 -13   2  -1  229.96   17.36
  13  -2   1  245.70   16.98
  13  -2   1  266.42   16.93
 -13  -2  -1  238.02   17.01
  13  -2   1  202.39   16.64
  13   2   1  290.88   17.32
 -14  -2  -1  334.80   22.48
 -14   2  -1  258.88   21.84
 -14  -2  -1  365.52   22.29
 -14   2  -1  305.91   22.48
  14  -2   1  310.90   22.01
 -14  -2  -1  280.68   21.95
  14  -2   1  332.56   22.33
  14   2   1  397.35   22.66
 -14   2  -1  349.71   22.02
 -14  -2  -1  306.79   21.84
  14   2   1  337.45   21.74
 -14   2  -1  315.00   22.77
  14  -2   1  321.83   21.77
  14  -2   1  369.12   22.33
 -14  -2  -1  322.02   22.15
  14  -2   1  300.64   22.01
  14  -2   1  348.97   22.33
 -15  -2  -1  176.31   13.42
  15   2   1  223.34   14.05
 -15   2  -1  186.55   14.23
 -15  -2  -1  201.62   13.60
 -15   2  -1  145.56   13.17
  15   2   1  183.29   12.94
  15  -2   1  189.77   13.45
 -15   2  -1  172.95   13.80
  15  -2   1  196.52   13.26
  15  -2   1  208.68   13.71
 -15  -2  -1  193.76   13.88
  15  -2   1  191.79   13.48
  15  -2   1  186.69   13.61
  15   2   1  180.17   13.58
 -15  -2  -1  165.67   13.13
  16   2   1   15.41    2.56
  16  -2   1   17.06    2.50
 -16  -2  -1   14.75    2.40
  16  -2   1   17.81    2.59
  16  -2   1   18.10    2.70
 -16   2  -1   19.00    3.06
  16   2   1   18.05    2.78
 -16  -2  -1    9.92    2.05
  16  -2   1   16.27    2.47
 -16  -2  -1   16.01    2.68
 -16  -2  -1   15.32    2.42
  16  -2   1   18.90    2.34
 -17   2  -1   50.53    5.36
  17  -2   1   48.90    4.69
 -17   2  -1   42.78    5.41
  17   2   1   50.44    4.93
  17  -2   1   48.13    4.51
  17  -2   1   43.60    4.23
 -17  -2  -1   42.20    4.38
  17   2   1   48.75    4.87
 -17  -2  -1   42.74    4.49
  17  -2   1   48.33    4.83
  17  -2   1   48.83    4.51
 -17  -2  -1   41.46    4.77
  18   2   1    3.60    1.50
 -18   2  -1    4.48    1.98
  18  -2   1    6.01    1.53
  18  -2   1    6.15    1.46
  18  -2   1    3.66    1.27
 -18  -2  -1    3.67    1.58
 -18   2  -1    7.04    2.03
 -18   2  -1    5.15    1.85
  18  -2   1    6.86    1.36
  18   2   1    6.55    1.80
  18  -2   1    6.65    1.69
 -18  -2  -1    2.39    1.21
  19  -2   1    0.12    0.90
 -19   2  -1    2.38    1.61
  19  -2   1    0.66    0.99
  19   2   1    2.39    1.25
 -19   2  -1    1.93    1.16
 -19  -2  -1    1.64    1.01
  19  -2   1    0.23    0.75
 -19   2  -1    0.29    1.01
 -19  -2  -1    2.17    1.25
  19   2   1    4.32    1.44
 -19   2  -1    1.10    1.35
 -20  -2  -1    7.37    1.59
  20   2   1    6.11    1.52
  20  -2   1    8.44    1.49
  20   2   1    5.59    1.34
 -20   2  -1    6.40    1.56
 -20  -2  -1    6.98    1.38
 -20   2  -1    6.24    1.64
  20  -2   1    7.60    1.48
 -20   2  -1    4.21    1.66
  20   2   1    7.72    1.67
 -21   2  -1    1.11    0.78
  21   2   1    0.29    0.73
  21   2   1    0.64    0.60
 -21  -2  -1    0.22    0.59
  21  -2   1    0.24    0.61
  21  -2   1    1.03    0.61
 -21  -2  -1    0.65    0.74
  21   2   1   -0.45    0.76
 -21   2  -1    0.11    0.82
 -21   2  -1   -0.12    0.94
  22   2   1   18.30    2.03
 -22  -2  -1   16.89    1.82
  22  -2   1   15.51    1.71
  22   2   1   15.42    1.85
 -22   2  -1   17.33    2.01
 -22   2  -1   12.41    1.70
  22  -2   1   18.86    2.13
 -22   2  -1   17.24    2.13
  23   2   1    3.34    0.71
  23  -2   1    3.58    0.75
  23  -3  -1   33.05    2.83
  23   3  -1   35.48    2.82
  23   3  -1   39.57    2.91
  22   3  -1   16.30    2.01
  22  -3  -1   18.50    2.16
  22   3  -1   15.77    1.98
 -22  -3   1   17.27    1.93
 -22   3   1   16.75    2.20
 -22  -3   1   16.17    1.95
  21   3  -1    5.56    1.26
  21  -3  -1    3.88    1.01
 -21   3   1    6.07    1.64
  21  -3  -1    3.75    0.89
  21  -3  -1    3.67    1.21
 -21  -3   1    5.07    1.29
 -20   3   1   19.20    2.92
 -20  -3   1   15.91    1.97
 -20   3   1   17.82    2.49
  20   3  -1   19.34    2.37
  20  -3  -1   14.71    2.06
 -20  -3   1   18.99    2.64
  20  -3  -1   18.33    2.39
  20   3  -1   19.15    2.57
  20  -3  -1   22.39    2.85
 -20   3   1   16.89    2.42
 -19   3   1  275.02   21.12
 -19   3   1  266.59   21.01
 -19  -3   1  359.81   21.36
  19   3  -1  311.12   21.18
 -19   3   1  332.40   22.10
  19  -3  -1  298.15   20.93
  19   3  -1  324.50   21.07
  19  -3  -1  284.64   20.58
 -19  -3   1  308.39   20.43
  18   3  -1  251.62   17.53
  18   3  -1  238.75   18.28
 -18  -3   1  279.10   18.53
 -18  -3   1  269.31   17.73
  18  -3  -1  274.50   18.47
 -18  -3   1  243.93   18.02
 -18   3   1  257.80   18.63
  18  -3  -1  249.42   17.93
 -18   3   1  261.38   18.03
 -18   3   1  270.54   18.88
 -18  -3   1  272.05   17.87
  18   3  -1  266.07   18.38
 -18  -3   1  240.43   17.80
  17   3  -1   27.91    3.01
  17   3  -1   27.42    3.56
  17  -3  -1   20.29    2.88
 -17  -3   1   34.25    3.40
  17  -3  -1   23.39    3.27
 -17   3   1   19.44    3.32
 -17   3   1   21.56    3.42
 -17  -3   1   31.91    3.58
 -17  -3   1   28.96    3.14
 -17  -3   1   36.60    3.81
 -17  -3   1   30.26    3.30
  17  -3  -1   26.71    2.99
 -17   3   1   19.82    2.97
  17   3  -1   28.07    3.51
  17   3  -1   27.65    3.45
 -16  -3   1    5.57    1.81
  16  -3  -1    2.30    1.42
  16  -3  -1    2.59    1.15
  16  -3  -1    3.65    1.54
 -16  -3   1    2.35    1.61
 -16  -3   1    3.62    1.29
  16   3  -1    4.12    1.49
  16   3  -1    2.56    1.25
  16  -3  -1    2.59    1.38
  16   3  -1    3.68    1.22
 -16   3   1    3.20    1.57
  16   3  -1    4.01    1.53
 -16  -3   1    4.22    1.65
  16  -3  -1    4.77    1.32
 -16   3   1    2.27    1.37
  16  -3  -1    3.61    1.48
 -16   3   1    3.92    1.39
  15   3  -1   27.72    3.19
  15  -3  -1   27.34    2.93
 -15   3   1   25.01    3.64
  15   3  -1   29.28    3.55
 -15  -3   1   30.62    3.55
  15  -3  -1   28.15    3.48
  15  -3  -1   28.24    3.43
  15   3  -1   30.34    3.02
  15  -3  -1   29.13    3.62
  15   3  -1   31.06    3.60
  15   3  -1   32.95    3.68
 -15  -3   1   37.38    3.87
  15  -3  -1   24.14    3.07
  15  -3  -1   23.83    3.31
 -15   3   1   26.42    3.40
 -15  -3   1   30.91    3.37
 -15   3   1   25.97    3.79
 -15  -3   1   25.06    3.47
  14  -3  -1    5.05    1.22
 -14   3   1    4.08    1.63
 -14  -3   1    4.70    1.76
  14   3  -1    5.46    1.36
  14  -3  -1    3.03    1.12
  14  -3  -1    5.19    1.67
  14   3  -1    3.89    1.44
  14   3  -1    3.10    1.31
  14  -3  -1    3.89    1.41
  14  -3  -1    3.59    1.40
  14   3  -1    4.23    1.35
 -14  -3   1    4.58    1.65
 -14   3   1    3.14    1.27
  14   3  -1    4.44    1.16
 -14   3   1    4.88    1.59
  14   3  -1    5.02    1.45
 -14  -3   1    4.45    1.29
 -14  -3   1    4.07    1.50
  14  -3  -1    4.03    1.55
 -13  -3   1    8.72    1.89
  13   3  -1    8.86    1.73
 -13  -3   1    5.90    1.58
  13   3  -1    6.59    1.47
  13   3  -1    8.41    1.64
 -13  -3   1    5.00    1.32
 -13   3   1    3.15    1.48
  13  -3  -1    4.69    1.48
  13   3  -1    5.72    1.27
  13  -3  -1    3.66    1.41
  13   3  -1    7.79    1.56
 -13   3   1    5.26    1.24
 -13   3   1    4.59    1.45
  13  -3  -1    6.82    1.38
 -13   3   1    3.50    1.44
  13   3  -1    6.83    1.14
 -13   3   1    5.57    1.49
 -13  -3   1    7.38    1.49
  13  -3  -1    5.59    1.29
  13  -3  -1    4.63    1.50
  13  -3  -1    5.09    1.24
  12   3  -1   20.60    2.43
 -12   3   1   16.42    2.49
 -12  -3   1   23.84    2.76
  12   3  -1   22.56    2.45
  12   3  -1   21.37    2.59
  12  -3  -1   20.46    2.70
 -12   3   1   17.65    2.26
 -12  -3   1   17.78    2.32
  12   3  -1   20.30    2.60
 -12  -3   1   20.30    2.41
 -12   3   1   20.97    2.84
  12  -3  -1   20.80    2.38
 -12   3   1   21.81    3.05
 -12   3   1   20.09    2.65
 -12  -3   1   18.52    2.47
 -12   3   1   17.20    2.57
  12  -3  -1   21.42    2.66
  12   3  -1   23.26    2.62
 -11  -3   1   73.39    5.02
  11  -3  -1   66.12    5.22
  11  -3  -1   53.04    4.64
  11   3  -1   68.58    4.97
 -11   3   1   45.10    4.77
  11   3  -1   69.37    5.14
 -11  -3   1   58.67    4.65
 -11  -3   1   64.45    4.94
  11   3  -1   57.67    4.73
 -11   3   1   55.99    4.73
 -11   3   1   49.91    5.11
 -11   3   1   50.16    5.26
 -11  -3   1   64.07    4.83
 -11   3   1   43.65    4.83
  11   3  -1   67.45    5.18
 -11   3   1   44.92    4.82
  11   3  -1   57.88    4.97
  11   3  -1   49.85    4.70
  11  -3  -1   60.61    5.07
 -11   3   1   50.29    5.03
 -10   3   1    2.51    0.91
 -10   3   1    2.33    0.93
  10   3  -1    1.95    0.90
  10  -3  -1    2.87    0.77
  10   3  -1    1.37    0.73
 -10   3   1    2.12    0.83
  10   3  -1    1.45    0.76
 -10  -3   1    1.48    0.70
  10  -3  -1    4.17    1.30
  10  -3  -1    3.51    1.14
  10   3  -1    2.37    0.94
  10  -3  -1    3.11    1.04
  10   3  -1    1.59    0.83
 -10  -3   1    2.22    0.75
  10   3  -1    1.80    0.76
 -10   3   1    2.83    1.03
  10  -3  -1    2.01    0.89
  10  -3  -1    4.51    1.19
 -10   3   1    1.86    1.02
 -10  -3   1    1.99    0.88
 -10  -3   1    2.05    0.84
 -10   3   1    3.30    1.09
  -9  -3   1   76.82    5.34
  -9   3   1   62.08    5.76
  -9   3   1   61.84    5.52
  -9   3   1   51.57    5.33
  -9  -3   1   72.87    5.76
   9  -3  -1   65.32    5.20
  -9   3   1   62.22    5.12
   9   3  -1   69.34    5.46
  -9  -3   1   71.63    5.30
   9  -3  -1   70.27    5.53
   9   3  -1   83.93    5.56
  -9   3   1   58.66    5.28
  -9   3   1   62.01    5.27
   9   3  -1   79.36    5.64
  -9  -3   1   80.32    5.39
   9   3  -1   80.80    5.65
   9  -3  -1   62.86    5.74
   9   3  -1   77.97    5.49
   9  -3  -1   64.97    5.69
   9   3  -1   81.43    5.59
   9   3  -1   71.16    5.13
  -9   3   1   57.71    6.11
   9  -3  -1   72.03    5.63
  -9   3   1   66.08    5.74
  -9  -3   1   71.65    5.24
  -8  -3   1  974.38   59.12
   8  -3  -1  934.13   59.35
   8   3  -1 1009.81   59.48
  -8  -3   1  986.46   58.69
   8   3  -1  980.28   59.38
  -8   3   1  837.98   59.14
  -8   3   1  887.73   60.25
  -8   3   1  749.15   59.24
   8  -3  -1  911.75   59.73
   8   3  -1  992.85   59.32
   8   3  -1  929.27   59.33
  -8  -3   1 1021.04   59.19
   8   3  -1  924.40   58.95
  -8  -3   1  937.87   59.55
   8  -3  -1  916.44   59.29
   8  -3  -1  978.04   59.19
   8  -3  -1  927.15   59.76
  -8   3   1  928.55   59.53
   8   3  -1  903.21   59.22
   8  -3  -1  860.65   59.05
  -8   3   1  899.39   58.95
   8   3  -1  987.44   59.45
   8   3  -1  977.50   59.25
  -8   3   1  903.94   59.66
   7  -3  -1  643.34   43.04
  -7   3   1  571.12   42.62
   7  -3  -1  654.20   42.56
   7   3  -1  730.20   42.78
   7   3  -1  749.82   42.79
  -7   3   1  670.60   42.26
   7   3  -1  703.03   42.70
  -7  -3   1  696.73   42.33
   7  -3  -1  645.44   42.97
  -7  -3   1  755.51   42.55
   7   3  -1  701.61   42.31
  -7  -3   1  701.47   42.84
   7  -3  -1  620.75   42.57
   7  -3  -1  718.21   42.44
  -7   3   1  634.34   43.38
  -7   3   1  582.95   42.43
   7  -3  -1  587.20   42.59
   7  -3  -1  627.54   42.59
  -6   3   1  329.77   19.67
  -6   3   1  310.09   20.29
  -6  -3   1  314.16   19.78
   6   3  -1  286.11   19.54
  -6   3   1  292.11   20.54
   6  -3  -1  298.92   20.22
   6  -3  -1  332.68   19.77
  -6  -3   1  284.71   19.47
  -5  -3   1  903.45   54.44
   5  -3  -1  892.66   54.39
   5   3  -1  847.99   54.86
  -5   3   1  864.93   55.11
   5  -3  -1  873.27   54.84
  -5  -3   1  794.07   53.99
  -5   3   1  813.24   54.82
  -5   3   1  904.85   54.20
  -5  -3   1  860.50   54.13
   5   3  -1  901.77   54.21
  -4  -3   1  172.68   11.11
  -4   3   1  157.29   10.97
   4   3  -1  171.89   11.11
   4   3  -1  188.17   11.76
   4  -3  -1  150.59   11.20
  -4  -3   1  198.61   11.53
  -4  -3   1  186.82   11.39
   3   3  -1 1353.43   88.85
  -3  -3   1 1522.98   88.35
  -3  -3   1 1462.70   88.66
   3   3  -1 1371.29   88.35
  -3   3   1 1380.63   88.21
   3  -3  -1 1450.29   88.57
  -3  -3   1 1315.72   88.55
  -2  -3   1 1025.14   59.68
   2   3  -1  949.91   59.86
  -2  -3   1 1032.74   59.45
  -2   3   1 1017.43   59.25
  -2  -3   1  886.15   59.15
   2  -3  -1  882.50   59.56
  -2   3   1  842.92   59.79
   2   3  -1  948.23   59.46
   1  -3  -1  878.91   55.29
   1  -3  -1  823.99   54.66
  -1  -3   1  898.29   54.75
  -1   3   1  915.59   54.69
   1   3  -1  862.66   54.92
  -1   3   1  820.59   54.77
  -1  -3   1  938.06   55.32
  -1  -3   1  922.98   54.93
  -1   3   1  880.58   55.24
  -1  -3   1  847.09   54.75
   0  -3  -1   67.27    4.33
   0  -3   1   49.64    4.19
   0   3  -1   50.29    4.01
   0  -3   1   52.56    3.99
   0  -3  -1   58.04    3.85
   0   3   1   68.22    4.40
   0  -3   1   52.39    4.01
   0  -3   1   50.13    3.69
   0  -3  -1   65.62    4.40
   0   3   1   58.14    3.87
   0   3  -1   50.04    3.86
   0   3   1   65.87    3.84
  -1  -3  -1    6.65    1.02
   1  -3   1   10.41    1.28
   1   3   1    7.83    0.94
  -1  -3  -1    8.03    0.91
  -1   3  -1   11.15    1.22
   1   3   1    8.02    0.77
   1  -3   1   12.23    1.26
   1   3   1    8.66    1.19
   1  -3   1   10.12    0.70
  -1   3  -1   10.33    1.10
  -1  -3  -1    7.53    1.06
   1  -3   1    9.45    1.20
   2   3   1  251.67   15.99
  -2  -3  -1  265.52   16.46
  -2  -3  -1  241.08   16.23
  -2   3  -1  244.59   16.44
   2  -3   1  238.51   16.57
   2   3   1  247.63   16.53
   2  -3   1  255.12   16.52
   2   3   1  246.64   16.67
   2   3   1  265.65   16.31
  -2  -3  -1  258.44   16.34
   3  -3   1   43.82    3.46
  -3  -3  -1   53.75    3.76
   3   3   1   55.17    4.16
  -3  -3  -1   49.11    3.77
  -3   3  -1   50.38    3.28
  -3  -3  -1   50.52    3.73
   3   3   1   49.97    3.47
   3  -3   1   45.84    3.91
   3   3   1   55.56    4.02
  -4  -3  -1  100.03    7.26
  -4   3  -1  108.84    6.85
   4   3   1  101.90    6.97
   4  -3   1  109.57    8.03
   4  -3   1  107.45    7.58
   4   3   1   94.39    7.38
  -4  -3  -1   98.65    7.19
   4  -3   1  112.50    6.94
   4   3   1   99.43    7.62
  -5  -3  -1  109.19    7.67
   5   3   1  109.41    7.79
  -5  -3  -1  118.41    7.66
   5  -3   1  107.56    7.15
  -5   3  -1  102.67    7.18
  -5  -3  -1  118.84    7.56
   5  -3   1   96.58    8.12
   5  -3   1  105.00    7.89
   5   3   1  111.62    8.06
   6  -3   1   87.04    6.77
  -6  -3  -1   90.97    6.27
  -6  -3  -1   86.60    6.49
   6  -3   1   81.04    6.94
  -6   3  -1   85.69    6.01
  -6  -3  -1   97.96    6.46
   6   3   1   84.23    6.52
  -7  -3  -1  149.63    9.97
   7   3   1  135.05   10.14
  -7  -3  -1  149.12   10.24
  -7  -3  -1  151.97    9.97
   7   3   1  166.84   10.20
  -7   3  -1  132.46   10.28
   7  -3   1  134.67    9.78
   7   3   1  140.92    9.52
  -7   3  -1  139.80    9.66
  -7  -3  -1  162.14   10.10
  -7  -3  -1  145.05    9.93
  -7  -3  -1  161.76    9.94
  -7   3  -1  134.97   10.58
   7   3   1  155.93   10.07
  -7   3  -1  123.90    9.92
   7  -3   1  131.41   10.61
   7  -3   1  136.51   10.44
   7   3   1  146.45   10.12
   8  -3   1  132.44   10.59
   8   3   1  132.87   10.47
  -8  -3  -1  158.22   10.56
  -8   3  -1  170.99   10.75
   8   3   1  184.07   10.74
   8  -3   1  147.67   10.35
   8  -3   1  131.33   10.44
   8   3   1  159.16   10.57
  -8  -3  -1  144.67   10.42
   8   3   1  137.34   10.67
  -8  -3  -1  179.28   10.71
  -8   3  -1  146.94   10.24
  -8  -3  -1  159.43   10.56
   8  -3   1  150.65   11.21
   8   3   1  154.63   10.10
   8   3   1  161.98   10.72
  -8  -3  -1  141.63   10.73
  -8   3  -1  142.07   10.92
   8   3   1  152.21   10.29
  -8   3  -1  135.87   10.51
  -8  -3  -1  158.92   10.42
  -8  -3  -1  142.00   10.44
  -8  -3  -1  154.04   10.33
   8   3   1  177.56   10.83
  -8  -3  -1  150.87   10.50
  -9  -3  -1  199.86   13.84
   9   3   1  255.40   14.04
   9   3   1  153.54   13.50
  -9  -3  -1  194.74   13.67
   9  -3   1  174.44   13.63
  -9   3  -1  228.44   13.95
  -9  -3  -1  176.79   13.52
  -9   3  -1  188.35   13.41
  -9  -3  -1  205.57   13.70
  -9   3  -1  191.66   13.70
  -9  -3  -1  206.96   13.57
   9   3   1  199.01   13.43
   9  -3   1  204.45   13.52
   9  -3   1  180.19   13.80
   9   3   1  242.37   14.08
   9   3   1  201.97   13.82
  -9  -3  -1  208.86   13.69
  -9  -3  -1  200.12   13.66
   9  -3   1  194.35   14.32
   9  -3   1  203.23   13.77
   9   3   1  182.90   13.86
  -9   3  -1  191.02   14.17
  -9  -3  -1  219.14   13.80
   9  -3   1  205.29   13.45
  -9  -3  -1  203.09   14.07
  -9   3  -1  185.43   14.10
   9  -3   1  228.31   13.72
   9   3   1  218.68   13.76
  10   3   1   35.05    3.21
  10  -3   1   36.61    3.07
  10   3   1   33.95    3.28
 -10  -3  -1   29.26    2.98
 -10   3  -1   30.25    3.44
 -10   3  -1   35.89    3.32
 -10  -3  -1   31.14    3.07
  10   3   1   29.86    3.10
  10   3   1   27.74    2.76
  10  -3   1   32.49    2.90
 -10  -3  -1   28.23    3.00
 -10  -3  -1   25.24    2.95
  10   3   1   34.64    2.99
  10  -3   1   28.57    3.34
  10  -3   1   33.30    3.25
  10   3   1   29.82    2.93
 -10   3  -1   28.79    3.04
  10  -3   1   24.15    3.01
  10   3   1   24.77    3.01
 -10  -3  -1   30.27    3.06
  11  -3   1    7.11    1.62
  11   3   1    5.07    1.13
  11   3   1    4.42    1.12
 -11   3  -1    5.06    1.35
 -11  -3  -1    7.98    1.51
 -11  -3  -1    6.52    1.39
 -11   3  -1    6.82    1.58
  11  -3   1    5.24    1.60
 -11  -3  -1    6.34    1.42
  11   3   1    7.70    1.51
  11   3   1    6.10    1.52
 -11   3  -1    3.69    1.39
 -11  -3  -1    6.43    1.38
  11   3   1    5.53    1.32
  11  -3   1    4.18    1.12
  12   3   1   70.67    5.83
  12   3   1   67.98    5.53
  12   3   1   78.95    6.04
  12   3   1   73.59    5.90
  12  -3   1   65.95    5.85
 -12   3  -1   64.16    5.57
 -12  -3  -1   67.75    5.80
 -12  -3  -1   57.84    5.63
 -12  -3  -1   80.36    5.79
 -12  -3  -1   67.81    5.75
  12  -3   1   73.59    5.73
  12  -3   1   69.71    5.91
 -12   3  -1   54.60    5.95
  12   3   1   74.82    6.09
 -12   3  -1   75.78    5.93
 -12  -3  -1   64.88    5.77
  12   3   1   62.69    5.40
 -13  -3  -1    8.83    1.99
  13   3   1   10.54    1.56
  13   3   1    7.53    1.60
  13  -3   1   11.82    1.81
  13  -3   1    9.66    2.14
  13   3   1    9.50    1.76
  13   3   1    9.02    1.84
  13  -3   1   11.71    2.27
 -13  -3  -1    7.88    1.69
  13  -3   1   12.34    2.15
 -13   3  -1   12.95    1.86
  13   3   1   10.17    2.11
 -13   3  -1   10.43    2.54
 -13   3  -1   10.01    1.91
  13   3   1   10.95    1.89
 -13  -3  -1   10.43    1.80
 -13  -3  -1    6.80    1.71
  13  -3   1   10.05    2.03
 -14  -3  -1   75.75    6.01
  14   3   1   63.06    5.58
 -14   3  -1   54.70    6.17
 -14  -3  -1   65.46    6.01
  14   3   1   77.15    6.26
  14  -3   1   63.76    5.92
 -14  -3  -1   66.33    5.90
  14  -3   1   63.31    5.59
 -14  -3  -1   63.86    5.65
  14  -3   1   62.45    5.88
 -14  -3  -1   65.12    5.75
  14   3   1   79.19    6.19
 -14   3  -1   72.10    5.88
  14  -3   1   59.59    5.80
  14  -3   1   60.65    5.92
 -14   3  -1   53.77    6.47
  15  -3   1   68.36    6.21
 -15  -3  -1   60.61    6.00
 -15  -3  -1   64.38    5.86
  15  -3   1   68.41    5.91
  15  -3   1   69.81    6.19
  15   3   1   73.74    6.30
 -15  -3  -1   65.76    5.80
 -15   3  -1   68.46    6.71
  15  -3   1   71.34    6.33
 -15  -3  -1   75.23    6.19
  15  -3   1   71.49    6.20
 -15   3  -1   60.34    6.86
  15   3   1   76.35    6.42
  15   3   1   65.90    5.74
 -15   3  -1   63.82    6.79
 -15  -3  -1   68.12    6.26
 -16   3  -1   16.04    2.93
 -16   3  -1   10.38    2.70
  16   3   1   12.14    1.90
  16  -3   1   13.02    2.32
 -16  -3  -1   12.95    2.18
  16  -3   1   12.04    2.32
 -16  -3  -1   13.56    2.38
  16   3   1   12.55    2.26
 -16  -3  -1    9.58    1.91
 -16   3  -1   12.72    2.63
  16  -3   1   12.75    2.37
  16  -3   1   12.45    2.07
  16   3   1   16.02    2.55
 -17   3  -1    0.55    1.22
  17  -3   1    4.81    1.36
  17   3   1    7.48    1.78
  17  -3   1    2.62    1.34
 -17  -3  -1    6.15    1.58
 -17  -3  -1    4.77    1.64
  17  -3   1    4.64    1.57
 -17  -3  -1    4.57    1.51
 -17   3  -1    2.72    1.85
  17  -3   1    3.05    1.52
 -17   3  -1    4.17    1.63
  17   3   1    4.94    1.15
 -17   3  -1    4.57    1.83
 -18  -3  -1   29.73    3.62
  18  -3   1   28.26    3.27
 -18   3  -1   33.10    3.93
  18  -3   1   32.74    3.80
  18  -3   1   31.78    3.43
 -18   3  -1   31.67    4.04
  18  -3   1   30.57    3.33
  18   3   1   30.51    3.59
  18  -3   1   28.72    3.54
 -18  -3  -1   31.39    3.42
 -18   3  -1   27.49    4.06
  18   3   1   36.30    3.59
 -18   3  -1   30.19    3.83
 -19  -3  -1    0.61    0.90
  19  -3   1   -0.11    1.05
 -19  -3  -1    0.73    1.04
 -19   3  -1    1.02    1.41
 -19   3  -1    1.65    1.07
 -19   3  -1    0.31    1.19
  19  -3   1    0.61    0.84
  19  -3   1    1.67    0.87
 -19   3  -1    0.13    0.88
  19   3   1    0.49    0.95
 -20  -3  -1    0.20    0.81
  20  -3   1    0.60    0.74
 -20   3  -1    0.11    0.70
  20  -3   1    0.32    0.63
 -20  -3  -1    0.08    0.65
  20   3   1    0.84    0.84
 -20   3  -1    1.12    1.16
 -20   3  -1   -0.26    0.95
 -21   3  -1    4.42    1.02
 -21   3  -1    3.60    1.22
 -21   3  -1    4.88    1.21
  21   3   1    3.39    0.99
 -21   3  -1    5.82    1.31
  21  -3   1    4.45    1.02
 -21  -3  -1    2.68    0.82
  21   3   1    4.21    1.13
 -21  -3  -1    2.72    0.86
  21  -3   1    3.32    0.78
 -22   3  -1   30.88    3.00
  22  -3   1   37.46    3.19
  22   3   1   34.16    3.02
  22   3   1   34.15    2.99
 -22   4   1   21.94    2.48
  22  -4  -1   20.49    2.20
  22   4  -1   25.92    2.27
  22   4  -1   26.07    2.39
 -22  -4   1   22.36    2.20
 -22  -4   1   26.40    2.36
 -22   4   1   20.85    2.37
 -21   4   1   13.25    2.12
  21  -4  -1   15.08    1.91
  21   4  -1    8.50    1.51
 -21   4   1   15.71    2.15
  21  -4  -1   14.73    1.77
 -21  -4   1   10.11    1.64
  21   4  -1   10.57    1.70
  20   4  -1    5.40    1.42
 -20   4   1    9.20    1.95
  20  -4  -1    6.40    1.39
  20   4  -1    5.03    1.29
  20  -4  -1    6.47    1.49
 -20  -4   1    6.54    1.50
 -19  -4   1    0.16    0.70
 -19  -4   1   -0.12    1.00
  19   4  -1    0.85    0.94
  19  -4  -1    1.34    1.05
 -19  -4   1   -0.31    1.05
  19   4  -1   -0.25    1.00
 -19   4   1    1.38    1.07
 -19   4   1    0.34    1.15
 -18   4   1   47.07    5.46
 -18  -4   1   46.87    4.67
  18   4  -1   52.26    4.50
  18   4  -1   47.73    4.81
  18   4  -1   45.39    4.82
 -18  -4   1   57.73    4.65
 -18   4   1   37.41    4.63
 -18  -4   1   54.21    4.43
 -18   4   1   39.11    4.80
 -18  -4   1   58.36    5.14
  18  -4  -1   49.80    4.46
  18  -4  -1   50.08    5.00
 -17   4   1    2.15    1.03
  17   4  -1    1.76    1.42
 -17   4   1    1.91    1.48
 -17   4   1    3.74    1.55
  17   4  -1    2.38    1.10
  17  -4  -1    2.86    1.18
  17  -4  -1    3.18    1.48
 -17  -4   1    1.08    1.31
 -17  -4   1    1.20    1.37
  17   4  -1    0.71    1.00
 -17  -4   1    0.51    1.35
 -17   4   1    5.13    1.96
  16  -4  -1    2.08    1.49
 -16  -4   1    1.74    1.03
  16  -4  -1    0.75    0.97
 -16  -4   1    1.29    1.53
  16   4  -1    0.73    0.93
  16   4  -1    1.04    1.30
 -16   4   1   -0.36    1.18
  16  -4  -1    0.11    0.62
  16  -4  -1    0.49    0.83
  16  -4  -1    1.26    1.36
  16  -4  -1    0.27    1.44
  16   4  -1    1.45    0.89
 -16   4   1    0.52    0.93
 -16  -4   1    3.04    1.62
 -16   4   1   -0.72    1.15
 -16  -4   1    2.69    1.44
  16   4  -1    1.72    1.14
 -16   4   1   -0.21    1.28
  15  -4  -1   -0.82    1.52
  15   4  -1    0.63    1.16
  15  -4  -1    0.13    1.37
 -15   4   1    1.28    1.35
 -15   4   1    0.21    1.17
  15   4  -1    0.44    1.08
 -15  -4   1   -0.36    1.18
  15   4  -1    0.41    0.75
  15   4  -1    0.52    0.76
 -15  -4   1    1.08    1.34
 -15  -4   1    0.69    0.85
  15   4  -1    0.38    0.82
  15  -4  -1    0.43    0.68
  15  -4  -1    0.79    0.90
  15   4  -1    0.70    0.97
 -15   4   1    0.55    0.99
  15  -4  -1    0.95    0.91
  15  -4  -1    0.16    1.03
 -15  -4   1    0.38    1.45
 -15   4   1    0.91    1.21
  14   4  -1   91.42    7.00
 -14  -4   1  106.10    8.04
 -14  -4   1   84.03    7.46
  14  -4  -1   94.90    7.52
 -14  -4   1   95.92    7.59
 -14   4   1   88.84    8.36
  14  -4  -1  103.18    7.70
  14   4  -1   96.81    7.96
  14  -4  -1  100.88    8.38
 -14   4   1   93.91    8.43
  14   4  -1   99.53    7.63
 -14   4   1   85.29    7.76
  14   4  -1   97.02    7.86
  14  -4  -1  107.33    8.09
 -14  -4   1   86.03    7.61
  14  -4  -1  105.62    8.11
  14  -4  -1   98.18    8.03
  14   4  -1   91.99    7.97
 -14  -4   1  110.08    8.05
 -14   4   1   97.92    8.88
  14   4  -1   91.80    7.56
  13   4  -1   10.43    2.05
  13   4  -1    9.03    1.86
 -13   4   1   12.24    2.39
 -13  -4   1    9.47    1.90
  13   4  -1   11.79    1.91
  13  -4  -1   11.67    2.17
 -13   4   1    8.23    1.89
 -13   4   1    7.31    1.69
 -13   4   1   11.43    1.96
  13  -4  -1    9.19    2.08
 -13  -4   1   11.06    2.13
 -13   4   1    6.72    1.98
 -13  -4   1   10.65    1.87
  13   4  -1   10.55    1.89
 -13  -4   1   11.83    1.86
  13  -4  -1    9.24    2.14
  13  -4  -1    8.39    1.93
  13   4  -1   13.61    2.11
  13  -4  -1   11.42    1.91
 -12   4   1   20.31    3.18
  12   4  -1   32.21    3.25
 -12   4   1   23.25    3.09
  12   4  -1   30.12    3.05
 -12   4   1   20.56    3.22
 -12  -4   1   24.37    2.97
 -12  -4   1   23.45    2.78
  12  -4  -1   27.07    3.26
 -12  -4   1   25.94    2.81
 -12   4   1   25.32    2.95
  12   4  -1   26.98    3.12
  12   4  -1   28.42    3.07
  12  -4  -1   24.85    3.08
 -12  -4   1   23.97    2.70
 -12   4   1   21.66    2.93
  12   4  -1   28.89    2.99
  12   4  -1   20.37    2.81
  12  -4  -1   27.41    3.32
 -11  -4   1   35.04    3.51
  11   4  -1   34.27    3.59
 -11  -4   1   42.93    3.63
 -11   4   1   35.10    4.09
  11   4  -1   36.64    3.73
 -11   4   1   36.35    3.68
  11   4  -1   37.83    3.70
  11   4  -1   37.33    3.55
 -11  -4   1   34.87    3.41
 -11  -4   1   40.09    3.77
  11  -4  -1   40.94    3.90
 -11   4   1   35.97    3.95
 -11   4   1   28.43    3.55
  11   4  -1   38.71    3.80
 -11   4   1   33.37    3.99
  11   4  -1   46.01    3.90
 -10   4   1   67.06    6.23
  10   4  -1   76.49    6.02
 -10  -4   1   71.23    5.55
  10   4  -1   72.62    5.95
  10   4  -1   69.61    5.73
  10   4  -1   74.35    5.82
  10  -4  -1   82.44    6.05
 -10   4   1   60.49    5.80
 -10   4   1   72.44    6.32
  10  -4  -1   72.22    5.94
 -10  -4   1   72.16    5.58
 -10  -4   1   75.59    5.68
  10   4  -1   66.58    5.76
  10   4  -1   60.74    5.59
 -10   4   1   74.54    6.27
  10   4  -1   69.85    5.60
 -10   4   1   65.30    5.73
  10   4  -1   81.66    5.98
   9  -4  -1  236.18   15.55
   9  -4  -1  226.80   15.61
  -9  -4   1  224.62   15.16
  -9   4   1  236.46   16.06
  -9   4   1  228.71   15.69
  -9  -4   1  230.98   15.17
   9  -4  -1  234.58   15.84
   9   4  -1  198.65   15.07
  -9   4   1  242.18   16.43
  -9   4   1  235.53   15.98
  -9   4   1  213.59   15.38
   9   4  -1  196.82   15.18
   9  -4  -1  244.24   15.61
   9  -4  -1  236.21   16.18
   9   4  -1  235.20   15.61
  -9   4   1  230.45   16.01
   9   4  -1  229.68   15.36
   9   4  -1  231.19   15.58
   9   4  -1  217.90   15.41
   9   4  -1  224.73   15.44
   9   4  -1  225.65   15.48
   8  -4  -1  380.25   25.99
   8  -4  -1  390.66   25.37
   8  -4  -1  413.46   25.05
  -8  -4   1  361.39   25.42
  -8   4   1  339.20   25.14
   8   4  -1  393.12   25.37
  -8   4   1  385.47   25.34
   8  -4  -1  377.93   25.45
  -8  -4   1  401.10   25.16
   8  -4  -1  398.34   25.37
  -8  -4   1  404.54   25.04
   8   4  -1  364.38   25.20
   8   4  -1  354.17   25.09
   8   4  -1  361.19   25.91
   8  -4  -1  345.25   24.98
   8   4  -1  407.98   25.47
   8   4  -1  393.58   25.38
  -8   4   1  405.14   25.85
  -8   4   1  408.25   25.90
  -8   4   1  393.96   25.58
  -8   4   1  398.32   25.84
  -8  -4   1  393.13   24.97
   8  -4  -1  401.23   25.95
   8  -4  -1  404.50   25.69
  -8   4   1  353.90   26.25
   8   4  -1  410.63   25.29
  -8   4   1  376.19   26.02
   7   4  -1  108.84    7.83
   7  -4  -1  100.97    7.82
   7   4  -1  120.62    8.10
  -7   4   1   99.10    8.19
  -7   4   1   93.52    8.54
   7  -4  -1  104.20    8.29
   7   4  -1  118.09    8.08
  -7  -4   1  114.94    8.08
  -7   4   1  103.51    8.05
   7   4  -1  118.22    8.08
   7  -4  -1  103.80    8.49
   7   4  -1  126.52    7.97
  -7  -4   1  126.32    7.91
   7   4  -1  113.56    7.54
   7   4  -1  119.32    8.07
   7  -4  -1  102.24    7.90
   7  -4  -1  108.07    7.66
   7  -4  -1  105.79    8.00
  -7   4   1  105.60    8.25
  -7   4   1  100.51    8.18
  -7   4   1   98.22    7.77
  -7   4   1   99.41    7.86
   7   4  -1  113.33    8.52
   7  -4  -1  100.57    8.04
   6  -4  -1   71.79    5.36
  -6  -4   1   71.44    4.90
   6  -4  -1   78.19    5.85
  -6   4   1   72.78    5.55
   6  -4  -1   81.66    5.24
   6   4  -1   64.89    5.30
  -6   4   1   79.58    5.81
  -6   4   1   63.66    4.55
   6  -4  -1   75.53    5.33
  -6  -4   1   72.15    5.45
  -6   4   1   64.53    5.18
  -6   4   1   65.27    5.31
  -6   4   1   76.29    6.11
  -6  -4   1   63.38    5.26
   6   4  -1   63.86    5.32
   6   4  -1   66.54    5.22
   6  -4  -1   67.37    5.37
  -6   4   1   75.35    4.63
   6   4  -1   60.47    5.59
   6  -4  -1   82.24    5.66
   6   4  -1   69.12    5.36
   6   4  -1   55.72    4.86
  -6  -4   1   68.86    5.21
   5   4  -1   19.23    2.33
   5  -4  -1   24.65    2.06
  -5   4   1   17.65    1.33
  -5   4   1   17.82    1.32
   5   4  -1   23.41    2.23
  -5   4   1   25.99    2.70
  -5  -4   1   24.63    2.15
   5   4  -1   20.15    1.85
   5   4  -1   22.44    2.09
  -5  -4   1   24.25    2.23
  -5  -4   1   22.59    1.86
   5   4  -1   25.33    2.24
  -5  -4   1   21.37    2.07
   5   4  -1   20.43    2.11
  -5   4   1   22.55    2.37
   4   4  -1    1.02    0.66
   4   4  -1    1.24    0.46
  -4   4   1    2.24    0.85
  -4  -4   1    1.89    0.66
  -4   4   1    2.51    1.00
  -4  -4   1    1.43    0.61
   4  -4  -1    2.37    0.60
  -4  -4   1    1.32    0.52
  -4  -4   1    1.49    0.59
   3  -4  -1  306.59   20.17
   3  -4  -1  348.64   20.83
  -3   4   1  310.07   20.56
   3   4  -1  288.69   20.54
   3  -4  -1  316.58   20.57
  -3  -4   1  321.95   20.31
  -3  -4   1  307.26   19.98
  -3   4   1  327.56   20.66
  -3  -4   1  321.61   19.98
  -3  -4   1  292.90   20.22
   3   4  -1  292.34   20.04
  -2   4   1    5.69    1.17
   2  -4  -1    4.50    1.04
  -2  -4   1   13.63    1.38
  -2   4   1    6.70    1.16
   2   4  -1   13.17    1.26
   2  -4  -1    3.68    1.01
  -2  -4   1    9.54    1.00
  -2  -4   1   14.85    1.27
   1  -4  -1 1423.49   85.87
  -1  -4   1 1511.66   85.58
  -1  -4   1 1327.50   84.87
   1  -4  -1 1373.77   85.97
  -1  -4   1 1345.90   85.07
  -1  -4   1 1351.76   85.06
  -1   4   1 1373.01   85.91
   1   4  -1 1382.23   85.53
   0  -4   1  393.77   24.51
   0  -4  -1  429.76   25.13
   0  -4   1  369.80   24.26
   0  -4  -1  487.24   25.42
   0  -4  -1  408.09   24.56
   0   4  -1  435.89   25.13
   0  -4   1  461.58   25.13
   0   4   1  459.13   25.48
   0  -4   1  441.34   25.51
   0  -4   1  359.53   24.25
   0  -4  -1  495.60   25.67
   1   4   1  453.71   27.30
  -1   4  -1  400.31   27.63
  -1   4  -1  387.08   27.85
   1  -4   1  404.42   28.14
   1   4   1  447.30   28.14
  -1  -4  -1  505.89   28.11
  -1  -4  -1  470.63   27.92
   1  -4   1  395.21   27.84
  -1  -4  -1  426.55   27.50
  -2  -4  -1   16.09    1.82
  -2   4  -1   18.90    2.01
   2  -4   1   20.88    2.53
  -2   4  -1   19.16    1.84
   2  -4   1   21.92    2.25
   2  -4   1   19.79    2.02
  -2  -4  -1   18.79    1.84
   2   4   1   13.82    1.83
  -2  -4  -1   15.50    1.59
   3   4   1   45.24    4.19
   3  -4   1   53.75    4.15
  -3  -4  -1   53.65    3.96
  -3   4  -1   47.63    3.92
   3  -4   1   43.30    3.50
  -3  -4  -1   48.95    3.70
  -3  -4  -1   45.03    3.81
  -3  -4  -1   52.34    3.84
   3   4   1   46.17    3.98
   4   4   1    4.99    1.07
  -4   4  -1    9.88    1.52
  -4   4  -1    5.24    1.04
   4  -4   1    9.09    0.92
  -4   4  -1    8.93    1.50
  -4   4  -1    7.87    1.35
   4   4   1    3.67    0.92
   4  -4   1    8.35    1.78
   4  -4   1    8.93    1.38
  -4  -4  -1    5.06    0.90
  -4  -4  -1    4.18    0.86
   4   4   1    3.82    1.04
   5   4   1    4.02    0.88
  -5  -4  -1    2.93    0.74
   5  -4   1    4.06    1.42
   5   4   1    1.31    0.72
   5   4   1    1.66    0.81
  -5  -4  -1    2.84    0.72
  -5   4  -1    7.29    1.25
  -5   4  -1    4.47    1.08
  -5   4  -1    4.87    1.24
  -5   4  -1    4.18    1.13
   5  -4   1    4.59    0.65
   5  -4   1    5.54    0.99
   5   4   1    2.62    0.83
  -5  -4  -1    2.52    0.77
  -5  -4  -1    2.86    0.71
   5   4   1    2.77    0.88
   5  -4   1    4.50    1.06
  -6   4  -1    3.91    1.25
  -6  -4  -1    8.21    1.22
  -6  -4  -1    7.80    1.16
   6   4   1    9.06    1.28
  -6   4  -1    5.53    1.35
  -6  -4  -1    6.74    1.07
   6  -4   1    4.73    0.73
   6   4   1    7.59    1.22
   6   4   1    6.63    1.25
  -6  -4  -1    7.41    1.19
   6  -4   1    4.12    1.46
  -6   4  -1    5.41    1.36
  -6   4  -1    6.45    1.32
   6   4   1    8.53    1.57
  -6  -4  -1    6.44    1.00
  -6   4  -1    5.82    1.24
  -6  -4  -1    9.10    1.30
   6   4   1    8.58    1.38
   6  -4   1    3.70    1.09
  -6  -4  -1    7.86    1.12
   6  -4   1    4.35    1.01
  -6   4  -1    3.55    1.09
   7   4   1   37.84    4.18
  -7   4  -1   40.98    3.91
  -7  -4  -1   45.51    3.66
   7   4   1   40.67    3.47
  -7   4  -1   40.37    4.37
  -7  -4  -1   44.37    3.75
   7  -4   1   39.73    4.12
   7  -4   1   39.77    4.38
  -7   4  -1   44.47    4.39
  -7  -4  -1   46.23    3.72
   7   4   1   49.86    3.88
  -7  -4  -1   50.59    3.95
  -7  -4  -1   42.61    3.73
  -7  -4  -1   46.19    3.72
   7  -4   1   37.95    3.58
  -7   4  -1   45.69    4.22
   7  -4   1   43.26    3.85
   7   4   1   52.34    3.92
  -7   4  -1   46.61    3.98
  -7  -4  -1   39.98    3.81
  -7   4  -1   43.13    4.14
  -7  -4  -1   40.61    3.55
   7   4   1   44.28    3.98
   7   4   1   42.91    3.98
  -8   4  -1  106.79    7.61
   8   4   1  115.85    7.43
  -8  -4  -1  106.35    7.43
  -8   4  -1  100.72    7.98
   8  -4   1   81.82    7.22
  -8  -4  -1  102.82    7.40
   8  -4   1   90.63    8.10
  -8  -4  -1   98.32    7.34
   8   4   1  102.24    7.52
   8   4   1   98.57    7.11
  -8   4  -1   95.20    7.52
  -8  -4  -1   96.25    7.59
  -8  -4  -1   93.95    7.15
   8  -4   1   92.17    7.45
   8  -4   1   95.80    7.31
   8   4   1   95.35    7.65
  -8  -4  -1  109.66    7.58
   8   4   1  101.11    7.33
  -8   4  -1   88.67    8.02
  -8  -4  -1   95.27    7.32
   8   4   1  102.38    7.46
  -8   4  -1   96.43    7.88
   8   4   1  104.95    7.67
  -8   4  -1   97.58    8.26
   8   4   1  117.95    7.67
  -9   4  -1  213.64   16.50
   9   4   1  251.37   16.16
   9  -4   1  197.32   15.79
   9   4   1  230.55   16.04
  -9   4  -1  219.62   16.05
   9   4   1  267.99   16.37
   9   4   1  289.66   16.40
  -9   4  -1  210.67   16.46
   9   4   1  216.94   16.23
  -9  -4  -1  238.19   15.95
   9  -4   1  233.19   15.94
   9   4   1  230.91   15.69
  -9  -4  -1  239.30   16.00
  -9   4  -1  218.46   16.91
  -9  -4  -1  262.12   16.09
  -9  -4  -1  235.41   15.96
   9   4   1  279.17   16.13
  -9  -4  -1  211.30   15.84
   9   4   1  244.18   15.89
  -9   4  -1  210.86   16.76
  10   4   1   24.65    2.58
  10   4   1   26.00    2.96
  10   4   1   17.65    2.67
 -10   4  -1   29.59    3.73
 -10  -4  -1   24.37    2.72
  10  -4   1   32.15    3.08
  10   4   1   25.59    2.94
 -10   4  -1   30.17    3.70
 -10  -4  -1   20.97    2.73
 -10   4  -1   26.07    3.33
 -10   4  -1   28.61    3.37
 -10  -4  -1   27.78    2.86
 -10  -4  -1   20.21    2.62
 -10  -4  -1   25.84    2.85
  10   4   1   28.64    2.86
  10   4   1   26.11    2.61
 -10   4  -1   30.25    3.17
  10  -4   1   29.45    3.08
  10   4   1   27.18    2.87
 -10  -4  -1   24.36    2.83
  11   4   1    4.42    1.41
  11   4   1    4.09    1.17
 -11  -4  -1    3.78    1.36
 -11   4  -1    2.77    1.28
 -11   4  -1    2.90    1.45
 -11   4  -1    2.89    1.62
 -11  -4  -1    3.02    1.26
  11   4   1    4.03    1.15
  11  -4   1    2.82    1.24
 -11   4  -1    4.02    1.52
 -11  -4  -1    4.67    1.30
  11  -4   1    2.61    1.35
  11   4   1    4.34    1.35
 -11   4  -1    2.51    1.46
 -11  -4  -1    4.47    1.43
 -11  -4  -1    6.43    1.43
  11   4   1    5.07    1.31
  11   4   1    4.18    1.15
 -11   4  -1    2.49    1.40
  12  -4   1    3.34    1.45
 -12  -4  -1    4.73    1.41
  12  -4   1    1.26    1.09
  12  -4   1    1.99    1.40
 -12   4  -1    1.96    1.29
  12   4   1    3.92    1.14
 -12   4  -1    1.52    1.46
  12  -4   1    1.49    0.80
 -12  -4  -1    4.04    1.50
 -12   4  -1    1.87    1.40
 -12   4  -1    1.16    1.09
  12   4   1    3.60    1.21
 -12  -4  -1    4.89    1.50
  12   4   1    4.30    1.25
  12   4   1    3.74    1.40
 -12  -4  -1    3.72    1.21
  12   4   1    4.24    1.34
 -12   4  -1    0.58    1.27
  12   4   1    3.70    1.24
 -13  -4  -1   14.09    2.32
 -13   4  -1   11.84    2.04
  13   4   1   14.56    2.47
  13  -4   1   12.46    2.35
 -13   4  -1   14.31    2.40
 -13  -4  -1   13.89    2.16
  13   4   1   11.61    1.86
 -13  -4  -1   10.08    2.14
  13  -4   1   13.04    2.38
 -13  -4  -1   11.21    2.01
  13   4   1   13.04    1.99
  13   4   1   14.17    2.20
  13  -4   1   11.48    1.79
  13  -4   1   11.75    2.29
  13   4   1   16.03    2.32
 -13   4  -1    8.42    2.56
  13   4   1   14.63    2.30
 -13   4  -1   12.88    2.69
  13  -4   1   12.59    2.46
 -13   4  -1   10.82    2.35
 -13  -4  -1   12.07    2.22
  14  -4   1  256.71   18.27
  14  -4   1  255.15   18.46
  14   4   1  294.04   18.46
 -14   4  -1  217.90   19.10
  14  -4   1  261.88   17.90
  14   4   1  264.47   17.88
  14   4   1  290.57   18.62
  14   4   1  315.13   18.88
  14  -4   1  222.26   18.23
 -14   4  -1  244.46   18.92
  14   4   1  231.89   17.67
 -14  -4  -1  256.88   18.05
 -14  -4  -1  253.06   18.26
 -14   4  -1  291.29   18.48
 -14   4  -1  285.55   18.13
 -14  -4  -1  284.96   18.13
  14  -4   1  244.04   18.37
 -14   4  -1  244.79   19.24
 -14  -4  -1  263.59   18.42
 -15   4  -1    0.43    1.62
 -15   4  -1    2.40    1.51
  15  -4   1    4.41    1.83
  15  -4   1    0.93    0.78
 -15   4  -1    1.82    1.39
 -15  -4  -1    2.75    1.26
  15   4   1    1.89    0.90
  15   4   1    2.56    1.43
 -15   4  -1    1.34    1.58
  15  -4   1    2.92    1.59
 -15  -4  -1    2.69    1.17
  15   4   1    1.43    1.09
 -15   4  -1    2.03    1.21
 -15  -4  -1    0.13    1.31
 -15  -4  -1    3.02    1.42
  15   4   1    0.53    0.99
  16  -4   1   25.71    3.50
 -16  -4  -1   23.75    3.31
  16  -4   1   29.37    3.55
 -16   4  -1   27.42    3.76
 -16  -4  -1   30.67    3.40
  16   4   1   30.48    3.61
  16   4   1   27.99    3.41
  16   4   1   30.11    3.27
  16  -4   1   31.82    3.12
 -16   4  -1   27.32    4.08
 -16  -4  -1   22.69    3.06
 -16  -4  -1   26.92    3.43
 -16   4  -1   27.80    3.98
 -16   4  -1   25.59    3.73
  17   4   1    0.96    1.16
  17  -4   1    1.22    1.27
  17  -4   1    1.06    1.23
  17  -4   1   -0.12    1.26
 -17  -4  -1    0.58    0.95
 -17   4  -1    0.20    1.53
 -17  -4  -1    1.06    1.07
 -17  -4  -1   -0.30    1.05
  17   4   1    0.50    0.75
 -17   4  -1    0.35    1.25
  17  -4   1    0.48    0.70
 -17   4  -1    0.50    0.97
  17   4   1    1.17    0.96
 -17   4  -1   -0.18    1.44
  18   4   1    6.10    1.49
  18  -4   1    4.62    1.59
 -18  -4  -1    6.88    1.55
 -18   4  -1    3.88    1.69
  18   4   1    5.06    1.17
  18  -4   1    5.34    1.53
 -18   4  -1    6.04    1.86
 -18   4  -1    2.19    1.20
  18  -4   1    4.35    1.46
 -18   4  -1    4.42    1.55
  18  -4   1    5.44    1.46
  18   4   1    6.51    1.63
 -18  -4  -1    5.90    1.55
  19  -4   1   11.97    1.68
 -19   4  -1   12.16    2.25
 -19   4  -1   14.88    2.28
 -19  -4  -1    9.84    1.74
  19   4   1   11.56    1.89
  19  -4   1   12.91    2.09
 -19   4  -1   10.90    2.26
 -19  -4  -1    9.33    1.83
  19   4   1    9.82    1.90
 -19   4  -1   14.45    2.17
 -20   4  -1    1.88    1.05
 -20  -4  -1    1.03    0.67
 -20  -4  -1    1.08    0.75
 -20   4  -1    3.11    1.16
  20   4   1    1.73    0.86
  20   4   1    2.76    1.06
 -20   4  -1    2.06    1.02
 -20   4  -1    2.28    0.91
  20  -4   1    3.17    1.09
 -21  -4  -1   11.51    1.39
 -21   4  -1   12.66    1.74
  21  -4   1   13.06    1.71
  21  -4   1   13.69    1.64
  21   4   1   11.18    1.61
  21   4   1   11.70    1.50
 -21   4  -1   10.44    1.59
  22   4   1    1.84    0.58
  21   5  -1    6.65    1.12
 -21  -5   1    6.13    1.10
  21  -5  -1    3.90    0.84
 -21   5   1    7.13    1.30
 -21   5   1    6.10    1.35
  20   5  -1    1.61    0.87
 -20  -5   1    1.96    0.95
 -20   5   1    1.99    1.22
  20  -5  -1    0.97    0.74
  20   5  -1    0.36    0.51
  20  -5  -1    1.81    0.77
 -20   5   1    2.01    1.10
 -19   5   1    8.12    1.92
 -19  -5   1   10.75    1.91
  19  -5  -1    7.78    1.65
  19  -5  -1    6.72    1.49
 -19  -5   1    7.17    1.25
  19  -5  -1    9.03    1.38
  19   5  -1    6.82    1.56
  19   5  -1    7.22    1.42
 -19   5   1    7.98    1.96
 -19  -5   1    8.07    1.59
 -18   5   1    3.97    1.35
  18  -5  -1    4.57    1.52
  18   5  -1    6.48    1.40
  18  -5  -1    4.21    1.32
 -18   5   1    5.19    1.85
  18   5  -1    4.99    1.31
 -18  -5   1    4.29    1.48
  18  -5  -1    4.22    1.27
 -18  -5   1    7.89    1.44
 -18  -5   1    7.33    1.73
  18   5  -1    6.71    1.60
 -18   5   1    4.83    1.91
  17  -5  -1   -0.27    0.81
 -17  -5   1    0.89    1.34
 -17   5   1   -0.15    0.87
 -17  -5   1   -0.12    1.33
 -17   5   1    0.97    1.48
  17   5  -1    0.41    0.94
  17  -5  -1    1.51    1.01
  17  -5  -1   -0.15    1.10
  17   5  -1   -0.86    0.99
  17   5  -1   -0.23    0.94
 -17  -5   1    1.01    1.30
 -16  -5   1   -0.13    1.56
 -16  -5   1    1.34    1.41
  16   5  -1   -0.13    0.86
  16   5  -1   -0.14    1.05
 -16   5   1   -0.66    1.16
  16  -5  -1    0.10    0.74
  16  -5  -1    0.26    1.03
 -16  -5   1    0.47    1.27
 -16  -5   1    1.53    1.39
  16   5  -1   -0.41    1.23
  16  -5  -1   -1.47    1.74
  16   5  -1   -0.10    0.75
 -16   5   1    0.62    1.34
  16   5  -1    0.13    0.84
  16  -5  -1    0.52    0.84
  16  -5  -1   -0.31    1.24
  15   5  -1    2.01    1.17
 -15   5   1    0.85    1.54
  15  -5  -1    0.42    1.42
  15  -5  -1    1.29    1.51
 -15   5   1    1.12    1.30
  15   5  -1    0.43    1.13
  15  -5  -1    1.30    1.06
  15   5  -1    0.96    0.73
  15   5  -1    1.56    1.01
  15   5  -1    0.26    0.82
 -15  -5   1    1.21    1.31
 -15  -5   1    2.26    1.61
  15  -5  -1    2.88    1.33
  15  -5  -1    1.38    1.04
 -15  -5   1    1.27    1.54
 -15   5   1    1.40    1.31
 -15   5   1    1.14    0.97
  15   5  -1    0.52    1.25
 -14  -5   1    5.10    1.38
  14   5  -1    9.26    1.96
 -14   5   1    5.61    1.96
  14   5  -1    5.74    1.58
  14   5  -1    4.67    1.36
  14   5  -1    6.45    1.53
  14   5  -1    6.08    1.21
 -14   5   1    4.78    1.66
 -14   5   1    4.26    1.92
 -14  -5   1    4.52    1.40
  14  -5  -1    5.65    1.55
 -14  -5   1    6.20    1.67
 -14   5   1    3.32    1.20
  14   5  -1    6.77    1.79
 -14  -5   1    7.54    1.96
  14  -5  -1    6.72    1.66
  14  -5  -1    4.19    1.83
 -13   5   1    2.91    1.56
 -13   5   1    2.79    1.51
 -13  -5   1    3.86    1.77
 -13  -5   1    1.26    1.20
 -13   5   1    1.32    1.31
  13  -5  -1    1.30    1.25
  13  -5  -1    2.67    1.33
  13   5  -1    1.32    1.29
  13   5  -1    1.07    0.95
 -13  -5   1    1.02    0.91
  13  -5  -1    2.48    1.32
 -13   5   1    0.81    0.82
  13   5  -1    1.66    1.13
  13   5  -1    1.98    0.98
 -13  -5   1    1.50    1.10
 -13  -5   1    1.71    1.14
  13  -5  -1    0.52    1.68
  13   5  -1    0.94    1.09
 -13   5   1    1.83    1.27
  12   5  -1   71.59    6.01
 -12   5   1   81.37    6.45
  12  -5  -1   70.20    6.57
 -12   5   1   63.94    6.57
  12  -5  -1   82.02    6.49
  12   5  -1   79.59    6.52
 -12  -5   1   74.00    5.93
 -12   5   1   61.28    6.59
 -12  -5   1   73.38    6.06
 -12   5   1   71.04    7.12
  12   5  -1   82.18    6.38
 -12  -5   1   81.88    6.35
 -12   5   1   60.01    6.04
 -12  -5   1   67.68    5.86
  12   5  -1   66.92    5.98
  12   5  -1   61.18    5.99
  12   5  -1   74.99    6.30
  12  -5  -1   71.15    6.25
 -11   5   1   34.71    4.49
  11  -5  -1   38.76    4.24
  11  -5  -1   46.06    4.31
  11   5  -1   32.07    3.58
  11  -5  -1   40.81    4.07
  11   5  -1   40.54    3.94
  11   5  -1   37.56    3.87
  11   5  -1   43.34    4.14
  11   5  -1   37.93    3.87
 -11  -5   1   35.46    3.62
  11  -5  -1   37.98    3.92
 -11  -5   1   43.00    3.85
  11   5  -1   36.24    3.65
  11   5  -1   38.03    4.05
 -11   5   1   39.46    4.02
 -11   5   1   30.98    3.75
 -11   5   1   36.84    4.42
 -11  -5   1   40.11    3.66
 -11   5   1   33.32    4.15
  11   5  -1   40.68    3.97
  10   5  -1   72.00    6.12
 -10   5   1   66.04    6.13
 -10  -5   1   79.20    5.86
  10   5  -1   79.98    6.34
 -10  -5   1   68.09    5.66
  10   5  -1   63.80    5.77
  10   5  -1   64.12    5.92
  10   5  -1   67.44    5.83
 -10   5   1   77.70    7.13
 -10   5   1   78.41    6.75
  10  -5  -1   79.45    6.42
  10   5  -1   77.00    6.26
 -10   5   1   68.50    6.61
  10   5  -1   75.93    6.13
  10  -5  -1   79.61    6.59
  10  -5  -1   77.27    6.20
 -10  -5   1   70.45    5.82
  10  -5  -1   81.36    6.33
 -10   5   1   78.10    6.31
  -9   5   1  139.52   10.71
   9   5  -1  145.04   10.44
  -9  -5   1  167.33   10.57
   9   5  -1  164.38   10.97
   9  -5  -1  148.66   10.76
  -9   5   1  136.78   11.19
   9  -5  -1  142.26   10.97
   9  -5  -1  137.48   10.59
   9   5  -1  152.16   10.69
   9   5  -1  143.43   10.57
   9   5  -1  157.63   10.90
  -9  -5   1  157.37   10.43
  -9   5   1  129.35   10.70
  -9   5   1  146.41   11.59
   9   5  -1  153.73   10.84
  -9   5   1  130.38   11.00
   9  -5  -1  144.64   10.84
  -9  -5   1  142.13   10.29
   8   5  -1  180.08   12.24
  -8   5   1  174.09   12.93
  -8  -5   1  175.76   11.75
  -8  -5   1  151.29   11.97
   8   5  -1  154.82   11.71
   8   5  -1  148.17   11.76
  -8   5   1  162.70   12.45
   8   5  -1  192.66   12.31
  -8  -5   1  175.93   11.76
  -8   5   1  157.97   12.49
   8  -5  -1  172.94   12.38
   8  -5  -1  180.16   12.15
   8   5  -1  184.92   12.12
  -8   5   1  165.00   12.24
   8   5  -1  189.23   12.35
   8  -5  -1  171.05   12.01
   8  -5  -1  171.14   12.19
  -8   5   1  171.44   12.18
   7  -5  -1  146.91   10.54
  -7  -5   1  138.78   10.37
   7   5  -1  143.92   10.51
   7  -5  -1  156.58   10.49
   7   5  -1  142.73   10.53
   7   5  -1  158.77   10.48
   7   5  -1  142.25   10.54
  -7   5   1  130.82   11.14
  -7   5   1  144.89   10.84
  -7   5   1  150.46   10.71
   7  -5  -1  151.33   10.36
   7   5  -1  130.13   10.14
  -7   5   1  149.88   10.59
   7  -5  -1  150.46   10.72
   7  -5  -1  154.69   10.20
  -7  -5   1  142.41   10.11
   6   5  -1   54.07    4.27
   6   5  -1   46.27    4.57
   6   5  -1   50.23    4.17
  -6   5   1   40.09    4.19
   6  -5  -1   44.21    3.87
   6   5  -1   50.57    4.12
   6  -5  -1   43.43    3.95
   6   5  -1   53.33    4.28
  -6  -5   1   50.26    3.74
  -6   5   1   47.47    4.60
  -6   5   1   36.42    4.33
  -6  -5   1   47.01    3.96
   6  -5  -1   43.60    3.79
   6  -5  -1   39.98    4.07
   6   5  -1   51.91    4.31
  -6  -5   1   55.18    4.36
  -6   5   1   43.26    4.17
  -6  -5   1   51.67    4.07
   6  -5  -1   41.93    4.01
   5   5  -1   32.17    3.45
   5  -5  -1   31.69    2.87
  -5  -5   1   33.01    2.85
   5   5  -1   32.46    3.05
  -5   5   1   32.07    3.45
  -5  -5   1   32.54    3.01
   5  -5  -1   33.84    3.41
  -5   5   1   33.96    3.49
  -5  -5   1   37.19    3.24
   5  -5  -1   29.29    2.96
   5   5  -1   31.64    3.08
  -5   5   1   28.92    3.15
   5   5  -1   29.82    2.96
   5   5  -1   33.12    2.80
   5  -5  -1   31.55    2.93
   5  -5  -1   30.59    2.80
   5   5  -1   28.85    2.95
  -5   5   1   33.47    3.13
  -5   5   1   31.57    3.18
  -5   5   1   27.38    3.30
  -5  -5   1   30.47    2.75
   5  -5  -1   29.20    3.39
   4   5  -1    4.02    0.77
   4   5  -1    4.74    0.94
  -4  -5   1    3.31    0.68
   4  -5  -1    1.37    0.68
   4  -5  -1    0.69    0.70
  -4  -5   1    2.45    0.74
  -4   5   1    1.69    0.83
   4   5  -1    3.32    0.88
  -4   5   1    1.70    0.90
   4  -5  -1    2.57    0.79
   4   5  -1    3.01    0.88
  -4  -5   1    3.00    0.83
   4   5  -1    4.77    1.06
   4  -5  -1    1.79    0.79
   4  -5  -1    0.58    0.45
  -4   5   1    1.06    0.75
   4  -5  -1    0.41    0.51
   4   5  -1    2.90    0.83
  -4  -5   1    3.09    0.79
  -4   5   1    1.14    0.70
  -4   5   1    1.77    0.97
  -4   5   1    4.02    1.11
   3   5  -1  116.51    8.07
  -3   5   1  100.17    8.14
  -3   5   1  112.54    8.12
   3  -5  -1  104.86    7.97
  -3   5   1  108.63    8.46
  -3  -5   1  112.01    8.17
  -3   5   1   93.72    8.32
  -3  -5   1  127.47    7.92
   3  -5  -1  116.63    8.49
   3   5  -1  110.64    8.09
   3   5  -1  113.45    7.94
  -3  -5   1  117.05    7.64
   3   5  -1  128.69    8.35
   3  -5  -1  116.90    8.69
  -3  -5   1  120.04    8.23
  -3   5   1  102.98    8.22
  -3   5   1  109.54    8.28
   3   5  -1  104.98    8.08
  -3   5   1  114.41    8.56
   2  -5  -1    2.30    0.70
  -2   5   1    1.48    0.75
  -2   5   1    1.10    0.61
   2   5  -1    1.37    0.64
   2  -5  -1    1.59    0.58
   2   5  -1    0.23    0.52
   2   5  -1    5.39    0.96
   2  -5  -1    1.94    0.78
  -2  -5   1    0.28    0.56
  -2   5   1    2.11    0.82
  -2  -5   1    0.68    0.28
  -2  -5   1    0.44    0.39
   2  -5  -1    1.99    0.77
  -2   5   1    0.78    0.70
  -2   5   1    1.67    0.76
  -2   5   1    4.08    1.05
  -2  -5   1    0.46    0.28
   2  -5  -1    2.28    0.91
  -2   5   1    1.45    0.72
   2   5  -1    0.51    0.66
  -1   5   1   94.94    7.21
  -1   5   1  101.19    7.67
   1   5  -1   95.50    7.43
  -1   5   1  105.16    7.92
  -1  -5   1  110.50    7.47
   1  -5  -1  109.09    8.02
  -1   5   1  106.24    7.89
   1   5  -1   97.34    7.70
  -1   5   1   97.20    7.69
  -1   5   1  100.01    7.54
  -1   5   1  119.25    7.53
   1  -5  -1  113.34    7.87
   0   5  -1   44.73    3.43
   0   5   1   30.63    3.07
   0  -5   1   43.26    3.72
   0   5   1   32.59    3.13
   0   5   1   29.62    3.29
   0   5  -1   38.86    3.50
   0  -5   1   43.35    3.34
   0   5   1   28.30    3.15
   0   5   1   35.55    2.70
   0  -5  -1   33.20    3.26
   0   5   1   34.75    3.32
   0  -5  -1   38.99    3.30
   1   5   1    1.22    0.61
  -1  -5  -1    1.66    0.74
  -1  -5  -1    0.98    0.31
   1  -5   1    0.60    0.54
   1   5   1    0.51    0.58
  -1   5  -1    1.14    0.43
  -1   5  -1    0.09    0.52
  -1   5  -1    0.55    0.64
   1  -5   1    0.47    0.27
   1  -5   1    0.89    0.59
   1   5   1    1.16    0.72
  -1  -5  -1    1.31    0.63
   1   5   1    0.79    0.68
   1   5   1    1.23    0.73
  -1   5  -1    0.46    0.57
  -1   5  -1    1.14    0.77
   2  -5   1  130.94    9.82
  -2   5  -1  135.74    9.09
   2  -5   1  141.67    9.47
  -2  -5  -1  107.37    8.24
  -2   5  -1  133.83    8.86
   2   5   1  122.44    8.97
   2  -5   1  124.94    8.30
  -2   5  -1  132.53    8.61
   2   5   1  112.09    8.78
   2   5   1  117.82    8.67
  -2   5  -1  131.07    9.24
   2  -5   1  128.84    9.02
  -2   5  -1  142.42    9.29
   2   5   1  116.51    8.80
  -2  -5  -1  118.44    8.78
   2   5   1  109.16    8.90
  -2  -5  -1  122.54    8.75
   3   5   1  206.43   14.47
  -3   5  -1  193.38   14.59
   3  -5   1  210.95   14.86
  -3   5  -1  226.99   14.17
   3  -5   1  188.56   13.84
  -3   5  -1  205.63   14.30
  -3  -5  -1  209.66   14.33
  -3  -5  -1  209.37   13.92
   3   5   1  214.58   14.36
  -3   5  -1  219.24   14.27
   3   5   1  208.54   14.52
  -3  -5  -1  215.13   14.14
  -3   5  -1  210.84   14.66
  -3  -5  -1  236.53   14.47
  -3  -5  -1  225.16   14.28
  -3  -5  -1  198.26   14.09
   3  -5   1  198.28   14.46
   3  -5   1  212.36   13.89
  -3   5  -1  195.13   14.62
   3   5   1  214.94   14.41
   3   5   1  224.35   14.27
  -4  -5  -1  348.01   22.82
  -4   5  -1  397.45   22.97
   4  -5   1  342.32   23.30
  -4   5  -1  340.56   23.06
  -4  -5  -1  355.99   23.00
   4   5   1  382.54   23.12
  -4  -5  -1  410.75   23.12
  -4   5  -1  313.94   23.35
  -4   5  -1  360.36   23.45
  -4   5  -1  331.68   22.98
   4   5   1  343.79   23.19
  -4   5  -1  361.31   23.76
  -4  -5  -1  349.19   22.71
  -4   5  -1  308.73   23.35
   4  -5   1  317.89   22.43
   4   5   1  333.33   23.19
  -4  -5  -1  331.02   22.73
   4   5   1  382.11   23.01
   4  -5   1  341.71   22.64
   4  -5   1  329.48   23.52
   4   5   1  361.07   23.14
  -5  -5  -1  333.22   21.57
  -5   5  -1  297.02   22.27
  -5  -5  -1  353.44   21.87
  -5   5  -1  297.01   22.29
  -5  -5  -1  351.51   22.03
   5   5   1  336.66   22.14
   5  -5   1  311.59   22.90
   5   5   1  320.50   22.57
   5  -5   1  311.31   22.18
  -5   5  -1  310.98   22.23
  -5  -5  -1  318.63   21.66
  -5   5  -1  339.91   22.72
   5  -5   1  314.01   21.57
  -5  -5  -1  342.27   21.70
   5  -5   1  309.40   21.24
   5   5   1  359.71   21.88
  -5  -5  -1  393.46   21.96
   5   5   1  347.35   22.06
  -5   5  -1  304.57   21.87
  -5   5  -1  338.17   21.80
  -5   5  -1  312.39   22.15
  -5   5  -1  298.87   22.00
   5   5   1  382.36   22.08
  -5  -5  -1  327.17   21.56
   6   5   1  471.28   28.92
  -6  -5  -1  500.05   29.19
  -6   5  -1  494.31   29.23
   6  -5   1  444.40   28.98
  -6   5  -1  442.45   29.78
  -6   5  -1  449.75   29.66
  -6  -5  -1  415.90   28.72
  -6   5  -1  408.13   29.48
   6   5   1  391.30   29.21
  -6  -5  -1  414.50   29.00
  -6  -5  -1  433.12   28.79
   6   5   1  472.85   29.14
  -6   5  -1  433.33   29.57
  -6   5  -1  479.68   30.19
  -6  -5  -1  471.56   28.96
  -6   5  -1  429.28   29.78
   6   5   1  428.25   29.24
  -7  -5  -1   16.10    2.02
   7   5   1   17.31    2.20
   7  -5   1   15.04    1.91
  -7   5  -1   12.01    2.37
   7   5   1   18.02    2.26
  -7  -5  -1   17.33    1.96
  -7  -5  -1   13.19    1.84
  -7   5  -1    9.94    2.06
   7   5   1   13.54    1.70
  -7   5  -1   12.38    2.14
  -7  -5  -1   17.87    1.95
  -7   5  -1    7.77    1.99
   7   5   1   18.52    2.35
  -7   5  -1    9.90    1.94
  -7   5  -1   15.03    2.14
   7   5   1   19.76    2.29
  -7   5  -1    8.31    1.80
  -7   5  -1   10.73    2.01
   7   5   1   16.11    2.02
  -7  -5  -1   15.08    1.79
   7   5   1   18.77    2.03
   7  -5   1   12.35    1.77
  -8  -5  -1  134.57    9.24
  -8  -5  -1  114.33    8.89
  -8   5  -1  128.28    9.90
   8  -5   1  116.97    8.97
  -8   5  -1  122.67    9.86
  -8   5  -1  126.26    9.47
  -8  -5  -1  132.87    9.20
  -8   5  -1  138.57   10.43
   8   5   1  116.25    8.84
  -8   5  -1  140.25    9.47
   8   5   1  121.19    9.25
  -8   5  -1  122.56   10.00
   8   5   1  129.16    9.42
  -8   5  -1  119.06   10.01
   8   5   1  120.68    9.20
   8   5   1  142.55    9.31
  -8  -5  -1  121.31    9.05
  -8  -5  -1  119.96    9.13
   9   5   1  144.69   11.02
  -9   5  -1  143.46   11.91
  -9  -5  -1  147.77   11.00
   9   5   1  175.49   11.25
   9   5   1  142.49   10.65
  -9   5  -1  143.10   11.64
   9   5   1  152.21   11.19
   9  -5   1  155.10   10.95
  -9   5  -1  147.18   12.10
  -9  -5  -1  143.14   10.94
  -9  -5  -1  153.52   10.89
   9   5   1  152.00   11.00
  -9   5  -1  163.10   11.41
  -9   5  -1  176.00   11.40
  -9  -5  -1  165.39   11.08
   9  -5   1  156.78   10.84
  -9   5  -1  138.51   11.60
  10  -5   1   51.42    4.46
  10   5   1   54.61    4.58
 -10  -5  -1   58.18    4.77
 -10   5  -1   36.14    4.76
  10  -5   1   50.40    4.78
 -10   5  -1   60.68    5.03
 -10  -5  -1   50.45    4.65
 -10  -5  -1   46.26    4.57
  10   5   1   52.42    4.41
  10   5   1   50.28    4.73
 -10   5  -1   38.03    4.82
  10   5   1   57.99    4.85
  10   5   1   57.31    4.88
 -10  -5  -1   55.01    4.78
 -10   5  -1   42.16    5.26
 -10   5  -1   48.30    4.83
 -10   5  -1   36.75    5.03
 -10  -5  -1   56.19    4.63
 -10  -5  -1   55.66    4.76
  10  -5   1   51.22    4.59
  10   5   1   53.60    4.91
  11   5   1    0.42    0.86
  11  -5   1    0.61    1.11
  11   5   1    0.47    0.97
 -11   5  -1    0.34    0.96
  11   5   1    0.69    0.96
 -11   5  -1    0.58    1.40
  11  -5   1   -0.20    1.12
  11   5   1    1.39    1.17
 -11  -5  -1    0.43    1.34
 -11   5  -1    0.78    1.27
  11   5   1    0.45    0.68
 -11   5  -1   -0.17    1.10
  11   5   1   -0.23    1.27
 -11   5  -1    0.35    1.41
  11   5   1    0.51    0.98
 -11  -5  -1    1.88    0.98
 -11  -5  -1    0.43    1.19
  11   5   1    0.40    0.66
 -11  -5  -1    0.21    1.24
 -11  -5  -1    0.97    1.03
  12   5   1   30.63    3.58
  12   5   1   33.50    3.54
  12   5   1   32.84    3.62
 -12  -5  -1   23.06    3.23
 -12  -5  -1   29.72    3.44
 -12   5  -1   31.93    3.52
  12  -5   1   31.85    3.42
 -12   5  -1   23.55    3.60
 -12   5  -1   27.27    4.10
  12   5   1   31.93    3.30
  12   5   1   27.78    3.23
 -12  -5  -1   24.52    3.25
 -12   5  -1   30.40    4.09
 -12  -5  -1   28.99    3.33
 -12  -5  -1   24.91    3.00
 -12   5  -1   23.74    3.70
  12  -5   1   28.55    3.45
  12   5   1   27.54    3.04
  13   5   1   32.22    3.94
  13   5   1   36.36    3.76
  13  -5   1   43.02    4.46
  13   5   1   30.74    3.48
 -13   5  -1   36.72    4.13
 -13  -5  -1   36.29    4.01
  13   5   1   37.87    4.07
 -13   5  -1   35.29    4.71
 -13  -5  -1   31.71    3.76
 -13  -5  -1   24.49    3.65
  13  -5   1   38.22    3.94
 -13   5  -1   43.10    4.95
  13   5   1   34.67    3.74
 -13  -5  -1   38.04    3.83
  13   5   1   37.68    4.04
 -13   5  -1   36.25    4.48
  13  -5   1   48.68    4.45
 -13   5  -1   46.43    4.19
 -14  -5  -1   42.56    4.29
 -14   5  -1   37.30    4.94
  14   5   1   38.92    4.26
  14  -5   1   38.79    4.50
  14  -5   1   42.79    4.64
  14   5   1   40.75    4.09
 -14   5  -1   38.79    4.65
  14   5   1   35.99    3.76
 -14   5  -1   45.09    4.49
 -14  -5  -1   37.14    4.23
 -14  -5  -1   33.03    4.02
  14   5   1   46.12    4.46
 -14   5  -1   43.29    4.21
  14   5   1   42.34    4.05
  14  -5   1   43.54    4.50
 -14  -5  -1   40.84    3.99
 -14   5  -1   38.82    4.87
 -15  -5  -1   42.84    4.22
  15   5   1   45.14    4.17
  15  -5   1   45.34    4.69
  15   5   1   47.05    4.70
  15  -5   1   44.15    4.67
 -15   5  -1   35.28    4.88
 -15   5  -1   42.06    4.88
 -15  -5  -1   39.03    4.46
  15   5   1   53.17    4.59
 -15   5  -1   47.73    4.41
  15  -5   1   43.71    4.61
 -15   5  -1   34.89    4.93
 -15   5  -1   38.61    4.94
 -15  -5  -1   46.30    4.57
  15   5   1   46.58    4.54
 -16   5  -1   13.28    2.77
 -16  -5  -1   19.68    2.52
  16  -5   1   16.62    2.73
  16   5   1   17.19    2.37
  16   5   1   17.07    2.08
 -16   5  -1   12.98    2.04
  16  -5   1   15.27    2.64
 -16   5  -1   15.88    2.64
  16   5   1   18.75    2.48
 -16   5  -1   13.14    2.69
 -16   5  -1   13.73    2.77
 -16  -5  -1   17.05    2.58
 -16  -5  -1   12.83    2.48
 -16  -5  -1   14.62    2.22
  16   5   1   17.14    2.60
  16  -5   1   17.35    2.63
 -17   5  -1   13.03    2.28
  17  -5   1   10.41    2.14
  17  -5   1   11.65    2.14
  17   5   1   13.44    1.97
  17   5   1   12.61    2.21
  17  -5   1    8.35    2.10
  17  -5   1    9.47    1.63
  17   5   1   13.71    2.00
 -17   5  -1   10.95    2.31
  17  -5   1   13.23    2.24
 -17   5  -1   11.78    2.49
 -17  -5  -1   10.30    1.77
 -17   5  -1   11.96    2.51
 -17  -5  -1   14.54    2.12
 -17  -5  -1   10.61    1.97
 -18   5  -1    0.89    1.12
  18  -5   1    2.11    1.26
 -18   5  -1    0.58    1.08
 -18   5  -1    1.05    1.14
  18   5   1    3.53    1.29
  18   5   1    2.83    0.93
 -18  -5  -1    2.15    0.98
 -18  -5  -1    2.53    1.04
  18  -5   1    0.80    1.04
  18  -5   1    2.03    0.97
  18  -5   1    1.29    1.14
 -18   5  -1    1.65    1.01
  18   5   1    3.18    1.06
  19  -5   1    5.96    1.40
  19   5   1    5.05    0.96
  19   5   1    6.28    1.37
 -19   5  -1    4.11    1.33
 -19  -5  -1    4.96    1.12
 -19   5  -1    5.08    1.42
  19  -5   1    7.67    1.27
 -19  -5  -1    3.95    1.10
  19   5   1    3.63    0.98
 -19   5  -1    5.41    1.24
 -20   5  -1    1.58    0.87
  20   5   1    1.62    0.79
 -20  -5  -1    1.23    0.64
 -20   5  -1    1.64    0.87
  20  -5   1    2.38    0.88
  21  -5   1   18.10    1.79
  21   5   1   15.57    1.71
 -20   6   1    1.15    0.74
 -20  -6   1    0.46    0.65
  20   6  -1    0.60    0.54
 -20   6   1    0.28    0.73
 -19  -6   1    6.86    1.35
  19   6  -1    8.00    1.38
  19  -6  -1    7.53    1.45
  19  -6  -1    7.67    1.24
 -19   6   1    7.74    1.72
 -19   6   1    6.36    1.67
 -19  -6   1   10.68    1.66
 -18  -6   1    2.44    0.88
  18   6  -1    2.16    0.92
  18  -6  -1    2.05    1.19
  18  -6  -1    1.74    0.78
 -18  -6   1    1.99    1.17
  18  -6  -1    1.70    0.91
 -18  -6   1    2.40    1.19
 -18   6   1    2.06    1.34
  18   6  -1    2.29    0.99
  17  -6  -1   -0.86    0.85
  17  -6  -1   -0.11    0.87
 -17   6   1    0.17    1.14
  17   6  -1    0.11    0.82
 -17  -6   1    0.11    1.21
 -17  -6   1   -0.10    1.07
  17  -6  -1    0.10    0.64
  17   6  -1   -0.11    0.81
 -17   6   1   -0.11    0.83
  17  -6  -1    0.35    0.80
 -17  -6   1   -0.45    1.06
 -16   6   1    0.55    0.81
 -16  -6   1    1.33    1.23
  16   6  -1    0.87    0.94
  16  -6  -1    1.12    1.08
 -16  -6   1    0.47    1.45
  16   6  -1    1.72    0.95
  16   6  -1    1.74    1.17
  16  -6  -1    1.24    1.01
 -16   6   1    0.38    1.41
  16  -6  -1    0.97    0.93
 -16  -6   1    1.84    1.35
  16   6  -1    0.76    1.14
  16  -6  -1    0.68    0.78
 -15  -6   1   39.57    4.19
  15   6  -1   32.18    3.67
 -15   6   1   37.90    4.76
  15   6  -1   38.85    4.11
 -15  -6   1   33.06    3.84
  15  -6  -1   39.86    4.44
  15   6  -1   34.61    3.22
  15   6  -1   40.21    3.90
  15  -6  -1   36.84    3.81
 -15  -6   1   29.20    3.55
  15  -6  -1   45.18    4.38
  15  -6  -1   38.27    3.89
  15   6  -1   30.41    3.75
 -15  -6   1   39.61    4.02
 -15   6   1   36.72    4.17
  14  -6  -1    6.80    1.81
 -14   6   1    6.62    1.90
 -14   6   1    5.10    1.87
  14  -6  -1    5.01    1.97
 -14  -6   1    8.27    2.21
  14   6  -1    5.65    1.58
 -14  -6   1    3.61    1.65
  14   6  -1    3.92    1.30
  14  -6  -1    8.16    1.84
  14   6  -1    4.92    1.44
 -14  -6   1    4.52    1.47
  14   6  -1    6.79    1.80
  14  -6  -1    5.00    1.79
  14  -6  -1    6.45    1.72
  14  -6  -1    9.17    2.10
  13   6  -1    7.36    1.67
  13   6  -1    6.83    1.75
 -13  -6   1    7.39    1.67
  13  -6  -1    6.62    1.96
 -13  -6   1    8.49    2.25
  13  -6  -1    8.17    1.94
 -13  -6   1    8.45    1.95
 -13   6   1    5.94    1.46
 -13   6   1    5.77    1.73
  13  -6  -1    5.15    1.77
 -13   6   1    7.61    2.01
 -13  -6   1    7.12    1.47
  13  -6  -1    9.77    1.97
  13   6  -1    7.40    1.73
 -13  -6   1    9.15    1.80
 -13   6   1    6.64    2.22
  13  -6  -1    6.03    1.98
  13  -6  -1    9.02    2.04
  13   6  -1    7.61    1.94
  12  -6  -1    1.45    1.39
 -12   6   1   -0.13    1.48
  12   6  -1    1.24    1.19
 -12   6   1   -0.21    1.39
 -12  -6   1    1.86    1.49
 -12  -6   1    0.79    0.70
 -12   6   1    0.34    1.07
 -12   6   1    0.67    0.91
  12  -6  -1   -0.26    1.29
 -12   6   1    0.21    1.47
  12   6  -1    0.50    1.30
  12   6  -1    0.65    1.13
 -12  -6   1   -0.10    0.99
  12  -6  -1    0.63    1.17
  12  -6  -1    1.56    1.39
  12   6  -1   -0.13    0.85
  12  -6  -1    1.11    1.48
 -12  -6   1    0.65    1.13
  11   6  -1   12.66    2.17
  11  -6  -1   13.94    2.35
  11   6  -1   13.55    2.34
 -11  -6   1   13.07    2.10
  11  -6  -1   13.19    2.46
  11  -6  -1   12.09    2.17
 -11   6   1    9.09    2.16
 -11   6   1    9.20    2.50
  11   6  -1   14.16    2.27
 -11   6   1   12.39    2.84
  11  -6  -1   10.37    2.19
 -11  -6   1   12.70    2.06
  11   6  -1   12.14    2.04
 -11  -6   1   13.76    1.92
  11   6  -1   12.85    2.26
 -11   6   1   12.54    2.40
 -11  -6   1   11.80    1.82
  11   6  -1   13.45    2.36
 -11   6   1   11.10    2.01
 -10   6   1   64.48    6.03
  10   6  -1   68.46    5.78
  10   6  -1   66.80    5.99
  10   6  -1   71.51    6.19
 -10   6   1   75.88    7.10
  10  -6  -1   79.01    6.34
 -10   6   1   74.46    7.03
  10  -6  -1   73.57    6.46
  10   6  -1   58.82    5.64
  10  -6  -1   73.31    6.12
  10   6  -1   71.01    6.25
  10   6  -1   67.43    6.08
 -10  -6   1   64.75    5.71
  10   6  -1   67.99    6.11
 -10   6   1   74.79    6.34
 -10  -6   1   64.72    5.56
 -10  -6   1   67.99    5.58
 -10   6   1   71.20    6.50
   9   6  -1    1.84    1.03
   9   6  -1    0.59    0.69
   9   6  -1    1.30    1.16
   9   6  -1    1.54    1.23
   9  -6  -1    2.14    1.28
   9  -6  -1    1.76    1.19
  -9   6   1    2.96    1.44
   9   6  -1    1.56    1.11
   9  -6  -1    1.90    1.11
  -9   6   1    1.96    1.36
  -9  -6   1    2.02    0.81
  -9   6   1    0.74    1.26
  -9  -6   1    1.65    0.93
   9   6  -1    1.88    1.11
  -9   6   1    0.26    0.71
  -9   6   1    1.64    1.08
   8   6  -1   34.30    3.39
  -8   6   1   25.99    3.46
   8   6  -1   35.00    3.60
   8  -6  -1   33.57    3.55
  -8   6   1   24.98    3.25
   8   6  -1   28.03    3.09
  -8   6   1   27.25    3.87
   8   6  -1   31.32    3.51
  -8  -6   1   34.11    3.07
   8   6  -1   35.20    3.52
  -8   6   1   30.56    3.51
   8  -6  -1   28.18    3.39
  -8   6   1   28.23    3.83
  -7   6   1    6.39    1.77
   7   6  -1    3.63    1.38
  -7   6   1    5.62    1.44
  -7  -6   1    3.75    1.00
   7   6  -1    4.41    1.30
   7   6  -1    5.17    1.34
  -7   6   1    6.32    1.81
   7   6  -1    5.52    1.41
   7  -6  -1    6.35    1.37
  -7   6   1    5.92    1.50
   7  -6  -1    5.80    1.40
   7   6  -1    4.50    1.31
   7  -6  -1    6.24    1.49
  -6  -6   1   43.87    3.56
  -6   6   1   39.15    4.07
   6   6  -1   51.82    4.45
  -6   6   1   33.88    4.00
   6   6  -1   51.68    4.24
   6   6  -1   50.30    4.30
  -6   6   1   38.16    4.03
   6  -6  -1   36.28    3.91
   6  -6  -1   39.17    3.87
  -6   6   1   34.89    4.33
   6  -6  -1   40.30    3.78
   6   6  -1   44.12    4.01
   6   6  -1   47.31    4.18
  -5   6   1  191.13   14.73
   5   6  -1  212.87   14.35
   5   6  -1  223.24   14.28
   5   6  -1  227.09   14.35
  -5   6   1  179.61   14.28
  -5   6   1  193.29   14.37
   5   6  -1  211.99   14.26
   5  -6  -1  197.05   14.02
   5  -6  -1  195.94   14.18
   5  -6  -1  204.12   13.91
  -5   6   1  203.30   14.27
   4  -6  -1   43.99    3.85
  -4   6   1   49.60    4.37
   4  -6  -1   47.15    4.07
   4   6  -1   42.52    4.18
   4  -6  -1   47.81    4.16
   4   6  -1   43.53    3.97
   4   6  -1   42.46    3.89
  -4   6   1   48.11    4.62
   4   6  -1   41.91    4.14
   4  -6  -1   46.91    3.79
  -4   6   1   49.61    4.22
  -4   6   1   46.35    4.28
   4   6  -1   41.79    4.02
  -4  -6   1   38.42    3.73
   4   6  -1   39.09    3.94
   3   6  -1   25.51    2.61
   3   6  -1   22.67    2.33
  -3   6   1   15.16    2.26
   3   6  -1   22.37    2.31
   3  -6  -1   15.25    2.06
  -3   6   1   17.90    2.17
   3  -6  -1   20.95    2.38
   3   6  -1   22.51    2.43
  -3  -6   1   21.95    2.31
  -3   6   1   21.99    2.46
  -3   6   1   16.21    2.33
   3   6  -1   20.32    2.45
  -3   6   1   16.17    2.49
   2   6  -1   21.74    2.19
  -2   6   1   15.74    2.19
  -2  -6   1   24.64    2.24
  -2   6   1   15.21    2.44
  -2  -6   1   18.00    2.20
  -2   6   1   16.23    2.41
   2  -6  -1   18.49    2.17
   2   6  -1   20.75    2.27
   2  -6  -1   18.69    2.20
  -2   6   1   15.91    2.11
   2   6  -1   19.00    2.10
  -2   6   1   21.17    2.34
   2   6  -1   18.99    2.28
  -2   6   1   16.17    2.28
  -1   6   1   13.68    1.87
   1  -6  -1   13.24    1.91
  -1   6   1   12.47    1.76
   1  -6  -1   12.29    1.69
  -1   6   1   12.37    1.91
   1   6  -1   12.91    1.68
   1  -6  -1   12.64    1.68
   1   6  -1    9.63    1.79
  -1   6   1   12.94    2.01
  -1  -6   1    9.90    1.61
   1   6  -1   13.07    1.80
  -1   6   1   15.29    1.90
   1   6  -1   13.44    1.78
  -1  -6   1   11.95    1.63
   1   6  -1   14.50    1.73
   0  -6  -1    7.72    1.28
   0   6   1   10.44    1.74
   0   6   1   10.60    1.74
   0   6   1    7.51    1.53
   0  -6   1    6.47    1.24
   0  -6  -1   10.95    1.50
   0   6  -1    7.01    1.35
   0   6  -1    7.79    1.41
   0   6  -1    6.81    1.21
   0   6   1    8.68    1.45
   0  -6  -1   10.64    1.42
   0  -6  -1    9.42    1.55
   0   6   1    9.01    1.49
   0   6  -1    8.90    1.45
   0   6   1    8.29    1.37
   0   6  -1    7.81    1.55
   1   6   1   54.34    4.45
  -1  -6  -1   48.89    3.97
   1  -6   1   41.54    4.18
   1   6   1   53.85    4.71
  -1  -6  -1   49.05    4.04
  -1   6  -1   39.62    4.40
  -1  -6  -1   58.04    4.59
  -1   6  -1   42.01    4.08
   1   6   1   55.49    4.63
  -1   6  -1   50.13    4.26
   1   6   1   55.12    4.62
  -1   6  -1   39.05    4.18
   1   6   1   58.03    4.44
  -2   6  -1  167.01   10.38
   2   6   1  151.19   10.65
   2  -6   1  144.51   10.81
   2   6   1  144.56   10.71
  -2  -6  -1  147.69   10.75
  -2   6  -1  144.26   11.12
   2   6   1  151.08   10.85
  -2   6  -1  164.60   10.76
  -2   6  -1  140.29   10.98
   2   6   1  142.84   10.89
   2   6   1  130.70   10.86
   3   6   1   20.85    2.49
   3   6   1   20.64    2.58
  -3   6  -1   13.84    2.40
  -3   6  -1   17.19    2.55
   3   6   1   20.24    2.46
  -3  -6  -1   19.56    2.23
   3  -6   1   16.29    1.93
  -3  -6  -1   24.59    2.52
   3   6   1   19.92    2.30
   3   6   1   21.81    2.63
  -3  -6  -1   23.84    2.53
   3  -6   1   19.53    2.48
  -3   6  -1   18.84    2.61
  -3   6  -1   21.90    2.24
  -3   6  -1   22.45    2.61
  -3  -6  -1   18.70    2.21
   4   6   1   34.41    3.59
   4   6   1   32.31    3.62
  -4  -6  -1   40.97    3.56
   4   6   1   41.25    3.71
   4   6   1   43.69    3.61
  -4   6  -1   27.30    3.58
  -4   6  -1   26.63    3.60
   4  -6   1   31.20    3.22
  -4   6  -1   30.89    3.76
  -4  -6  -1   34.36    3.27
  -4  -6  -1   38.44    3.38
  -4   6  -1   38.68    3.40
  -4   6  -1   35.78    3.67
   5   6   1    0.83    0.92
  -5  -6  -1    0.24    0.67
  -5  -6  -1    1.16    0.78
  -5   6  -1    3.60    1.39
  -5   6  -1    1.77    1.04
  -5   6  -1    2.81    1.20
   5   6   1    1.82    0.88
  -5  -6  -1    1.47    0.82
   5   6   1    0.97    0.98
   5   6   1    1.65    0.98
  -5  -6  -1    0.31    0.65
  -5   6  -1    2.66    1.34
  -5   6  -1    1.84    1.24
  -6  -6  -1   24.50    2.70
   6   6   1   29.77    3.05
  -6   6  -1   26.28    3.52
   6  -6   1   26.01    2.80
   6   6   1   27.95    3.22
  -6   6  -1   31.26    3.74
  -6  -6  -1   25.81    2.76
  -6  -6  -1   31.40    2.96
  -6   6  -1   28.22    3.32
  -6   6  -1   25.10    3.34
  -6   6  -1   33.12    3.21
  -6  -6  -1   31.35    3.06
  -7   6  -1   45.28    4.84
  -7  -6  -1   44.90    3.98
   7   6   1   36.57    3.70
  -7  -6  -1   43.02    4.08
   7  -6   1   45.18    4.07
   7   6   1   41.58    4.26
   7   6   1   38.33    4.13
  -7   6  -1   42.24    4.68
  -7  -6  -1   45.41    3.91
   7   6   1   44.31    4.16
  -7   6  -1   44.25    4.63
  -7  -6  -1   43.73    3.99
  -7   6  -1   48.37    4.26
   8   6   1   49.63    4.71
  -8   6  -1   61.62    5.56
  -8  -6  -1   64.53    5.17
  -8  -6  -1   56.10    4.82
  -8   6  -1   52.00    5.56
   8   6   1   52.76    5.12
  -8  -6  -1   62.79    5.19
  -8   6  -1   66.15    5.35
  -8   6  -1   55.34    6.01
  -8   6  -1   49.96    5.67
  -8  -6  -1   57.63    5.09
   8   6   1   59.55    5.35
  -8  -6  -1   62.31    4.99
   8   6   1   65.17    5.56
  -8   6  -1   53.34    5.58
   8   6   1   61.09    4.95
   8   6   1   58.11    5.24
  -8   6  -1   54.81    5.86
   8  -6   1   55.13    5.01
  -9   6  -1   74.84    6.04
  -9  -6  -1   70.19    5.91
  -9   6  -1   53.82    6.25
   9  -6   1   64.04    5.74
   9   6   1   76.07    5.80
  -9  -6  -1   68.30    5.62
   9   6   1   71.25    6.17
   9   6   1   69.61    5.91
  -9  -6  -1   76.34    5.87
   9   6   1   71.58    6.13
   9   6   1   66.14    5.49
   9   6   1   70.24    5.99
   9   6   1   74.25    6.21
  -9   6  -1   67.88    6.15
  -9   6  -1   58.65    6.23
  -9   6  -1   51.15    6.26
  -9  -6  -1   67.16    5.78
  -9   6  -1   67.43    6.83
  -9   6  -1   54.63    6.13
 -10  -6  -1   37.74    4.07
  10  -6   1   50.27    4.12
 -10   6  -1   39.49    4.87
  10   6   1   36.23    3.82
 -10   6  -1   47.09    5.39
  10  -6   1   47.82    4.62
 -10  -6  -1   38.64    3.90
  10  -6   1   49.51    4.45
 -10   6  -1   55.15    4.68
  10   6   1   40.48    4.06
 -10   6  -1   42.38    4.88
  10   6   1   41.66    4.38
  10   6   1   36.95    4.04
 -10  -6  -1   37.80    4.11
 -10   6  -1   45.29    4.96
 -10  -6  -1   39.56    4.22
 -10   6  -1   40.62    5.01
 -10   6  -1   49.49    4.75
 -10  -6  -1   40.71    4.11
  10   6   1   37.60    4.23
 -11   6  -1  249.85   20.77
 -11  -6  -1  312.32   20.04
  11  -6   1  257.19   20.17
  11   6   1  238.12   19.91
  11   6   1  313.93   20.07
  11   6   1  272.52   19.50
 -11  -6  -1  272.21   19.92
 -11   6  -1  324.54   20.43
 -11   6  -1  258.02   20.57
  11  -6   1  321.65   20.27
  11  -6   1  294.59   20.27
 -11   6  -1  314.47   21.61
 -11   6  -1  331.98   20.40
  11   6   1  298.01   19.83
  11  -6   1  334.23   19.83
  11   6   1  313.95   20.31
 -11  -6  -1  295.67   19.98
 -11  -6  -1  252.35   19.69
 -11   6  -1  271.96   20.83
 -11  -6  -1  296.18   20.08
  11   6   1  304.32   20.41
 -11   6  -1  260.80   20.90
  12   6   1  310.12   21.90
  12  -6   1  335.89   22.68
 -12   6  -1  379.78   22.89
  12  -6   1  337.85   23.06
 -12   6  -1  287.34   23.27
 -12   6  -1  273.37   22.86
 -12   6  -1  371.84   22.78
 -12  -6  -1  329.58   22.42
 -12  -6  -1  285.66   22.20
 -12  -6  -1  297.79   22.23
 -12   6  -1  249.60   22.91
  12   6   1  349.12   22.62
  12   6   1  350.18   22.52
  12   6   1  358.85   22.98
 -12   6  -1  340.93   23.94
 -12  -6  -1  372.33   22.64
 -12  -6  -1  341.07   22.45
  12  -6   1  364.09   22.73
  12  -6   1  312.59   22.70
  12   6   1  350.34   22.13
 -12   6  -1  286.70   23.10
  13   6   1   29.45    3.31
 -13  -6  -1   29.78    3.32
 -13   6  -1   22.48    3.66
 -13  -6  -1   22.59    3.33
 -13  -6  -1   30.97    3.45
  13  -6   1   31.49    3.69
 -13   6  -1   30.90    3.50
  13   6   1   25.68    2.96
  13  -6   1   29.72    3.72
  13  -6   1   23.74    3.21
 -13   6  -1   17.82    3.54
 -13  -6  -1   22.37    3.15
 -13   6  -1   17.88    3.45
  13   6   1   35.57    3.78
  13   6   1   34.99    3.57
  13   6   1   28.87    3.49
 -13   6  -1   20.95    3.41
 -14   6  -1    5.36    1.79
  14   6   1    5.44    1.54
  14   6   1    8.70    1.89
 -14  -6  -1    4.97    1.74
 -14   6  -1    3.73    1.57
 -14  -6  -1    5.35    1.71
 -14  -6  -1    7.74    1.59
 -14  -6  -1    7.61    1.81
  14  -6   1    3.73    1.39
  14   6   1    4.25    1.32
  14  -6   1    5.34    1.84
  14   6   1    8.44    1.70
 -14   6  -1    4.93    2.01
 -14   6  -1    2.60    1.80
  14  -6   1    4.92    1.75
 -14   6  -1    1.91    1.74
 -15   6  -1    8.21    2.19
  15  -6   1    6.90    1.77
 -15  -6  -1    7.64    1.73
 -15   6  -1    8.40    1.76
 -15   6  -1    8.46    2.00
 -15  -6  -1    7.47    1.59
 -15   6  -1    4.83    1.90
  15  -6   1    8.33    2.01
  15   6   1   10.78    2.02
 -15  -6  -1   10.00    2.08
  15   6   1    6.30    1.63
  15  -6   1    5.17    2.02
  15   6   1    7.42    1.52
  16   6   1    1.71    1.06
  16  -6   1   -0.12    1.44
 -16  -6  -1   -0.32    1.22
 -16   6  -1    0.15    0.84
 -16  -6  -1    1.58    1.00
  16  -6   1    3.13    1.13
  16   6   1    0.35    0.90
  16  -6   1    1.09    0.92
 -16   6  -1   -0.09    0.98
 -16   6  -1    2.53    1.57
  16   6   1    0.25    0.68
 -16   6  -1   -0.17    1.29
  16  -6   1    0.80    1.07
  16  -6   1    1.67    1.20
 -16  -6  -1    0.33    0.97
 -16  -6  -1   -0.09    0.88
 -17  -6  -1   16.76    2.15
 -17   6  -1   13.18    2.44
  17  -6   1   12.94    2.12
  17  -6   1   17.49    2.45
 -17   6  -1   11.47    2.04
 -17  -6  -1   12.82    1.97
  17  -6   1   13.41    2.18
  17  -6   1   13.69    2.06
  17  -6   1   12.78    1.82
  17  -6   1   12.38    1.69
  17   6   1   14.56    1.68
  17   6   1   16.15    2.12
 -17   6  -1   10.57    2.21
  17   6   1   16.68    2.24
 -17  -6  -1   12.64    1.77
  18  -6   1    2.70    1.02
 -18   6  -1    3.56    1.11
  18  -6   1    2.07    0.72
 -18  -6  -1    5.35    1.16
 -18   6  -1    3.84    1.31
  18   6   1    4.29    1.09
 -18   6  -1    3.62    1.26
 -18  -6  -1    4.19    1.10
  18   6   1    2.71    0.87
  19  -6   1   14.25    1.58
  19   6   1    9.28    1.25
 -19   6  -1   14.38    1.87
  19   6   1   10.42    1.49
 -19   6  -1   15.58    1.89
  19  -6   1    9.11    1.32
 -19   6  -1    9.68    1.41
 -19  -6  -1   10.66    1.42
  20  -6   1   68.08    5.15
  19  -7  -1    9.79    1.26
 -19  -7   1   12.85    1.54
 -19   7   1   11.40    1.64
 -18  -7   1    8.80    1.39
  18   7  -1    8.20    1.37
 -18  -7   1   10.22    1.58
  18  -7  -1    7.47    1.31
 -18   7   1    6.21    1.55
  17  -7  -1   22.30    2.51
  17  -7  -1   18.32    2.46
  17   7  -1   18.22    2.32
 -17  -7   1   22.61    2.56
 -17  -7   1   17.68    2.41
 -17  -7   1   20.01    2.32
  17   7  -1   15.21    2.01
 -17   7   1   22.54    2.93
  17  -7  -1   16.28    1.98
  17  -7  -1   18.21    2.11
  16  -7  -1    0.70    0.93
  16  -7  -1    0.78    1.01
 -16  -7   1    1.16    1.23
 -16   7   1    0.16    1.17
  16   7  -1    0.67    0.91
 -16  -7   1    1.95    1.14
  16   7  -1    0.92    0.79
  16   7  -1    1.19    0.88
  16   7  -1    0.49    0.89
  16  -7  -1    1.12    1.03
  16  -7  -1    0.66    0.84
  15  -7  -1    6.58    1.68
  15   7  -1    5.41    1.08
  15   7  -1    4.78    1.52
 -15   7   1    7.00    1.59
  15  -7  -1    5.36    1.51
  15   7  -1    4.50    1.36
 -15  -7   1    4.78    1.39
  15   7  -1    3.49    1.11
 -15  -7   1    6.76    1.71
 -15   7   1    7.72    2.14
  15  -7  -1    6.32    1.53
 -15  -7   1    5.13    1.53
  15  -7  -1    4.69    1.50
  15   7  -1    3.40    1.29
 -14   7   1    0.20    1.23
  14   7  -1    0.46    0.75
  14   7  -1    0.30    1.10
  14  -7  -1    0.12    1.12
  14   7  -1    0.41    1.24
  14  -7  -1   -0.44    1.09
 -14  -7   1   -0.31    0.98
  14  -7  -1    0.97    1.21
  14   7  -1   -0.44    0.81
  14  -7  -1   -0.49    1.21
 -14  -7   1    0.23    1.21
 -14   7   1   -0.28    0.90
  14   7  -1   -0.12    0.96
 -13  -7   1   45.62    4.68
 -13   7   1   52.46    5.34
  13   7  -1   51.28    4.90
  13  -7  -1   58.68    5.59
 -13  -7   1   61.30    5.31
  13  -7  -1   54.23    5.23
  13  -7  -1   57.47    5.26
 -13   7   1   53.00    5.99
  13  -7  -1   60.03    5.53
  13  -7  -1   66.45    5.75
  13   7  -1   49.66    4.81
  13   7  -1   55.49    5.22
 -13   7   1   42.74    5.72
 -13  -7   1   53.67    4.94
  12  -7  -1  129.18   10.36
  12  -7  -1  138.18   10.06
  12   7  -1  120.36    9.53
 -12   7   1  112.45   10.06
 -12  -7   1  149.22   10.17
 -12   7   1  112.37   10.71
 -12  -7   1  125.32    9.63
  12   7  -1  143.52    9.85
  12  -7  -1  126.23   10.01
 -12   7   1  101.73   10.55
 -12   7   1   99.96    9.43
  12  -7  -1  144.33   10.27
  12   7  -1  120.95    9.88
  12   7  -1  155.10   10.43
  12  -7  -1  139.72   10.22
 -12  -7   1  138.16    9.83
  12   7  -1  130.34   10.31
 -11  -7   1  166.18   11.87
  11   7  -1  173.50   12.63
 -11   7   1  173.28   12.75
 -11   7   1  162.68   12.76
 -11  -7   1  141.64   11.71
 -11   7   1  139.14   12.10
 -11  -7   1  166.29   12.11
 -11  -7   1  170.92   12.21
  11  -7  -1  175.83   12.44
 -11   7   1  165.97   13.54
  11   7  -1  180.55   12.87
  11   7  -1  189.18   12.68
  11  -7  -1  171.13   12.67
  11  -7  -1  185.57   12.71
  11  -7  -1  168.60   12.58
  11   7  -1  169.40   12.16
 -11   7   1  158.06   13.53
  11   7  -1  163.03   12.39
  11  -7  -1  179.38   12.91
 -10  -7   1   64.37    5.34
  10   7  -1   76.33    6.11
  10  -7  -1   57.07    5.69
  10   7  -1   73.85    6.04
  10   7  -1   69.83    5.88
 -10   7   1   43.14    5.20
  10  -7  -1   57.08    5.82
 -10   7   1   50.31    6.28
  10  -7  -1   61.12    5.58
  10   7  -1   63.09    5.47
 -10   7   1   56.99    6.42
 -10  -7   1   73.53    5.42
 -10  -7   1   69.85    5.63
 -10   7   1   57.26    5.84
  10  -7  -1   60.99    5.73
  10   7  -1   78.45    6.28
  10  -7  -1   52.30    5.62
 -10   7   1   51.72    5.72
   9  -7  -1   45.92    4.69
  -9   7   1   37.27    4.44
  -9   7   1   41.13    4.59
  -9  -7   1   43.75    3.97
   9  -7  -1   49.11    4.58
   9   7  -1   46.17    4.57
   9   7  -1   45.11    4.60
   9   7  -1   38.01    4.41
   9   7  -1   40.43    4.46
  -9   7   1   38.62    4.30
   9   7  -1   47.01    4.54
   9  -7  -1   43.01    4.26
  -9   7   1   42.63    5.25
   9   7  -1   43.68    4.23
   9  -7  -1   40.44    4.47
  -9  -7   1   44.17    4.12
  -9   7   1   43.66    5.22
   8  -7  -1   87.44    7.10
   8   7  -1   92.97    7.48
   8   7  -1  108.32    7.63
  -8   7   1   84.93    8.16
   8   7  -1   96.52    7.61
   8   7  -1   83.35    7.01
   8  -7  -1   79.61    7.32
   8  -7  -1   85.82    7.52
  -8  -7   1   89.10    6.89
  -8   7   1   90.98    7.51
   8  -7  -1   82.74    7.40
  -8   7   1   77.68    7.45
   8  -7  -1   92.46    7.38
  -8  -7   1   91.91    7.09
   8   7  -1   95.82    7.70
   8   7  -1   89.23    7.50
  -8   7   1   80.35    8.08
   7   7  -1   68.38    5.74
  -7  -7   1   61.01    5.19
  -7   7   1   59.29    5.78
   7   7  -1   66.79    5.95
  -7   7   1   66.04    6.53
   7  -7  -1   58.78    5.31
  -7   7   1   67.13    6.60
   7  -7  -1   64.51    5.80
   7   7  -1   70.07    5.93
   7   7  -1   61.50    5.67
   7  -7  -1   66.89    5.64
  -7   7   1   60.39    5.84
   7  -7  -1   63.38    5.74
   7  -7  -1   62.98    5.86
  -7   7   1   61.62    5.78
   7   7  -1   64.49    5.70
   6  -7  -1  129.14    9.22
   6   7  -1  133.81    9.76
   6   7  -1  151.08   10.24
   6   7  -1  143.41    9.79
  -6   7   1  122.00    9.65
   6   7  -1  123.09    9.52
  -6   7   1  115.16    9.66
   6  -7  -1  112.86    9.48
   6  -7  -1  111.07    9.37
  -6  -7   1  116.04    8.88
   6  -7  -1  123.46    9.32
   6   7  -1  127.65    9.54
   6  -7  -1  135.56    9.84
  -6   7   1  123.90    9.72
  -6   7   1  120.67   10.27
   5  -7  -1   19.42    2.58
   5  -7  -1   21.03    2.73
   5  -7  -1   16.55    2.12
   5  -7  -1   19.42    2.36
  -5   7   1   17.76    2.62
   5   7  -1   19.09    2.57
  -5   7   1   20.65    3.12
   5   7  -1   16.66    2.47
  -5   7   1   20.11    2.80
   5  -7  -1   16.91    2.33
   5   7  -1   19.60    2.46
  -5   7   1   17.43    2.56
   5   7  -1   21.06    2.57
   4   7  -1   27.55    3.06
  -4   7   1   31.58    3.50
   4   7  -1   28.20    3.03
   4  -7  -1   25.80    3.11
   4  -7  -1   29.43    3.07
   4   7  -1   24.49    3.09
   4   7  -1   31.04    3.55
  -4   7   1   32.19    3.88
  -4   7   1   28.04    3.26
  -4   7   1   34.63    3.62
   3  -7  -1    0.94    0.85
   3  -7  -1    1.11    0.99
   3   7  -1    2.20    1.20
  -3   7   1    0.59    1.13
   3   7  -1    0.10    0.77
  -3   7   1   -0.36    0.81
  -3   7   1    0.32    0.98
   3   7  -1    0.45    0.66
   3   7  -1   -0.19    0.72
  -3   7   1   -0.13    0.81
   3   7  -1   -0.12    0.91
   2  -7  -1   47.81    4.28
   2   7  -1   52.07    4.58
   2   7  -1   42.65    4.18
  -2   7   1   45.42    4.48
  -2   7   1   42.15    4.50
  -2   7   1   48.42    4.29
  -2   7   1   41.55    4.68
   2   7  -1   44.92    4.54
   2  -7  -1   47.03    4.27
  -2   7   1   53.67    4.51
   2   7  -1   48.35    4.13
  -1   7   1   19.29    2.82
   1  -7  -1   22.44    2.54
  -1   7   1   19.43    2.53
   1   7  -1   26.45    2.88
  -1   7   1   18.79    2.81
   1  -7  -1   22.57    2.56
   1  -7  -1   22.13    2.61
  -1   7   1   28.06    2.87
   1   7  -1   29.95    2.71
   1   7  -1   24.34    2.60
  -1   7   1   18.11    2.59
   0  -7  -1    5.20    1.11
   0  -7  -1    3.82    1.01
   0   7   1    4.54    1.24
   0  -7  -1    4.56    1.23
   0   7   1    6.13    1.45
   0   7   1    6.37    1.57
   0   7  -1    2.31    0.92
   0   7   1    4.59    1.47
   0   7  -1    4.25    1.21
   0   7  -1    2.05    1.04
  -1   7  -1   52.91    5.18
  -1  -7  -1   52.16    4.55
  -1   7  -1   59.85    4.89
   1   7   1   53.20    5.14
  -1   7  -1   53.58    5.32
   1   7   1   58.03    5.00
   1   7   1   57.28    5.27
  -1   7  -1   51.50    4.78
   1   7   1   54.33    4.93
  -2   7  -1  493.39   30.07
   2   7   1  462.56   30.26
   2   7   1  491.53   30.14
  -2   7  -1  417.82   30.48
   2   7   1  462.69   30.11
  -2  -7  -1  449.53   29.83
   2   7   1  470.65   30.46
  -2  -7  -1  431.05   29.72
  -2   7  -1  402.42   30.24
   3   7   1    9.75    1.74
  -3   7  -1   13.13    1.68
  -3   7  -1   11.90    2.22
   3   7   1    5.90    1.52
   3   7   1    5.90    1.71
  -3  -7  -1    6.51    1.43
   3   7   1   10.81    1.88
   3   7   1    7.13    1.67
  -3  -7  -1    9.82    1.67
  -3   7  -1   13.04    2.37
  -3   7  -1   12.44    2.12
  -4   7  -1   40.65    3.63
   4   7   1   33.35    4.03
   4   7   1   40.49    4.05
   4   7   1   44.06    4.17
   4   7   1   36.40    3.77
  -4  -7  -1   45.39    4.02
  -4  -7  -1   36.41    3.64
  -4   7  -1   33.37    4.22
  -4  -7  -1   40.39    3.73
  -4   7  -1   34.27    3.97
  -4   7  -1   36.43    4.23
   4   7   1   35.85    3.97
  -5  -7  -1  176.47   12.09
  -5  -7  -1  163.13   11.77
  -5   7  -1  160.45   12.78
   5   7   1  168.77   12.33
  -5  -7  -1  166.05   11.86
  -5   7  -1  158.65   12.73
   5   7   1  183.78   12.47
  -5   7  -1  175.77   11.91
   5   7   1  178.94   12.21
   5   7   1  171.90   12.40
   5  -7   1  152.67   11.82
  -5   7  -1  152.75   12.71
   5   7   1  166.50   12.63
  -5   7  -1  167.02   12.30
  -5  -7  -1  156.06   11.73
  -6   7  -1    1.52    1.40
  -6  -7  -1    0.37    0.78
   6   7   1    1.97    1.15
  -6   7  -1    1.94    1.44
  -6  -7  -1    0.76    1.07
  -6  -7  -1    0.73    0.82
  -6  -7  -1    0.27    0.71
   6   7   1    0.88    1.30
  -6   7  -1    0.68    1.05
  -6   7  -1    0.79    1.09
   6  -7   1    1.01    0.86
   6   7   1    2.25    1.25
  -6  -7  -1    0.19    0.82
   6   7   1    1.70    1.19
  -6   7  -1    0.75    1.46
   7   7   1   79.20    6.88
   7   7   1   85.54    6.79
  -7  -7  -1   77.06    6.31
   7  -7   1   69.72    6.44
   7   7   1   91.87    7.13
   7  -7   1   69.59    6.51
  -7  -7  -1   82.99    6.54
  -7   7  -1   71.10    7.20
  -7   7  -1   85.39    6.70
   7   7   1   77.47    6.90
  -7   7  -1   86.31    7.04
  -7  -7  -1   84.34    6.74
   7   7   1   73.50    6.22
  -7   7  -1   70.66    7.14
  -7  -7  -1   78.50    6.35
  -7   7  -1   70.00    7.29
   7   7   1   96.74    7.22
  -8  -7  -1    8.54    1.79
  -8   7  -1    6.48    1.92
  -8   7  -1    5.40    1.64
   8   7   1    7.68    1.90
  -8  -7  -1    9.97    1.65
   8   7   1   11.93    2.16
   8   7   1    7.52    1.53
   8  -7   1    7.35    1.50
  -8  -7  -1    8.10    1.54
  -8   7  -1    6.86    1.96
  -8  -7  -1    7.51    1.86
  -8  -7  -1    7.32    1.65
   8   7   1    7.63    1.87
   8  -7   1    7.56    1.69
   8   7   1   10.69    2.08
  -8   7  -1    5.37    1.98
   8  -7   1    7.32    1.88
  -9  -7  -1   18.53    2.73
   9   7   1   23.21    3.08
   9  -7   1   21.89    2.97
   9  -7   1   20.29    2.87
   9   7   1   24.87    3.18
  -9  -7  -1   21.67    2.57
  -9   7  -1   14.14    3.02
  -9   7  -1   14.70    3.04
  -9   7  -1   17.87    3.03
   9  -7   1   18.03    2.46
   9   7   1   22.78    2.63
  -9  -7  -1   20.50    2.69
  -9   7  -1   20.09    2.81
   9  -7   1   19.07    3.00
   9   7   1   22.64    3.05
   9   7   1   20.44    2.79
  -9  -7  -1   20.87    2.86
   9   7   1   21.65    2.96
 -10   7  -1    1.87    1.31
 -10  -7  -1    3.65    1.37
 -10   7  -1    2.37    1.51
 -10   7  -1    0.98    1.42
  10   7   1    2.86    1.50
  10  -7   1    2.98    1.56
 -10   7  -1    2.83    1.87
 -10   7  -1    3.46    1.99
 -10  -7  -1    2.32    1.60
  10   7   1    1.79    1.11
 -10  -7  -1    1.40    1.23
  10   7   1    2.31    1.45
  10   7   1    2.06    1.14
  10   7   1    1.69    1.19
  10  -7   1    2.94    1.36
 -10  -7  -1    1.90    1.35
  10   7   1    2.34    1.38
  10  -7   1    5.25    1.96
  10  -7   1    1.69    1.03
  11  -7   1  104.11    7.82
 -11   7  -1   91.20    8.66
  11  -7   1   94.92    8.14
  11   7   1   97.32    7.73
 -11   7  -1   84.61    8.39
 -11   7  -1  108.56    8.32
  11   7   1   96.36    7.45
 -11  -7  -1  103.66    7.82
 -11  -7  -1   88.58    7.72
 -11   7  -1   82.62    8.46
 -11  -7  -1  104.79    7.97
 -11  -7  -1   96.63    7.82
  11  -7   1   94.47    8.08
 -11  -7  -1   85.86    7.58
  11   7   1  102.83    8.24
  11   7   1  104.60    8.15
  11  -7   1   97.81    7.96
  11   7   1   77.57    7.69
 -12   7  -1   80.19    8.41
  12   7   1  102.52    7.71
  12  -7   1   99.56    8.27
 -12  -7  -1  103.33    7.91
  12   7   1  105.68    7.78
  12  -7   1   95.72    8.18
 -12   7  -1   78.69    8.22
 -12  -7  -1  106.84    8.03
  12  -7   1  105.58    8.15
  12  -7   1   98.23    7.85
  12   7   1   89.06    7.43
 -12  -7  -1   95.65    7.86
 -12  -7  -1   97.89    7.96
 -12  -7  -1   91.05    7.85
  12   7   1  101.28    8.06
 -12   7  -1   83.37    8.51
 -12   7  -1  107.21    8.28
  13   7   1    3.07    1.07
 -13   7  -1    2.78    1.51
  13  -7   1    3.10    1.29
 -13  -7  -1    2.85    1.26
 -13   7  -1    2.62    1.51
  13  -7   1    4.57    1.61
  13   7   1    2.74    1.15
  13   7   1    3.32    1.29
  13   7   1    3.76    1.62
 -13   7  -1    3.16    1.58
 -13   7  -1    2.89    1.74
 -13  -7  -1    3.28    1.73
 -13  -7  -1    3.36    1.37
 -13  -7  -1    3.06    1.50
  13  -7   1    3.11    1.34
  13  -7   1    5.60    1.90
  14   7   1   29.07    3.24
 -14  -7  -1   27.60    3.27
 -14   7  -1   25.26    3.77
  14  -7   1   32.09    3.39
 -14  -7  -1   36.44    3.34
  14  -7   1   33.43    3.83
 -14   7  -1   28.94    3.73
 -14  -7  -1   26.37    3.44
  14  -7   1   34.78    3.66
 -14   7  -1   32.87    3.58
 -14  -7  -1   29.04    3.49
  14   7   1   32.10    3.71
  14  -7   1   35.51    3.85
 -14  -7  -1   30.42    3.46
  14   7   1   31.92    3.41
 -14   7  -1   25.36    3.80
  14   7   1   31.41    3.16
 -15  -7  -1   10.12    1.77
 -15   7  -1    6.38    1.69
 -15   7  -1    5.86    1.82
  15  -7   1    7.49    1.70
  15  -7   1    7.86    1.77
 -15   7  -1    7.13    1.71
  15  -7   1    9.82    1.91
  15   7   1    9.56    1.62
 -15  -7  -1   10.61    1.60
 -15   7  -1    8.72    2.09
  15   7   1    9.71    1.85
  15   7   1   10.20    1.69
  15  -7   1    8.56    1.74
 -15  -7  -1    8.86    1.80
 -16  -7  -1    1.39    0.86
 -16  -7  -1    1.26    1.12
 -16   7  -1    1.86    1.18
  16  -7   1    0.58    1.02
  16   7   1    1.54    0.76
  16   7   1    1.89    0.80
 -16   7  -1    1.67    0.98
  16  -7   1    2.35    0.99
 -16   7  -1    1.54    1.23
  16  -7   1    1.48    1.04
  16  -7   1    0.52    0.84
 -16  -7  -1    1.34    0.81
  16  -7   1    1.59    1.15
  16   7   1    2.12    0.99
 -16  -7  -1    2.22    1.00
  17  -7   1   29.05    2.68
 -17   7  -1   21.39    2.92
 -17   7  -1   28.36    3.00
 -17  -7  -1   34.58    3.03
  17  -7   1   29.50    3.15
  17   7   1   34.37    3.09
  17   7   1   32.78    2.66
 -17  -7  -1   26.03    2.55
 -17   7  -1   27.14    3.23
 -17  -7  -1   31.45    2.85
  17  -7   1   32.60    3.12
  17  -7   1   31.34    2.83
  17   7   1   27.20    2.73
  18  -7   1    1.11    0.70
 -18   7  -1    1.56    0.88
 -18   7  -1    0.67    0.65
  18   7   1    0.54    0.53
  18  -7   1    0.30    0.41
 -18  -7  -1    0.40    0.57
  18  -7   1    0.61    0.61
  19  -7   1    5.93    0.97
  18  -8  -1    6.28    0.95
 -18  -8   1    5.21    0.89
 -17  -8   1   18.92    2.13
  17   8  -1   21.51    2.22
 -17   8   1   22.95    2.55
  17  -8  -1   20.91    2.19
 -17  -8   1   15.26    1.91
  16  -8  -1   13.33    1.77
  16  -8  -1   11.49    1.67
  16  -8  -1   14.22    1.92
  16   8  -1   12.50    1.86
 -16   8   1   14.98    2.29
 -16  -8   1   12.31    1.76
  15   8  -1    6.66    1.39
 -15  -8   1    5.79    1.45
 -15   8   1    5.53    1.75
  15  -8  -1    8.89    1.61
  15   8  -1    6.06    1.04
 -15  -8   1    8.61    1.56
  15  -8  -1    8.21    1.53
 -15   8   1    8.10    2.02
  15   8  -1    8.17    1.52
  15  -8  -1    5.60    1.43
  14  -8  -1    2.88    1.26
  14  -8  -1    1.63    0.81
 -14   8   1    3.56    1.69
 -14   8   1    1.84    0.96
  14   8  -1    2.31    0.84
 -14   8   1    3.04    1.50
  14   8  -1    3.01    1.26
  14   8  -1    2.54    1.13
  14  -8  -1    1.71    1.16
 -14  -8   1    3.28    1.37
 -14  -8   1    2.06    1.05
  14  -8  -1    1.05    1.15
  14  -8  -1    2.30    1.11
 -13  -8   1   32.08    3.38
 -13   8   1   19.36    3.38
  13   8  -1   34.13    3.53
  13  -8  -1   25.78    3.24
 -13   8   1   19.08    2.83
 -13   8   1   17.69    3.30
  13   8  -1   31.91    3.20
  13   8  -1   37.02    3.69
 -13  -8   1   28.63    3.11
 -13  -8   1   23.48    2.81
  13  -8  -1   31.25    3.39
  13  -8  -1   26.01    3.23
  12   8  -1   22.75    3.04
 -12  -8   1   21.13    2.87
 -12   8   1   18.73    3.23
  12  -8  -1   21.49    2.92
  12  -8  -1   16.87    2.70
 -12  -8   1   16.79    2.41
 -12   8   1   17.91    3.29
 -12  -8   1   20.00    2.60
  12   8  -1   20.75    2.90
  12  -8  -1   18.95    2.72
 -12   8   1   17.31    2.62
  12   8  -1   18.18    2.50
  12   8  -1   14.62    2.61
  11   8  -1  132.09    9.86
  11   8  -1  145.76   10.37
  11   8  -1  126.03   10.10
 -11  -8   1  130.47    9.87
 -11   8   1  133.40   10.34
 -11  -8   1  108.28    9.37
 -11   8   1  127.90   11.10
  11  -8  -1  130.45   10.24
 -11  -8   1  134.53    9.94
  11   8  -1  138.02   10.39
  11  -8  -1  138.20   10.55
  11  -8  -1  141.05   10.40
 -11   8   1  134.49   11.18
  10  -8  -1    9.21    2.12
 -10  -8   1    7.74    1.81
 -10   8   1    6.42    1.53
  10  -8  -1    6.74    1.76
  10   8  -1    8.16    1.90
 -10   8   1    9.26    2.49
  10   8  -1    8.58    2.03
  10   8  -1    7.48    1.79
 -10  -8   1   10.29    2.02
  10   8  -1    8.72    2.05
 -10   8   1    7.40    2.34
  10  -8  -1   10.97    2.38
 -10  -8   1    7.14    1.56
  10  -8  -1    8.20    1.88
  10   8  -1    8.67    1.99
 -10   8   1    6.53    1.75
   9   8  -1  174.85   12.47
   9   8  -1  185.85   12.35
  -9   8   1  144.82   12.91
   9   8  -1  167.81   12.38
   9   8  -1  165.22   11.87
  -9   8   1  158.75   13.20
  -9  -8   1  160.36   11.74
   9  -8  -1  162.20   12.29
   9  -8  -1  171.17   12.53
   9  -8  -1  145.10   12.00
   9   8  -1  183.88   12.59
  -9   8   1  126.72   11.68
  -9   8   1  137.24   12.05
  -9  -8   1  164.18   11.90
  -9  -8   1  176.44   11.63
   9   8  -1  167.47   12.18
   9  -8  -1  172.10   12.07
   8   8  -1  131.01   10.57
  -8  -8   1  146.64   10.70
   8   8  -1  148.51   11.14
  -8   8   1  145.81   12.11
   8  -8  -1  146.80   10.80
  -8   8   1  139.34   11.83
   8  -8  -1  146.52   11.23
  -8  -8   1  155.35   10.51
  -8   8   1  141.21   11.23
   8   8  -1  150.96   11.32
   8   8  -1  155.43   11.27
  -8   8   1  122.77   10.76
   8   8  -1  159.25   11.20
   8  -8  -1  133.39   10.85
   8  -8  -1  146.17   11.16
   8  -8  -1  130.62   11.03
  -8   8   1  141.85   11.21
   8   8  -1  154.87   11.07
  -7  -8   1   40.57    3.86
   7   8  -1   38.48    4.36
   7   8  -1   44.57    4.32
  -7   8   1   40.58    4.47
  -7   8   1   38.20    4.49
   7  -8  -1   43.86    4.57
  -7   8   1   46.06    5.34
   7  -8  -1   44.28    4.64
   7   8  -1   37.06    4.02
  -7   8   1   44.27    5.12
  -7   8   1   42.44    4.41
   7  -8  -1   38.62    4.14
   7   8  -1   45.25    4.52
   7  -8  -1   40.40    4.04
   7   8  -1   40.16    4.27
   7  -8  -1   43.14    4.48
   7   8  -1   45.05    4.71
   6   8  -1  122.85    9.31
  -6  -8   1  119.72    8.74
  -6   8   1  115.83   10.36
   6  -8  -1  116.49    9.45
  -6   8   1  115.75    9.48
  -6   8   1  122.99   10.24
   6   8  -1  116.96    9.28
   6   8  -1  126.05    9.49
  -6   8   1  109.33    9.46
  -6   8   1  122.11    9.59
   6  -8  -1  125.47    9.58
   6  -8  -1  116.72    8.91
   6  -8  -1  116.20    9.37
  -5   8   1   14.65    2.43
   5   8  -1   12.94    2.18
   5  -8  -1   13.13    2.28
   5   8  -1   13.55    2.10
  -5   8   1   14.54    2.55
   5  -8  -1   12.37    2.13
   5   8  -1   13.96    2.54
   5   8  -1   15.84    2.69
  -5  -8   1   10.38    1.69
   5  -8  -1   13.46    2.41
   5   8  -1   13.66    2.10
  -5   8   1    8.79    2.08
  -5   8   1   14.65    2.79
   4   8  -1   17.09    2.30
   4   8  -1   14.41    2.29
   4   8  -1   13.80    2.59
  -4   8   1   14.50    2.42
   4  -8  -1   14.55    2.38
   4  -8  -1   13.91    2.42
  -4   8   1   17.32    2.65
  -4   8   1   16.19    2.86
   4   8  -1   18.20    2.27
  -4   8   1   12.68    2.36
   4  -8  -1   14.80    2.27
   3   8  -1    4.97    1.45
   3  -8  -1    9.40    1.74
  -3   8   1    8.78    1.83
   3   8  -1    7.98    1.96
   3  -8  -1   10.24    2.01
  -3   8   1   10.26    2.26
  -3   8   1    8.78    1.94
   3   8  -1    7.59    1.46
   3  -8  -1    7.05    1.62
   2   8  -1    0.22    0.77
  -2   8   1    0.65    1.28
   2  -8  -1    1.82    1.18
  -2   8   1    1.18    0.99
  -2   8   1    0.20    0.68
   2  -8  -1    0.22    0.74
  -2  -8   1   -0.44    0.69
   2  -8  -1    1.28    0.94
   2   8  -1    1.26    1.27
  -2   8   1    0.59    1.00
   2   8  -1    0.13    0.85
  -1   8   1    2.81    1.39
   1  -8  -1    1.50    1.11
   1   8  -1    2.21    0.90
  -1   8   1    1.42    0.86
   1   8  -1    3.19    1.13
  -1   8   1    2.44    1.06
   1  -8  -1    1.88    0.96
   1   8  -1    2.12    1.41
   1   8  -1    3.58    1.34
   1   8  -1    3.55    1.39
  -1   8   1    2.07    1.47
   1  -8  -1    1.80    0.89
  -1   8   1    3.07    1.32
   0   8  -1   37.06    4.26
   0   8  -1   41.20    4.47
   0   8   1   47.72    4.72
   0   8   1   43.59    4.61
   0   8  -1   46.04    4.13
   0   8   1   44.26    4.20
   0   8  -1   41.49    3.85
   0   8  -1   37.29    4.06
   0  -8  -1   40.44    3.82
   0   8   1   46.70    4.46
   0  -8  -1   38.42    3.89
   0   8   1   40.50    4.08
   1   8   1   28.00    3.31
  -1   8  -1   32.33    3.70
   1   8   1   21.66    3.24
  -1  -8  -1   27.65    2.92
  -1  -8  -1   28.37    3.24
  -1   8  -1   33.55    3.38
  -1   8  -1   31.35    3.24
  -1  -8  -1   24.01    3.02
  -1   8  -1   28.07    3.36
   1   8   1   25.21    3.13
   1   8   1   20.83    3.26
   1   8   1   26.80    3.18
   2  -8   1  167.39   12.17
  -2   8  -1  162.16   12.90
   2   8   1  171.64   12.57
   2   8   1  180.90   12.69
  -2  -8  -1  167.51   12.32
   2   8   1  175.56   13.06
  -2  -8  -1  186.12   12.78
  -2   8  -1  190.55   12.63
   2   8   1  184.96   13.04
  -2  -8  -1  164.91   12.37
   2   8   1  171.15   12.63
   2   8   1  161.40   12.19
  -2   8  -1  140.95   12.92
  -3  -8  -1    8.41    1.67
   3   8   1   11.46    2.05
  -3   8  -1    7.25    2.07
   3   8   1   11.57    2.10
  -3   8  -1    7.39    1.89
   3   8   1   11.46    2.17
   3   8   1   10.50    2.03
  -3   8  -1    4.39    1.84
  -3  -8  -1   12.22    2.10
  -3  -8  -1    5.97    1.59
   3   8   1   10.10    1.75
   3  -8   1    7.24    1.60
   3   8   1   12.15    2.28
   4  -8   1    4.15    1.31
   4   8   1    2.19    1.41
   4   8   1    1.59    1.34
   4   8   1    3.69    1.35
   4   8   1    0.80    1.09
  -4   8  -1    4.14    1.66
  -4  -8  -1    2.15    1.12
   4   8   1    1.46    1.00
   4   8   1    1.81    1.15
  -4  -8  -1    1.24    0.97
  -4   8  -1    3.09    1.61
  -4  -8  -1    1.38    0.99
  -4  -8  -1    3.44    1.21
  -4   8  -1    4.19    1.67
  -5   8  -1    6.20    2.10
  -5  -8  -1    7.96    1.60
   5   8   1    8.18    1.99
   5  -8   1    8.71    1.89
   5   8   1    9.86    1.95
  -5  -8  -1   12.50    2.02
  -5  -8  -1    8.86    1.71
   5   8   1   10.66    2.32
  -5   8  -1    5.93    1.96
  -5   8  -1    7.11    1.58
  -5  -8  -1    9.40    1.69
   5   8   1    8.77    1.83
   5   8   1   12.98    2.17
  -5   8  -1    8.53    2.15
  -6  -8  -1   12.17    1.94
  -6  -8  -1   14.06    2.11
  -6   8  -1   15.27    2.81
   6  -8   1   16.41    2.45
   6  -8   1   16.35    2.21
   6   8   1   12.21    2.26
  -6   8  -1   14.83    2.64
   6   8   1   12.39    2.45
   6   8   1   12.50    2.44
  -6  -8  -1   15.78    2.55
  -6   8  -1   14.91    2.89
  -6  -8  -1   12.96    2.15
   6   8   1   14.61    2.38
  -6  -8  -1   15.48    2.13
   6   8   1   14.97    2.41
  -7  -8  -1    8.18    1.67
   7   8   1    5.77    1.81
  -7   8  -1    6.24    1.97
   7  -8   1    5.61    1.71
  -7  -8  -1    6.32    1.44
   7   8   1    7.01    1.77
  -7   8  -1    4.52    1.93
   7   8   1    5.37    1.72
   7   8   1    6.29    1.73
   7  -8   1    7.40    1.51
  -7  -8  -1    6.21    1.40
   7  -8   1    4.66    1.41
   7   8   1    7.32    1.92
  -7   8  -1    7.40    1.99
   7   8   1    6.86    1.52
  -7  -8  -1    5.97    1.79
   8  -8   1    2.19    1.42
   8   8   1    0.68    0.93
   8  -8   1    0.25    0.73
   8   8   1    0.65    1.38
  -8  -8  -1    2.10    1.08
   8   8   1    2.74    1.37
   8  -8   1    0.68    1.06
  -8   8  -1    1.52    1.48
  -8  -8  -1    1.58    1.30
   8   8   1    0.58    1.05
  -8   8  -1    0.18    1.20
  -8  -8  -1    0.58    0.76
  -8   8  -1    1.00    1.50
   8   8   1    1.91    1.52
  -8   8  -1    1.84    1.69
  -8  -8  -1    2.82    1.18
  -8  -8  -1    2.03    1.48
   8   8   1    2.94    1.49
  -9  -8  -1    2.28    1.42
  -9   8  -1    2.79    1.80
   9  -8   1    4.22    1.43
   9   8   1    2.76    1.47
   9  -8   1    5.66    1.85
  -9   8  -1    3.38    1.63
   9   8   1    5.48    1.40
   9   8   1    2.02    1.33
  -9   8  -1    3.39    1.45
   9  -8   1    1.67    0.97
   9   8   1    3.00    1.52
  -9  -8  -1    3.12    1.59
  -9  -8  -1    3.72    1.29
   9   8   1    5.96    1.80
 -10   8  -1    6.08    2.13
 -10  -8  -1    9.89    2.02
  10   8   1    9.61    2.10
  10  -8   1   10.91    2.26
  10  -8   1   11.44    2.03
  10   8   1   10.47    1.81
 -10   8  -1    9.72    2.26
  10   8   1   12.01    2.30
 -10  -8  -1   13.45    2.07
  10  -8   1    8.66    1.82
 -10   8  -1    5.71    2.06
 -10  -8  -1   11.49    2.21
  10   8   1   13.24    2.45
 -10  -8  -1   12.11    2.31
  10   8   1   13.06    2.20
  10   8   1   12.92    2.38
  11   8   1    6.88    1.89
  11   8   1    4.38    1.70
  11   8   1    6.21    1.49
  11  -8   1    5.40    1.86
  11   8   1    4.93    1.39
 -11  -8  -1    6.14    1.70
 -11   8  -1    5.31    2.00
  11  -8   1    3.25    1.30
 -11  -8  -1    5.61    1.46
  11   8   1    4.69    1.65
 -11   8  -1    4.74    1.64
  11  -8   1    4.57    1.45
 -11   8  -1    4.26    1.72
 -11  -8  -1    4.31    1.63
  11   8   1    5.21    1.77
 -11  -8  -1    3.85    1.69
 -11   8  -1    5.24    1.93
 -12  -8  -1   17.83    2.50
  12   8   1   21.20    2.94
  12   8   1   21.69    2.53
  12   8   1   20.20    2.42
 -12  -8  -1   21.84    2.90
 -12   8  -1   13.82    2.91
  12  -8   1   20.14    2.73
 -12   8  -1   17.04    2.82
 -12  -8  -1   19.28    2.73
 -12   8  -1   21.27    2.98
 -12  -8  -1   16.80    2.63
  12  -8   1   21.37    2.69
 -12  -8  -1   21.52    2.75
 -12   8  -1   16.06    2.86
  12   8   1   19.00    2.71
  12  -8   1   19.86    2.82
  12   8   1   18.41    2.79
 -13  -8  -1   28.48    3.20
 -13  -8  -1   24.90    3.19
 -13  -8  -1   29.79    3.14
  13   8   1   25.81    2.85
  13  -8   1   28.38    3.31
  13  -8   1   34.52    3.56
 -13   8  -1   24.35    3.50
  13   8   1   29.19    3.32
 -13  -8  -1   27.91    3.26
 -13  -8  -1   32.50    3.05
 -13   8  -1   35.31    3.83
 -13   8  -1   33.83    3.57
  13  -8   1   32.91    3.61
  13  -8   1   32.54    3.35
  13  -8   1   30.98    3.49
 -13   8  -1   24.31    3.61
  14  -8   1   24.66    2.87
 -14  -8  -1   25.98    2.99
  14   8   1   25.83    2.60
 -14   8  -1   25.15    3.16
 -14  -8  -1   25.60    2.90
 -14   8  -1   22.58    3.27
 -14   8  -1   21.40    3.07
  14   8   1   27.75    2.96
  14  -8   1   27.36    3.02
 -14  -8  -1   27.09    2.64
  14  -8   1   28.03    3.08
 -14  -8  -1   28.58    2.88
  14  -8   1   24.18    2.94
 -14  -8  -1   26.45    2.99
  14  -8   1   29.62    3.20
  15  -8   1    1.17    1.04
 -15   8  -1    1.01    0.97
  15  -8   1    3.02    1.07
  15  -8   1    2.48    1.05
 -15   8  -1    1.38    1.06
 -15  -8  -1    2.92    0.95
  15   8   1    3.00    1.06
  15   8   1    2.66    0.95
  15  -8   1    1.61    0.86
 -15  -8  -1    3.62    0.88
 -15  -8  -1    2.31    1.11
  16  -8   1    9.45    1.54
 -16   8  -1    8.35    1.49
 -16  -8  -1   10.41    1.40
  16  -8   1    7.55    1.33
  16  -8   1    7.32    1.29
 -16   8  -1    9.49    1.69
  16   8   1    8.35    1.21
  16   8   1    8.01    1.41
  16  -8   1    6.26    1.18
  17  -8   1   13.14    1.55
  17  -8   1   10.54    1.27
  17   8   1    9.84    1.37
 -17  -8  -1   12.29    1.39
 -17   8  -1   10.24    1.51
 -17   8  -1    9.61    1.35
  17  -8   1   10.41    1.39
 -16   9   1    4.43    1.11
 -16  -9   1    5.31    0.90
  16  -9  -1    5.48    1.01
 -15  -9   1    2.24    0.88
 -15   9   1    3.36    1.20
  15   9  -1    2.46    0.83
  15   9  -1    3.19    0.97
  15  -9  -1    1.99    0.84
 -15  -9   1    4.40    0.98
 -14  -9   1   19.83    2.30
  14  -9  -1   14.59    1.77
  14  -9  -1   18.67    2.26
 -14   9   1   19.20    2.69
  14   9  -1   23.99    2.43
 -14  -9   1   16.14    2.03
 -14  -9   1   22.25    2.29
  14   9  -1   24.36    2.56
  14   9  -1   18.93    1.87
  14   9  -1   20.90    2.20
  14  -9  -1   18.07    2.23
 -13  -9   1    1.14    1.13
  13  -9  -1    1.08    0.76
  13   9  -1    1.29    0.98
  13  -9  -1    0.38    0.91
  13  -9  -1    0.42    0.87
  13   9  -1    1.53    1.10
  13  -9  -1    1.35    1.02
  13   9  -1    1.65    1.03
 -13   9   1    1.42    1.26
  13   9  -1    1.06    0.74
 -13  -9   1    1.18    0.89
  12  -9  -1   65.24    5.59
 -12   9   1   47.08    4.86
  12  -9  -1   57.93    5.04
  12   9  -1   71.90    5.67
 -12   9   1   48.35    5.65
 -12  -9   1   68.80    5.45
 -12  -9   1   60.68    5.15
  12  -9  -1   64.39    5.49
  12   9  -1   73.85    5.36
 -12  -9   1   62.27    5.10
  11  -9  -1   88.67    6.85
 -11   9   1   72.35    6.32
  11   9  -1   66.01    6.41
 -11  -9   1   93.31    6.72
  11   9  -1   87.86    6.79
  11   9  -1   77.55    6.30
 -11   9   1   63.54    6.91
 -11  -9   1   80.07    6.36
  11   9  -1   82.44    6.68
 -11  -9   1   70.49    6.18
  10   9  -1    1.50    1.31
  10  -9  -1    1.74    1.29
  10   9  -1    0.12    1.07
 -10  -9   1    1.22    1.17
  10  -9  -1    2.10    1.29
 -10   9   1    1.92    1.12
  10   9  -1    1.37    1.23
 -10  -9   1    0.53    0.88
 -10   9   1    0.72    1.36
 -10  -9   1    2.51    1.32
  10   9  -1    1.13    1.09
  10   9  -1    0.84    1.29
  -9  -9   1   31.12    3.34
   9   9  -1   32.82    3.50
  -9   9   1   24.20    3.30
   9  -9  -1   33.27    3.90
   9   9  -1   30.70    3.73
   9   9  -1   38.44    4.05
   9  -9  -1   32.44    3.71
  -9   9   1   28.29    4.06
   9   9  -1   33.03    3.67
  -9  -9   1   32.43    3.51
   9   9  -1   36.01    3.77
   9  -9  -1   29.61    3.66
  -8   9   1    3.95    1.26
   8  -9  -1    4.47    1.55
   8   9  -1    5.23    1.59
  -8  -9   1    4.63    1.46
   8  -9  -1    5.05    1.65
  -8  -9   1    3.86    1.48
  -8   9   1    3.64    1.86
   8   9  -1    6.35    1.71
   8  -9  -1    3.54    1.61
   8   9  -1    4.11    1.42
   8   9  -1    6.43    1.90
  -8  -9   1    3.66    1.09
  -8   9   1    6.13    1.58
   8   9  -1    4.54    1.69
  -7  -9   1    0.33    1.09
   7   9  -1    0.76    1.20
   7   9  -1    1.60    1.20
  -7   9   1    1.14    1.48
   7  -9  -1    0.82    1.46
   7   9  -1    1.25    1.01
  -7  -9   1    1.16    0.81
  -7   9   1    0.69    1.04
   7  -9  -1    0.81    1.02
  -7   9   1    1.04    0.96
   7  -9  -1    0.92    1.31
   6  -9  -1    5.04    1.76
  -6  -9   1    6.17    1.30
   6  -9  -1    3.32    1.40
  -6   9   1    5.23    1.47
   6   9  -1    3.86    1.33
  -6  -9   1    4.87    1.16
   6   9  -1    5.78    1.65
  -6   9   1    5.91    2.03
  -6   9   1    4.26    1.48
   6  -9  -1    6.10    1.66
   6   9  -1    9.29    1.63
   5  -9  -1   38.62    4.02
  -5  -9   1   36.52    3.50
  -5   9   1   34.95    4.03
  -5   9   1   45.27    4.33
  -5   9   1   40.16    4.77
   5   9  -1   34.24    4.23
   5   9  -1   38.61    4.00
   5  -9  -1   34.00    3.89
   5   9  -1   33.29    3.70
   5  -9  -1   38.08    4.20
   5   9  -1   34.64    3.58
  -4   9   1    0.55    1.61
  -4  -9   1    4.98    1.21
   4   9  -1    5.05    1.79
  -4   9   1    2.41    1.29
  -4   9   1    1.93    1.23
   4   9  -1    5.36    1.91
   4   9  -1    3.39    1.10
  -4  -9   1    4.49    1.24
   4   9  -1    3.81    1.31
   4  -9  -1    4.40    1.61
   4  -9  -1    3.19    1.27
   4  -9  -1    2.92    1.33
  -3   9   1  236.36   16.26
  -3   9   1  240.42   16.51
   3  -9  -1  207.02   15.68
  -3  -9   1  215.08   15.59
   3   9  -1  228.99   16.45
   3  -9  -1  221.82   15.92
   3   9  -1  213.66   15.75
  -3   9   1  227.58   16.78
   3  -9  -1  213.30   15.71
  -3  -9   1  254.49   15.87
   2  -9  -1    1.40    0.88
  -2   9   1    0.27    1.14
   2   9  -1    2.55    1.52
   2   9  -1    3.05    1.16
  -2   9   1    0.86    1.15
  -2   9   1    0.62    1.17
  -2  -9   1    2.54    1.08
   2  -9  -1    1.76    1.11
   2   9  -1    1.17    1.58
   2  -9  -1    1.40    0.91
  -1   9   1    4.10    1.58
   1  -9  -1    6.73    1.81
   1   9  -1    6.64    1.81
  -1   9   1    6.50    1.87
   1   9  -1    6.58    1.98
   1   9  -1    6.09    1.30
  -1   9   1    6.24    1.44
  -1   9   1    7.16    1.72
  -1  -9   1    5.18    1.26
   1  -9  -1    6.15    1.51
   1  -9  -1    4.86    1.24
   0   9   1    9.20    1.91
   0   9   1    8.23    1.62
   0  -9  -1   12.26    2.18
   0   9  -1   11.49    2.32
   0   9   1    8.06    1.66
   0   9   1    7.62    1.94
   0   9   1   11.99    2.33
   0  -9  -1    7.39    1.71
   0  -9  -1    9.16    1.65
   0   9  -1   10.04    2.13
   0   9  -1    8.58    1.71
   0  -9  -1    8.50    1.97
   0  -9   1   10.67    1.74
   1   9   1   -0.97    1.32
  -1  -9  -1    0.28    0.97
   1   9   1    0.12    0.77
  -1  -9  -1   -0.24    0.90
  -1  -9  -1    0.75    1.02
  -1   9  -1    0.16    1.22
   1   9   1   -0.37    0.84
   1   9   1    1.42    1.21
  -1   9  -1   -0.42    0.96
  -1   9  -1   -0.44    1.20
   1   9   1   -0.13    0.97
   1  -9   1    0.60    0.76
   2   9   1    1.60    1.00
  -2  -9  -1    1.60    1.22
  -2  -9  -1    2.30    1.10
  -2   9  -1    2.12    1.14
   2   9   1    2.47    1.24
   2   9   1    1.64    1.36
  -2  -9  -1    2.56    1.32
  -2   9  -1    2.69    1.39
  -2   9  -1    2.75    1.65
   2  -9   1    1.53    1.06
   2   9   1    4.45    1.51
   2   9   1    3.06    1.42
  -3  -9  -1    4.33    1.41
   3  -9   1    3.05    1.30
   3   9   1    6.01    1.55
   3   9   1    9.26    2.15
  -3  -9  -1    7.32    1.57
  -3   9  -1    3.35    1.55
  -3  -9  -1    8.77    1.79
  -3  -9  -1    5.96    1.48
  -3   9  -1    2.62    1.28
   3   9   1    8.88    1.96
   3   9   1    5.41    1.63
   3   9   1    4.62    1.25
   3   9   1    7.17    1.77
  -3   9  -1    4.15    1.76
  -4   9  -1   32.46    4.32
   4   9   1   36.74    3.94
  -4   9  -1   34.59    4.21
   4  -9   1   33.32    3.51
  -4  -9  -1   32.69    3.51
   4   9   1   33.66    3.85
  -4  -9  -1   32.12    3.42
  -4  -9  -1   33.61    3.66
  -4  -9  -1   33.94    3.51
  -4   9  -1   31.99    3.52
   4   9   1   32.07    3.70
   4   9   1   28.29    4.00
   4   9   1   27.78    3.37
  -4   9  -1   37.52    3.96
   5   9   1    0.52    1.20
  -5   9  -1   -0.10    0.83
  -5  -9  -1    0.88    1.31
  -5  -9  -1    0.12    0.92
  -5  -9  -1    0.21    0.79
   5  -9   1   -0.61    0.84
   5   9   1    0.12    0.90
  -5  -9  -1    0.64    0.98
   5   9   1   -0.28    1.03
  -5   9  -1    0.51    1.25
  -5   9  -1   -0.53    1.40
  -5   9  -1    0.38    1.38
   5   9   1    0.13    1.06
  -5  -9  -1    0.20    0.74
   5   9   1   -0.16    1.39
  -6  -9  -1    4.34    1.62
   6   9   1    5.52    1.63
  -6  -9  -1    4.56    1.42
  -6   9  -1    3.80    1.72
   6   9   1    5.28    1.71
   6  -9   1    4.27    1.26
   6  -9   1    3.30    1.30
   6   9   1    3.78    1.31
  -6  -9  -1    4.37    1.22
  -6  -9  -1    4.23    1.29
   6   9   1    4.14    1.41
  -6   9  -1    4.48    1.72
   6   9   1    5.00    1.54
   6   9   1    4.07    1.77
  -6   9  -1    2.66    1.70
  -7   9  -1    0.14    1.28
  -7  -9  -1   -0.11    0.90
   7   9   1    0.54    1.13
  -7  -9  -1    0.10    0.78
   7   9   1    0.58    1.01
   7   9   1    1.72    1.21
   7  -9   1    0.73    0.98
   7   9   1    0.14    1.26
  -7  -9  -1    1.21    1.40
   7  -9   1    1.04    0.98
  -7  -9  -1    0.35    1.24
  -7   9  -1    0.19    1.32
   7   9   1    0.14    1.18
  -7   9  -1    1.02    1.34
   7   9   1    1.27    1.30
   8  -9   1    8.63    1.76
  -8   9  -1   11.83    2.39
  -8  -9  -1   11.83    1.90
   8  -9   1   11.40    2.16
  -8   9  -1    6.31    2.12
  -8  -9  -1    9.98    2.11
   8   9   1    8.89    2.03
   8   9   1   13.30    2.23
   8  -9   1    7.51    1.85
  -8   9  -1    5.95    1.94
   8   9   1    8.93    2.06
   8   9   1   11.98    2.17
  -8  -9  -1   10.19    1.98
   8   9   1   11.19    2.18
   8  -9   1    6.36    1.39
   8   9   1   11.90    1.88
   9  -9   1   21.42    2.93
  -9   9  -1   20.40    3.24
  -9  -9  -1   20.36    2.55
   9  -9   1   20.33    2.43
   9   9   1   16.15    2.69
   9   9   1   18.83    2.76
   9   9   1   21.99    2.87
   9  -9   1   19.63    2.55
  -9  -9  -1   22.41    2.81
  -9  -9  -1   17.63    2.62
   9   9   1   20.45    2.89
   9   9   1   18.89    2.36
  -9   9  -1   20.08    2.97
  -9   9  -1   16.85    2.96
  -9  -9  -1   20.52    2.80
   9   9   1   18.84    2.70
   9  -9   1   20.18    2.75
  10  -9   1   -0.21    1.13
  10   9   1    1.88    1.10
  10  -9   1    0.09    0.76
 -10   9  -1    0.92    1.28
  10   9   1    0.12    1.06
 -10  -9  -1    1.24    1.29
 -10  -9  -1    0.88    0.90
  10  -9   1    0.49    1.32
 -10  -9  -1    0.93    1.10
  10   9   1    1.14    1.17
  10   9   1    0.91    0.91
  10  -9   1    0.63    1.15
 -10   9  -1    0.34    1.25
  10   9   1    0.74    1.18
 -10  -9  -1    1.95    1.28
  11  -9   1    0.47    0.99
  11  -9   1    1.25    1.28
 -11   9  -1    0.63    1.18
  11   9   1    1.62    1.01
  11   9   1    1.58    0.93
  11  -9   1    0.99    1.07
 -11   9  -1    0.14    1.04
  11   9   1    0.81    1.05
 -11  -9  -1    1.21    1.10
  11  -9   1    0.17    0.80
 -11  -9  -1    1.27    1.26
  11   9   1    1.32    1.22
 -11  -9  -1    0.59    1.25
 -11  -9  -1    1.21    1.19
  11  -9   1    0.64    0.67
 -11  -9  -1    2.63    1.02
 -12  -9  -1    2.64    1.10
  12   9   1    2.91    0.95
  12  -9   1    2.38    1.12
 -12   9  -1    0.50    0.93
 -12  -9  -1    1.54    1.19
  12  -9   1    0.82    0.98
  12   9   1    2.10    1.14
  12   9   1    2.26    1.10
  12  -9   1    0.67    0.67
 -12  -9  -1    1.64    1.20
 -12   9  -1    3.41    1.39
 -12  -9  -1    2.81    0.96
 -12  -9  -1    1.15    0.86
  12  -9   1    1.97    1.22
  13  -9   1    1.35    0.93
  13   9   1    1.55    0.74
 -13  -9  -1    1.45    0.89
 -13  -9  -1    0.93    0.71
  13  -9   1    0.99    0.98
  13  -9   1    0.67    0.83
 -13  -9  -1    1.46    1.01
  13   9   1    1.59    1.00
 -13  -9  -1    0.33    0.96
 -13   9  -1    0.87    1.02
  13   9   1    1.67    0.98
 -13  -9  -1    0.84    0.73
 -13   9  -1    0.85    0.87
  14  -9   1    6.07    1.26
 -14  -9  -1    6.42    1.23
  14  -9   1    5.67    1.21
  14   9   1    5.62    1.18
 -14  -9  -1    5.59    1.25
  14  -9   1    7.65    1.40
 -14   9  -1    4.83    1.17
 -14   9  -1    7.53    1.53
  14   9   1    8.82    1.49
  15   9   1   45.04    3.36
  15  -9   1   41.74    3.40
 -15   9  -1   31.58    3.22
 -15  -9  -1   35.51    3.21
 -15  -9  -1   46.43    3.39
 -15   9  -1   40.26    3.61
  15  -9   1   40.91    3.34
  15  -9   1   39.43    3.47
  16   9   1   16.16    1.66
 -14 -10   1    0.49    0.61
 -14 -10   1    0.09    0.55
 -14 -10   1    0.67    0.50
  14 -10  -1    0.24    0.43
  14 -10  -1   -0.22    0.48
 -14  10   1    0.35    0.55
 -13 -10   1    6.00    1.16
  13 -10  -1    2.87    0.70
  13  10  -1    4.71    0.97
 -13 -10   1    4.43    1.04
 -13 -10   1    3.69    0.87
  13  10  -1    3.65    0.73
  13 -10  -1    5.07    1.08
 -13  10   1    3.97    1.10
 -13 -10   1    5.06    0.98
  13 -10  -1    4.21    1.00
  12 -10  -1    4.47    1.11
 -12 -10   1    7.39    1.33
  12 -10  -1    4.04    0.99
  12 -10  -1    4.83    1.17
 -12 -10   1    4.04    1.13
  12  10  -1    4.79    1.11
  12  10  -1    5.19    1.11
 -12  10   1    3.76    1.24
 -12 -10   1    3.64    1.02
  12  10  -1    4.71    0.96
  12  10  -1    5.77    1.21
  11 -10  -1   29.14    3.08
  11 -10  -1   29.21    2.95
  11  10  -1   30.99    2.94
 -11 -10   1   32.04    3.11
 -11 -10   1   25.82    2.76
 -11 -10   1   37.49    3.28
  11  10  -1   30.73    3.05
  11  10  -1   36.05    3.24
 -11 -10   1   28.64    2.90
 -11  10   1   23.29    3.18
  11 -10  -1   30.40    3.11
 -10 -10   1   61.15    4.88
 -10  10   1   48.90    4.38
  10 -10  -1   57.37    4.92
 -10 -10   1   54.77    4.63
 -10  10   1   43.79    5.00
  10  10  -1   58.93    4.68
  10  10  -1   50.82    4.84
  10  10  -1   56.18    4.75
 -10 -10   1   53.06    4.61
  10 -10  -1   53.16    4.71
  10  10  -1   64.30    4.97
  10 -10  -1   53.62    4.81
  10 -10  -1   53.56    4.79
  -9  10   1  108.61    9.00
  -9 -10   1   92.83    7.89
   9  10  -1  107.10    8.28
   9 -10  -1  107.35    8.39
  -9 -10   1  105.54    8.22
   9  10  -1  115.79    8.31
   9  10  -1  118.05    8.55
   9 -10  -1  115.61    8.46
  -9  10   1  113.05    8.24
  -9 -10   1  112.14    8.28
   9 -10  -1  120.51    8.56
   9 -10  -1  114.06    8.55
   8  10  -1   42.38    4.36
   8 -10  -1   58.52    4.89
   8  10  -1   48.38    4.58
  -8  10   1   59.21    5.53
   8  10  -1   49.17    4.93
   8  10  -1   50.49    4.72
  -8 -10   1   50.96    4.62
   8 -10  -1   57.13    4.98
  -8 -10   1   42.30    4.33
   8 -10  -1   56.87    4.84
   8 -10  -1   55.06    4.86
  -8  10   1   55.16    4.68
   7 -10  -1    3.49    1.19
   7 -10  -1    4.16    1.39
  -7  10   1    2.70    1.45
  -7 -10   1    5.21    1.41
  -7 -10   1    4.33    1.32
   7  10  -1    6.27    1.45
   7  10  -1    6.76    1.63
   7  10  -1    4.26    1.15
   7 -10  -1    3.96    1.46
  -7  10   1    3.39    1.15
   7 -10  -1    2.44    1.43
  -7  10   1    2.47    1.14
   6  10  -1   28.14    3.30
   6  10  -1   32.03    3.76
  -6  10   1   39.93    4.34
   6  10  -1   27.48    3.06
  -6  10   1   29.79    3.28
   6 -10  -1   30.13    3.51
   6  10  -1   27.78    3.30
  -6  10   1   37.14    3.64
   6 -10  -1   31.95    3.41
  -6 -10   1   31.46    3.40
   6 -10  -1   35.84    3.51
   5 -10  -1   -0.11    0.79
  -5 -10   1   -0.15    0.66
   5 -10  -1   -0.32    0.93
   5 -10  -1    0.58    1.08
   5  10  -1   -0.73    1.25
   5  10  -1    0.83    1.42
  -5  10   1    0.33    1.27
   5  10  -1   -0.11    0.80
  -5  10   1   -0.59    1.11
  -5  10   1    0.24    0.79
  -5 -10   1    0.64    0.69
  -4  10   1   27.85    3.36
   4 -10  -1   28.61    3.10
  -4 -10   1   29.30    2.97
   4  10  -1   30.13    3.22
   4 -10  -1   28.24    3.15
   4  10  -1   34.55    3.86
  -4  10   1   32.60    3.51
   4 -10  -1   24.78    3.22
   4 -10  -1   33.55    3.67
  -4  10   1   36.13    4.13
  -4 -10   1   26.69    2.92
   3 -10  -1    1.28    1.30
  -3 -10   1    0.54    0.80
   3  10  -1    0.78    1.46
  -3  10   1    0.61    1.00
  -3 -10   1    1.23    0.92
  -3  10   1    0.82    1.31
   3  10  -1    0.40    0.74
   3  10  -1    0.66    1.29
  -3  10   1    0.13    0.91
   3 -10  -1   -0.35    1.05
   3 -10  -1    0.33    0.96
   3  10  -1    1.13    1.22
   3 -10  -1    0.39    0.76
  -2 -10   1   12.74    1.95
   2 -10  -1   10.69    2.14
   2 -10  -1   11.42    1.90
   2  10  -1   12.00    2.28
  -2  10   1   10.71    2.01
   2 -10  -1   10.47    2.06
  -2  10   1    7.85    2.18
  -2 -10   1   11.40    1.78
   2  10  -1   11.51    1.71
  -2  10   1    8.83    1.98
   2  10  -1   13.06    2.29
   2 -10  -1    9.35    1.87
   1  10  -1    0.28    1.23
  -1 -10   1    0.55    0.84
  -1  10   1    1.41    1.30
  -1 -10   1   -0.11    0.94
   1 -10  -1    0.38    0.81
   1 -10  -1    0.41    1.10
   1  10  -1    0.14    1.27
  -1  10   1    1.16    1.14
   1 -10  -1    0.13    1.10
  -1  10   1   -0.25    0.99
   1 -10  -1    0.57    1.00
   0 -10  -1   37.12    3.80
   0  10   1   43.69    4.14
   0  10  -1   38.43    4.22
   0  10   1   33.91    3.49
   0  10   1   34.92    4.18
   0 -10   1   36.91    3.84
   0  10  -1   32.58    3.90
   0  10   1   38.68    4.26
   0  10   1   32.97    4.20
   0 -10  -1   38.55    4.07
   0 -10  -1   36.88    3.94
  -1 -10  -1    1.19    1.11
   1  10   1    1.36    1.17
  -1 -10  -1    0.11    0.91
  -1  10  -1    0.43    1.27
   1 -10   1    0.57    0.85
   1  10   1    0.53    0.84
  -1 -10  -1    0.89    1.08
   1  10   1    1.34    1.32
   1  10   1    1.36    1.25
   1 -10   1    1.30    0.92
   1  10   1    1.23    1.41
  -1 -10  -1    1.08    0.95
  -1  10  -1   -0.26    1.06
   2  10   1    6.01    1.59
  -2  10  -1    5.51    1.83
  -2 -10  -1    6.53    1.59
  -2 -10  -1    4.78    1.39
   2 -10   1    3.42    1.24
  -2 -10  -1    6.59    1.53
   2  10   1    7.70    1.81
   2  10   1    6.24    1.79
   2  10   1    4.30    1.33
   2  10   1    7.17    2.09
  -2  10  -1    5.89    1.54
  -2 -10  -1    6.86    1.44
   3  10   1   13.38    2.17
  -3 -10  -1   11.86    1.95
  -3  10  -1   14.52    2.46
   3 -10   1   10.48    2.02
  -3 -10  -1   11.31    1.97
  -3  10  -1   13.15    2.09
  -3 -10  -1   17.77    2.35
  -3 -10  -1   13.66    1.96
   3  10   1   20.25    2.59
   3 -10   1   11.40    1.87
  -3 -10  -1   12.46    2.42
   3  10   1   14.34    2.06
   4 -10   1    1.55    1.02
  -4 -10  -1    1.81    0.95
  -4 -10  -1    2.09    1.11
   4  10   1    1.56    1.28
  -4  10  -1    2.21    1.29
  -4  10  -1    2.25    0.99
   4  10   1    0.22    0.92
  -4 -10  -1    1.78    1.35
   4  10   1    1.09    1.04
  -4 -10  -1    1.07    0.90
   4 -10   1    1.26    1.11
  -5  10  -1   13.17    2.56
   5  10   1   11.51    2.11
  -5 -10  -1   10.76    1.80
  -5 -10  -1    9.66    1.71
  -5  10  -1    9.06    2.07
   5  10   1    7.72    1.82
   5  10   1   10.76    1.78
   5  10   1    7.48    1.49
   5 -10   1    8.66    1.70
  -5  10  -1    9.11    1.95
   5 -10   1    8.65    1.90
   5  10   1   11.23    1.87
   5  10   1    8.90    2.18
  -5 -10  -1    9.47    2.07
  -6 -10  -1   14.32    2.33
   6  10   1   16.44    2.31
   6  10   1   13.39    2.00
   6 -10   1   16.89    2.33
   6  10   1   15.94    2.45
  -6  10  -1   18.65    2.58
   6 -10   1   15.84    2.11
  -6 -10  -1   14.74    2.01
   6  10   1   15.09    2.37
   6  10   1   12.61    2.01
  -6  10  -1   18.07    2.73
   6 -10   1   13.33    2.39
  -6 -10  -1   15.55    2.15
   6  10   1   14.45    2.52
  -6  10  -1   20.54    3.01
   7  10   1    3.88    1.43
   7  10   1    6.03    1.55
   7  10   1    5.42    1.28
   7  10   1    3.34    1.15
  -7 -10  -1    4.95    1.52
   7 -10   1    3.83    1.17
   7 -10   1    4.18    1.31
  -7 -10  -1    2.94    1.37
  -7  10  -1    7.09    2.03
   7 -10   1    2.75    1.32
   7  10   1    4.91    1.36
  -7  10  -1    3.66    1.53
   7  10   1    3.36    1.40
  -7 -10  -1    3.49    1.12
  -8 -10  -1   19.83    2.59
  -8 -10  -1   20.65    2.35
   8 -10   1   16.88    2.53
  -8 -10  -1   16.18    2.32
   8  10   1   21.30    2.50
  -8  10  -1   13.20    2.36
   8 -10   1   15.51    2.17
   8  10   1   19.95    2.22
   8  10   1   20.29    2.49
  -8  10  -1   15.04    2.67
   8  10   1   19.70    2.58
   8 -10   1   15.09    2.26
   8  10   1   17.45    2.50
   8  10   1   20.07    2.64
  -8 -10  -1   16.90    2.39
   9 -10   1    2.66    1.20
  -9 -10  -1    4.18    1.10
   9  10   1    2.48    1.24
  -9  10  -1    0.69    0.98
  -9 -10  -1    4.91    1.39
   9  10   1    4.04    1.12
   9  10   1    3.90    1.28
  -9 -10  -1    2.50    1.20
  -9  10  -1    3.03    1.26
   9 -10   1    2.05    0.98
   9 -10   1    2.18    1.35
  -9 -10  -1    4.46    1.37
   9  10   1    4.46    1.29
   9  10   1    5.45    1.33
  10 -10   1    0.17    0.75
 -10 -10  -1    0.96    0.98
  10  10   1    0.42    0.72
  10  10   1    0.83    0.83
  10 -10   1    0.36    0.83
 -10 -10  -1    0.25    0.94
  10 -10   1    0.67    1.06
 -10  10  -1    0.50    0.93
  10  10   1    0.10    0.86
 -10 -10  -1    0.28    0.65
  10  10   1    0.17    0.82
 -10  10  -1    0.42    0.84
 -10 -10  -1    0.96    0.89
  11 -10   1    6.94    1.40
  11  10   1    8.67    1.45
 -11  10  -1    4.59    1.19
 -11 -10  -1   10.35    1.57
  11  10   1    9.11    1.22
 -11  10  -1    4.54    1.39
 -11 -10  -1    8.03    1.36
 -11 -10  -1    7.18    1.14
  11 -10   1    7.36    1.36
 -12  10  -1    2.94    0.88
  12  10   1    1.89    0.56
 -12 -10  -1    2.58    0.89
 -12  10  -1    2.54    1.02
  12 -10   1    1.69    0.80
 -12 -10  -1    1.80    0.85
  12  10   1    2.21    0.86
  12 -10   1    2.62    0.88
 -12 -10  -1    1.77    0.83
 -13  10  -1   26.58    2.58
 -13  10  -1   31.64    2.94
  13  10   1   35.93    2.86
  13  10   1   36.58    2.91
  13 -10   1   27.45    2.63
  13 -10   1   33.98    2.83
 -13 -10  -1   27.14    2.53
  13 -10   1   30.69    2.57
  14 -10   1    0.76    0.50
  11  11  -1    8.70    1.02
 -11 -11   1   10.70    1.27
 -11 -11   1    8.86    1.22
 -11  11   1    9.47    1.32
  11 -11  -1   10.96    1.32
  11  11  -1   11.25    1.18
  10 -11  -1   27.60    2.55
 -10  11   1   27.74    2.64
  10 -11  -1   16.58    2.11
 -10 -11   1   24.06    2.24
 -10 -11   1   31.27    2.53
  10 -11  -1   24.48    2.31
  10  11  -1   28.94    2.34
  10 -11  -1   19.50    2.08
   9 -11  -1    0.62    0.52
   9 -11  -1    1.29    0.81
   9 -11  -1    0.46    0.59
  -9 -11   1    1.08    0.73
   9  11  -1    1.32    0.74
  -9  11   1    0.36    0.77
   9  11  -1    2.05    0.75
  -9 -11   1    1.56    0.82
  -8  11   1    2.13    0.99
   8 -11  -1    2.71    1.06
   8 -11  -1    2.25    1.01
   8 -11  -1    1.61    0.78
   8  11  -1    2.21    0.81
  -8 -11   1    1.47    0.70
  -8 -11   1    1.79    0.88
   8 -11  -1    1.51    0.64
  -8 -11   1    1.75    0.89
   8 -11  -1    2.03    0.90
   8  11  -1    1.62    0.92
   7  11  -1  109.54    7.90
   7 -11  -1  111.59    8.10
  -7 -11   1  109.84    7.92
   7  11  -1  107.07    7.83
   7 -11  -1  130.98    8.45
  -7 -11   1   95.59    7.67
  -7 -11   1  110.53    7.93
   7 -11  -1  102.76    7.91
   7 -11  -1   93.95    7.82
  -7  11   1  126.50    8.61
   6  11  -1   19.76    2.60
  -6  11   1   27.29    2.97
   6  11  -1   17.51    2.25
   6  11  -1   13.52    1.95
   6 -11  -1   27.11    2.79
   6 -11  -1   20.23    2.34
   6 -11  -1   18.03    2.25
  -6 -11   1   19.45    2.33
  -6  11   1   23.74    2.27
  -6 -11   1   16.13    2.17
  -5  11   1  241.53   17.66
  -5  11   1  283.79   17.77
  -5 -11   1  246.13   17.72
   5 -11  -1  253.38   17.93
   5 -11  -1  233.89   17.65
   5  11  -1  268.39   17.80
  -5  11   1  300.17   18.56
   5  11  -1  236.18   17.45
   5 -11  -1  296.36   18.29
   5  11  -1  280.96   18.16
   5  11  -1  314.04   18.42
  -4  11   1   21.39    2.37
  -4 -11   1   17.78    2.35
   4  11  -1   16.45    2.44
   4  11  -1   13.83    2.25
  -4  11   1   26.93    3.05
  -4  11   1   21.32    2.53
   4 -11  -1   18.56    2.44
   4  11  -1   15.09    2.36
   4 -11  -1   19.70    2.34
   4 -11  -1   24.04    2.78
   3  11  -1  169.69   11.31
   3 -11  -1  138.50   10.64
  -3  11   1  159.81   10.84
   3 -11  -1  173.25   11.25
   3 -11  -1  136.83   10.84
   3  11  -1  180.12   11.31
  -3 -11   1  137.01   10.28
  -3  11   1  122.97   10.74
  -3  11   1  167.39   11.49
  -2 -11   1    2.54    0.88
   2 -11  -1    4.19    1.36
  -2 -11   1    2.52    0.90
  -2 -11   1    1.37    0.73
  -2  11   1    3.61    1.35
   2 -11  -1    4.67    1.36
   2  11  -1    4.45    1.44
  -2  11   1    4.62    1.23
   2  11  -1    2.51    1.15
  -2  11   1    4.23    1.49
   2 -11  -1    4.48    1.24
   2 -11  -1    3.76    1.11
   1  11  -1    3.54    1.42
   1 -11  -1    1.71    0.99
   1 -11  -1    1.45    0.82
   1  11  -1    3.04    1.51
  -1  11   1    2.47    1.25
   1 -11  -1    1.35    0.96
  -1  11   1    1.71    0.98
  -1  11   1    2.36    1.23
   1  11  -1    3.19    1.29
  -1 -11   1    2.99    1.04
  -1 -11   1    2.19    0.87
   1 -11  -1    2.42    1.11
   0 -11   1   12.85    1.90
   0  11   1   14.35    2.25
   0  11   1   17.29    2.17
   0  11   1   14.12    2.25
   0 -11  -1   13.16    1.91
   0  11  -1   10.67    1.95
   0 -11   1   13.79    1.79
   0 -11  -1   10.90    1.85
   0 -11  -1   12.46    1.77
   0  11  -1   14.44    2.24
   0 -11  -1   12.78    1.99
   1  11   1    5.39    1.39
   1 -11   1    4.40    1.25
  -1 -11  -1    5.73    1.36
  -1 -11  -1    4.69    1.24
  -1 -11  -1    5.41    1.33
  -1  11  -1    3.79    1.16
  -1 -11  -1    3.60    0.99
  -1  11  -1    3.60    1.40
   1  11   1    3.30    1.44
   1 -11   1    3.57    1.08
  -2  11  -1   39.59    3.75
   2 -11   1   33.81    3.29
   2 -11   1   28.28    3.20
  -2 -11  -1   33.38    3.24
  -2  11  -1   28.46    3.07
  -2 -11  -1   31.63    3.12
   2  11   1   30.11    3.57
   2  11   1   27.97    2.87
   2  11   1   34.26    3.37
  -2 -11  -1   30.77    2.92
  -3 -11  -1    2.21    0.95
   3  11   1    4.72    1.32
  -3  11  -1    3.51    1.38
   3 -11   1    4.36    1.27
  -3 -11  -1    3.20    1.05
   3  11   1    3.08    1.33
   3  11   1    2.79    0.95
   3 -11   1    2.16    0.90
   3  11   1    5.31    1.27
   3 -11   1    3.68    1.16
  -3 -11  -1    4.68    1.43
  -3  11  -1    3.54    0.98
  -3 -11  -1    4.10    1.44
   4  11   1    3.23    1.18
  -4 -11  -1    1.97    1.26
  -4  11  -1    3.98    1.35
   4 -11   1    2.11    1.11
  -4 -11  -1    1.64    0.90
   4 -11   1    1.15    0.81
   4  11   1    1.99    0.90
   4 -11   1    1.01    0.71
  -4 -11  -1    3.96    1.09
   4  11   1    2.11    0.97
  -4 -11  -1    2.31    1.25
   5 -11   1   28.43    3.00
  -5 -11  -1   29.88    3.04
  -5  11  -1   31.48    3.15
   5  11   1   31.00    3.00
  -5 -11  -1   27.75    2.69
   5  11   1   26.91    2.76
   5  11   1   30.91    2.74
   5 -11   1   23.19    2.45
   5 -11   1   25.87    2.69
  -6 -11  -1    1.08    1.02
   6  11   1    2.80    1.05
   6 -11   1    1.21    0.68
  -6  11  -1    1.33    0.96
   6  11   1    1.73    0.89
   6 -11   1    2.12    0.96
  -6 -11  -1    1.76    1.04
  -6 -11  -1    3.38    1.07
   6 -11   1    1.95    1.07
   6 -11   1    0.92    0.65
  -6  11  -1    1.39    1.10
   6  11   1    2.26    1.13
   6  11   1    2.54    0.93
  -6 -11  -1    1.83    0.85
  -7 -11  -1    7.89    1.38
  -7 -11  -1    7.28    1.43
   7  11   1    9.52    1.64
   7  11   1    7.62    1.21
  -7  11  -1    7.19    1.58
   7 -11   1    6.90    1.36
   7  11   1    5.75    1.23
   7 -11   1    5.38    1.11
   7  11   1    5.85    1.32
  -7  11  -1    7.00    1.42
  -7 -11  -1    7.42    1.40
  -7 -11  -1    8.31    1.22
  -7 -11  -1    5.60    1.35
   8 -11   1    0.76    0.63
  -8 -11  -1    1.00    0.72
  -8  11  -1    0.08    0.71
   8  11   1    1.30    0.85
   8  11   1    0.84    0.59
  -8 -11  -1    1.06    0.86
  -8 -11  -1    0.63    0.84
  -8  11  -1    1.09    0.91
   8  11   1    1.32    0.77
  -8 -11  -1    1.99    0.91
   8 -11   1    0.35    0.72
  -8 -11  -1    0.78    0.54
  -9 -11  -1    1.84    0.78
   9 -11   1    2.93    0.88
  -9  11  -1    1.68    0.75
   9 -11   1    1.21    0.65
  -9  11  -1    1.82    0.92
  -9 -11  -1    1.43    0.83
   9 -11   1    2.18    0.83
   9  11   1    1.25    0.71
   9  11   1    1.40    0.56
   9  11   1    1.44    0.55
  -9 -11  -1    1.77    0.68
 -10  11  -1   78.64    6.35
  10 -11   1   85.38    6.40
 -10  11  -1   93.52    6.79
  10 -11   1   95.59    6.54
 -10 -11  -1   90.41    6.42
  10 -11   1   87.32    6.51
 -11  11  -1   22.44    2.33
  11 -11   1   23.80    2.26
  -7 -12   1    0.66    0.54
   7 -12  -1    1.18    0.47
   6  12  -1    0.22    0.50
  -6 -12   1    0.39    0.51
   6 -12  -1   -0.10    0.54
   6 -12  -1   -0.16    0.45
  -6 -12   1    0.05    0.57
  -6  12   1    0.29    0.50
  -6 -12   1    0.31    0.52
   6  12  -1    0.22    0.55
  -5 -12   1   15.47    1.70
   5 -12  -1   17.72    1.92
   5  12  -1   20.87    2.07
   5 -12  -1   18.31    1.81
   5 -12  -1   19.69    1.95
  -5  12   1   20.03    2.04
  -5 -12   1   17.95    1.87
  -5 -12   1   18.33    1.86
   5  12  -1   20.63    1.91
   5 -12  -1   16.11    1.77
   4 -12  -1    4.63    0.98
   4 -12  -1    4.74    1.03
   4 -12  -1    6.02    1.05
  -4 -12   1    5.05    1.04
   4  12  -1    4.53    0.94
   4  12  -1    5.96    1.12
  -4 -12   1    4.33    0.92
   4 -12  -1    6.40    1.02
   3 -12  -1   18.72    1.94
   3  12  -1   21.48    2.18
   3 -12  -1   18.51    2.02
   3 -12  -1   21.09    2.07
  -3  12   1   14.96    1.79
   3  12  -1   22.02    2.10
  -3 -12   1   19.68    2.06
  -3 -12   1   18.10    1.97
   3 -12  -1   18.13    2.01
   2  12  -1    3.45    0.96
   2 -12  -1    4.16    1.00
   2  12  -1    6.28    1.20
   2 -12  -1    4.85    0.98
   2 -12  -1    5.92    1.02
  -2 -12   1    3.80    1.03
  -2  12   1    4.43    0.96
   2 -12  -1    4.42    1.02
   1  12  -1   15.65    1.76
   1 -12  -1   13.09    1.70
   1 -12  -1    9.80    1.43
   1 -12  -1   15.78    1.76
   1  12  -1   20.62    2.05
   1 -12  -1   15.79    1.66
  -1  12   1   10.39    1.61
  -1  12   1   11.99    1.46
   1 -12  -1   15.41    1.67
  -1 -12   1   15.08    1.78
   0  12   1    4.28    0.92
   0 -12  -1    4.55    1.08
   0 -12  -1    3.59    0.81
   0 -12   1    1.49    0.55
   0 -12   1    4.36    1.09
   0 -12  -1    5.01    1.03
   0  12  -1    3.93    1.02
   0  12   1    2.67    0.75
   0  12   1    5.25    1.11
   0 -12  -1    4.09    0.86
  -1  12  -1    0.14    0.62
   1 -12   1    0.30    0.49
  -1 -12  -1    0.11    0.54
  -1 -12  -1    1.19    0.76
   1  12   1    0.37    0.71
   1  12   1    0.24    0.59
   1  12   1    0.05    0.50
  -1 -12  -1    0.05    0.47
   2 -12   1    0.43    0.52
   2  12   1    0.11    0.50
  -2 -12  -1    0.29    0.49
  -2  12  -1    1.60    0.78
  -2 -12  -1    0.78    0.51
   2  12   1    0.30    0.67
   2  12   1    0.83    0.61
   2 -12   1    0.78    0.52
  -2 -12  -1    0.77    0.76
  -3 -12  -1    0.18    0.68
  -3 -12  -1    0.74    0.66
   3 -12   1    0.32    0.49
  -3  12  -1    0.50    0.63
   3 -12   1    0.17    0.55
  -3 -12  -1    0.65    0.54
   3  12   1    0.33    0.50
   3  12   1    0.31    0.54
   3  12   1    0.07    0.68
  -3 -12  -1    0.87    0.70
  -3 -12  -1    0.18    0.41
  -4 -12  -1    1.15    0.73
   4  12   1    0.69    0.53
   4 -12   1    1.95    0.71
  -4 -12  -1    1.11    0.57
  -4 -12  -1    1.01    0.68
  -4  12  -1    2.33    0.71
   4 -12   1    0.94    0.51
   4  12   1    0.74    0.71
  -4 -12  -1    1.06    0.69
   5 -12   1   10.10    1.29
   5 -12   1    8.82    1.13
  -5 -12  -1   11.16    1.32
  -5 -12  -1    9.04    1.30
  -5  12  -1   11.34    1.32
   6 -12   1    7.08    0.97
   6 -12   1    9.05    1.17
  23   0  -2   39.89    3.71
  23   0  -2   40.20    3.81
  22   0  -2    4.85    1.33
 -22   0   2    6.75    1.26
  22   0  -2    3.78    1.17
  21   0  -2    3.94    1.42
  21   0  -2    3.15    1.22
 -21   0   2    3.14    1.21
  21   0  -2    1.35    0.86
  20   0  -2   83.59    7.06
  20   0  -2   79.31    6.72
 -20   0   2   78.94    6.88
  20   0  -2   87.81    7.43
 -20   0   2   93.28    7.24
 -20   0   2   72.70    6.46
 -19   0   2   89.18    7.34
  19   0  -2  107.17    8.41
 -19   0   2   98.34    7.98
  19   0  -2   84.12    7.64
  19   0  -2   80.15    7.32
  18   0  -2  185.11   14.56
  18   0  -2  190.80   14.81
 -18   0   2  202.93   14.62
 -18   0   2  224.48   15.33
  18   0  -2  216.72   15.57
 -18   0   2  199.15   14.57
 -17   0   2  167.87   12.41
  17   0  -2  163.17   12.80
 -17   0   2  182.43   12.73
 -17   0   2  170.48   12.53
  17   0  -2  154.07   12.40
  16   0  -2   65.67    6.13
  16   0  -2   59.57    5.86
 -16   0   2   68.89    6.03
 -16   0   2   59.15    5.67
 -16   0   2   72.41    6.12
  15   0  -2  127.26    9.43
  15   0  -2  115.62    9.68
 -15   0   2  110.74    9.44
 -15   0   2  147.28   10.02
 -15   0   2  141.55    9.98
  15   0  -2  118.76    9.85
 -15   0   2  120.52    9.67
  14   0  -2  131.24    9.53
 -14   0   2  148.15   10.03
 -14   0   2  145.80   10.02
  14   0  -2  120.11    9.83
 -14   0   2  124.38    9.78
 -14   0   2  110.54    9.51
 -14   0   2  136.37   10.09
  14   0  -2  119.45    9.73
  13   0  -2   83.86    6.84
  13   0  -2   81.08    6.57
 -13   0   2   78.87    6.72
 -13   0   2   83.81    6.94
 -13   0   2  100.70    7.15
 -13   0   2   74.73    6.66
  13   0  -2   88.85    7.00
 -13   0   2   96.87    7.06
  13   0  -2   80.62    6.07
 -12   0   2  153.60   10.65
  12   0  -2  141.23    9.73
 -12   0   2  126.29   10.19
  12   0  -2  145.76   10.23
 -12   0   2  167.42   10.72
  12   0  -2  147.82   10.49
 -12   0   2  135.28   10.30
  12   0  -2  133.34   10.33
  11   0  -2   27.13    2.42
  11   0  -2   24.50    2.75
 -11   0   2   27.10    3.46
 -11   0   2   25.82    2.73
  11   0  -2   24.70    2.57
  11   0  -2   27.38    2.69
  11   0  -2   25.79    2.80
 -11   0   2   28.75    2.90
  11   0  -2   26.70    2.55
 -11   0   2   31.58    3.06
  11   0  -2   28.17    2.81
  11   0  -2   27.11    2.66
 -11   0   2   26.09    2.75
 -10   0   2  865.62   50.96
  10   0  -2  717.55   50.53
  10   0  -2  747.85   50.70
  10   0  -2  878.57   50.63
 -10   0   2  825.02   50.74
  10   0  -2  810.25   50.29
  10   0  -2  763.81   50.78
 -10   0   2  781.80   51.57
  10   0  -2  922.80   50.93
 -10   0   2  699.96   50.50
 -10   0   2  809.54   50.78
  10   0  -2  760.37   50.53
  -9   0   2   23.75    2.43
  -9   0   2   23.03    2.38
   9   0  -2   22.85    2.38
   9   0  -2   25.72    2.30
  -9   0   2   29.17    2.57
   9   0  -2   22.69    2.41
   9   0  -2   24.74    2.42
   9   0  -2   22.34    2.20
  -8   0   2 1936.94  127.00
   8   0  -2 2035.52  126.77
   8   0  -2 1914.08  126.79
   8   0  -2 2253.86  127.14
   7   0  -2 1040.50   54.87
  -7   0   2 1028.01   55.08
   6   0  -2  300.19   18.90
  -6   0   2  317.76   19.18
   6   0  -2  276.22   18.90
   5   0  -2  115.35    7.76
  -5   0   2  125.78    8.00
  -4   0   2  301.93   20.07
   4   0  -2  345.65   19.89
  -3   0   2  697.47   42.83
   3   0  -2  608.07   42.76
  -3   0   2  797.22   43.12
   3   0  -2  704.26   42.88
  -3   0   2  707.99   42.91
   2   0  -2   86.05    4.96
  -2   0   2   94.16    5.28
   2   0  -2   90.42    5.16
  -1   0   2 1650.38  120.19
  -1   0   2 1765.10  120.19
   0   0   2 5284.11  331.59
   0   0  -2 5944.01  331.60
   0   0  -2 5057.25  331.97
   0   0   2 5595.58  331.75
  -1   0  -2  301.40   16.73
  -1   0  -2  254.93   17.08
  -1   0  -2  275.49   17.30
   1   0   2  240.43   16.67
   2   0   2  180.42   12.84
  -2   0  -2  200.31   13.25
   2   0   2  220.57   13.21
  -2   0  -2  204.23   12.79
   3   0   2  889.26   55.25
   3   0   2  840.75   54.91
  -3   0  -2  901.54   55.31
  -3   0  -2 1001.43   54.76
  -3   0  -2  906.66   55.43
  -4   0  -2  294.82   18.17
  -4   0  -2  238.85   17.53
   4   0   2  299.91   18.41
  -4   0  -2  276.92   18.35
  -4   0  -2  291.26   17.99
   4   0   2  291.41   17.64
   4   0   2  282.01   17.92
   5   0   2  361.22   23.43
   5   0   2  379.25   23.77
  -5   0  -2  339.67   23.38
  -5   0  -2  410.80   24.36
  -5   0  -2  362.63   23.77
  -5   0  -2  377.04   24.02
   5   0   2  396.29   24.30
   6   0   2 2630.56  156.91
  -6   0  -2 2520.89  157.73
   6   0   2 2359.06  157.67
  -6   0  -2 2436.79  157.21
  -6   0  -2 2454.21  157.50
   6   0   2 2521.29  157.22
   7   0   2 1554.45  103.34
   7   0   2 1686.90  103.75
  -7   0  -2 1519.55  103.69
   7   0   2 1743.61  104.51
  -7   0  -2 1931.43  104.56
  -7   0  -2 1652.05  104.05
  -8   0  -2   47.51    4.40
  -8   0  -2   46.26    4.16
   8   0   2   50.68    3.92
  -8   0  -2   47.85    4.10
   8   0   2   47.82    4.08
  -8   0  -2   47.21    4.15
   8   0   2   48.72    4.13
  -8   0  -2   50.61    3.79
  -8   0  -2   53.35    4.76
  -8   0  -2   48.44    3.46
   8   0   2   48.95    4.67
   9   0   2  251.97   17.54
  -9   0  -2  246.08   16.90
  -9   0  -2  231.49   17.68
   9   0   2  192.04   17.17
  -9   0  -2  291.01   18.40
  -9   0  -2  319.65   18.07
   9   0   2  267.02   17.75
   9   0   2  285.62   17.81
  -9   0  -2  340.74   18.27
  10   0   2   15.78    2.35
  10   0   2   18.36    2.32
  10   0   2   17.51    2.09
 -10   0  -2   19.28    2.63
 -10   0  -2   23.91    2.99
 -10   0  -2   16.50    2.26
 -10   0  -2   20.46    2.10
  10   0   2   20.70    2.53
  10   0   2   20.60    2.50
 -10   0  -2   19.68    2.54
  10   0   2   19.28    2.48
 -10   0  -2   19.74    2.12
 -10   0  -2   20.61    2.50
  11   0   2  127.69   10.03
 -11   0  -2  137.25    9.75
 -11   0  -2  148.49   10.40
  11   0   2  124.69    9.94
  11   0   2  140.16   10.05
  11   0   2  148.16   10.08
 -11   0  -2  148.81    9.63
  11   0   2  115.41    9.96
  12   0   2   44.92    4.62
 -12   0  -2   51.98    4.82
  12   0   2   41.08    4.49
 -12   0  -2   41.65    3.85
  12   0   2   45.61    4.46
  12   0   2   49.80    4.44
  12   0   2   54.50    4.76
 -12   0  -2   50.58    4.27
  13   0   2  145.43   11.27
  13   0   2  155.71   11.27
 -13   0  -2  140.99   10.87
  13   0   2  164.24   11.29
  13   0   2  155.64   11.38
 -13   0  -2  150.34   11.53
  14   0   2  173.69   13.76
  14   0   2  212.54   14.47
  14   0   2  211.04   14.60
 -14   0  -2  181.98   13.98
  14   0   2  215.50   14.55
 -14   0  -2  212.59   14.84
  14   0   2  227.46   14.71
 -14   0  -2  194.00   14.75
 -15   0  -2   63.31    6.36
 -15   0  -2   64.02    6.21
  15   0   2   65.89    6.11
  15   0   2   65.73    6.01
  15   0   2   72.93    6.21
  15   0   2   65.35    5.82
  15   0   2   68.75    5.98
 -15   0  -2   62.15    5.61
 -16   0  -2  220.12   16.34
  16   0   2  230.68   15.72
  16   0   2  209.05   15.45
 -16   0  -2  185.75   15.18
 -16   0  -2  220.09   16.05
  16   0   2  240.07   15.80
  16   0   2  243.82   16.05
  17   0   2   55.41    5.25
  17   0   2   52.36    4.93
 -17   0  -2   59.44    5.58
  17   0   2   52.71    5.41
 -17   0  -2   42.91    4.65
 -18   0  -2   76.72    6.73
  18   0   2   70.66    6.02
 -18   0  -2   67.30    6.19
 -18   0  -2   59.00    5.55
  18   0   2   73.13    5.86
  18   0   2   69.49    6.23
  19   0   2   16.09    2.39
  19   0   2   16.82    2.16
  19   0   2   17.14    2.66
 -20   0  -2    9.09    1.82
 -20   0  -2    5.61    1.83
  20   0   2    7.48    1.54
  20   0   2    5.63    1.31
 -21   0  -2   17.44    2.29
  21   0   2   16.97    1.92
 -21   0  -2   15.31    2.04
  21   0   2   17.21    2.15
 -21   0  -2   16.99    2.47
  22   0   2  140.14   10.02
 -22   0  -2  144.45   10.16
 -22   0  -2  145.88   10.42
  22   0   2  148.83   10.08
 -23   1   2    7.78    1.40
  23   1  -2    4.17    0.94
  23  -1  -2    5.79    1.13
  23   1  -2    3.99    0.95
  23  -1  -2    4.90    0.95
 -23  -1   2    3.90    0.84
  22   1  -2    0.59    0.78
 -22  -1   2    0.17    0.71
  22  -1  -2    1.27    0.87
  22  -1  -2    0.69    0.75
 -22   1   2    0.44    0.61
  22   1  -2    0.49    0.68
 -22   1   2    1.12    1.06
 -21  -1   2   11.43    1.67
  21   1  -2   13.31    2.05
  21  -1  -2   16.14    2.19
 -21   1   2   14.48    2.08
  21  -1  -2   16.93    2.55
 -21  -1   2   16.77    2.27
  21   1  -2   11.31    2.05
  20   1  -2    4.67    1.43
 -20  -1   2    6.03    1.37
 -20   1   2    4.66    1.46
  20  -1  -2    4.96    1.26
  20   1  -2    4.55    1.59
  20  -1  -2    4.82    1.52
 -20  -1   2    7.21    1.69
  19   1  -2   26.98    3.37
  19  -1  -2   25.89    2.88
 -19  -1   2   24.95    3.08
 -19   1   2   25.41    3.16
 -19   1   2   27.67    3.39
  19   1  -2   29.58    3.70
  19  -1  -2   23.33    2.97
 -19   1   2   26.69    3.13
 -19   1   2   27.83    3.51
 -19  -1   2   27.21    3.18
  19  -1  -2   26.46    3.35
 -18   1   2   62.33    5.98
  18   1  -2   65.02    6.18
  18  -1  -2   69.96    6.31
  18  -1  -2   61.41    5.72
  18   1  -2   68.80    6.62
 -18  -1   2   71.57    6.14
 -18   1   2   65.00    6.02
 -18  -1   2   76.22    6.22
 -18   1   2   72.05    6.52
  18  -1  -2   65.93    5.95
 -17   1   2  161.03   11.84
 -17  -1   2  168.61   11.75
  17  -1  -2  151.21   11.83
 -17  -1   2  166.92   11.83
 -17   1   2  154.60   11.72
 -17  -1   2  117.37   11.30
  17   1  -2  179.64   12.61
 -17   1   2  178.49   12.45
  17   1  -2  148.47   11.83
  17  -1  -2  148.61   11.54
  17  -1  -2  165.18   11.63
 -17   1   2  140.98   11.59
  16  -1  -2   57.24    5.73
 -16   1   2   58.21    5.83
 -16   1   2   69.22    6.13
 -16   1   2   69.46    6.50
  16  -1  -2   59.65    5.99
 -16   1   2   67.02    6.11
 -16  -1   2   81.80    6.31
  16   1  -2   56.90    6.01
  16   1  -2   73.95    6.68
 -16  -1   2   76.09    6.19
 -16  -1   2   60.74    5.96
  16  -1  -2   66.05    5.86
 -15   1   2    1.47    1.13
  15  -1  -2    2.03    1.22
 -15  -1   2    3.98    1.52
 -15  -1   2    3.55    1.71
 -15   1   2    2.55    1.42
  15  -1  -2    0.97    0.92
  15  -1  -2    0.36    0.82
  15   1  -2    2.32    1.32
 -15   1   2    2.49    1.34
 -15  -1   2    3.73    1.49
 -15   1   2    2.74    1.38
 -15  -1   2    1.94    1.38
 -14   1   2   40.13    3.98
 -14   1   2   36.28    3.89
  14  -1  -2   28.91    3.42
 -14   1   2   27.19    3.46
 -14   1   2   33.68    3.91
 -14  -1   2   46.21    4.21
  14  -1  -2   35.06    3.63
  14   1  -2   38.52    3.11
  14  -1  -2   27.71    3.55
  14   1  -2   29.92    3.23
  14   1  -2   30.07    3.83
 -14  -1   2   40.48    4.02
 -14   1   2   32.48    3.37
 -13   1   2   64.30    5.37
  13   1  -2   58.47    5.22
 -13   1   2   48.44    4.97
  13   1  -2   62.33    4.53
  13   1  -2   62.04    4.90
 -13  -1   2   64.64    5.22
 -13  -1   2   71.61    5.52
  13  -1  -2   46.97    4.81
  13  -1  -2   53.51    5.07
 -13   1   2   56.23    5.18
  13  -1  -2   56.22    5.07
 -13   1   2   53.53    5.19
 -13  -1   2   52.11    4.97
  12  -1  -2   10.63    1.71
  12   1  -2    8.90    1.74
 -12   1   2   10.86    1.80
 -12   1   2   15.29    2.17
 -12   1   2   14.12    2.06
 -12  -1   2   13.32    2.03
 -12   1   2   14.20    2.09
  12  -1  -2   12.88    1.51
  12   1  -2   11.44    1.51
  12  -1  -2   12.56    1.90
  12   1  -2    9.75    1.58
 -12  -1   2   16.25    2.16
 -12  -1   2   16.33    2.16
  12  -1  -2   14.51    1.99
 -11  -1   2   23.44    2.53
  11  -1  -2   22.61    2.65
  11  -1  -2   22.63    2.66
 -11   1   2   23.98    2.68
 -11  -1   2   25.71    2.74
 -11  -1   2   25.03    3.20
  11   1  -2   26.52    2.70
 -11  -1   2   35.90    3.15
  11   1  -2   31.25    3.02
  11  -1  -2   32.34    2.88
  11  -1  -2   23.24    2.29
  11   1  -2   25.57    2.61
  11  -1  -2   26.72    2.78
 -11   1   2   30.37    3.02
  11   1  -2   25.30    2.36
 -11   1   2   26.41    2.80
 -11   1   2   19.83    2.62
 -11  -1   2   31.03    2.92
  11   1  -2   26.81    2.68
  11  -1  -2   23.49    2.64
  11  -1  -2   24.58    2.74
  11  -1  -2   28.13    2.58
 -11   1   2   25.70    2.86
 -11   1   2   27.48    2.91
  11   1  -2   32.19    3.04
  10  -1  -2  146.45   11.40
 -10   1   2  144.96   11.49
  10  -1  -2  149.78   11.44
 -10   1   2  174.71   11.77
  10   1  -2  162.05   11.14
 -10   1   2  154.35   11.53
 -10   1   2  141.65   11.39
  10  -1  -2  164.34   11.52
  10   1  -2  167.46   11.66
 -10   1   2  157.23   11.64
  10  -1  -2  163.87   11.47
  10   1  -2  171.97   11.39
  10   1  -2  187.19   11.23
  10   1  -2  197.03   11.82
 -10  -1   2  158.87   11.28
  10  -1  -2  150.50   11.03
  10   1  -2  180.51   11.54
 -10  -1   2  185.11   11.70
 -10  -1   2  178.52   11.57
  10   1  -2  178.85   11.55
  10  -1  -2  150.37   11.48
 -10   1   2  169.97   11.68
 -10  -1   2  177.14   12.28
 -10  -1   2  203.00   11.76
  10   1  -2  187.38   11.45
 -10   1   2  153.61   12.37
  10   1  -2  164.17   11.66
  10  -1  -2  150.39   11.49
  10  -1  -2  151.24   11.49
  10  -1  -2  182.08   11.35
   9  -1  -2  197.16   12.91
  -9  -1   2  205.94   12.84
  -9   1   2  181.87   12.98
   9   1  -2  162.87   12.83
   9  -1  -2  210.13   13.04
   9  -1  -2  213.66   13.09
   9   1  -2  172.46   12.54
   9   1  -2  221.35   12.90
   9  -1  -2  216.92   13.05
   9  -1  -2  218.97   12.18
   9   1  -2  180.71   12.97
   9  -1  -2  182.80   12.88
   9   1  -2  155.54   12.61
  -9  -1   2  165.46   12.79
  -9   1   2  215.81   13.22
   9   1  -2  163.64   12.79
   9  -1  -2  178.16   12.85
   9  -1  -2  169.27   12.60
   9   1  -2  212.14   12.55
  -9   1   2  176.04   12.83
  -9   1   2  170.72   12.87
   9  -1  -2  169.10   12.78
  -9   1   2  190.12   13.04
   8  -1  -2  450.58   26.56
  -8  -1   2  390.75   26.76
   8  -1  -2  461.51   26.80
   8   1  -2  348.74   26.73
  -8   1   2  430.24   27.08
   8   1  -2  408.96   26.58
   8  -1  -2  418.87   26.30
   8  -1  -2  428.22   27.04
   7  -1  -2  467.28   30.01
  -7   1   2  470.05   30.07
   7  -1  -2  472.12   29.70
   7   1  -2  409.06   29.75
  -7  -1   2  426.42   29.85
   7  -1  -2  485.43   29.45
   7   1  -2  478.72   29.59
  -7  -1   2  454.52   29.77
   7  -1  -2  517.64   29.80
   6   1  -2  459.63   37.09
  -6   1   2  690.63   37.42
  -6  -1   2  627.83   37.16
  -6  -1   2  595.09   37.01
   6  -1  -2  605.02   36.99
   6   1  -2  573.21   36.76
   6  -1  -2  595.26   37.21
   6   1  -2  489.48   36.96
   6  -1  -2  651.85   36.83
  -5  -1   2  206.23   13.12
  -5   1   2  267.15   13.58
   5  -1  -2  213.76   13.36
   5   1  -2  169.64   13.30
   5  -1  -2  251.98   13.09
   5   1  -2  184.48   13.14
   5   1  -2  177.10   12.85
  -5  -1   2  218.60   13.26
  -5   1   2  180.68   13.43
   5  -1  -2  233.06   13.17
  -4   1   2 1329.01   64.53
   4  -1  -2 1294.81   64.17
   4  -1  -2 1082.68   64.34
   4   1  -2  798.46   64.06
  -4   1   2  906.63   64.40
  -4  -1   2 1080.34   64.09
   4  -1  -2  884.74   64.22
   4   1  -2  801.28   64.25
   4  -1  -2 1144.68   64.15
   3   1  -2  244.21   18.76
  -3   1   2  293.45   18.95
  -3  -1   2  291.84   18.57
  -3  -1   2  259.92   18.92
   3   1  -2  359.91   18.89
   3  -1  -2  303.28   18.83
   3  -1  -2  287.56   18.85
  -3   1   2  326.28   18.94
  -3   1   2  295.39   18.88
   2  -1  -2  956.29   64.98
   2   1  -2 1066.23   64.74
  -2   1   2 1024.83   64.95
  -2  -1   2 1079.24   64.63
  -2  -1   2 1055.80   64.97
  -2  -1   2 1012.25   65.05
   2  -1  -2 1064.06   64.91
   2   1  -2 1082.14   65.08
  -2   1   2  955.44   64.84
  -2   1   2 1018.42   65.03
   2   1  -2 1071.12   64.89
  -2   1   2  982.62   64.95
   2  -1  -2  982.92   64.92
  -1  -1   2  147.63    6.26
  -1  -1   2   88.36    5.75
   1  -1  -2   85.05    5.73
   1  -1  -2   88.56    5.63
   1   1  -2   67.96    5.50
   1  -1  -2   62.99    5.47
  -1   1   2   88.47    5.76
   1   1  -2  161.47    6.50
  -1   1   2   94.86    5.77
  -1  -1   2   78.65    5.32
   1  -1  -2   76.41    5.68
  -1   1   2   81.14    5.72
   0  -1   2  334.23   17.91
   0  -1   2  271.66   18.29
   0  -1  -2  257.71   18.02
   0   1   2  275.46   18.15
   0  -1  -2  303.40   18.20
   0   1   2  262.06   18.20
   0  -1   2  285.98   17.89
   0  -1   2  254.11   18.17
   0   1   2  278.35   18.22
   0  -1  -2  236.25   18.19
   0   1  -2  276.74   18.20
   0   1  -2  313.16   17.92
   0   1  -2  242.14   18.44
   0  -1   2  275.43   18.39
  -1   1  -2  604.23   21.88
   1   1   2  352.86   20.72
   1  -1   2  401.71   20.96
   1   1   2  357.49   20.74
  -1  -1  -2  342.72   20.69
   1  -1   2  620.97   21.67
   1  -1   2  290.24   20.13
  -1   1  -2  255.06   20.52
   1   1   2  322.80   20.47
   1  -1   2  339.84   20.60
   1   1   2  365.24   20.77
  -1  -1  -2  278.66   20.26
  -2   1  -2  507.47   33.32
  -2  -1  -2  551.29   32.84
   2  -1   2  521.40   32.79
   2   1   2  569.77   33.20
   2  -1   2  486.05   33.04
  -2   1  -2  505.17   33.12
   2   1   2  489.68   33.20
   2   1   2  519.20   33.23
   3  -1   2 3117.54  194.63
  -3   1  -2 3085.57  194.96
  -3   1  -2 3042.63  195.19
  -3  -1  -2 3209.23  194.64
   3  -1   2 3122.20  194.89
   3   1   2 2994.53  195.06
   4  -1   2  625.28   38.66
  -4  -1  -2  613.07   39.10
  -4  -1  -2  634.69   38.67
   4  -1   2  684.00   39.54
   4   1   2  533.42   38.77
   4  -1   2  586.77   38.89
  -4  -1  -2  702.14   39.43
  -4   1  -2  600.87   38.98
  -5  -1  -2 1404.58   89.76
   5  -1   2 1347.23   89.51
  -5   1  -2 1451.34   90.38
  -5  -1  -2 1403.80   89.28
   5  -1   2 1493.12   89.31
  -5  -1  -2 1492.52   89.25
  -5  -1  -2 1490.73   90.01
  -5   1  -2 1424.53   89.61
   5  -1   2 1665.43   90.26
   5   1   2 1353.32   89.93
   5   1   2 1242.35   89.40
   6  -1   2  142.13   10.59
   6  -1   2  241.45   12.29
  -6  -1  -2  131.59   10.47
  -6  -1  -2  145.87   11.02
  -6  -1  -2  287.45   12.21
  -6   1  -2  137.71   10.86
  -6   1  -2  291.28   12.92
   6   1   2  250.25   12.04
   6   1   2  118.22   10.66
  -6  -1  -2  189.57   10.75
   6  -1   2  170.77   11.13
  -6  -1  -2  160.94   11.19
  -7   1  -2  210.26   14.69
   7  -1   2  211.16   13.82
  -7  -1  -2  299.60   15.15
   7   1   2  261.62   15.00
  -7  -1  -2  189.64   14.23
  -7   1  -2  175.82   14.04
  -7   1  -2  283.24   15.54
  -7  -1  -2  191.79   13.78
   7   1   2  178.10   13.93
  -7  -1  -2  204.40   14.38
   7  -1   2  276.90   15.37
  -8  -1  -2  595.02   37.43
   8   1   2  580.64   37.19
  -8   1  -2  570.30   37.32
  -8  -1  -2  616.61   37.22
  -8   1  -2  504.82   36.23
   8  -1   2  679.90   37.00
   8   1   2  610.38   37.18
   8   1   2  576.56   37.10
   8  -1   2  597.28   38.11
   8   1   2  603.30   37.84
   8   1   2  563.95   37.20
   8  -1   2  599.22   37.10
  -8  -1  -2  558.91   36.95
  -8   1  -2  611.79   38.20
  -8  -1  -2  615.12   37.33
  -8  -1  -2  526.80   36.95
  -8   1  -2  668.32   37.16
  -8  -1  -2  585.19   37.74
   8  -1   2  532.80   37.01
   8   1   2  603.16   37.06
   8   1   2  567.05   37.21
  -8   1  -2  594.03   37.26
  -8  -1  -2  532.46   36.97
  -8   1  -2  643.85   36.81
   8  -1   2  558.59   37.15
  -8   1  -2  583.49   37.77
  -8  -1  -2  590.49   36.87
  -8  -1  -2  592.32   37.52
  -9  -1  -2   49.27    4.33
  -9   1  -2   58.53    4.52
   9  -1   2   60.22    4.82
   9   1   2   34.09    4.24
   9   1   2   62.78    4.92
  -9  -1  -2   66.58    4.80
  -9   1  -2   45.03    4.53
   9  -1   2   62.69    4.81
   9   1   2   43.85    4.25
  -9   1  -2   93.64    6.35
  -9  -1  -2   89.03    5.89
  -9  -1  -2   65.91    4.98
  -9   1  -2   67.08    4.80
   9  -1   2   59.68    4.74
  -9  -1  -2   62.22    4.50
  -9   1  -2   76.03    5.27
   9  -1   2   44.38    4.25
  -9   1  -2   61.16    5.13
   9  -1   2   58.83    4.49
   9   1   2   61.18    4.86
  -9  -1  -2   46.08    4.67
   9   1   2   62.53    4.90
  -9  -1  -2   58.66    5.03
 -10   1  -2    8.84    1.63
  10   1   2    9.29    1.76
 -10   1  -2    7.78    1.84
 -10  -1  -2   10.84    1.44
  10   1   2    9.06    1.72
  10   1   2    8.19    1.30
  10   1   2    5.55    1.23
 -10  -1  -2   12.70    1.57
  10   1   2   10.73    1.43
  10   1   2    7.46    1.64
 -10   1  -2    4.77    1.19
  10  -1   2    7.51    1.46
  10  -1   2    5.78    1.13
 -10  -1  -2   12.53    2.05
 -10  -1  -2   10.72    1.61
  10   1   2   10.13    1.74
  10  -1   2   17.72    2.12
 -10   1  -2   11.59    1.85
  10  -1   2    8.43    1.70
 -10  -1  -2    9.79    1.73
 -10  -1  -2   10.89    1.81
 -10   1  -2    8.22    1.31
 -11   1  -2   29.10    2.83
  11   1   2   24.16    2.89
 -11   1  -2   23.57    2.60
 -11  -1  -2   30.65    2.78
  11   1   2   29.94    3.06
  11   1   2   23.59    2.89
 -11   1  -2   24.47    3.03
  11   1   2   23.91    2.53
  11  -1   2   23.31    3.01
  11  -1   2   24.12    2.94
 -11  -1  -2   25.70    2.98
 -11   1  -2   27.28    3.20
  11   1   2   25.52    3.02
  11  -1   2   28.24    2.84
 -11  -1  -2   21.49    2.48
  11  -1   2   24.41    2.91
  12  -1   2   39.39    3.81
  12  -1   2   36.36    3.51
  12   1   2   31.61    3.55
  12  -1   2   31.82    3.54
 -12  -1  -2   32.69    3.74
 -12  -1  -2   33.86    3.33
 -12   1  -2   34.49    3.39
 -12   1  -2   37.59    3.52
 -12   1  -2   34.93    3.89
  12   1   2   34.74    3.71
  12  -1   2   31.72    3.75
  12   1   2   35.12    3.66
 -12  -1  -2   27.65    3.13
  12   1   2   32.11    3.66
 -12  -1  -2   35.43    3.75
  13  -1   2  140.12    9.77
 -13   1  -2  130.22   10.01
 -13   1  -2  141.92    9.30
  13   1   2  118.15    9.41
 -13  -1  -2  112.12    9.13
 -13  -1  -2  106.42    9.52
  13  -1   2  119.92    9.58
  13   1   2  137.65    9.82
  13   1   2  137.86    9.78
  13   1   2  121.42    9.54
 -13  -1  -2  114.84    9.64
 -13   1  -2  107.38    9.11
  13  -1   2  148.66    9.62
  14  -1   2    5.92    1.54
 -14   1  -2    5.05    1.34
  14  -1   2    5.02    2.05
  14   1   2    6.14    1.45
  14  -1   2    5.38    1.49
  14   1   2    4.61    1.58
 -14   1  -2    6.79    1.85
  14   1   2    3.16    1.55
  14   1   2    6.86    1.80
 -14  -1  -2    4.48    1.65
 -14  -1  -2    6.27    1.42
  14   1   2    6.12    1.75
  14  -1   2    7.93    1.78
  14  -1   2    7.06    2.16
 -14   1  -2    4.58    1.28
 -14  -1  -2    5.63    1.76
  15  -1   2   72.39    6.23
 -15  -1  -2   71.34    6.87
  15  -1   2   76.25    6.33
  15  -1   2   79.28    6.81
 -15   1  -2   72.71    6.03
  15   1   2   82.45    6.73
  15   1   2   68.23    6.39
  15  -1   2   88.59    6.95
 -15   1  -2   82.81    7.17
 -15   1  -2   67.76    6.21
 -15  -1  -2   66.53    6.20
  15   1   2   69.75    6.58
  15   1   2   78.69    6.84
  15  -1   2   96.75    7.09
  15   1   2   67.72    6.17
 -15  -1  -2   77.86    6.85
  15  -1   2   84.09    6.76
  15  -1   2   83.08    6.55
  16  -1   2   56.75    5.75
  16   1   2   61.69    5.25
  16   1   2   52.77    5.51
  16  -1   2   55.43    5.26
 -16   1  -2   50.25    5.11
  16  -1   2   65.32    5.88
  16  -1   2   50.72    4.94
 -16  -1  -2   64.06    5.85
  16   1   2   63.69    5.82
  16  -1   2   70.48    5.79
  16  -1   2   58.11    5.61
 -16  -1  -2   78.23    6.56
 -16  -1  -2   59.32    5.30
 -16   1  -2   55.34    5.77
  16  -1   2   52.91    5.07
 -16   1  -2   71.80    6.53
  17  -1   2   18.75    2.63
  17   1   2   20.79    2.98
 -17   1  -2   28.82    3.92
  17   1   2   18.94    2.51
 -17  -1  -2   21.83    2.74
 -17  -1  -2   25.96    3.59
 -17  -1  -2   26.58    3.29
  17  -1   2   21.73    3.10
 -17   1  -2   19.06    3.05
  17  -1   2   21.36    2.61
  17  -1   2   26.26    3.14
  18  -1   2    7.99    1.78
 -18  -1  -2    7.83    1.57
 -18  -1  -2    7.95    1.81
  18   1   2    8.69    1.94
 -18  -1  -2    9.64    2.31
  18  -1   2    9.08    1.76
  18  -1   2    7.13    1.93
 -18   1  -2   12.20    2.56
  19  -1   2   12.36    1.90
 -19  -1  -2   13.20    2.34
 -19   1  -2   12.82    2.68
 -19  -1  -2   11.94    1.93
 -19  -1  -2    9.15    1.59
 -19   1  -2   11.47    2.29
  19   1   2   11.78    2.00
 -19   1  -2   12.90    2.00
  19  -1   2   15.21    2.24
  19  -1   2   13.18    1.89
 -20   1  -2    5.64    1.59
 -20   1  -2    4.50    1.36
 -20   1  -2    7.78    1.95
  20  -1   2    2.06    0.87
  20   1   2    3.99    1.22
  20  -1   2    3.92    1.21
 -20  -1  -2    5.33    1.53
  20  -1   2    2.87    0.93
 -21   1  -2    3.35    1.13
  21   1   2    3.61    0.99
 -21  -1  -2    4.96    1.27
 -21   1  -2    3.73    1.36
  21   1   2    3.45    1.00
 -21   1  -2    2.35    0.92
 -21  -1  -2    3.91    1.03
 -21  -1  -2    4.03    1.39
  21  -1   2    3.60    0.99
  22   1   2    0.36    0.46
  22  -1   2    0.85    0.63
 -22   1  -2    0.34    0.67
 -22   1  -2    1.52    0.77
  22  -1   2    1.16    0.62
 -22  -1  -2    0.88    0.80
 -22  -1  -2    0.94    0.69
  23  -2  -2    2.79    0.83
  23   2  -2    1.58    0.70
 -23  -2   2    1.54    0.61
  22   2  -2   31.31    3.14
 -22  -2   2   41.88    3.44
  22  -2  -2   33.10    3.36
  22   2  -2   34.92    3.32
  22  -2  -2   28.55    2.89
 -22  -2   2   28.85    3.15
 -22   2   2   34.97    3.64
  22   2  -2   32.76    3.13
  21  -2  -2    5.57    1.58
  21   2  -2    2.49    1.15
  21  -2  -2    4.97    1.24
 -21   2   2    4.52    1.13
  21   2  -2    5.25    1.38
 -21   2   2    5.79    1.69
  21   2  -2    3.04    1.18
 -21  -2   2    3.50    1.17
  20   2  -2    6.61    1.71
  20  -2  -2    6.00    1.33
 -20  -2   2    8.29    1.59
  20  -2  -2    9.65    2.02
 -20  -2   2    7.75    1.52
 -20   2   2    8.25    1.76
  20   2  -2    5.23    1.58
  20   2  -2    8.61    1.79
  20  -2  -2    5.76    1.44
 -19   2   2   46.34    4.73
  19  -2  -2   54.50    4.81
 -19   2   2   57.62    5.21
 -19  -2   2   49.75    4.77
 -19  -2   2   52.89    4.74
  19   2  -2   48.61    4.97
  19   2  -2   57.84    5.35
  19  -2  -2   66.89    5.83
  19   2  -2   46.69    5.04
  19  -2  -2   47.40    4.82
  19  -2  -2   40.84    4.25
  18  -2  -2    9.84    1.93
  18   2  -2   10.60    2.15
 -18   2   2    7.65    1.80
 -18   2   2    9.41    2.02
 -18  -2   2   10.55    1.98
 -18   2   2    6.81    1.81
  18   2  -2    9.87    2.18
  18  -2  -2    7.22    1.52
  18   2  -2    6.38    1.81
 -18  -2   2    9.86    1.96
  18  -2  -2    8.07    1.78
  17   2  -2  384.60   27.48
 -17   2   2  383.68   27.55
 -17  -2   2  463.46   27.43
  17   2  -2  380.59   27.57
 -17   2   2  383.99   27.27
  17   2  -2  404.19   27.83
  17  -2  -2  367.76   26.79
 -17   2   2  376.38   27.32
  17  -2  -2  384.63   27.25
  17  -2  -2  418.36   27.39
 -17   2   2  442.55   27.92
 -17  -2   2  471.81   27.52
  16  -2  -2  246.60   18.08
 -16   2   2  262.88   18.93
 -16  -2   2  323.60   18.85
 -16   2   2  281.19   19.12
 -16  -2   2  255.16   18.65
 -16  -2   2  320.42   18.82
  16   2  -2  253.93   18.74
 -16   2   2  250.97   18.56
  16   2  -2  208.11   18.29
  16   2  -2  267.71   19.00
  16  -2  -2  270.34   18.70
  16  -2  -2  257.08   18.49
 -16   2   2  246.08   18.59
  16   2  -2  265.32   18.03
  15   2  -2   18.68    2.92
 -15   2   2   25.25    3.24
 -15  -2   2   28.70    3.40
  15   2  -2   24.15    2.35
  15   2  -2   23.59    3.30
  15   2  -2   24.16    2.77
  15  -2  -2   22.39    2.93
 -15  -2   2   21.48    2.99
 -15   2   2   22.46    3.20
 -15   2   2   24.11    3.22
 -15   2   2   20.69    2.99
  15  -2  -2   19.89    2.65
  15  -2  -2   22.76    2.99
  14  -2  -2   77.03    6.48
 -14   2   2   66.06    6.34
  14  -2  -2   61.15    5.89
  14   2  -2   75.25    5.62
 -14  -2   2   93.91    6.64
 -14  -2   2   86.87    6.58
 -14   2   2   67.97    6.38
  14   2  -2   68.74    6.02
 -14   2   2   67.49    6.59
 -14  -2   2  102.08    7.05
  14  -2  -2   70.71    5.96
  14   2  -2   75.86    6.84
  14  -2  -2   66.83    6.22
  14   2  -2   70.77    6.47
 -14   2   2   69.89    6.45
  13   2  -2    9.08    1.92
 -13   2   2   10.71    2.06
  13   2  -2   11.10    2.11
  13   2  -2   11.74    1.92
 -13   2   2   12.59    2.23
  13   2  -2   13.88    2.08
 -13   2   2   10.97    1.82
  13   2  -2   13.26    1.68
 -13   2   2   12.30    2.22
 -13   2   2   11.15    2.06
 -13  -2   2   16.34    2.35
  13  -2  -2   14.19    2.15
  13  -2  -2   11.67    1.95
 -13  -2   2   14.83    2.10
  13  -2  -2   10.33    1.74
 -13  -2   2   21.59    2.60
  13  -2  -2   12.11    1.82
 -13  -2   2   19.52    2.50
 -13   2   2   10.77    1.99
  12  -2  -2    8.64    1.43
 -12  -2   2    6.99    1.56
  12  -2  -2    8.66    1.41
  12  -2  -2    7.92    1.62
  12   2  -2    5.75    1.12
 -12  -2   2    5.60    1.39
 -12   2   2    8.12    1.41
  12   2  -2    4.54    1.29
 -12   2   2    7.06    1.33
  12  -2  -2    9.63    1.68
  12   2  -2    5.10    1.20
  12   2  -2    6.84    1.30
  12  -2  -2    8.48    1.32
 -12   2   2    8.81    1.63
 -12   2   2    7.63    1.66
 -12   2   2    7.76    1.62
  12  -2  -2    8.40    1.65
  12  -2  -2    8.66    1.52
  12   2  -2    3.67    1.19
 -12  -2   2    6.54    1.51
 -12   2   2   11.84    1.93
 -12   2   2    7.87    1.60
  12  -2  -2    8.93    1.61
  11  -2  -2  187.09   12.26
  11  -2  -2  175.42   11.87
 -11   2   2  165.85   12.37
  11  -2  -2  165.65   11.97
 -11  -2   2  166.93   11.91
  11   2  -2  170.49   11.70
 -11   2   2  187.92   12.30
  11  -2  -2  185.78   12.32
 -11  -2   2  190.77   12.22
 -11   2   2  157.40   12.29
  11  -2  -2  165.85   12.11
  11   2  -2  173.75   11.95
  11   2  -2  186.23   12.07
 -11   2   2  173.15   12.40
 -11  -2   2  144.24   11.66
  11  -2  -2  182.26   11.95
  11   2  -2  176.13   12.15
  11  -2  -2  171.47   12.38
  11   2  -2  162.87   12.21
 -11   2   2  167.25   12.30
  11   2  -2  162.80   12.23
 -11   2   2  176.42   12.01
 -11   2   2  177.69   12.64
 -11   2   2  176.79   12.11
  11  -2  -2  176.14   12.23
  11  -2  -2  182.65   12.46
  10   2  -2   81.25    6.42
  10   2  -2   88.58    6.39
 -10   2   2   78.33    6.45
 -10  -2   2  106.00    6.51
 -10   2   2   82.27    6.32
  10   2  -2   66.56    6.14
  10  -2  -2   67.84    5.76
  10   2  -2   79.68    5.96
  10  -2  -2   84.54    6.16
 -10   2   2   68.74    6.29
 -10   2   2   71.72    6.37
 -10   2   2   86.82    6.75
  10  -2  -2   89.88    6.51
  10  -2  -2   87.97    6.40
  10   2  -2   90.70    6.29
  10  -2  -2   80.68    6.48
 -10  -2   2   88.37    6.83
 -10   2   2   85.87    6.29
  10  -2  -2   85.92    6.08
  10   2  -2   82.26    6.13
 -10   2   2   82.43    6.54
  10  -2  -2   85.93    6.17
 -10  -2   2   90.07    6.20
 -10   2   2   73.02    6.30
 -10  -2   2   87.21    6.19
  10  -2  -2   79.48    6.25
  10   2  -2   78.16    6.40
  10  -2  -2   72.24    6.08
  10  -2  -2   95.15    6.53
  10  -2  -2   76.98    6.41
   9  -2  -2   76.79    5.41
   9   2  -2   70.87    5.46
   9  -2  -2   79.72    5.58
  -9   2   2   71.86    5.65
  -9   2   2   66.70    5.69
  -9   2   2   74.47    5.99
   9   2  -2   65.58    5.54
   9   2  -2   77.61    5.79
   9   2  -2   74.37    5.03
   9  -2  -2   78.94    5.79
   9   2  -2   80.70    5.67
  -9   2   2   61.51    5.61
  -9  -2   2   93.86    5.64
   9  -2  -2   74.22    5.50
  -9  -2   2   82.15    6.15
   9  -2  -2   74.74    5.69
  -9  -2   2   74.56    5.44
  -9   2   2   69.31    5.77
  -9   2   2   70.77    5.56
  -9   2   2   66.90    5.71
   9   2  -2   79.22    5.73
   9   2  -2   70.83    4.97
   9   2  -2   72.94    5.71
  -9   2   2   63.86    5.60
   9   2  -2   76.66    5.49
   9  -2  -2   63.09    5.47
   9   2  -2   80.23    5.99
   9  -2  -2   69.76    5.74
   9  -2  -2   69.85    5.74
   9  -2  -2   65.09    5.20
   9  -2  -2   74.51    5.11
   9  -2  -2   69.55    5.46
   8   2  -2 1278.67   83.18
   8   2  -2 1363.77   83.19
  -8   2   2 1194.63   83.20
   8  -2  -2 1432.58   83.20
  -8   2   2 1303.77   83.25
   8   2  -2 1270.40   82.41
   8   2  -2 1119.03   82.94
   8  -2  -2 1421.75   83.26
  -8  -2   2 1405.27   82.93
   8  -2  -2 1341.78   83.16
   8   2  -2 1414.58   82.98
  -8   2   2 1432.13   83.60
  -8   2   2 1237.12   83.26
   8   2  -2 1406.42   83.15
   8  -2  -2 1356.03   83.35
  -8   2   2 1033.61   83.01
   8   2  -2 1249.75   83.15
   8  -2  -2 1333.87   83.32
   8  -2  -2 1422.28   82.92
   8  -2  -2 1349.16   82.66
   8   2  -2 1342.35   82.41
  -7   2   2   15.59    1.95
  -7  -2   2   24.06    1.94
   7   2  -2   25.07    1.49
   7  -2  -2   15.04    1.65
   7  -2  -2   12.17    1.88
   7  -2  -2   16.03    1.76
  -7   2   2   15.15    2.03
   7   2  -2   24.00    1.47
   7   2  -2   23.69    2.22
  -7   2   2   14.46    1.93
   6  -2  -2   83.23    5.48
  -6  -2   2   81.35    5.29
  -6   2   2   78.41    5.71
   6  -2  -2   72.43    5.25
  -6  -2   2   74.67    5.23
  -6   2   2   76.93    5.57
  -6   2   2   76.06    5.59
   6   2  -2   73.33    5.54
   6  -2  -2   72.62    5.57
   6  -2  -2   70.19    5.20
  -6   2   2   68.10    5.49
  -5  -2   2 2010.85  116.63
  -5   2   2 1830.82  116.88
   5   2  -2 1820.20  116.89
  -5   2   2 1912.48  117.05
   5  -2  -2 1654.22  116.71
  -5  -2   2 1775.09  116.36
  -5  -2   2 1954.95  116.57
  -5   2   2 1975.52  116.92
   5  -2  -2 1865.99  116.97
   5  -2  -2 1897.96  116.65
  -4  -2   2 1050.75   68.44
   4   2  -2 1017.34   68.71
   4  -2  -2 1197.73   68.61
   4   2  -2  849.45   68.56
  -4   2   2 1263.32   69.02
  -4   2   2 1153.85   68.77
  -4  -2   2 1351.74   68.66
  -4   2   2  974.05   68.67
   4  -2  -2 1070.78   68.81
   3   2  -2  113.43    8.67
  -3  -2   2  202.52    9.17
  -3   2   2  157.90    9.08
   3  -2  -2  159.15    8.81
  -3  -2   2  114.31    8.52
   3   2  -2   99.46    8.75
   3  -2  -2  113.32    8.67
   3  -2  -2  135.56    8.93
  -3   2   2  146.30    8.81
  -3   2   2  127.63    8.78
  -2  -2   2 2050.20  129.17
   2  -2  -2 2213.86  129.35
  -2  -2   2 2044.27  128.95
   2   2  -2 2049.49  129.10
  -2   2   2 2165.27  129.21
   2  -2  -2 2291.24  129.18
   2  -2  -2 2209.91  129.17
  -2  -2   2 1990.04  128.66
  -2  -2   2 2159.46  129.21
   2  -2  -2 2097.80  129.13
  -2   2   2 2199.83  129.39
  -2  -2   2 1763.56  129.26
  -1  -2   2  544.62   37.40
   1  -2  -2  631.29   37.51
   1  -2  -2  528.29   37.36
  -1  -2   2 1064.45   38.60
  -1   2   2  729.52   37.81
   1  -2  -2  659.54   37.64
   1  -2  -2  597.37   37.46
  -1   2   2  622.58   37.48
  -1  -2   2  475.79   37.46
  -1  -2   2  430.99   37.16
   1  -2  -2  845.00   37.67
   0   2   2 2079.37  123.75
   0  -2   2 1953.84  124.12
   0  -2   2 1983.26  123.62
   0   2   2 1811.10  123.87
   0  -2  -2 1895.93  123.72
   0  -2   2 2094.27  123.68
   0   2   2 1676.02  123.66
   0  -2   2 2239.94  123.64
   0  -2   2 1983.56  123.85
   1  -2   2  714.75   57.31
   1   2   2 1065.62   57.66
   1  -2   2  984.48   57.57
   1   2   2 1033.22   57.69
  -1  -2  -2  954.15   57.61
  -1   2  -2  861.10   57.78
  -1   2  -2  799.44   57.42
   2  -2   2  404.86   24.61
   2   2   2  396.63   24.53
  -2  -2  -2  383.04   24.53
  -2   2  -2  408.76   24.70
  -2  -2  -2  376.47   24.27
   2  -2   2  354.38   24.25
   2  -2   2  362.01   24.93
  -2   2  -2  392.15   24.37
   2  -2   2  402.74   24.90
   2   2   2  384.01   24.54
   2   2   2  354.40   24.45
   2   2   2  385.04   24.46
  -3  -2  -2 2801.40  170.11
  -3   2  -2 2842.40  170.62
   3  -2   2 2581.97  170.45
  -3  -2  -2 2732.89  170.41
   3   2   2 2811.86  170.41
   3   2   2 2596.66  170.46
   3   2   2 2678.33  170.30
  -3   2  -2 2781.14  170.21
   3   2   2 2851.56  170.49
   3   2   2 2511.28  170.28
   3  -2   2 2771.25  170.11
   3  -2   2 2603.88  170.78
  -4  -2  -2 1089.91   68.61
   4   2   2 1198.51   69.12
   4  -2   2 1079.91   69.17
   4  -2   2 1071.46   68.58
   4  -2   2 1312.73   69.79
  -4  -2  -2 1010.20   68.94
   4  -2   2 1367.26   69.86
  -4   2  -2 1055.54   68.76
   4   2   2 1011.73   69.03
   4   2   2 1006.78   68.86
  -4   2  -2 1095.58   69.26
   4  -2   2 1091.69   68.70
   5   2   2   78.53    5.49
   5  -2   2   62.85    5.34
   5   2   2   77.78    5.39
   5  -2   2   63.16    4.93
  -5  -2  -2   72.47    5.31
  -5  -2  -2   70.55    4.95
   5   2   2   67.63    5.31
   5  -2   2   64.85    4.83
   5  -2   2   77.19    5.89
   5  -2   2   79.47    5.81
  -5   2  -2   64.22    4.99
  -5   2  -2   65.50    5.45
   5   2   2   59.78    5.02
  -5  -2  -2   75.38    4.91
   6  -2   2   25.73    1.97
  -6  -2  -2   18.50    2.14
   6  -2   2   23.93    2.11
   6   2   2   13.76    2.01
   6   2   2   19.24    2.27
  -6   2  -2   24.87    2.59
   6  -2   2   25.28    2.57
  -6   2  -2   23.91    2.11
   6   2   2   16.84    1.96
  -6  -2  -2   17.78    1.81
   6  -2   2   29.35    2.99
   6  -2   2   25.30    2.69
  -6  -2  -2   17.70    1.82
   6   2   2   19.43    2.21
   7   2   2  936.64   61.62
  -7   2  -2  896.81   61.83
  -7  -2  -2  973.25   61.78
  -7   2  -2  880.34   61.84
  -7  -2  -2  998.68   61.58
   7  -2   2 1172.63   62.97
   7   2   2  827.76   61.78
  -7  -2  -2  940.76   61.86
  -7  -2  -2 1011.49   61.36
  -7   2  -2 1112.28   61.83
   7  -2   2 1277.71   62.79
  -7  -2  -2 1319.60   62.55
  -7  -2  -2  934.22   61.33
  -7   2  -2  787.06   61.43
   7   2   2  964.93   61.66
   7  -2   2  960.21   61.31
   7   2   2  963.24   61.76
   7   2   2  854.38   61.46
   7   2   2  879.06   61.59
   7   2   2 1126.37   62.28
   7  -2   2 1039.72   62.26
  -7   2  -2  947.53   62.31
  -7  -2  -2 1018.67   61.76
  -7  -2  -2 1042.16   61.61
  -8  -2  -2   50.96    4.23
   8  -2   2   55.36    4.79
   8   2   2   52.08    4.44
  -8  -2  -2   47.34    4.31
  -8   2  -2   51.13    4.58
  -8  -2  -2   49.65    4.00
   8  -2   2   52.12    4.01
   8   2   2   44.84    4.10
   8   2   2   55.02    4.45
   8   2   2   37.13    4.24
   8   2   2   67.96    4.97
  -8  -2  -2   57.75    4.29
  -8  -2  -2   48.25    3.94
  -8   2  -2   54.51    4.00
  -8  -2  -2   45.46    4.39
  -8  -2  -2   52.55    4.25
  -8   2  -2   58.59    4.48
  -8  -2  -2   67.38    4.96
   8  -2   2   76.82    5.39
   8   2   2   49.54    4.36
   8  -2   2   46.48    4.20
  -8   2  -2   70.15    5.15
  -8  -2  -2   51.33    4.35
   8   2   2   44.70    4.08
   8  -2   2   49.10    4.26
   8   2   2   49.03    4.40
  -8   2  -2   56.70    4.99
  -8   2  -2   45.87    4.16
  -9  -2  -2   69.09    5.20
  -9  -2  -2   64.50    5.37
   9  -2   2   70.51    5.14
   9  -2   2   62.32    4.93
  -9  -2  -2   60.30    4.91
   9   2   2   66.96    5.37
   9   2   2   57.02    5.39
   9   2   2   61.57    5.17
  -9  -2  -2   71.22    5.44
  -9   2  -2   48.50    4.84
   9   2   2   62.24    4.81
  -9  -2  -2   71.10    5.73
  -9  -2  -2   65.69    5.22
   9   2   2   60.48    5.06
  -9  -2  -2   68.80    5.29
  -9   2  -2   58.62    5.15
  -9  -2  -2   72.15    5.01
   9  -2   2   59.80    5.15
   9   2   2   65.47    5.17
   9  -2   2   63.65    5.27
   9   2   2   69.42    5.45
  -9   2  -2   74.42    5.43
  -9   2  -2   70.04    5.64
   9   2   2   70.40    5.16
   9   2   2   68.84    5.47
  10  -2   2   41.21    4.86
 -10  -2  -2   60.88    4.99
  10   2   2   53.70    4.54
 -10  -2  -2   66.30    4.94
 -10  -2  -2   67.87    4.90
 -10   2  -2   45.37    4.39
 -10   2  -2   58.57    5.19
 -10  -2  -2   68.20    5.08
 -10   2  -2   73.63    5.02
  10   2   2   55.48    4.89
 -10  -2  -2   84.67    5.85
 -10   2  -2   27.46    4.11
  10  -2   2   52.36    4.67
  10   2   2   58.31    4.39
  10   2   2   58.63    4.72
  10   2   2   53.45    4.81
  10   2   2   50.38    4.65
  10  -2   2   49.56    4.69
 -10  -2  -2   62.89    4.95
  10  -2   2   49.33    4.42
  10   2   2   59.83    4.94
 -10  -2  -2   62.04    4.57
 -10   2  -2   52.20    5.18
 -11   2  -2    2.04    1.04
 -11  -2  -2    2.83    1.27
  11   2   2    2.23    1.19
  11   2   2    4.94    1.35
 -11   2  -2    1.86    0.81
 -11  -2  -2    5.48    1.44
 -11   2  -2    2.35    1.25
 -11   2  -2    0.79    1.09
  11  -2   2    2.69    1.30
 -11   2  -2    1.83    1.23
 -11  -2  -2    7.57    1.56
  11   2   2    2.98    1.02
  11  -2   2    0.87    1.11
 -11  -2  -2    2.81    1.22
 -11  -2  -2    3.73    1.08
  11   2   2    3.05    1.31
  11  -2   2    1.87    1.33
  11  -2   2    1.93    0.90
  12  -2   2   51.69    4.07
 -12  -2  -2   37.39    4.10
 -12  -2  -2   37.89    3.72
  12   2   2   40.79    3.89
  12  -2   2   52.88    4.40
 -12   2  -2   31.08    3.66
 -12   2  -2   46.86    4.71
 -12  -2  -2   45.18    3.95
 -12  -2  -2   39.47    4.18
 -12  -2  -2   35.47    3.90
  12   2   2   40.66    4.08
  12  -2   2   47.84    4.21
  12   2   2   47.51    4.44
 -12   2  -2   42.36    4.50
  12  -2   2   39.20    4.17
 -12   2  -2   49.68    4.22
  12   2   2   42.17    4.01
 -12   2  -2   41.00    3.82
 -13   2  -2  185.22   11.71
  13   2   2  184.07   12.07
 -13  -2  -2  167.19   11.52
  13   2   2  150.42   11.25
  13  -2   2  166.21   11.93
 -13  -2  -2  153.40   11.81
  13   2   2  157.94   11.63
 -13   2  -2  134.68   12.06
  13   2   2  158.51   11.48
 -13  -2  -2  132.96   11.11
 -13   2  -2  158.12   12.22
  13  -2   2  172.01   11.51
  13  -2   2  165.65   11.77
 -13  -2  -2  151.16   11.81
  14   2   2    6.07    1.92
 -14  -2  -2    6.82    1.58
 -14   2  -2    8.59    2.13
  14  -2   2    8.78    2.35
 -14  -2  -2   10.73    1.79
  14   2   2    6.38    1.38
 -14  -2  -2   11.00    2.34
 -14  -2  -2    9.29    2.02
  14   2   2   11.27    2.17
 -14   2  -2    8.36    1.86
  14  -2   2    8.39    1.86
  14  -2   2    6.96    1.57
  15   2   2  132.83   10.58
  15  -2   2  128.23   10.20
 -15   2  -2  121.29   10.04
 -15  -2  -2  140.30   10.16
  15  -2   2  130.05   10.24
  15  -2   2  132.55   10.51
 -15   2  -2  135.47   10.96
  15  -2   2  142.40   10.60
  15   2   2  133.86   10.50
 -15  -2  -2  158.56   11.14
  15  -2   2  140.23   10.43
  15  -2   2  131.49    9.98
 -15  -2  -2  136.79   10.57
  16   2   2  159.42   11.57
 -16  -2  -2  186.60   12.18
  16  -2   2  152.67   11.45
  16  -2   2  140.57   10.92
 -16  -2  -2  147.08   10.93
  16  -2   2  148.54   11.03
 -16  -2  -2  174.87   11.69
  16  -2   2  141.31   11.17
  16  -2   2  111.51   10.50
 -16   2  -2  154.54   11.88
  16   2   2  156.67   11.55
  17  -2   2    1.87    0.93
  17   2   2    1.76    1.31
  17  -2   2    1.49    1.12
  17  -2   2    2.15    1.20
 -17   2  -2    5.74    2.11
  17  -2   2    1.66    1.10
 -17  -2  -2    1.28    1.00
  17  -2   2    3.46    1.49
 -17  -2  -2    3.54    1.42
 -17  -2  -2    3.55    1.70
  17   2   2    1.24    1.32
  18   2   2   44.07    4.35
  18  -2   2   37.92    3.99
 -18   2  -2   40.67    4.67
  18  -2   2   33.84    3.56
 -18   2  -2   38.12    4.02
 -18  -2  -2   39.96    3.73
  18  -2   2   31.77    3.40
 -18  -2  -2   39.01    3.91
  18  -2   2   35.93    3.85
 -18   2  -2   36.31    4.45
  18  -2   2   34.55    3.51
 -18   2  -2   36.58    4.80
  18   2   2   42.41    4.27
 -18  -2  -2   46.26    4.55
 -19  -2  -2   13.94    2.38
 -19   2  -2   13.91    2.03
  19  -2   2   14.52    2.11
 -19  -2  -2   13.25    1.81
 -19  -2  -2   12.66    1.90
  19   2   2   13.84    2.23
  19  -2   2   16.32    2.18
 -19   2  -2   12.25    2.33
 -19   2  -2   16.21    2.61
 -19   2  -2   13.34    2.72
  19   2   2   16.20    2.34
  20   2   2   23.61    2.69
 -20   2  -2   23.46    2.96
 -20   2  -2   20.03    2.67
 -20  -2  -2   22.67    2.76
  20  -2   2   19.19    2.36
  20   2   2   19.94    2.37
  20   2   2   26.76    2.84
  20  -2   2   22.37    2.55
 -20   2  -2   19.54    2.95
  21   2   2   14.87    1.83
 -21  -2  -2   18.91    2.07
  21  -2   2    7.87    1.32
 -21   2  -2    9.52    1.88
  21   2   2   14.06    1.81
  21  -2   2   10.07    1.48
 -21   2  -2   15.10    2.04
  22   2   2   15.11    1.64
 -22   2  -2   12.67    1.76
 -22  -2  -2   17.07    2.01
  22  -2   2   16.51    1.85
 -22  -2  -2   14.28    1.64
  22   2   2   17.80    1.79
 -22   2  -2   13.33    1.73
  23   3  -2    4.13    0.79
 -23   3   2    5.35    0.99
  23   3  -2    4.17    0.89
  23  -3  -2    3.87    0.80
  22   3  -2    2.21    0.85
 -22   3   2    2.48    1.04
 -22  -3   2    2.34    0.87
  22   3  -2    1.79    0.75
  22  -3  -2    2.07    0.82
 -21   3   2   11.26    2.04
 -21  -3   2    7.33    1.28
  21  -3  -2    8.58    1.61
  21   3  -2    8.78    1.60
  21  -3  -2    8.51    1.29
  21   3  -2    7.35    1.33
 -21  -3   2   12.62    1.91
  20  -3  -2   22.17    2.62
 -20   3   2   26.74    3.55
  20   3  -2   22.65    2.86
 -20  -3   2   20.08    2.40
  20  -3  -2   20.73    2.45
  20   3  -2   23.57    2.74
  20  -3  -2   24.38    3.06
 -20   3   2   23.19    2.67
 -20  -3   2   21.58    2.52
 -19   3   2   51.77    5.71
  19  -3  -2   46.84    4.55
 -19   3   2   52.23    4.90
  19  -3  -2   58.33    5.38
 -19  -3   2   54.87    4.72
  19   3  -2   47.22    4.80
  19   3  -2   47.75    4.98
  19  -3  -2   49.33    4.82
 -19  -3   2   51.67    4.71
 -18   3   2   21.52    2.95
  18  -3  -2   21.66    3.16
  18   3  -2   18.42    2.82
 -18  -3   2   17.85    2.54
 -18  -3   2   19.04    2.66
  18  -3  -2   15.41    2.51
  18  -3  -2   19.22    2.54
 -18   3   2   17.26    2.66
  18   3  -2   16.68    2.67
  17   3  -2  120.25   10.62
 -17   3   2  127.08   10.72
  17   3  -2  137.41   10.25
  17  -3  -2  117.89   10.23
  17   3  -2  126.63   10.74
 -17  -3   2  163.71   10.86
  17   3  -2  142.98   10.95
 -17  -3   2  164.91   10.86
 -17   3   2  134.92   10.85
  17  -3  -2  137.21   10.76
  17  -3  -2  148.66   10.22
  16   3  -2   26.22    3.41
  16  -3  -2   21.97    2.71
 -16  -3   2   28.09    3.29
 -16  -3   2   31.69    3.63
  16   3  -2   21.61    2.26
 -16   3   2   21.63    3.09
 -16   3   2   24.18    3.25
  16   3  -2   19.50    2.96
  16   3  -2   19.05    2.68
  16   3  -2   20.24    3.12
  16  -3  -2   18.15    2.73
  16  -3  -2   22.31    3.11
 -16   3   2   20.70    3.15
  15   3  -2   59.14    6.36
  15  -3  -2   83.69    6.22
 -15   3   2   71.17    6.42
 -15   3   2   68.60    6.41
 -15  -3   2  101.77    6.76
 -15  -3   2   90.17    6.93
  15   3  -2   66.43    5.34
  15   3  -2   56.92    6.12
  15   3  -2   58.46    6.14
  15  -3  -2   57.91    5.82
  15  -3  -2   75.59    6.57
 -15   3   2   76.38    6.65
  15  -3  -2   75.18    5.75
 -15   3   2   65.38    6.36
  15   3  -2   51.83    5.73
  14  -3  -2   16.48    2.36
 -14  -3   2   29.05    2.93
  14   3  -2   16.22    2.73
 -14   3   2   15.55    2.60
 -14  -3   2   27.22    3.06
  14  -3  -2   22.25    2.46
 -14  -3   2   27.25    3.15
  14  -3  -2   15.26    2.58
  14   3  -2   17.61    2.09
  14   3  -2   15.16    2.61
 -14   3   2   15.21    2.62
  14   3  -2   11.43    2.18
  14   3  -2   16.25    2.27
 -14   3   2   16.02    2.65
  14  -3  -2   15.99    2.36
  14   3  -2   18.06    2.71
  14   3  -2   16.00    2.56
 -14   3   2   16.29    2.70
  13   3  -2   79.16    7.22
 -13   3   2   84.78    7.39
  13   3  -2   68.40    6.84
 -13   3   2   82.99    7.40
  13  -3  -2  101.40    7.33
  13  -3  -2   82.78    6.97
 -13   3   2   84.65    6.86
 -13  -3   2  120.77    7.61
  13  -3  -2   96.24    7.62
 -13   3   2   92.18    7.59
  13  -3  -2   88.24    7.29
  13   3  -2   80.99    6.52
 -13  -3   2  105.51    7.25
  13   3  -2   83.61    6.90
  13   3  -2   75.84    7.21
  13   3  -2   91.42    7.09
  13  -3  -2   97.22    6.95
  13   3  -2   66.29    7.02
  13  -3  -2  102.50    7.58
 -13   3   2   86.09    7.59
  13  -3  -2   95.81    6.99
  12   3  -2    4.62    1.26
  12  -3  -2    5.15    1.21
  12   3  -2    2.84    1.12
  12  -3  -2    2.11    1.25
 -12   3   2    1.85    1.05
 -12   3   2    1.92    1.09
 -12  -3   2    5.17    1.42
  12  -3  -2    2.55    1.25
  12  -3  -2    3.42    1.03
  12   3  -2    3.98    1.05
 -12  -3   2    4.75    1.30
  12   3  -2    5.59    1.44
  12  -3  -2    4.63    1.18
 -12   3   2    3.96    1.20
  12   3  -2    2.67    1.11
 -12   3   2    3.40    1.37
 -12  -3   2    4.19    1.06
 -12   3   2    3.43    1.23
  12   3  -2    4.76    1.26
  12  -3  -2    4.40    1.34
  12   3  -2    3.28    1.10
 -11  -3   2  134.10    8.87
 -11   3   2  111.31    9.17
  11   3  -2  108.78    8.69
  11   3  -2  131.27    8.93
 -11   3   2  107.82    8.69
 -11   3   2  103.21    9.03
  11   3  -2  117.56    9.04
  11  -3  -2  129.08    9.06
  11   3  -2  126.21    8.78
 -11  -3   2  123.61    8.61
  11   3  -2  120.71    9.16
  11   3  -2  129.25    9.13
  11   3  -2  119.76    9.08
  11  -3  -2  123.86    9.26
  11  -3  -2  127.03    8.84
  11  -3  -2  116.05    8.74
  11  -3  -2  112.06    8.72
 -11   3   2  107.22    9.15
 -11   3   2  117.89    8.73
  11  -3  -2  136.63    9.22
 -11   3   2  110.24    9.14
  10   3  -2   19.32    2.11
 -10   3   2   15.28    2.00
  10  -3  -2   19.56    2.37
  10  -3  -2   12.98    1.83
  10  -3  -2   18.72    2.16
  10  -3  -2   15.28    2.23
  10   3  -2   20.19    2.12
 -10   3   2   11.95    2.10
  10   3  -2   22.40    2.37
 -10   3   2   10.91    2.01
  10   3  -2   23.60    2.34
 -10   3   2   10.42    2.01
 -10  -3   2   22.41    2.08
  10   3  -2   23.29    2.50
  10   3  -2   17.25    2.19
  10   3  -2   20.79    2.32
  10  -3  -2   20.41    2.33
 -10   3   2   13.64    1.99
  10  -3  -2   19.29    2.19
  -9  -3   2   47.89    3.72
   9  -3  -2   43.79    3.92
   9  -3  -2   39.72    3.57
   9   3  -2   51.63    3.85
   9  -3  -2   41.30    4.05
  -9   3   2   47.87    4.88
  -9   3   2   35.30    3.69
   9   3  -2   50.00    4.00
  -9   3   2   37.92    3.76
   9  -3  -2   46.00    3.88
   9  -3  -2   41.25    3.94
   9  -3  -2   43.95    3.53
   9  -3  -2   37.61    3.59
   9   3  -2   48.62    4.11
   9   3  -2   53.15    4.13
  -9  -3   2   51.74    3.69
  -9   3   2   36.95    3.68
  -9   3   2   34.43    3.87
   9  -3  -2   43.05    3.81
   9  -3  -2   43.86    4.07
   9   3  -2   43.50    3.88
  -9   3   2   40.17    4.04
  -9   3   2   45.34    3.87
  -9   3   2   41.26    4.06
   9   3  -2   52.83    3.87
   9   3  -2   49.13    4.05
   8  -3  -2  713.87   44.41
   8  -3  -2  722.46   44.48
   8   3  -2  674.03   44.73
   8   3  -2  818.62   44.94
  -8   3   2  550.81   44.43
   8   3  -2  708.20   44.52
  -8   3   2  601.05   44.60
   8  -3  -2  723.95   44.77
   8   3  -2  765.67   44.62
   8   3  -2  766.74   44.91
   8  -3  -2  721.55   45.10
   8   3  -2  778.26   44.85
  -8   3   2  727.91   45.15
   8   3  -2  698.78   44.84
  -8   3   2  761.10   44.74
   8  -3  -2  679.59   44.65
   8  -3  -2  668.06   44.62
  -8   3   2  614.00   44.56
   8  -3  -2  715.41   44.99
   8   3  -2  655.11   44.68
  -8   3   2  709.17   45.01
  -8  -3   2  774.48   44.52
  -8  -3   2  694.66   44.61
  -8   3   2  637.02   44.84
   8  -3  -2  666.89   44.69
   7   3  -2  606.65   40.13
   7  -3  -2  617.65   39.87
  -7   3   2  689.31   40.12
   7  -3  -2  598.27   40.08
   7  -3  -2  574.41   40.06
   7   3  -2  643.83   39.93
   7  -3  -2  634.35   40.14
   7  -3  -2  654.02   40.25
   7  -3  -2  585.43   39.84
   7  -3  -2  708.83   40.10
  -7   3   2  498.53   39.93
   7   3  -2  712.37   40.31
  -7  -3   2  715.41   39.98
   7   3  -2  738.74   40.39
  -7   3   2  531.03   40.00
  -7   3   2  640.13   40.57
  -7   3   2  675.29   40.57
   7  -3  -2  622.28   40.44
  -7   3   2  561.32   40.09
   6  -3  -2  494.48   32.07
  -6  -3   2  501.16   31.55
  -6   3   2  578.37   32.25
  -6  -3   2  414.48   31.73
   6  -3  -2  581.16   32.27
   6   3  -2  441.30   32.18
  -6   3   2  480.62   32.40
  -6   3   2  548.83   32.72
   6   3  -2  527.04   32.36
   6  -3  -2  564.35   32.68
   6   3  -2  492.67   32.50
  -6  -3   2  522.08   32.03
   5  -3  -2  713.27   44.52
  -5   3   2  741.46   44.54
   5  -3  -2  742.10   44.97
   5  -3  -2  771.90   44.62
  -5  -3   2  566.41   44.37
  -5  -3   2  777.70   44.48
  -5  -3   2  701.19   44.12
   5   3  -2  697.37   44.83
  -5   3   2  640.94   44.59
  -5   3   2  704.55   44.97
   4   3  -2  111.47    7.40
  -4  -3   2  110.31    6.95
   4  -3  -2   94.40    7.06
  -4  -3   2  131.80    7.54
  -4   3   2   93.24    6.98
  -4   3   2   92.58    7.12
   4  -3  -2   87.28    7.04
  -4  -3   2  111.31    6.75
   4  -3  -2   87.22    7.27
  -4   3   2   86.01    7.31
  -4  -3   2  120.78    7.14
  -3  -3   2  390.49   25.68
   3   3  -2  382.86   25.88
  -3  -3   2  402.52   26.13
   3  -3  -2  391.89   26.04
  -3  -3   2  389.52   25.59
  -3  -3   2  380.22   25.77
  -3   3   2  420.66   25.70
  -3   3   2  429.47   25.81
   3  -3  -2  427.68   25.83
  -3   3   2  413.69   26.18
  -3  -3   2  393.70   25.81
  -2   3   2   34.48    2.28
  -2  -3   2   44.94    2.73
   2  -3  -2   37.47    2.21
  -2   3   2   36.96    1.78
  -2   3   2   33.43    1.75
  -2  -3   2   34.27    1.83
  -2  -3   2   30.86    1.71
  -2  -3   2   35.08    1.30
   2  -3  -2   42.94    2.12
  -2  -3   2   39.06    1.86
   1  -3  -2  365.87    5.89
  -1   3   2  427.46    5.70
  -1  -3   2  462.37    5.09
  -1  -3   2  376.07    5.28
  -1   3   2  389.65    5.16
   1  -3  -2  360.46    5.19
  -1  -3   2  414.91    5.49
   1  -3  -2  391.35    6.63
  -1  -3   2  453.74    8.52
   0  -3   2  436.78   22.68
   0  -3   2  340.15   22.36
   0   3   2  399.36   22.20
   0  -3   2  404.99   23.02
   0  -3   2  329.01   21.95
   0  -3   2  282.95   21.87
   0  -3  -2  333.40   22.10
   0  -3   2  352.77   22.09
   1   3   2   42.05    3.43
   1  -3   2   36.79    2.83
   1   3   2   41.86    3.14
   1  -3   2   37.71    2.84
   1  -3   2   40.95    3.75
  -1  -3  -2   38.70    3.09
   1  -3   2   40.06    3.16
   1  -3   2   40.80    3.45
   1  -3   2   39.05    3.23
  -1   3  -2   39.66    3.19
  -2   3  -2  379.53   24.67
   2   3   2  437.53   24.64
   2  -3   2  341.35   24.10
   2  -3   2  421.08   25.38
  -2  -3  -2  395.46   24.57
   2  -3   2  433.55   25.10
   2   3   2  429.16   24.98
  -2  -3  -2  447.71   24.79
   2   3   2  429.96   24.93
   2  -3   2  374.19   24.64
  -2  -3  -2  385.61   24.41
   2   3   2  392.59   24.42
   2  -3   2  319.82   24.02
   3  -3   2   47.40    3.66
   3   3   2   52.65    3.42
   3  -3   2   34.59    2.85
   3   3   2   53.17    3.67
   3  -3   2   47.51    3.12
   3   3   2   38.22    3.62
  -3  -3  -2   37.43    3.18
  -3  -3  -2   40.61    3.44
  -3   3  -2   49.54    3.71
   3  -3   2   61.80    4.23
  -3   3  -2   43.14    3.12
   3  -3   2   37.57    2.83
   3   3   2   39.65    3.60
   4   3   2  274.31   17.00
  -4  -3  -2  241.32   16.30
  -4   3  -2  279.38   17.05
   4   3   2  273.71   16.99
   4  -3   2  210.89   15.78
   4  -3   2  292.48   17.08
  -4   3  -2  233.27   16.18
   4   3   2  321.84   16.98
   4  -3   2  301.86   16.24
   5   3   2  167.02   14.02
   5   3   2  183.91   14.48
  -5   3  -2  218.93   14.73
  -5  -3  -2  244.08   14.27
   5   3   2  184.70   14.16
  -5   3  -2  183.53   14.57
  -5  -3  -2  205.55   13.92
   5   3   2  230.22   14.43
  -5  -3  -2  200.44   14.11
   5  -3   2  280.30   15.55
  -5   3  -2  233.80   14.43
  -5  -3  -2  224.08   14.27
   5  -3   2  190.06   14.47
  -5   3  -2  330.87   15.66
   5   3   2  184.16   14.36
  -5  -3  -2  204.59   14.32
   5   3   2  317.96   14.70
   5  -3   2  292.65   15.53
  -5   3  -2  172.75   13.84
   6  -3   2  207.77   13.42
   6   3   2  192.71   12.89
  -6   3  -2  219.97   13.33
   6   3   2  148.54   12.59
   6   3   2  173.41   13.14
   6   3   2  205.86   13.04
  -6  -3  -2  186.87   12.46
   6   3   2  222.92   13.03
   6  -3   2  392.87   15.29
  -6   3  -2  244.93   13.81
   6  -3   2  133.78   11.76
   6   3   2  340.52   13.64
   6   3   2  229.03   13.03
   6   3   2  184.08   13.07
  -6   3  -2  127.56   12.23
   6  -3   2  308.60   14.65
  -6  -3  -2  295.69   13.32
   6   3   2  260.18   13.15
  -6  -3  -2  271.68   13.14
   6  -3   2  199.82   12.56
  -6  -3  -2  214.06   12.73
  -6  -3  -2  265.14   13.18
   6   3   2  226.12   13.07
  -6   3  -2  209.80   13.25
  -6  -3  -2  257.03   12.96
  -6   3  -2  244.63   13.99
  -6  -3  -2  208.43   13.08
  -6   3  -2  430.21   15.33
  -6  -3  -2  266.29   12.98
  -7  -3  -2  320.04   16.64
  -7  -3  -2  302.61   16.56
  -7   3  -2  244.01   17.13
   7   3   2  265.29   16.56
   7   3   2  248.87   16.39
   7   3   2  410.05   17.18
  -7  -3  -2  313.85   16.49
  -7  -3  -2  215.57   16.01
  -7  -3  -2  224.19   16.47
   7  -3   2  227.61   16.86
   7  -3   2  409.13   18.29
  -7   3  -2  215.90   16.55
  -7   3  -2  178.87   15.86
  -7  -3  -2  317.31   16.48
   7   3   2  229.82   16.26
   7   3   2  178.70   15.99
  -7  -3  -2  228.26   15.99
  -7   3  -2  210.55   15.77
  -7   3  -2  200.20   16.45
   7  -3   2  235.44   15.95
   7   3   2  287.78   16.51
   7   3   2  272.69   16.44
  -7   3  -2  252.49   17.18
   7   3   2  199.43   16.45
   7   3   2  219.50   16.32
   8  -3   2   15.27    2.29
  -8   3  -2   15.34    2.34
   8   3   2   19.41    2.24
  -8  -3  -2   19.06    2.32
  -8   3  -2   22.60    2.85
  -8   3  -2   17.48    2.42
  -8  -3  -2   14.71    1.74
   8   3   2   13.22    1.84
  -8  -3  -2   27.99    2.76
   8  -3   2   14.74    1.94
  -8   3  -2   18.38    2.22
  -8  -3  -2   18.83    2.15
   8   3   2   18.50    2.29
   8   3   2   18.80    1.81
   8   3   2   15.19    2.17
   8  -3   2   22.26    2.73
  -8  -3  -2   21.15    2.23
   8  -3   2   17.71    2.08
  -8   3  -2   12.74    1.73
   8   3   2   15.17    2.15
  -8   3  -2   19.54    1.81
  -8   3  -2   13.69    2.24
  -8  -3  -2   16.74    1.90
  -8  -3  -2   21.94    2.28
  -8   3  -2   20.47    2.48
  -8  -3  -2   17.99    2.16
   8  -3   2   16.28    1.81
   8   3   2   14.01    1.99
   9   3   2    4.77    1.38
   9   3   2    5.31    1.19
  -9  -3  -2    6.08    1.36
  -9  -3  -2    3.24    0.86
  -9   3  -2    6.78    1.53
  -9   3  -2    6.75    1.77
   9  -3   2    5.65    1.32
  -9  -3  -2    9.72    1.68
   9   3   2    5.07    1.19
  -9  -3  -2    5.16    1.22
  -9  -3  -2    4.85    1.40
   9  -3   2    4.73    1.37
   9   3   2    5.67    1.02
  -9  -3  -2    5.59    1.26
  -9   3  -2    9.08    1.85
  -9  -3  -2    6.61    1.33
   9   3   2    3.87    1.29
  -9  -3  -2    5.60    1.26
  -9   3  -2    5.14    1.49
 -10   3  -2   32.96    4.08
 -10  -3  -2   51.55    4.16
  10   3   2   33.65    3.71
 -10  -3  -2   46.86    3.74
 -10  -3  -2   53.33    4.20
  10   3   2   42.81    3.56
 -10  -3  -2   46.34    4.25
  10  -3   2   36.47    3.74
 -10   3  -2   57.57    4.47
  10   3   2   36.63    3.83
 -10   3  -2   38.18    4.00
  10  -3   2   37.67    3.71
  10   3   2   28.89    3.43
 -10  -3  -2   39.08    4.00
 -10  -3  -2   51.45    4.07
  10   3   2   40.95    3.81
  10   3   2   41.07    4.08
 -11   3  -2    8.00    1.89
 -11  -3  -2    4.92    1.45
  11   3   2    5.08    1.32
 -11   3  -2    5.78    1.47
  11   3   2    4.88    1.12
 -11  -3  -2    3.75    1.36
  11   3   2    8.47    1.76
  11  -3   2    5.22    1.68
  11  -3   2    5.90    1.84
 -11  -3  -2    6.24    1.27
  11  -3   2    5.82    1.54
  11   3   2    5.78    1.22
 -11  -3  -2    6.48    1.54
  11   3   2    8.09    1.61
 -11  -3  -2    7.31    1.59
  11  -3   2    7.02    1.51
 -11   3  -2    6.30    1.68
  11   3   2    4.90    1.32
 -12   3  -2  237.23   18.38
 -12  -3  -2  264.29   18.04
  12   3   2  322.21   18.49
 -12  -3  -2  238.96   17.69
 -12  -3  -2  254.13   17.45
  12  -3   2  295.98   17.94
 -12   3  -2  237.63   17.56
 -12  -3  -2  220.16   17.63
 -12   3  -2  301.00   18.08
  12   3   2  279.97   17.76
 -12   3  -2  250.30   18.43
  12  -3   2  223.07   17.79
  12   3   2  248.10   17.38
 -12  -3  -2  252.91   17.96
  12  -3   2  248.07   17.92
  12   3   2  295.32   18.21
  12   3   2  264.10   17.83
  13   3   2   60.65    5.44
  13  -3   2   57.79    5.34
 -13   3  -2   47.84    5.52
 -13  -3  -2   48.05    5.11
 -13   3  -2   66.25    5.32
  13   3   2   60.57    5.05
  13  -3   2   64.15    5.15
  13  -3   2   62.22    5.45
 -13  -3  -2   50.03    4.68
 -13   3  -2   56.64    4.93
  13   3   2   58.59    5.28
 -13  -3  -2   44.04    4.85
 -13   3  -2   53.33    5.62
  13   3   2   48.17    4.84
 -13  -3  -2   48.26    5.03
  14   3   2  256.84   16.68
 -14  -3  -2  250.24   16.07
 -14   3  -2  225.68   16.95
 -14  -3  -2  238.07   16.52
  14  -3   2  238.10   16.41
 -14   3  -2  181.99   17.01
 -14   3  -2  229.68   15.74
 -14   3  -2  265.95   16.33
  14   3   2  259.23   16.55
  14  -3   2  243.07   16.48
 -14  -3  -2  193.87   15.91
  14  -3   2  257.43   16.24
 -14   3  -2  212.78   16.48
 -14  -3  -2  206.95   16.12
 -14  -3  -2  193.54   15.57
  14   3   2  225.96   15.91
 -15   3  -2   47.81    5.91
  15   3   2   57.98    5.37
 -15  -3  -2   53.71    5.32
  15  -3   2   49.76    5.05
 -15   3  -2   49.76    5.88
 -15  -3  -2   57.15    4.91
  15  -3   2   53.33    5.14
  15   3   2   56.08    5.23
  15  -3   2   53.13    5.26
 -15   3  -2   51.58    4.94
 -15   3  -2   45.89    5.07
  15  -3   2   56.43    5.34
  15  -3   2   55.34    5.31
  15   3   2   50.15    4.66
 -15  -3  -2   45.05    4.52
  15  -3   2   57.18    5.00
 -15  -3  -2   49.52    4.98
  16   3   2   38.16    4.35
 -16  -3  -2   48.36    4.63
  16  -3   2   39.58    4.10
  16  -3   2   43.06    4.38
 -16   3  -2   46.83    5.50
 -16   3  -2   31.84    3.95
 -16  -3  -2   41.88    3.87
  16  -3   2   38.72    4.02
 -16   3  -2   40.65    4.98
  16   3   2   38.48    4.19
  16   3   2   21.75    3.07
  16  -3   2   29.27    4.26
  16  -3   2   25.17    3.45
 -16  -3  -2   47.19    4.23
 -17   3  -2    7.91    2.20
 -17   3  -2    9.16    1.85
 -17  -3  -2    7.13    1.51
 -17  -3  -2   15.13    2.47
  17   3   2    8.44    1.95
  17  -3   2   10.20    1.95
  17  -3   2    4.97    1.45
 -17   3  -2   12.11    2.83
 -17  -3  -2    6.80    1.63
  17  -3   2    9.51    2.07
  17  -3   2    9.21    1.93
 -18  -3  -2   26.14    3.21
  18  -3   2   18.68    2.67
  18  -3   2   18.10    2.42
 -18   3  -2   19.31    3.31
  18  -3   2   18.22    2.47
  18  -3   2   18.18    2.44
 -18   3  -2   19.27    3.01
 -18  -3  -2   20.08    2.46
  18   3   2   18.54    2.62
 -18   3  -2   17.36    2.49
 -18  -3  -2   22.60    2.54
  19   3   2    6.56    1.51
  19  -3   2    4.87    1.36
  19  -3   2    3.01    1.00
 -19   3  -2    3.03    1.53
  19  -3   2    3.22    1.13
 -19  -3  -2    6.89    1.23
 -19   3  -2    5.10    1.53
 -19   3  -2    2.85    1.16
  19  -3   2    3.99    1.27
 -19   3  -2    5.19    1.67
 -20  -3  -2    2.83    1.07
 -20   3  -2    2.57    1.30
 -20   3  -2    1.34    0.77
 -20   3  -2    3.13    1.25
 -20   3  -2    2.11    1.00
  20   3   2    3.16    1.03
  20  -3   2    2.70    1.02
  20  -3   2    1.27    0.64
  21   3   2    2.67    0.87
 -21  -3  -2    2.44    0.86
 -21   3  -2    5.66    1.28
  21   3   2    3.74    0.94
 -21   3  -2    5.78    1.21
  21  -3   2    4.11    0.93
  22   3   2    9.50    1.19
  22  -3   2   10.12    1.27
 -22  -3  -2    9.66    1.41
 -22  -4   2    5.30    1.04
  22  -4  -2    5.80    0.99
  22   4  -2    4.69    0.91
  21   4  -2    0.43    0.68
 -21   4   2    0.23    0.82
  21  -4  -2    0.85    0.71
  21   4  -2    0.57    0.67
 -21  -4   2    0.32    0.52
  20   4  -2   15.80    2.33
 -20  -4   2   18.95    2.17
 -20  -4   2   17.24    1.99
  20  -4  -2   19.12    2.51
  20   4  -2   18.94    2.39
 -20   4   2   19.22    2.88
  19   4  -2    8.41    1.83
  19  -4  -2    8.31    1.79
 -19  -4   2    9.40    1.68
 -19  -4   2    8.95    1.62
 -19  -4   2    6.65    1.81
 -19   4   2    6.56    1.46
 -19   4   2    6.83    2.08
  19  -4  -2    5.18    1.43
  19   4  -2    5.62    1.53
  18   4  -2  100.65    8.70
 -18   4   2  104.63    9.53
  18  -4  -2  111.25    8.19
  18  -4  -2  116.54    8.88
 -18  -4   2  126.01    8.60
  18   4  -2   94.30    8.52
  18   4  -2   84.57    8.08
  18  -4  -2  109.60    8.88
 -18  -4   2  128.65    8.74
 -18   4   2  112.41    8.64
 -17  -4   2  265.46   18.32
  17   4  -2  261.98   18.15
  17   4  -2  247.41   18.55
 -17  -4   2  304.18   18.86
  17   4  -2  240.47   18.39
  17   4  -2  241.76   18.16
  17  -4  -2  265.80   18.81
  17  -4  -2  265.06   18.69
 -17   4   2  244.95   18.42
  17  -4  -2  283.54   18.16
 -16  -4   2  232.43   13.98
  16  -4  -2  191.62   13.69
  16   4  -2  174.39   13.34
  16  -4  -2  188.32   13.11
 -16  -4   2  190.98   13.33
  16   4  -2  166.70   12.22
  16   4  -2  181.39   13.14
  16   4  -2  163.47   13.08
 -16   4   2  167.59   13.36
 -16   4   2  158.35   13.42
  16   4  -2  172.76   13.41
  16  -4  -2  187.49   12.75
  15   4  -2   92.51    8.77
  15  -4  -2  118.47    8.85
  15  -4  -2  114.59    9.17
  15  -4  -2  129.44    8.60
 -15  -4   2  161.71    9.42
 -15  -4   2  139.95    9.55
  15   4  -2   88.54    7.71
 -15   4   2   97.76    8.72
  15  -4  -2  120.32    8.34
  15   4  -2   85.67    8.35
  15   4  -2   82.33    8.35
 -15   4   2  110.82    9.17
 -15   4   2  112.69    9.15
  15   4  -2   81.59    8.45
 -15  -4   2  139.26    8.91
  14  -4  -2    1.74    1.05
  14  -4  -2    1.27    1.10
 -14  -4   2    2.17    1.43
 -14   4   2    1.21    1.16
  14   4  -2    0.86    1.08
  14  -4  -2    1.85    1.18
 -14  -4   2    2.86    1.33
  14   4  -2    1.08    0.93
  14   4  -2    1.34    0.97
  14   4  -2    1.68    1.13
 -14   4   2   -0.17    0.98
  14  -4  -2    1.66    1.04
  14   4  -2    1.55    1.08
  14   4  -2    1.01    0.82
 -14   4   2    1.26    1.05
  13   4  -2   78.42    8.21
  13  -4  -2  124.99    8.70
 -13   4   2   94.72    8.66
  13  -4  -2  114.87    8.95
 -13   4   2  109.97    8.71
  13  -4  -2  122.83    8.85
 -13  -4   2  150.67    8.96
  13   4  -2   86.12    7.59
 -13  -4   2  140.53    8.60
  13   4  -2   80.72    8.12
  13   4  -2   81.21    7.91
 -13  -4   2  139.26    8.39
  13   4  -2   83.14    8.09
  13  -4  -2  123.97    8.46
 -13   4   2  107.23    8.79
  13   4  -2   84.78    8.12
  13  -4  -2  123.39    8.37
  12   4  -2  122.79    9.84
  12   4  -2  108.64    9.61
  12   4  -2  143.59    9.78
  12   4  -2  126.08    9.86
 -12   4   2  117.94   10.62
 -12   4   2  117.44    9.88
  12   4  -2  135.97    9.64
 -12  -4   2  159.61    9.87
  12  -4  -2  132.97   10.20
 -12   4   2  111.51    9.91
  12   4  -2  127.10    9.66
 -12   4   2  122.56   10.13
 -12  -4   2  148.29    9.57
  12   4  -2  106.11    9.55
  12  -4  -2  148.21    9.81
 -12   4   2  106.96    9.41
  12  -4  -2  136.81    9.96
  12  -4  -2  148.24    9.87
  11   4  -2    3.30    1.20
 -11   4   2    6.86    1.59
 -11   4   2    8.27    2.11
 -11   4   2    5.82    1.33
 -11  -4   2    6.98    1.49
  11   4  -2    3.95    1.30
  11  -4  -2    8.00    1.60
  11  -4  -2    4.97    1.32
  11   4  -2    4.52    1.33
  11   4  -2    5.65    1.37
 -11  -4   2    4.36    1.19
  11  -4  -2    5.28    1.46
  11  -4  -2    7.82    1.66
  11   4  -2    3.77    1.13
 -11   4   2    7.09    1.63
  11   4  -2    4.87    1.31
 -11   4   2    4.66    1.43
  11   4  -2    4.09    1.25
 -10   4   2   12.75    2.10
  10   4  -2   18.77    2.18
 -10   4   2   10.73    2.07
  10  -4  -2   13.72    2.20
 -10   4   2   16.93    2.66
  10  -4  -2   11.51    1.94
  10   4  -2   16.97    2.07
  10   4  -2   17.84    2.28
 -10   4   2   10.85    1.80
  10   4  -2   15.48    2.08
 -10  -4   2   17.95    2.00
  10   4  -2   14.88    2.05
  10   4  -2   12.36    1.94
  10  -4  -2   16.00    2.14
 -10   4   2   13.02    2.21
  10   4  -2   15.46    2.06
  10  -4  -2   15.96    2.17
 -10   4   2   12.42    1.95
   9   4  -2   34.61    3.89
  -9   4   2   46.36    4.45
   9   4  -2   67.92    4.43
  -9   4   2   39.12    4.14
   9   4  -2   34.21    3.87
   9  -4  -2   51.71    4.46
  -9   4   2   37.61    3.90
  -9   4   2   50.35    4.93
   9  -4  -2   51.73    4.35
   9  -4  -2   49.74    4.24
  -9  -4   2   58.55    3.95
  -9   4   2   48.50    4.51
   9   4  -2   34.05    3.84
   9  -4  -2   60.09    4.44
   9   4  -2   51.51    4.05
   9   4  -2   28.69    3.89
  -8   4   2   17.27    2.38
   8  -4  -2   21.73    2.13
  -8   4   2   14.47    2.25
   8   4  -2   25.13    2.34
  -8  -4   2   18.87    2.02
   8  -4  -2   21.66    2.43
   8   4  -2   20.15    2.13
  -8   4   2   18.51    2.69
   8  -4  -2   19.56    2.41
   8   4  -2   15.91    2.34
   8   4  -2   15.79    2.12
   8  -4  -2   16.32    1.98
   8   4  -2   19.91    2.32
  -8   4   2   19.49    2.52
   8  -4  -2   21.22    2.35
   8   4  -2    9.88    2.06
  -8  -4   2   14.55    2.15
   8  -4  -2   20.08    2.09
  -8   4   2   13.36    2.00
   8   4  -2   15.15    2.03
  -8   4   2   23.32    3.08
   8  -4  -2   24.36    2.49
   7   4  -2   87.79    7.30
   7  -4  -2  103.15    7.39
  -7   4   2  109.64    8.11
   7   4  -2   98.40    7.49
  -7  -4   2  108.48    7.31
  -7   4   2  106.66    8.45
  -7   4   2  101.78    7.56
   7   4  -2   99.18    7.84
  -7   4   2  120.97    8.39
   7  -4  -2   89.33    7.43
   7   4  -2   94.61    7.21
   7   4  -2  111.32    7.42
   7  -4  -2  114.78    7.45
  -7   4   2   84.60    7.38
   7  -4  -2  114.15    8.05
   7   4  -2  102.39    7.60
   7   4  -2   83.71    7.22
   7  -4  -2  111.84    7.64
   7  -4  -2  109.30    7.55
   7  -4  -2  108.08    7.79
   7   4  -2  101.32    7.56
  -7   4   2  109.89    7.92
  -7   4   2   89.49    7.18
   6   4  -2   46.88    4.65
  -6   4   2   72.52    5.51
   6   4  -2   54.30    4.77
  -6  -4   2   63.43    4.69
  -6  -4   2   63.67    4.87
   6  -4  -2   72.86    5.09
  -6   4   2   71.68    5.52
   6  -4  -2   68.70    4.91
   6  -4  -2   66.35    4.79
   6  -4  -2   66.58    4.89
   6   4  -2   55.12    4.83
  -6   4   2   58.78    4.91
  -6  -4   2   47.99    4.19
  -6   4   2   57.14    4.93
   6   4  -2   70.19    4.92
   6   4  -2   49.92    4.75
  -6   4   2   65.01    4.46
  -6   4   2   51.84    4.68
   6   4  -2   56.91    5.07
   6  -4  -2   70.45    5.17
   6  -4  -2   76.09    5.47
  -6   4   2   58.68    5.12
   6  -4  -2   72.31    5.07
   5  -4  -2  198.13   13.50
   5  -4  -2  213.31   13.52
   5  -4  -2  207.77   13.73
  -5  -4   2  197.93   13.36
   5  -4  -2  217.47   13.59
  -5   4   2  199.10   13.65
  -5   4   2  225.93   14.20
   5  -4  -2  205.81   13.95
   5   4  -2  216.59   13.78
   5   4  -2  193.21   13.54
  -5  -4   2  199.47   13.60
   5  -4  -2  200.16   13.45
   5   4  -2  172.40   13.68
   5   4  -2  192.45   13.41
  -5  -4   2  146.48   13.40
  -5   4   2  221.39   13.14
  -5   4   2  213.36   13.92
   5   4  -2  192.04   13.52
  -5   4   2  198.68   14.02
   4  -4  -2  409.25   26.25
   4   4  -2  247.30   25.82
  -4  -4   2  393.90   25.86
   4  -4  -2  404.29   26.39
  -4   4   2  410.78   26.49
  -4   4   2  400.17   26.31
   4   4  -2  312.87   25.85
   4  -4  -2  418.58   26.50
   4   4  -2  367.03   26.27
   4  -4  -2  397.58   26.15
   4   4  -2  450.91   26.29
  -4  -4   2  502.18   26.81
   4   4  -2  275.03   25.77
  -4  -4   2  329.20   25.87
  -4  -4   2  543.60   25.37
   4  -4  -2  415.80   25.98
  -4   4   2  307.39   25.83
  -4   4   2  510.83   26.83
   4  -4  -2  459.15   26.22
   4  -4  -2  456.30   26.15
  -4   4   2  413.19   25.56
  -3   4   2  586.01   39.87
   3  -4  -2  646.68   40.04
   3  -4  -2  604.64   39.60
  -3  -4   2  611.21   39.57
   3  -4  -2  644.51   40.07
  -3   4   2  694.32   39.25
  -3   4   2  605.07   39.66
   3  -4  -2  652.96   39.72
  -3  -4   2  579.87   39.10
  -3  -4   2  513.41   39.90
  -3  -4   2  638.03   39.64
   3  -4  -2  590.09   39.63
  -3  -4   2  618.18   39.46
  -3  -4   2  660.20   39.09
   3  -4  -2  597.91   39.62
  -2  -4   2  495.91   36.71
  -2   4   2  609.00   37.03
  -2   4   2  638.36   36.87
  -2  -4   2  605.49   37.94
  -2  -4   2  663.23   36.97
   2  -4  -2  604.62   37.59
   2  -4  -2  640.34   37.34
  -2  -4   2  526.40   36.88
  -2  -4   2  538.95   37.09
  -1   4   2  995.64   60.71
  -1  -4   2  889.39   60.78
  -1   4   2 1086.34   60.73
   1  -4  -2 1049.59   61.40
  -1   4   2  953.99   61.42
  -1  -4   2  972.35   60.70
  -1  -4   2  930.82   61.71
  -1  -4   2  971.38   60.86
  -1  -4   2  879.64   60.54
   1  -4  -2  908.74   60.62
   1  -4  -2 1034.29   61.10
   0   4   2  675.48   40.27
   0   4   2  724.41   39.61
   0  -4   2  629.89   40.11
   0  -4   2  761.13   41.02
   0  -4   2  759.77   40.01
   0   4   2  692.94   39.42
   0  -4   2  548.85   39.17
   0  -4   2  501.39   39.38
   0  -4  -2  565.48   39.45
   0  -4  -2  650.71   40.01
   0  -4   2  633.55   39.66
  -1  -4  -2  719.65   44.01
   1   4   2  724.21   43.68
   1  -4   2  668.53   43.92
   1  -4   2  765.26   44.26
   1   4   2  748.57   43.85
   1  -4   2  637.53   43.28
   1  -4   2  726.63   44.98
   1  -4   2  568.32   43.52
   1   4   2  749.53   43.51
   1   4   2  752.19   44.46
   1  -4   2  691.52   44.22
  -1  -4  -2  671.55   43.74
  -1  -4  -2  772.40   44.26
  -2  -4  -2  232.87   13.32
   2   4   2  230.74   12.80
  -2  -4  -2  184.15   12.97
   2  -4   2  203.26   12.33
  -2  -4  -2  183.72   12.92
   2  -4   2  200.49   13.36
   2  -4   2  122.77   12.44
   2   4   2  215.27   13.59
   2  -4   2  268.96   14.87
   2   4   2  213.28   13.33
  -2  -4  -2  186.56   12.92
  -2  -4  -2  220.20   13.31
  -2   4  -2  182.48   13.35
  -2   4  -2  138.06   12.90
   2   4   2  226.42   13.13
   2  -4   2  167.06   13.07
   2  -4   2  306.31   14.05
   2   4   2  229.84   13.41
   3  -4   2 1292.99   79.15
   3   4   2 1244.79   79.07
   3   4   2 1309.65   78.97
   3  -4   2 1268.05   79.40
   3  -4   2 1143.32   78.27
  -3  -4  -2 1269.41   78.82
  -3   4  -2 1204.30   79.33
   3  -4   2 1275.01   79.29
  -3   4  -2 1519.28   79.97
  -3  -4  -2 1185.20   78.81
   3  -4   2 1206.98   79.85
  -3  -4  -2 1241.25   78.78
  -3  -4  -2 1249.84   78.84
   3   4   2 1244.61   79.40
   3   4   2 1067.82   78.88
  -3   4  -2 1318.68   79.14
   3   4   2 1264.16   79.33
  -3   4  -2 1325.55   79.65
  -3  -4  -2 1463.88   79.14
  -4  -4  -2   89.59    5.66
  -4  -4  -2   66.63    5.39
  -4   4  -2   64.95    5.61
  -4  -4  -2   67.49    5.21
  -4  -4  -2   76.07    5.31
   4   4   2  118.53    5.50
  -4   4  -2   59.59    5.67
   4  -4   2   49.69    4.62
   4   4   2   69.17    5.82
   4   4   2   76.70    5.87
  -4   4  -2   72.09    5.60
  -4   4  -2   64.15    5.55
  -4   4  -2   57.87    5.39
  -4  -4  -2   85.02    5.50
  -4  -4  -2   81.84    5.46
   4   4   2  101.16    5.58
   4  -4   2   61.63    5.72
   4   4   2   65.53    5.46
  -4   4  -2   73.73    6.09
  -5   4  -2  137.94   10.67
  -5   4  -2  146.37   10.66
  -5  -4  -2  160.90   10.30
  -5   4  -2  142.14   10.94
   5   4   2  139.73   10.50
  -5  -4  -2  135.86   10.29
   5   4   2  150.01   10.41
   5  -4   2  149.13    9.61
  -5   4  -2  134.54   11.00
   5   4   2  142.97   10.92
   5   4   2  148.78   10.04
   5   4   2  152.89   10.59
   5  -4   2  140.43   11.28
  -5   4  -2  158.53   10.55
  -5  -4  -2  146.27   10.48
  -5  -4  -2  158.00   10.41
  -5  -4  -2  139.53   10.23
  -5  -4  -2  178.79   10.64
   5   4   2  150.43   10.85
   5  -4   2  138.30   10.73
   5   4   2  163.94   10.39
  -5   4  -2  146.77   10.82
   6   4   2   44.99    4.01
  -6  -4  -2   62.04    4.20
   6  -4   2   38.24    3.52
  -6   4  -2   44.03    4.04
  -6  -4  -2   50.91    3.86
   6   4   2   61.23    4.14
   6  -4   2   57.71    5.09
  -6  -4  -2   50.63    4.01
  -6  -4  -2   48.88    3.94
   6   4   2   45.55    3.54
  -6  -4  -2   40.49    3.93
   6   4   2   43.11    3.91
  -6   4  -2   43.55    4.20
   6   4   2   37.50    4.09
  -6   4  -2   55.53    4.33
   6   4   2   31.64    4.01
  -6  -4  -2   36.13    3.67
  -6   4  -2   42.68    4.15
  -6   4  -2   46.19    4.50
  -6   4  -2   44.97    4.39
   6  -4   2   44.11    4.31
  -6  -4  -2   36.18    3.53
   6   4   2   49.92    4.14
   7   4   2   62.14    5.86
  -7  -4  -2   68.60    5.30
  -7  -4  -2   57.68    5.08
  -7   4  -2   60.81    5.57
   7   4   2   66.45    5.30
  -7  -4  -2   68.45    5.11
  -7   4  -2   55.74    5.79
   7   4   2   68.37    5.53
  -7  -4  -2   66.36    5.35
   7   4   2   64.13    4.91
   7   4   2   76.05    5.55
   7  -4   2   61.12    4.99
   7  -4   2   62.66    5.78
  -7  -4  -2   70.33    5.35
  -7   4  -2   68.69    5.55
  -7  -4  -2   72.98    5.38
  -7  -4  -2   63.09    5.47
   7   4   2   70.81    5.57
  -7   4  -2   61.77    5.78
  -7  -4  -2   69.73    5.27
   7   4   2   63.64    5.73
   7   4   2   79.92    5.39
  -7   4  -2   58.82    5.43
  -8  -4  -2  147.24   10.29
  -8   4  -2  129.23   10.60
   8   4   2  154.01   10.57
   8   4   2  144.80   10.07
  -8  -4  -2  154.48   10.25
  -8   4  -2  124.51   11.03
  -8  -4  -2  139.36   10.18
  -8  -4  -2  148.98   10.25
   8   4   2  127.72   10.16
   8   4   2  168.06   10.61
   8   4   2  176.88   10.43
   8   4   2  143.51    9.83
  -8   4  -2  122.93   10.28
  -8   4  -2  130.82   10.48
  -8  -4  -2  132.20   10.21
  -9  -4  -2   11.55    1.99
  -9  -4  -2   11.78    1.89
   9   4   2    9.31    1.84
  -9   4  -2   16.73    2.29
   9   4   2   10.68    1.92
   9  -4   2   15.68    2.16
   9   4   2   11.95    1.60
  -9  -4  -2   12.97    2.04
  -9   4  -2   14.02    2.32
  -9  -4  -2   10.70    1.81
  -9   4  -2   16.65    2.79
   9   4   2   13.77    2.10
  -9  -4  -2   12.49    1.90
  -9  -4  -2   12.12    1.88
   9   4   2   14.29    1.92
  -9   4  -2   15.52    2.39
 -10   4  -2    5.36    1.52
 -10  -4  -2    9.95    1.72
 -10   4  -2    9.15    1.96
 -10  -4  -2    8.35    1.65
  10   4   2    8.87    1.39
 -10   4  -2    4.11    1.92
 -10   4  -2    5.53    1.49
 -10  -4  -2    7.39    1.74
  10  -4   2    5.37    1.77
 -10  -4  -2    9.86    1.87
  10   4   2    8.20    1.53
  10  -4   2    7.48    1.78
  10   4   2   13.22    2.04
 -10   4  -2    5.14    1.78
  10  -4   2    5.50    1.31
  10   4   2   13.53    1.87
  10   4   2    9.40    1.75
 -10  -4  -2   12.06    1.82
 -10  -4  -2   12.48    1.87
 -11   4  -2  203.52   15.90
 -11  -4  -2  224.47   15.42
  11   4   2  212.21   15.38
 -11   4  -2  183.36   15.45
 -11  -4  -2  220.99   15.27
 -11   4  -2  214.64   15.38
 -11  -4  -2  204.94   15.23
 -11   4  -2  268.14   15.83
  11   4   2  266.08   15.86
  11  -4   2  222.50   15.41
  11  -4   2  185.12   15.20
  11  -4   2  248.52   15.15
  11   4   2  214.96   15.15
 -11  -4  -2  180.75   15.16
 -11  -4  -2  235.00   15.00
 -11  -4  -2  219.12   15.36
  11   4   2  263.21   15.61
 -11   4  -2  218.42   16.64
  11   4   2  195.99   14.70
 -12  -4  -2  357.37   25.83
 -12   4  -2  335.39   26.49
  12   4   2  465.40   26.56
  12   4   2  395.15   26.03
 -12   4  -2  315.47   26.02
 -12  -4  -2  398.99   26.10
  12  -4   2  356.32   25.90
  12   4   2  340.58   25.21
 -12  -4  -2  349.63   25.77
 -12  -4  -2  375.85   25.80
 -12   4  -2  359.22   27.10
  12   4   2  398.93   25.71
 -12   4  -2  391.22   25.91
  12  -4   2  391.91   25.96
 -12  -4  -2  395.06   25.49
  12   4   2  470.24   26.29
  12  -4   2  433.20   25.73
 -12   4  -2  461.93   26.30
  13   4   2    4.15    1.59
 -13   4  -2    3.52    1.64
 -13   4  -2    4.16    1.75
 -13   4  -2    2.36    1.89
  13   4   2    3.52    1.31
  13   4   2    5.22    1.46
 -13   4  -2    3.58    1.30
 -13  -4  -2    3.24    1.37
 -13  -4  -2    3.23    1.67
 -13  -4  -2    3.64    1.59
  13  -4   2    4.52    1.90
  13   4   2    2.64    1.05
 -13   4  -2    3.68    1.62
 -13   4  -2    4.54    1.98
  13  -4   2    1.67    1.38
 -13  -4  -2    3.05    1.14
 -13  -4  -2    2.98    1.50
  13   4   2    4.28    1.40
  13  -4   2    2.94    1.05
 -14  -4  -2  342.94   23.65
 -14   4  -2  301.94   24.07
 -14   4  -2  343.26   24.77
 -14  -4  -2  306.46   22.81
 -14  -4  -2  298.01   23.14
  14   4   2  352.44   23.41
 -14  -4  -2  392.81   23.45
 -14   4  -2  349.63   23.18
  14  -4   2  362.81   23.15
  14  -4   2  304.11   23.38
 -14  -4  -2  337.57   23.41
 -14   4  -2  299.96   24.43
 -14   4  -2  415.20   23.77
  14  -4   2  360.87   23.63
  14   4   2  337.20   23.39
  14  -4   2  359.15   23.52
  14   4   2  342.14   22.90
  14   4   2  389.62   23.69
  14   4   2  390.81   23.95
 -14   4  -2  310.74   23.68
  15   4   2  110.67    8.49
 -15  -4  -2  117.86    8.63
 -15   4  -2  107.96    9.05
 -15   4  -2   96.10    9.11
  15   4   2  103.45    8.18
  15  -4   2   95.00    8.22
 -15  -4  -2   95.98    8.12
 -15   4  -2   92.64    8.23
 -15   4  -2  104.51    9.38
  15  -4   2  106.96    8.41
 -15   4  -2  100.38    8.10
  15  -4   2   83.28    7.48
 -15   4  -2   88.84    7.58
  15  -4   2  100.72    8.38
 -15  -4  -2  106.11    8.10
  15   4   2   88.39    7.73
 -15  -4  -2   91.62    7.56
 -15  -4  -2  118.15    8.11
  16   4   2  156.43   11.18
 -16   4  -2  152.11   12.04
 -16   4  -2  130.14   10.77
  16   4   2  124.02   10.22
 -16  -4  -2  158.07   10.58
 -16   4  -2  134.91   11.46
  16  -4   2  161.35   11.02
 -16  -4  -2  155.25   10.70
 -16   4  -2  132.77   11.08
  16  -4   2  150.11   10.91
  16   4   2  139.72   10.70
 -16  -4  -2  184.57   11.53
 -16  -4  -2  122.12   10.02
 -16   4  -2  142.87   11.78
  16  -4   2  120.87   10.11
  17   4   2  119.73    8.74
  17   4   2  111.29    8.44
 -17  -4  -2  105.85    8.04
  17  -4   2  103.29    8.26
 -17   4  -2  105.84    8.43
  17  -4   2  108.86    8.40
 -17  -4  -2  107.23    8.58
 -17   4  -2  110.82    8.84
 -17   4  -2  110.93    9.24
 -17   4  -2  109.27    9.40
  17  -4   2   96.08    7.81
  17   4   2   92.46    7.76
 -18   4  -2   13.56    2.49
 -18  -4  -2   17.57    2.49
  18   4   2   17.57    2.47
 -18   4  -2   15.98    2.87
  18  -4   2   16.40    2.30
 -18  -4  -2   17.92    2.16
  18  -4   2   16.23    2.37
 -18   4  -2   15.01    2.43
  18  -4   2   16.15    2.49
  18   4   2   17.00    2.29
  18  -4   2   15.52    2.23
  19  -4   2    3.17    1.06
  19  -4   2    2.89    1.01
  19   4   2    5.70    1.41
  19  -4   2    3.66    1.21
 -19   4  -2    4.19    1.63
 -19  -4  -2    4.67    1.30
  19  -4   2    3.53    1.08
 -19  -4  -2    3.60    0.91
 -19   4  -2    4.50    1.35
 -19   4  -2    1.61    0.97
  19   4   2    2.11    0.95
 -20   4  -2    1.49    1.01
 -20  -4  -2    1.19    0.77
  20  -4   2    1.63    0.88
 -20   4  -2    2.30    0.79
  20   4   2    0.74    0.75
  20   4   2    1.15    0.66
 -21   4  -2    3.98    0.97
  21  -4   2    3.86    0.81
  21   4   2    3.54    0.85
  21   5  -2    6.30    1.22
 -21   5   2    5.58    1.33
 -21   5   2    8.15    1.43
 -20  -5   2   30.20    2.89
 -20   5   2   39.90    3.89
  20   5  -2   32.62    3.07
 -20   5   2   39.11    3.88
  20  -5  -2   30.94    3.05
  20   5  -2   35.04    3.33
  19  -5  -2    0.99    0.82
 -19   5   2    0.31    1.10
 -19   5   2    1.84    1.44
 -19  -5   2    3.67    1.07
 -19  -5   2    3.70    1.00
  19  -5  -2    2.47    0.86
  19   5  -2    3.50    1.10
  19   5  -2    4.71    1.32
  19  -5  -2    1.19    0.91
 -19  -5   2    4.62    1.35
 -18  -5   2  160.30   11.52
  18   5  -2  143.65   11.55
 -18   5   2  160.43   12.50
  18  -5  -2  157.55   11.72
 -18  -5   2  172.99   11.35
  18  -5  -2  150.57   11.50
 -18   5   2  146.65   12.30
 -18   5   2  135.69   11.14
 -18  -5   2  190.96   11.62
  18   5  -2  142.93   11.33
  18  -5  -2  164.09   11.27
  17   5  -2   16.30    2.59
  17   5  -2   19.82    2.62
 -17  -5   2   15.22    2.62
  17  -5  -2   20.90    2.95
 -17  -5   2   20.28    2.87
  17  -5  -2   19.65    2.69
 -17  -5   2   23.25    3.04
 -17   5   2   19.06    2.63
  17   5  -2   17.05    2.51
  17  -5  -2   23.57    2.71
  16  -5  -2    0.50    0.97
 -16  -5   2    0.11    1.05
 -16  -5   2   -0.25    1.56
  16   5  -2    0.41    0.66
  16   5  -2    0.26    1.07
  16   5  -2    1.20    0.98
 -16   5   2   -0.14    0.94
  16  -5  -2    0.14    0.91
  16  -5  -2    0.10    0.75
  16  -5  -2    0.83    0.86
  16  -5  -2    0.92    1.20
 -16  -5   2    0.82    1.37
 -16  -5   2    2.06    1.69
  16   5  -2    1.57    1.23
  15  -5  -2   10.14    1.89
  15   5  -2    6.08    1.80
  15  -5  -2    7.15    1.73
  15   5  -2    8.14    1.90
 -15  -5   2   12.32    2.30
 -15   5   2    7.73    1.88
  15   5  -2    7.55    1.42
 -15  -5   2   10.65    1.98
  15   5  -2    7.77    1.72
  15  -5  -2   10.06    2.25
  15  -5  -2    9.76    1.82
  15  -5  -2    7.61    1.80
  15   5  -2    6.22    1.71
  14  -5  -2   42.95    4.48
  14  -5  -2   53.06    4.51
  14   5  -2   32.98    4.06
 -14  -5   2   58.88    4.88
  14  -5  -2   44.96    4.31
  14   5  -2   38.64    4.21
  14   5  -2   34.85    4.24
 -14  -5   2   45.82    4.32
  14   5  -2   38.72    3.75
 -14  -5   2   42.24    4.03
 -14   5   2   37.27    4.43
  14  -5  -2   43.56    4.75
  14   5  -2   33.30    4.30
  13   5  -2  139.35   12.49
  13   5  -2  120.04   12.16
 -13   5   2  156.11   12.67
 -13  -5   2  247.74   13.34
  13   5  -2  153.64   12.60
  13   5  -2  135.51   12.28
  13  -5  -2  218.62   13.00
 -13  -5   2  207.74   12.78
 -13  -5   2  190.25   12.42
  13  -5  -2  192.62   12.79
 -13   5   2  158.34   12.91
  13  -5  -2  200.23   13.18
  12  -5  -2   89.70    7.55
  12   5  -2  103.74    7.43
 -12   5   2   84.34    7.37
  12   5  -2   89.23    7.30
  12  -5  -2  108.77    7.61
  12  -5  -2   96.21    7.66
  12  -5  -2   96.90    7.40
 -12  -5   2  121.56    7.64
 -12  -5   2  106.71    7.23
  12   5  -2   71.63    7.18
  12  -5  -2   87.00    7.38
 -12   5   2   61.68    7.07
  12   5  -2   69.92    6.97
  12   5  -2   68.65    7.03
  11   5  -2    2.52    1.11
 -11   5   2    3.85    1.28
  11   5  -2    2.18    1.22
  11  -5  -2    4.30    1.41
  11   5  -2    3.34    1.32
  11  -5  -2    5.57    1.53
  11  -5  -2    4.09    1.53
 -11   5   2    3.29    1.71
 -11   5   2    4.00    1.33
  11   5  -2    1.91    1.18
  11  -5  -2    2.46    1.27
  11  -5  -2    4.57    1.48
 -11  -5   2    3.65    1.15
  11   5  -2    2.22    1.17
  11  -5  -2    5.18    1.56
  11   5  -2    2.01    0.92
 -11  -5   2    4.02    1.15
  10   5  -2   15.52    2.34
 -10   5   2   19.61    2.59
  10   5  -2   24.84    2.64
  10   5  -2   15.28    2.46
  10  -5  -2   23.83    2.87
  10  -5  -2   19.14    2.67
 -10   5   2   23.34    3.31
  10  -5  -2   18.08    2.53
 -10  -5   2   18.32    2.24
  10  -5  -2   22.10    2.72
  10   5  -2   19.06    2.38
 -10   5   2   18.43    2.72
  10   5  -2   14.25    2.16
  10  -5  -2   19.44    2.80
 -10   5   2   18.51    2.70
  10   5  -2   17.04    2.53
  10  -5  -2   20.49    2.61
   9   5  -2   19.92    2.61
   9  -5  -2   27.79    3.08
  -9   5   2   25.75    2.96
  -9   5   2   23.00    3.03
   9   5  -2   30.62    3.07
   9  -5  -2   28.99    3.15
  -9   5   2   23.76    2.71
  -9   5   2   27.02    3.58
   9  -5  -2   24.22    2.87
  -9   5   2   17.99    2.87
   9   5  -2   18.04    2.68
   9   5  -2   23.05    2.94
   9  -5  -2   27.50    3.01
   9  -5  -2   26.74    3.16
   9   5  -2   22.16    2.66
   9  -5  -2   29.24    3.09
   8   5  -2   72.13    6.06
   8  -5  -2   73.24    6.35
   8  -5  -2   83.83    6.28
   8   5  -2   78.69    6.31
   8   5  -2   74.46    6.00
   8   5  -2   89.77    6.30
   8  -5  -2   86.61    6.47
  -8   5   2   71.00    6.10
  -8   5   2   77.17    6.99
   8   5  -2   80.73    6.43
  -8   5   2   74.00    6.55
  -8   5   2   64.40    6.09
   8  -5  -2   79.64    6.36
   8  -5  -2   77.00    6.47
  -8   5   2   80.11    6.49
   8   5  -2   72.88    6.25
   8  -5  -2   75.25    6.31
   7  -5  -2   12.78    1.93
  -7   5   2    8.67    1.53
   7   5  -2    5.94    1.55
  -7   5   2    9.58    1.52
   7  -5  -2   11.98    1.86
   7  -5  -2   11.63    1.71
  -7   5   2    7.38    1.72
   7   5  -2    5.97    1.48
   7   5  -2    7.28    1.40
   7   5  -2   10.90    1.64
   7   5  -2    6.74    1.52
   7   5  -2    6.13    1.49
  -7   5   2    9.86    1.85
   7  -5  -2   13.14    1.89
  -7   5   2    9.72    2.01
   7  -5  -2   10.07    1.75
   6  -5  -2    5.10    1.25
   6  -5  -2    4.03    1.04
  -6   5   2    3.54    1.00
   6   5  -2    6.45    1.19
  -6   5   2    5.01    1.40
  -6  -5   2    4.28    0.92
  -6   5   2    2.84    0.90
   6  -5  -2    4.01    1.02
   6   5  -2    3.18    1.06
   6   5  -2    4.94    1.18
  -6   5   2    3.87    1.28
   6   5  -2    5.84    1.25
  -6  -5   2    3.11    0.93
   6  -5  -2    3.51    1.04
  -6   5   2    6.59    1.62
   6   5  -2    4.99    1.12
   6  -5  -2    3.75    1.08
  -6   5   2    3.48    1.09
   5  -5  -2  330.29   19.90
  -5  -5   2  272.66   19.33
  -5   5   2  287.67   19.59
  -5  -5   2  299.74   19.52
  -5   5   2  307.36   19.76
   5  -5  -2  325.20   19.62
  -5   5   2  341.27   20.52
   5  -5  -2  304.90   19.55
   5  -5  -2  333.49   20.48
  -5   5   2  312.14   20.08
  -5   5   2  250.37   19.53
  -5  -5   2  285.07   19.65
   5  -5  -2  304.55   19.83
   5  -5  -2  314.30   19.47
   5   5  -2  329.67   20.01
  -5  -5   2  218.56   19.65
  -5   5   2  310.35   20.23
  -5  -5   2  270.36   19.14
   5   5  -2  283.61   19.59
   5   5  -2  273.30   19.56
   5  -5  -2  299.96   19.70
  -5  -5   2  269.45   19.35
   5   5  -2  284.48   19.74
   5   5  -2  291.29   19.55
   5   5  -2  284.44   19.48
   5  -5  -2  319.92   19.76
  -5   5   2  322.53   20.47
   4  -5  -2  106.13    8.00
   4  -5  -2   95.53    8.25
  -4   5   2   95.73    8.07
   4   5  -2  117.18    7.99
   4   5  -2  122.53    7.86
  -4   5   2   85.15    7.64
  -4  -5   2  102.20    8.38
  -4  -5   2  118.18    7.70
  -4   5   2  113.53    8.45
  -4  -5   2  129.33    8.06
  -4   5   2  104.09    7.94
   4  -5  -2  110.09    7.76
  -4   5   2   92.53    8.20
   4   5  -2  123.30    8.06
   4   5  -2  134.47    8.40
  -4   5   2   92.27    8.07
  -4  -5   2  121.00    8.07
   4   5  -2  108.88    8.01
   4  -5  -2   91.31    7.68
   4   5  -2  126.37    8.29
   4   5  -2  119.67    8.01
   4  -5  -2  107.56    7.95
  -4   5   2  106.43    7.98
   4  -5  -2   90.49    7.80
   4  -5  -2  104.46    7.90
  -4  -5   2  101.87    7.59
   4  -5  -2  104.88    7.95
   3  -5  -2  913.30   51.50
   3   5  -2  799.41   51.40
   3  -5  -2  847.76   51.33
  -3   5   2  894.66   52.05
   3   5  -2  756.91   51.27
   3  -5  -2  897.93   51.48
  -3   5   2  870.35   51.48
  -3  -5   2  778.26   51.21
  -3   5   2  876.88   51.94
  -3  -5   2  730.21   51.14
   3  -5  -2  839.50   51.34
  -3  -5   2  663.46   51.70
   3  -5  -2  794.68   51.22
   3   5  -2  849.16   51.55
   3   5  -2  784.74   51.13
  -3   5   2  830.91   51.64
   3   5  -2  793.46   51.20
   3  -5  -2  890.50   51.99
  -3  -5   2  797.64   50.64
  -3   5   2  841.72   51.37
  -3  -5   2  676.38   50.69
   3  -5  -2  841.03   51.34
  -3   5   2  878.19   51.76
  -3  -5   2  733.95   50.73
   2  -5  -2    9.94    1.49
  -2   5   2    7.11    1.51
   2   5  -2   14.39    1.78
  -2   5   2    7.33    1.54
   2  -5  -2    7.32    1.31
   2   5  -2   13.88    1.74
  -2  -5   2   14.89    1.26
  -2   5   2    8.18    1.47
   2   5  -2   12.15    1.49
   2  -5  -2   11.26    1.56
   2  -5  -2    4.57    1.31
   2  -5  -2    7.97    1.49
   2   5  -2   14.87    1.88
  -2  -5   2   13.42    2.12
  -2   5   2    6.42    1.43
  -2   5   2    6.22    1.36
   2   5  -2   15.82    1.67
  -2  -5   2   15.23    1.39
  -2  -5   2   15.42    1.66
  -2  -5   2   12.10    1.17
   2  -5  -2   12.02    1.65
   2  -5  -2   11.71    1.59
  -1   5   2   54.97    4.04
   1  -5  -2   52.01    3.37
  -1   5   2   48.49    3.72
  -1  -5   2   34.58    2.91
   1   5  -2   30.16    3.03
  -1  -5   2   51.63    4.36
  -1  -5   2   24.01    2.24
  -1  -5   2   39.63    2.98
   1   5  -2   41.35    3.43
   1  -5  -2   47.73    3.61
  -1   5   2   38.87    3.32
  -1  -5   2   16.10    2.14
   1   5  -2   34.37    2.92
  -1  -5   2   25.39    2.22
   1  -5  -2   47.69    3.76
   1  -5  -2   55.27    3.51
   1  -5  -2   55.68    3.61
  -1   5   2   44.57    3.61
   1  -5  -2   46.61    3.42
   1   5  -2   36.23    3.27
  -1   5   2   53.98    3.66
   1   5  -2   39.52    3.38
   0   5  -2   96.36    7.26
   0   5   2  107.29    7.22
   0   5  -2   83.33    7.35
   0   5   2  110.55    7.69
   0  -5  -2  108.84    7.30
   0  -5   2   89.05    8.04
   0  -5   2   93.07    7.07
   0  -5  -2   99.04    7.15
   0   5   2  110.66    7.48
   0  -5   2   76.57    6.86
   0   5   2  107.99    7.54
   0  -5  -2  109.41    7.61
   0  -5  -2  102.87    6.79
   0   5  -2   85.01    7.37
   0   5   2  119.37    8.02
   0  -5  -2  102.46    7.14
  -1  -5  -2    7.44    1.20
  -1  -5  -2    4.53    1.09
  -1   5  -2    9.25    1.54
  -1   5  -2    8.38    1.49
   1   5   2    6.29    1.27
  -1  -5  -2    7.77    1.26
  -1  -5  -2    6.07    1.02
   1  -5   2    9.98    1.59
  -1  -5  -2    6.33    1.10
   1  -5   2   11.44    2.15
   1   5   2    4.25    1.04
  -1  -5  -2    5.35    0.86
   1  -5   2    7.30    1.04
   1  -5   2    9.09    1.28
   1   5   2    4.45    0.97
  -1  -5  -2    6.63    1.20
   1   5   2    4.58    1.22
  -1   5  -2   10.59    1.38
  -1   5  -2    8.16    1.30
  -2  -5  -2  776.89   43.52
  -2   5  -2  746.14   43.60
   2   5   2  720.65   43.84
  -2   5  -2  672.07   43.70
   2  -5   2  669.77   43.72
  -2  -5  -2  782.81   43.31
  -2   5  -2  746.33   43.22
   2   5   2  678.76   43.18
  -2   5  -2  668.20   43.58
   2   5   2  731.25   43.52
  -2  -5  -2  653.22   43.10
   2  -5   2  739.74   44.79
  -2  -5  -2  633.05   42.84
  -2  -5  -2  751.40   43.57
   2  -5   2  681.35   43.36
  -2   5  -2  590.83   42.95
   2  -5   2  486.14   42.56
  -2  -5  -2  641.38   43.14
   2   5   2  796.26   43.22
  -3   5  -2   74.70    6.40
  -3   5  -2   70.07    5.87
   3  -5   2   66.88    5.33
   3  -5   2   93.11    7.42
   3   5   2   78.73    6.17
  -3  -5  -2   72.44    5.85
  -3  -5  -2   70.37    5.83
  -3   5  -2   83.18    6.25
  -3  -5  -2   86.90    5.99
   3   5   2   89.85    5.95
  -3   5  -2   96.55    6.17
   3   5   2   73.52    5.82
  -3   5  -2   86.54    6.47
   3  -5   2   55.32    5.29
  -3  -5  -2   73.21    5.73
  -3  -5  -2   94.41    6.26
   3   5   2   79.48    6.23
   3  -5   2   81.87    6.23
  -3   5  -2   95.68    6.96
   3   5   2   76.23    6.35
   3  -5   2   86.49    6.54
  -4   5  -2  158.45   12.88
   4   5   2  192.69   13.13
  -4   5  -2  185.02   13.62
  -4   5  -2  167.08   13.21
   4   5   2  209.92   13.17
  -4  -5  -2  178.53   12.67
   4   5   2  194.52   13.37
  -4  -5  -2  199.97   12.80
   4  -5   2  164.42   13.21
  -4   5  -2  160.42   12.79
  -4   5  -2  199.39   12.93
   4   5   2  212.18   12.84
  -4  -5  -2  176.81   12.67
  -4   5  -2  170.07   13.11
  -4   5  -2  148.12   12.91
  -4  -5  -2  191.86   12.80
  -4  -5  -2  222.28   13.05
  -4   5  -2  180.58   13.03
   4   5   2  222.49   12.88
   4  -5   2  148.97   12.84
  -4  -5  -2  192.03   12.67
  -5  -5  -2    5.67    1.19
  -5   5  -2    2.82    1.35
  -5  -5  -2    4.57    1.01
  -5  -5  -2    3.89    0.98
  -5   5  -2    3.48    1.07
  -5   5  -2    4.09    1.10
  -5   5  -2    3.13    1.11
  -5   5  -2    2.65    1.20
   5   5   2    4.67    1.23
  -5  -5  -2    4.75    1.05
   5   5   2    3.68    1.02
   5  -5   2    1.67    0.90
  -5   5  -2    3.68    1.23
  -5   5  -2    2.03    1.03
   5   5   2    5.97    1.35
  -5  -5  -2    6.12    1.18
   5  -5   2    1.40    0.81
  -6  -5  -2   41.40    3.48
   6   5   2   42.57    3.41
  -6   5  -2   25.84    3.59
  -6   5  -2   33.14    3.50
  -6  -5  -2   36.87    3.20
  -6  -5  -2   31.60    3.26
   6   5   2   30.25    2.83
  -6   5  -2   41.98    3.67
  -6   5  -2   27.22    3.43
  -6   5  -2   25.29    3.29
   6  -5   2   26.20    3.05
  -6  -5  -2   34.68    3.26
  -6  -5  -2   35.70    3.33
  -6   5  -2   26.70    3.34
   6   5   2   37.04    3.59
   6   5   2   32.77    3.20
  -7   5  -2   70.96    6.21
   7   5   2   84.04    6.02
   7   5   2   76.06    6.30
  -7  -5  -2   77.99    5.91
   7   5   2   80.63    6.01
   7   5   2   72.00    5.48
  -7   5  -2   60.28    6.54
  -7   5  -2   65.36    6.22
  -7   5  -2   83.62    6.27
  -7   5  -2   67.02    6.33
   7  -5   2   51.99    5.46
  -7   5  -2   65.89    6.24
  -7  -5  -2   80.28    5.98
  -7  -5  -2   80.28    5.86
  -7  -5  -2   78.64    6.06
   8   5   2   68.57    5.20
   8   5   2   52.55    4.50
   8   5   2   51.78    4.77
   8  -5   2   51.30    4.71
   8   5   2   58.56    5.00
  -8   5  -2   66.48    5.35
  -8   5  -2   56.98    5.55
  -8  -5  -2   62.38    5.04
  -8  -5  -2   54.17    4.88
   8   5   2   58.07    5.23
  -8  -5  -2   57.93    4.94
  -8  -5  -2   56.34    5.00
  -8   5  -2   59.51    5.98
  -8   5  -2   53.95    5.24
  -8   5  -2   55.82    5.26
  -8   5  -2   51.80    5.35
   9   5   2   44.58    4.08
  -9   5  -2   40.55    4.51
  -9  -5  -2   43.42    4.00
  -9   5  -2   51.23    4.49
   9   5   2   34.56    3.87
   9   5   2   42.11    4.20
  -9  -5  -2   35.79    3.91
  -9  -5  -2   45.68    4.04
   9   5   2   41.12    3.58
   9  -5   2   38.50    3.79
  -9  -5  -2   36.27    3.96
   9  -5   2   37.57    3.91
   9   5   2   38.77    3.98
  -9  -5  -2   40.50    3.96
  -9   5  -2   34.55    4.05
   9   5   2   38.97    3.71
  -9   5  -2   43.76    5.03
  -9   5  -2   35.55    4.24
  -9  -5  -2   41.97    3.99
  -9   5  -2   41.87    4.32
  10   5   2    8.93    1.80
 -10  -5  -2    7.42    1.60
 -10   5  -2    4.29    1.61
  10  -5   2    5.26    1.75
 -10   5  -2    4.48    1.93
 -10  -5  -2    7.43    1.59
  10  -5   2    5.97    1.46
  10   5   2    7.28    1.80
 -10   5  -2    3.37    1.30
 -10  -5  -2    7.49    1.84
 -10   5  -2    4.44    1.91
 -10   5  -2    3.51    1.47
  10   5   2    6.23    1.61
 -10  -5  -2    7.31    1.62
 -10  -5  -2    6.96    1.66
 -10  -5  -2    6.99    1.69
  10   5   2    5.34    1.21
  10   5   2    9.32    1.50
 -10   5  -2    5.39    1.92
 -11   5  -2  187.09   14.48
 -11  -5  -2  197.48   13.82
  11   5   2  195.26   13.99
 -11  -5  -2  199.37   13.71
  11   5   2  169.16   13.07
 -11  -5  -2  180.90   13.63
 -11   5  -2  159.91   14.56
  11  -5   2  192.67   13.75
  11   5   2  192.41   13.76
 -11  -5  -2  165.87   13.61
 -11   5  -2  171.82   14.33
  11   5   2  224.24   14.16
  11   5   2  217.61   13.70
 -11  -5  -2  185.40   13.65
 -11   5  -2  204.64   15.37
 -11   5  -2  174.18   14.05
 -11   5  -2  215.44   14.17
  11  -5   2  219.70   13.81
  12   5   2  532.31   30.12
 -12   5  -2  359.86   30.04
 -12  -5  -2  475.61   29.85
  12   5   2  485.04   30.04
 -12   5  -2  354.40   29.69
 -12  -5  -2  468.94   29.63
  12   5   2  431.25   28.98
  12  -5   2  440.46   29.47
 -12  -5  -2  410.52   29.53
 -12  -5  -2  450.30   29.61
  12  -5   2  444.99   29.60
 -12   5  -2  350.84   29.95
  12   5   2  463.84   29.62
  12   5   2  521.43   29.74
  12   5   2  532.85   30.20
 -12   5  -2  402.46   30.83
 -12   5  -2  462.88   29.80
 -12   5  -2  339.07   30.30
 -12  -5  -2  484.56   29.24
  12  -5   2  437.36   29.82
  13   5   2  100.46    7.50
  13   5   2   96.46    7.41
 -13  -5  -2   90.83    7.27
  13  -5   2   88.53    7.35
  13   5   2   85.04    7.16
 -13   5  -2   68.03    7.70
 -13  -5  -2   82.88    6.94
 -13  -5  -2   86.90    7.04
  13   5   2   73.02    6.35
 -13  -5  -2   86.95    6.64
 -13   5  -2   95.59    7.38
  13  -5   2   81.15    7.01
 -13   5  -2   64.08    7.22
 -13   5  -2   65.16    7.37
 -13   5  -2   92.12    7.20
  13   5   2   89.65    6.93
 -13   5  -2   66.27    7.04
 -13   5  -2   71.86    7.92
  13   5   2   99.63    7.16
 -13  -5  -2   84.15    7.14
  14   5   2   36.99    3.84
 -14  -5  -2   28.78    3.35
  14  -5   2   33.35    3.82
  14   5   2   29.58    3.54
  14  -5   2   39.17    3.85
 -14   5  -2   25.86    4.14
  14  -5   2   32.16    3.93
 -14  -5  -2   24.38    3.32
 -14   5  -2   32.49    3.81
  14  -5   2   32.22    3.84
  14   5   2   27.03    3.13
 -14  -5  -2   23.48    3.48
 -14   5  -2   35.34    3.83
 -14   5  -2   26.38    3.90
 -14  -5  -2   27.21    3.03
 -14   5  -2   27.95    3.86
  14   5   2   29.25    3.38
 -14  -5  -2   27.37    3.55
  14   5   2   30.39    3.54
 -14   5  -2   35.18    4.56
 -14   5  -2   36.86    3.65
  15   5   2    1.04    0.84
 -15  -5  -2    0.13    1.24
 -15   5  -2    0.73    1.35
  15  -5   2    0.93    1.46
  15   5   2    0.12    0.92
 -15   5  -2   -0.21    1.60
  15  -5   2    0.14    1.36
 -15   5  -2   -0.44    0.85
 -15  -5  -2    0.11    1.25
 -15  -5  -2    0.53    0.97
 -15  -5  -2   -0.11    0.80
 -15   5  -2    0.20    1.36
 -15  -5  -2   -0.09    0.82
 -15   5  -2   -0.47    1.65
  15   5   2    0.45    0.63
 -15   5  -2    1.11    1.13
  15   5   2    0.54    1.09
  15  -5   2    1.31    1.57
 -15   5  -2    0.69    1.17
  16   5   2   16.64    2.48
  16   5   2   14.88    2.19
 -16   5  -2   18.52    3.00
  16  -5   2   15.39    2.54
 -16  -5  -2   17.41    2.60
 -16   5  -2   12.62    2.77
  16  -5   2   17.71    2.65
 -16  -5  -2   16.49    2.18
 -16   5  -2   14.34    2.04
  16  -5   2   15.58    2.48
 -16  -5  -2   12.01    1.80
 -16   5  -2   12.40    2.37
  16   5   2   14.99    2.17
 -16   5  -2   14.67    2.83
 -16   5  -2   12.05    2.09
  17   5   2   75.55    6.15
 -17  -5  -2   91.09    6.52
  17  -5   2   78.12    6.15
 -17   5  -2   61.87    5.73
 -17  -5  -2   76.26    5.73
  17  -5   2   73.62    6.04
  17  -5   2   78.74    6.26
  17   5   2   63.04    5.61
 -17   5  -2   62.25    6.09
  17   5   2   59.79    5.58
 -17   5  -2   68.96    6.65
 -17   5  -2   73.65    6.62
  17  -5   2   58.67    5.37
 -17   5  -2   81.42    6.91
  18   5   2    1.33    0.92
 -18   5  -2    2.12    1.32
 -18   5  -2    0.88    0.94
  18  -5   2    0.71    0.94
 -18   5  -2    1.14    1.12
 -18  -5  -2    0.85    0.69
  18  -5   2    0.09    0.90
  18   5   2   -0.07    0.55
  18   5   2   -0.08    0.60
[truncated: 807,226 more chars]
