# Supplementary material for: Design of an open-shell nitrogen-centered diradicaloid with tunable stimuli-responsive electronic properties
Source: Commun Chem. 2022 Oct 14;5:127. doi: 10.1038/s42004-022-00747-8 (PMC9814612; doi:10.1038/s42004-022-00747-8)
Supplement: Supplementary file 9 — Supplementary Data 6 [file 42004_2022_747_MOESM9_ESM.zip › Supplementary Data 6/Supplementary Data 6.cif]

data_exp_1455
_audit_creation_date               2020-10-09
_audit_creation_method
;
Olex2 1.2
(compiled 2018.05.29 svn.r3508 for OlexSys, GUI svn.r5506)
;
_shelx_SHELXL_version_number       '2017/1'
_audit_contact_author_address      ?
_audit_contact_author_email        ?
_audit_contact_author_name         ''
_audit_contact_author_phone        ?
_publ_contact_author_id_orcid      ?
_publ_section_references
;
Dolomanov, O.V., Bourhis, L.J., Gildea, R.J, Howard, J.A.K. & Puschmann, H.
 (2009), J. Appl. Cryst. 42, 339-341.

Sheldrick, G.M. (2015). Acta Cryst. A71, 3-8.

Sheldrick, G.M. (2015). Acta Cryst. C71, 3-8.
;
_chemical_name_common              ?
_chemical_name_systematic          ?
_chemical_formula_moiety           'C42 H54 N2 O2'
_chemical_formula_sum              'C42 H54 N2 O2'
_chemical_formula_weight           618.87
_chemical_melting_point            ?
loop_
  _atom_type_symbol
  _atom_type_description
  _atom_type_scat_dispersion_real
  _atom_type_scat_dispersion_imag
  _atom_type_scat_source
 'C' 'C' 0.0181 0.0091 'International Tables Vol C Tables 4.2.6.8 and 6.1.1.4'
 'H' 'H' 0.0000 0.0000 'International Tables Vol C Tables 4.2.6.8 and 6.1.1.4'
 'N' 'N' 0.0311 0.0180 'International Tables Vol C Tables 4.2.6.8 and 6.1.1.4'
 'O' 'O' 0.0492 0.0322 'International Tables Vol C Tables 4.2.6.8 and 6.1.1.4'

_shelx_space_group_comment
;
The symmetry employed for this shelxl refinement is uniquely defined
by the following loop, which should always be used as a source of
symmetry information in preference to the above space-group names.
They are only intended as comments.
;
_space_group_crystal_system        'orthorhombic'
_space_group_IT_number             61
_space_group_name_H-M_alt          'P b c a'
_space_group_name_Hall             '-P 2ac 2ab'
loop_
  _space_group_symop_operation_xyz
 'x, y, z'
 '-x+1/2, -y, z+1/2'
 '-x, y+1/2, -z+1/2'
 'x+1/2, -y+1/2, -z'
 '-x, -y, -z'
 'x-1/2, y, -z-1/2'
 'x, -y-1/2, z-1/2'
 '-x-1/2, y-1/2, z'

_cell_length_a                     9.5096(3)
_cell_length_b                     12.0422(4)
_cell_length_c                     34.2936(10)
_cell_angle_alpha                  90
_cell_angle_beta                   90
_cell_angle_gamma                  90
_cell_volume                       3927.2(2)
_cell_formula_units_Z              4
_cell_measurement_reflns_used      10153
_cell_measurement_temperature      293.1(8)
_cell_measurement_theta_max        67.7710
_cell_measurement_theta_min        3.8580
_shelx_estimated_absorpt_T_max     0.918
_shelx_estimated_absorpt_T_min     0.822
_exptl_absorpt_coefficient_mu      0.485
_exptl_absorpt_correction_T_max    1.00000
_exptl_absorpt_correction_T_min    0.53538
_exptl_absorpt_correction_type     multi-scan
_exptl_absorpt_process_details
;
CrysAlisPro 1.171.39.32a (Rigaku Oxford Diffraction, 2017)
Empirical absorption correction using spherical harmonics,
 implemented in SCALE3 ABSPACK scaling algorithm.
;
_exptl_absorpt_special_details     ?
_exptl_crystal_colour              'clear light colourless'
_exptl_crystal_colour_lustre       clear
_exptl_crystal_colour_modifier     light
_exptl_crystal_colour_primary      colourless
_exptl_crystal_density_diffrn      1.047
_exptl_crystal_density_meas        ?
_exptl_crystal_density_method      ?
_exptl_crystal_description         block
_exptl_crystal_F_000               1344
_exptl_crystal_size_max            0.42
_exptl_crystal_size_mid            0.26
_exptl_crystal_size_min            0.18
_exptl_transmission_factor_max     ?
_exptl_transmission_factor_min     ?
_diffrn_reflns_av_R_equivalents    0.0576
_diffrn_reflns_av_unetI/netI       0.0233
_diffrn_reflns_Laue_measured_fraction_full  0.979
_diffrn_reflns_Laue_measured_fraction_max  0.979
_diffrn_reflns_limit_h_max         11
_diffrn_reflns_limit_h_min         -11
_diffrn_reflns_limit_k_max         14
_diffrn_reflns_limit_k_min         -8
_diffrn_reflns_limit_l_max         40
_diffrn_reflns_limit_l_min         -40
_diffrn_reflns_number              37940
_diffrn_reflns_point_group_measured_fraction_full  0.979
_diffrn_reflns_point_group_measured_fraction_max  0.979
_diffrn_reflns_theta_full          67.078
_diffrn_reflns_theta_max           67.078
_diffrn_reflns_theta_min           5.159
_diffrn_ambient_environment        air
_diffrn_ambient_temperature        293.1(8)
_diffrn_detector                   'CCD plate'
_diffrn_detector_area_resol_mean   ?
_diffrn_measured_fraction_theta_full  0.979
_diffrn_measured_fraction_theta_max  0.979
_diffrn_measurement_details
;
List of Runs (angles in degrees, time in seconds):

  # Type    Start    End  Width  t~exp~   \w     \q     \k     \f   Frames
--------------------------------------------------------------------------
  1  \w    -83.00 -38.00   1.00    4.00    --    0.00 -38.00  60.00   45
  2  \w    -29.00   1.00   1.00    4.00    --    0.00  77.00 -60.00   30
  3  \w    -25.00   1.00   1.00    4.00    --    0.00 -77.00-150.00   26
  4  \w    -13.00  14.00   1.00    4.00    --    0.00 -38.00  60.00   27
  5  \w     30.00  74.00   1.00    4.00    --    0.00  77.00 -60.00   44
  6  \w    -31.00  87.00   1.00    4.00    --    0.00  82.00 120.00  118
  7  \w     -6.00  21.00   1.00    4.00    --    0.00  38.00 150.00   27
  8  \w    -78.00 -40.00   1.00    4.00    --    0.00 -77.00-150.00   38
  9  \w     54.00  80.00   1.00    4.00    --   95.80 -82.00 -30.00   26
 10  \w     50.00 108.00   1.00    4.00    --   95.80 -30.00  60.00   58
 11  \w     11.00 106.00   1.00    4.00    --   95.80 -61.00  90.00   95
 12  \w     75.00 151.00   1.00    4.00    --   95.80  45.00  60.00   76
 13  \w      7.00 118.00   1.00    4.00    --   95.80 -15.00  60.00  111
 14  \w     10.00 119.00   1.00    4.00    --   95.80 -15.00-120.00  109
 15  \w     11.00 105.00   1.00    4.00    --   95.80 -82.00-150.00   94
 16  \w     15.00 119.00   1.00    4.00    --   95.80 -61.00-150.00  104
 17  \w     50.00 127.00   1.00    4.00    --   95.80 -82.00 -90.00   77
 18  \w     78.00 104.00   1.00    4.00    --   95.80 -82.00 150.00   26
 19  \w     60.00 109.00   1.00    4.00    --   95.80 -82.00   0.00   49
 20  \w     12.00 111.00   1.00    4.00    --   95.80 -82.00  90.00   99
 21  \w     24.00  97.00   1.00    4.00    --   95.80 -61.00 -30.00   73
 22  \w     95.00 127.00   1.00    4.00    --   95.80 -82.00 -30.00   32
 23  \w     22.00  47.00   1.00    4.00    --   95.80 -61.00 -60.00   25
 24  \w     92.00 181.00   1.00    4.00    --   95.80  45.00  30.00   89
;
_diffrn_measurement_device         'four-circle diffractometer'
_diffrn_measurement_device_type    'XtaLAB AFC12 (RINC): Kappa dual home/near'
_diffrn_measurement_method         '\w scans'
_diffrn_orient_matrix_type        
 'CrysAlisPro convention (1999,Acta A55,543-557)'
_diffrn_orient_matrix_UB_11        -0.0157200000
_diffrn_orient_matrix_UB_12        -0.0406782000
_diffrn_orient_matrix_UB_13        -0.0423602000
_diffrn_orient_matrix_UB_21        -0.1611557000
_diffrn_orient_matrix_UB_22        0.0050950000
_diffrn_orient_matrix_UB_23        0.0039981000
_diffrn_orient_matrix_UB_31        0.0014626000
_diffrn_orient_matrix_UB_32        0.1212395000
_diffrn_orient_matrix_UB_33        -0.0144177000
_diffrn_radiation_monochromator    graphite
_diffrn_radiation_probe            x-ray
_diffrn_radiation_type             CuK\a
_diffrn_radiation_wavelength       1.54184
_diffrn_source                     'fine-focus sealed X-ray tube'
_diffrn_source_type                'Enhance (Cu) X-ray Source'
_reflns_Friedel_coverage           0.000
_reflns_Friedel_fraction_full      .
_reflns_Friedel_fraction_max       .
_reflns_number_gt                  2680
_reflns_number_total               3439
_reflns_odcompleteness_completeness  99.95
_reflns_odcompleteness_iscentric   1
_reflns_odcompleteness_theta       66.97
_reflns_special_details
;
 Reflections were merged by SHELXL according to the crystal
 class for the calculation of statistics and refinement.
 
 _reflns_Friedel_fraction is defined as the number of unique
 Friedel pairs measured divided by the number that would be
 possible theoretically, ignoring centric projections and
 systematic absences.
;
_reflns_threshold_expression       'I > 2\s(I)'
_computing_cell_refinement         'CrysAlisPro 1.171.39.32a (Rigaku OD, 2017)'
_computing_data_collection         'CrysAlisPro 1.171.39.32a (Rigaku OD, 2017)'
_computing_data_reduction          'CrysAlisPro 1.171.39.32a (Rigaku OD, 2017)'
_computing_molecular_graphics      'Olex2 (Dolomanov et al., 2009)'
_computing_publication_material    'Olex2 (Dolomanov et al., 2009)'
_computing_structure_refinement    'ShelXL (Sheldrick, 2015)'
_computing_structure_solution      'ShelXT (Sheldrick, 2015)'
_refine_diff_density_max           0.336
_refine_diff_density_min           -0.316
_refine_diff_density_rms           0.046
_refine_ls_extinction_coef         .
_refine_ls_extinction_method       none
_refine_ls_goodness_of_fit_ref     1.065
_refine_ls_hydrogen_treatment      constr
_refine_ls_matrix_type             full
_refine_ls_number_parameters       284
_refine_ls_number_reflns           3439
_refine_ls_number_restraints       96
_refine_ls_R_factor_all            0.1141
_refine_ls_R_factor_gt             0.0986
_refine_ls_restrained_S_all        1.138
_refine_ls_shift/su_max            0.000
_refine_ls_shift/su_mean           0.000
_refine_ls_structure_factor_coef   Fsqd
_refine_ls_weighting_details      
 'w=1/[\s^2^(Fo^2^)+(0.1480P)^2^+1.9288P] where P=(Fo^2^+2Fc^2^)/3'
_refine_ls_weighting_scheme        calc
_refine_ls_wR_factor_gt            0.2733
_refine_ls_wR_factor_ref           0.2865
_refine_special_details            ?
_olex2_refinement_description
;
1. Fixed Uiso
 At 1.2 times of:
  All C(H) groups, All N(H) groups
 At 1.5 times of:
  All C(H,H,H) groups, All O(H) groups
2. Restrained distances
 C14-C15
 1.52 with sigma of 0.01
 C18-C19
 1.52 with sigma of 0.01
 C18-C20
 1.52 with sigma of 0.01
 C18-C21
 1.52 with sigma of 0.01
 C14-C17
 1.52 with sigma of 0.01
 C14-C17'
 1.52 with sigma of 0.01
 C16'-C14
 1.52 with sigma of 0.01
 C14-C15'
 1.52 with sigma of 0.01
 C14-C16
 1.52 with sigma of 0.01
 C20'-C18
 1.52 with sigma of 0.01
 C18-C21'
 1.52 with sigma of 0.01
 C18-C19'
 1.52 with sigma of 0.01
 C15-C15' \\sim C15'-C16 \\sim C16-C16' \\sim C16'-C17 \\sim C17-C17' \\sim
C17'-C15
 with sigma of 0.02
 C19-C19' \\sim C19'-C20 \\sim C20-C20' \\sim C20'-C21 \\sim C21-C21' \\sim
C21'-C19
 with sigma of 0.02
3. Rigid bond restraints
 C14, C16
 with sigma for 1-2 distances of 0.001 and sigma for 1-3 distances of 0.001
 C14, C15
 with sigma for 1-2 distances of 0.001 and sigma for 1-3 distances of 0.001
 C14, C17
 with sigma for 1-2 distances of 0.001 and sigma for 1-3 distances of 0.001
 C18, C19
 with sigma for 1-2 distances of 0.001 and sigma for 1-3 distances of 0.001
 C18, C20
 with sigma for 1-2 distances of 0.001 and sigma for 1-3 distances of 0.001
 C18, C21
 with sigma for 1-2 distances of 0.001 and sigma for 1-3 distances of 0.001
 C17', C14
 with sigma for 1-2 distances of 0.001 and sigma for 1-3 distances of 0.001
 C14, C16'
 with sigma for 1-2 distances of 0.001 and sigma for 1-3 distances of 0.001
 C14, C15'
 with sigma for 1-2 distances of 0.001 and sigma for 1-3 distances of 0.001
 C18, C21'
 with sigma for 1-2 distances of 0.001 and sigma for 1-3 distances of 0.001
 C18, C20'
 with sigma for 1-2 distances of 0.001 and sigma for 1-3 distances of 0.001
 C18, C19'
 with sigma for 1-2 distances of 0.001 and sigma for 1-3 distances of 0.001
4. Uiso/Uaniso restraints and constraints
C18 \\sim C19: within 2A with sigma of 0.01 and sigma for terminal atoms of 0.02
C18 \\sim C20: within 2A with sigma of 0.01 and sigma for terminal atoms of 0.02
C18 \\sim C21: within 2A with sigma of 0.01 and sigma for terminal atoms of 0.02
C16' \\sim C14: within 2A with sigma of 0.01 and sigma for terminal atoms of
0.02
C18 \\sim C20': within 2A with sigma of 0.01 and sigma for terminal atoms of
0.02
C18 \\sim C21': within 2A with sigma of 0.01 and sigma for terminal atoms of
0.02
C18 \\sim C19': within 2A with sigma of 0.01 and sigma for terminal atoms of
0.02
C14 \\sim C16': within 2A with sigma of 0.005 and sigma for terminal atoms of
0.01
C14 \\sim C16: within 2A with sigma of 0.005 and sigma for terminal atoms of
0.01
C14 \\sim C15': within 2A with sigma of 0.005 and sigma for terminal atoms of
0.01
C14 \\sim C15: within 2A with sigma of 0.005 and sigma for terminal atoms of
0.01
C14 \\sim C17': within 2A with sigma of 0.005 and sigma for terminal atoms of
0.01
C14 \\sim C17: within 2A with sigma of 0.005 and sigma for terminal atoms of
0.01
5. Others
 Fixed Sof: C19(0.5) H19A(0.5) H19B(0.5) H19C(0.5) C20(0.5) H20A(0.5)
 H20B(0.5) H20C(0.5) C21(0.5) H21A(0.5) H21B(0.5) H21C(0.5) C19'(0.5) H19D(0.5)
 H19E(0.5) H19F(0.5) C20'(0.5) H20D(0.5) H20E(0.5) H20F(0.5) C21'(0.5)
 H21D(0.5) H21E(0.5) H21F(0.5) C15(0.5) H15A(0.5) H15B(0.5) H15C(0.5) C16(0.5)
 H16A(0.5) H16B(0.5) H16C(0.5) C17(0.5) H17A(0.5) H17B(0.5) H17C(0.5) C15'(0.5)
 H15D(0.5) H15E(0.5) H15F(0.5) C16'(0.5) H16D(0.5) H16E(0.5) H16F(0.5)
 C17'(0.5) H17D(0.5) H17E(0.5) H17F(0.5) O1(0.5) H1A(0.5) O2(0.5) H15'(0.5)
6.a Aromatic/amide H refined with riding coordinates:
 C3(H3), N1(H1), C9(H9), C11(H11), C8(H8)
6.b Tetrahedral OH refined with riding coordinates:
 O1(H1A), O2(H15')
6.c Idealised Me refined as rotating group:
 C19(H19A,H19B,H19C), C20(H20A,H20B,H20C), C21(H21A,H21B,H21C), C19'(H19D,H19E,
 H19F), C20'(H20D,H20E,H20F), C21'(H21D,H21E,H21F), C15(H15A,H15B,H15C),
 C16(H16A,H16B,H16C), C17(H17A,H17B,H17C), C15'(H15D,H15E,H15F), C16'(H16D,H16E,
 H16F), C17'(H17D,H17E,H17F), C13(H13A,H13B,H13C)
;
_atom_sites_solution_hydrogens     geom
_atom_sites_solution_primary       dual
_atom_sites_solution_secondary     ?
loop_
  _atom_site_label
  _atom_site_type_symbol
  _atom_site_fract_x
  _atom_site_fract_y
  _atom_site_fract_z
  _atom_site_U_iso_or_equiv
  _atom_site_adp_type
  _atom_site_occupancy
  _atom_site_site_symmetry_order
  _atom_site_calc_flag
  _atom_site_refinement_flags_posn
  _atom_site_refinement_flags_adp
  _atom_site_refinement_flags_occupancy
  _atom_site_disorder_assembly
  _atom_site_disorder_group
 C10 C 0.9391(3) 0.5323(2) 0.49271(7) 0.0594(7) Uani 1 1 d . . . . .
 C3 C 0.4913(3) 0.7355(2) 0.33459(8) 0.0626(8) Uani 1 1 d . . . . .
 H3 H 0.466138 0.737870 0.308403 0.075 Uiso 1 1 calc R . . . .
 C2 C 0.4092(3) 0.6711(3) 0.35945(9) 0.0665(8) Uani 1 1 d . . . . .
 C4 C 0.6080(3) 0.7965(3) 0.34606(9) 0.0644(8) Uani 1 1 d . . . . .
 N1 N 0.6008(4) 0.7262(3) 0.45172(8) 0.1197(15) Uani 1 1 d . . . . .
 H1 H 0.554347 0.765561 0.468210 0.144 Uiso 1 1 calc R . . . .
 C9 C 0.9114(3) 0.5438(3) 0.45320(8) 0.0676(8) Uani 1 1 d . . . . .
 H9 H 0.969440 0.508070 0.435343 0.081 Uiso 1 1 calc R . . . .
 C5 C 0.6419(3) 0.7936(3) 0.38546(10) 0.0729(9) Uani 1 1 d . . . . .
 C11 C 0.8478(4) 0.5870(3) 0.51748(8) 0.0796(10) Uani 1 1 d . . . . .
 H11 H 0.864296 0.582098 0.544161 0.096 Uiso 1 1 calc R . . . .
 C8 C 0.8008(4) 0.6064(3) 0.43961(8) 0.0752(9) Uani 1 1 d . . . . .
 H8 H 0.786287 0.612568 0.412881 0.090 Uiso 1 1 calc R . . . .
 C6 C 0.5628(4) 0.7302(3) 0.41123(9) 0.0787(10) Uani 1 1 d . . . . .
 C1 C 0.4476(4) 0.6691(3) 0.39858(9) 0.0775(9) Uani 1 1 d . . . . .
 C18 C 0.6979(4) 0.8607(3) 0.31616(11) 0.0858(9) Uani 1 1 d D U . . .
 C19 C 0.7005(19) 0.9842(7) 0.3204(4) 0.124(4) Uani 0.5 1 d D U P A 1
 H19A H 0.605851 1.011954 0.321105 0.187 Uiso 0.5 1 calc GR . P A 1
 H19B H 0.749368 1.016322 0.298666 0.187 Uiso 0.5 1 calc GR . P A 1
 H19C H 0.747814 1.003682 0.344161 0.187 Uiso 0.5 1 calc GR . P A 1
 C20 C 0.8451(11) 0.8124(14) 0.3145(6) 0.106(4) Uani 0.5 1 d D U P A 1
 H20A H 0.893705 0.828743 0.338340 0.159 Uiso 0.5 1 calc GR . P A 1
 H20B H 0.895243 0.844408 0.292961 0.159 Uiso 0.5 1 calc GR . P A 1
 H20C H 0.839481 0.733340 0.311113 0.159 Uiso 0.5 1 calc GR . P A 1
 C21 C 0.6417(15) 0.8403(11) 0.2742(3) 0.114(4) Uani 0.5 1 d D U P A 1
 H21A H 0.651507 0.763180 0.267676 0.171 Uiso 0.5 1 calc GR . P A 1
 H21B H 0.694600 0.884367 0.256014 0.171 Uiso 0.5 1 calc GR . P A 1
 H21C H 0.544270 0.860939 0.272874 0.171 Uiso 0.5 1 calc GR . P A 1
 C19' C 0.744(2) 0.9679(9) 0.3364(4) 0.145(5) Uani 0.5 1 d D U P A 2
 H19D H 0.671027 0.991678 0.354009 0.217 Uiso 0.5 1 calc GR . P A 2
 H19E H 0.759478 1.024535 0.317199 0.217 Uiso 0.5 1 calc GR . P A 2
 H19F H 0.828706 0.954878 0.350708 0.217 Uiso 0.5 1 calc GR . P A 2
 C20' C 0.8177(15) 0.7859(14) 0.3043(6) 0.131(6) Uani 0.5 1 d D U P A 2
 H20D H 0.855103 0.749628 0.326966 0.197 Uiso 0.5 1 calc GR . P A 2
 H20E H 0.890130 0.829427 0.292179 0.197 Uiso 0.5 1 calc GR . P A 2
 H20F H 0.784174 0.731154 0.286213 0.197 Uiso 0.5 1 calc GR . P A 2
 C21' C 0.6121(16) 0.8987(13) 0.2815(4) 0.143(5) Uani 0.5 1 d D U P A 2
 H21D H 0.573122 0.835201 0.268506 0.215 Uiso 0.5 1 calc GR . P A 2
 H21E H 0.671381 0.938877 0.263823 0.215 Uiso 0.5 1 calc GR . P A 2
 H21F H 0.537365 0.946059 0.290323 0.215 Uiso 0.5 1 calc GR . P A 2
 C7 C 0.7112(4) 0.6601(3) 0.46494(9) 0.0795(10) Uani 1 1 d . . . . .
 C14 C 0.2804(4) 0.6071(3) 0.34463(11) 0.0951(10) Uani 1 1 d D U . . .
 C15 C 0.3015(11) 0.4823(6) 0.3444(3) 0.110(2) Uani 0.5 1 d D U P B 1
 H15A H 0.377573 0.463725 0.327194 0.165 Uiso 0.5 1 calc GR . P B 1
 H15B H 0.217000 0.446628 0.335620 0.165 Uiso 0.5 1 calc GR . P B 1
 H15C H 0.323459 0.457413 0.370317 0.165 Uiso 0.5 1 calc GR . P B 1
 C16 C 0.1494(9) 0.6381(10) 0.3689(3) 0.102(2) Uani 0.5 1 d D U P B 1
 H16A H 0.162071 0.613780 0.395299 0.154 Uiso 0.5 1 calc GR . P B 1
 H16B H 0.067991 0.602579 0.357967 0.154 Uiso 0.5 1 calc GR . P B 1
 H16C H 0.136571 0.717152 0.368427 0.154 Uiso 0.5 1 calc GR . P B 1
 C17 C 0.2427(10) 0.6381(8) 0.3020(2) 0.104(2) Uani 0.5 1 d D U P B 1
 H17A H 0.213475 0.714363 0.300871 0.155 Uiso 0.5 1 calc GR . P B 1
 H17B H 0.167736 0.591342 0.292954 0.155 Uiso 0.5 1 calc GR . P B 1
 H17C H 0.323761 0.627859 0.285648 0.155 Uiso 0.5 1 calc GR . P B 1
 C15' C 0.2584(15) 0.5096(10) 0.3728(4) 0.147(3) Uani 0.5 1 d D U P B 2
 H15D H 0.347440 0.475655 0.378462 0.221 Uiso 0.5 1 calc GR . P B 2
 H15E H 0.197244 0.455796 0.360957 0.221 Uiso 0.5 1 calc GR . P B 2
 H15F H 0.216795 0.536186 0.396502 0.221 Uiso 0.5 1 calc GR . P B 2
 C16' C 0.1515(11) 0.6764(11) 0.3492(4) 0.133(3) Uani 0.5 1 d D U P B 2
 H16D H 0.148602 0.706678 0.375070 0.200 Uiso 0.5 1 calc GR . P B 2
 H16E H 0.069729 0.631225 0.344914 0.200 Uiso 0.5 1 calc GR . P B 2
 H16F H 0.153159 0.735765 0.330530 0.200 Uiso 0.5 1 calc GR . P B 2
 C17' C 0.3101(15) 0.5541(14) 0.3060(3) 0.149(3) Uani 0.5 1 d D U P B 2
 H17D H 0.367089 0.603035 0.290572 0.224 Uiso 0.5 1 calc GR . P B 2
 H17E H 0.223168 0.539851 0.292737 0.224 Uiso 0.5 1 calc GR . P B 2
 H17F H 0.359294 0.485407 0.310038 0.224 Uiso 0.5 1 calc GR . P B 2
 C12 C 0.7336(4) 0.6484(4) 0.50507(9) 0.0908(12) Uani 1 1 d . . . . .
 O1 O 0.7605(5) 0.8524(4) 0.39603(13) 0.0821(13) Uani 0.5 1 d . . P . .
 H1A H 0.792538 0.884211 0.376857 0.123 Uiso 0.5 1 calc R . P . .
 C13 C 0.6373(7) 0.7064(6) 0.53344(11) 0.172(3) Uani 1 1 d . . . . .
 H13A H 0.544197 0.676166 0.531222 0.258 Uiso 1 1 calc GR . . . .
 H13B H 0.634944 0.784370 0.527642 0.258 Uiso 1 1 calc GR . . . .
 H13C H 0.671301 0.695597 0.559522 0.258 Uiso 1 1 calc GR . . . .
 O2 O 0.3672(7) 0.6018(6) 0.42315(17) 0.120(2) Uani 0.5 1 d . . P . .
 H15' H 0.304102 0.572389 0.410553 0.180 Uiso 0.5 1 calc R . P . .

loop_
  _atom_site_aniso_label
  _atom_site_aniso_U_11
  _atom_site_aniso_U_22
  _atom_site_aniso_U_33
  _atom_site_aniso_U_23
  _atom_site_aniso_U_13
  _atom_site_aniso_U_12
 C10 0.0700(17) 0.0556(15) 0.0525(14) -0.0004(11) -0.0065(12) 0.0037(13)
 C3 0.0641(16) 0.0698(18) 0.0541(14) 0.0003(12) -0.0041(12) 0.0090(14)
 C2 0.0660(17) 0.0703(18) 0.0631(16) 0.0015(13) 0.0029(13) 0.0086(14)
 C4 0.0548(15) 0.0672(17) 0.0712(18) 0.0009(13) -0.0030(13) 0.0126(13)
 N1 0.138(3) 0.163(3) 0.0577(16) -0.0213(18) -0.0272(17) 0.086(3)
 C9 0.0798(19) 0.0732(18) 0.0497(14) -0.0082(13) -0.0072(13) 0.0144(15)
 C5 0.0664(18) 0.0720(19) 0.080(2) -0.0146(15) -0.0160(16) 0.0180(15)
 C11 0.095(2) 0.096(2) 0.0473(14) -0.0012(14) -0.0096(15) 0.029(2)
 C8 0.093(2) 0.086(2) 0.0468(14) -0.0084(14) -0.0130(14) 0.0225(18)
 C6 0.083(2) 0.099(2) 0.0540(16) -0.0031(16) -0.0101(15) 0.035(2)
 C1 0.073(2) 0.094(2) 0.0657(18) 0.0143(16) 0.0053(15) 0.0163(18)
 C18 0.0703(18) 0.0813(19) 0.106(2) 0.0113(17) 0.0100(16) 0.0002(16)
 C19 0.155(10) 0.077(2) 0.141(9) 0.027(5) 0.018(8) 0.034(6)
 C20 0.074(4) 0.090(7) 0.153(11) -0.024(6) 0.015(6) 0.004(4)
 C21 0.121(9) 0.134(9) 0.088(3) 0.026(6) 0.018(4) -0.016(7)
 C19' 0.175(12) 0.088(6) 0.172(12) -0.001(6) 0.035(9) -0.048(8)
 C20' 0.132(9) 0.118(10) 0.144(12) 0.010(8) 0.079(9) 0.025(7)
 C21' 0.108(7) 0.157(11) 0.164(9) 0.106(8) 0.001(7) 0.004(8)
 C7 0.091(2) 0.091(2) 0.0563(16) -0.0091(15) -0.0161(15) 0.0293(19)
 C14 0.084(2) 0.095(2) 0.106(2) -0.0051(18) -0.0006(17) -0.0153(18)
 C15 0.113(6) 0.093(2) 0.124(6) -0.015(5) -0.001(5) -0.020(4)
 C16 0.073(4) 0.124(6) 0.110(6) 0.002(5) 0.000(4) -0.023(4)
 C17 0.091(5) 0.099(5) 0.120(4) -0.006(4) -0.038(4) -0.031(4)
 C15' 0.146(7) 0.125(6) 0.171(7) 0.036(5) -0.011(7) -0.047(6)
 C16' 0.092(5) 0.128(7) 0.181(8) -0.009(6) -0.037(6) 0.008(4)
 C17' 0.133(7) 0.170(8) 0.145(6) -0.066(6) 0.007(6) -0.037(7)
 C12 0.104(3) 0.116(3) 0.0527(16) -0.0037(17) -0.0046(16) 0.044(2)
 O1 0.076(3) 0.089(3) 0.081(3) -0.013(2) -0.018(2) -0.002(2)
 C13 0.193(5) 0.267(7) 0.057(2) -0.009(3) -0.003(3) 0.152(6)
 O2 0.108(4) 0.153(5) 0.099(4) 0.050(4) 0.012(3) 0.008(4)

_geom_special_details
;
 All esds (except the esd in the dihedral angle between two l.s. planes)
 are estimated using the full covariance matrix.  The cell esds are taken
 into account individually in the estimation of esds in distances, angles
 and torsion angles; correlations between esds in cell parameters are only
 used when they are defined by crystal symmetry.  An approximate (isotropic)
 treatment of cell esds is used for estimating esds involving l.s. planes.
;
loop_
  _geom_bond_atom_site_label_1
  _geom_bond_atom_site_label_2
  _geom_bond_distance
  _geom_bond_site_symmetry_2
  _geom_bond_publ_flag
 C10 C10 1.482(5) 5_766 ?
 C10 C9 1.387(4) . ?
 C10 C11 1.381(4) . ?
 C3 H3 0.9300 . ?
 C3 C2 1.392(4) . ?
 C3 C4 1.387(4) . ?
 C2 C1 1.391(4) . ?
 C2 C14 1.534(5) . ?
 C4 C5 1.390(4) . ?
 C4 C18 1.542(5) . ?
 N1 H1 0.8600 . ?
 N1 C6 1.436(4) . ?
 N1 C7 1.393(4) . ?
 C9 H9 0.9300 . ?
 C9 C8 1.375(4) . ?
 C5 C6 1.390(5) . ?
 C5 O1 1.379(5) . ?
 C11 H11 0.9300 . ?
 C11 C12 1.381(5) . ?
 C8 H8 0.9300 . ?
 C8 C7 1.378(4) . ?
 C6 C1 1.388(5) . ?
 C1 O2 1.397(6) . ?
 C18 C19 1.495(8) . ?
 C18 C20 1.517(8) . ?
 C18 C21 1.556(8) . ?
 C18 C19' 1.529(8) . ?
 C18 C20' 1.508(9) . ?
 C18 C21' 1.511(8) . ?
 C19 H19A 0.9600 . ?
 C19 H19B 0.9600 . ?
 C19 H19C 0.9600 . ?
 C20 H20A 0.9600 . ?
 C20 H20B 0.9600 . ?
 C20 H20C 0.9600 . ?
 C21 H21A 0.9600 . ?
 C21 H21B 0.9600 . ?
 C21 H21C 0.9600 . ?
 C19' H19D 0.9600 . ?
 C19' H19E 0.9600 . ?
 C19' H19F 0.9600 . ?
 C20' H20D 0.9600 . ?
 C20' H20E 0.9600 . ?
 C20' H20F 0.9600 . ?
 C21' H21D 0.9600 . ?
 C21' H21E 0.9600 . ?
 C21' H21F 0.9600 . ?
 C7 C12 1.400(4) . ?
 C14 C15 1.517(7) . ?
 C14 C16 1.543(8) . ?
 C14 C17 1.552(7) . ?
 C14 C15' 1.535(8) . ?
 C14 C16' 1.490(8) . ?
 C14 C17' 1.497(8) . ?
 C15 H15A 0.9600 . ?
 C15 H15B 0.9600 . ?
 C15 H15C 0.9600 . ?
 C16 H16A 0.9600 . ?
 C16 H16B 0.9600 . ?
 C16 H16C 0.9600 . ?
 C17 H17A 0.9600 . ?
 C17 H17B 0.9600 . ?
 C17 H17C 0.9600 . ?
 C15' H15D 0.9600 . ?
 C15' H15E 0.9600 . ?
 C15' H15F 0.9600 . ?
 C16' H16D 0.9600 . ?
 C16' H16E 0.9600 . ?
 C16' H16F 0.9600 . ?
 C17' H17D 0.9600 . ?
 C17' H17E 0.9600 . ?
 C17' H17F 0.9600 . ?
 C12 C13 1.508(5) . ?
 O1 H1A 0.8200 . ?
 C13 H13A 0.9600 . ?
 C13 H13B 0.9600 . ?
 C13 H13C 0.9600 . ?
 O2 H15' 0.8200 . ?

loop_
  _geom_angle_atom_site_label_1
  _geom_angle_atom_site_label_2
  _geom_angle_atom_site_label_3
  _geom_angle
  _geom_angle_site_symmetry_1
  _geom_angle_site_symmetry_3
  _geom_angle_publ_flag
 C9 C10 C10 122.0(3) . 5_766 ?
 C11 C10 C10 122.2(3) . 5_766 ?
 C11 C10 C9 115.7(3) . . ?
 C2 C3 H3 117.6 . . ?
 C4 C3 H3 117.6 . . ?
 C4 C3 C2 124.7(3) . . ?
 C3 C2 C14 121.7(3) . . ?
 C1 C2 C3 117.0(3) . . ?
 C1 C2 C14 121.4(3) . . ?
 C3 C4 C5 116.6(3) . . ?
 C3 C4 C18 121.3(3) . . ?
 C5 C4 C18 122.0(3) . . ?
 C6 N1 H1 119.2 . . ?
 C7 N1 H1 119.2 . . ?
 C7 N1 C6 121.6(3) . . ?
 C10 C9 H9 119.0 . . ?
 C8 C9 C10 122.1(3) . . ?
 C8 C9 H9 119.0 . . ?
 C6 C5 C4 120.4(3) . . ?
 O1 C5 C4 115.6(4) . . ?
 O1 C5 C6 123.9(3) . . ?
 C10 C11 H11 118.0 . . ?
 C12 C11 C10 124.0(3) . . ?
 C12 C11 H11 118.0 . . ?
 C9 C8 H8 119.4 . . ?
 C9 C8 C7 121.1(3) . . ?
 C7 C8 H8 119.4 . . ?
 C5 C6 N1 119.8(4) . . ?
 C1 C6 N1 118.9(4) . . ?
 C1 C6 C5 121.3(3) . . ?
 C2 C1 O2 116.6(4) . . ?
 C6 C1 C2 120.0(3) . . ?
 C6 C1 O2 123.4(4) . . ?
 C4 C18 C21 110.3(6) . . ?
 C19 C18 C4 116.3(7) . . ?
 C19 C18 C20 111.7(10) . . ?
 C19 C18 C21 104.6(8) . . ?
 C20 C18 C4 110.2(9) . . ?
 C20 C18 C21 102.8(9) . . ?
 C19' C18 C4 106.2(7) . . ?
 C20' C18 C4 107.4(8) . . ?
 C20' C18 C19' 114.3(11) . . ?
 C20' C18 C21' 112.1(11) . . ?
 C21' C18 C4 112.0(7) . . ?
 C21' C18 C19' 104.7(9) . . ?
 C18 C19 H19A 109.5 . . ?
 C18 C19 H19B 109.5 . . ?
 C18 C19 H19C 109.5 . . ?
 H19A C19 H19B 109.5 . . ?
 H19A C19 H19C 109.5 . . ?
 H19B C19 H19C 109.5 . . ?
 C18 C20 H20A 109.5 . . ?
 C18 C20 H20B 109.5 . . ?
 C18 C20 H20C 109.5 . . ?
 H20A C20 H20B 109.5 . . ?
 H20A C20 H20C 109.5 . . ?
 H20B C20 H20C 109.5 . . ?
 C18 C21 H21A 109.5 . . ?
 C18 C21 H21B 109.5 . . ?
 C18 C21 H21C 109.5 . . ?
 H21A C21 H21B 109.5 . . ?
 H21A C21 H21C 109.5 . . ?
 H21B C21 H21C 109.5 . . ?
 C18 C19' H19D 109.5 . . ?
 C18 C19' H19E 109.5 . . ?
 C18 C19' H19F 109.5 . . ?
 H19D C19' H19E 109.5 . . ?
 H19D C19' H19F 109.5 . . ?
 H19E C19' H19F 109.5 . . ?
 C18 C20' H20D 109.5 . . ?
 C18 C20' H20E 109.5 . . ?
 C18 C20' H20F 109.5 . . ?
 H20D C20' H20E 109.5 . . ?
 H20D C20' H20F 109.5 . . ?
 H20E C20' H20F 109.5 . . ?
 C18 C21' H21D 109.5 . . ?
 C18 C21' H21E 109.5 . . ?
 C18 C21' H21F 109.5 . . ?
 H21D C21' H21E 109.5 . . ?
 H21D C21' H21F 109.5 . . ?
 H21E C21' H21F 109.5 . . ?
 N1 C7 C12 119.5(3) . . ?
 C8 C7 N1 121.9(3) . . ?
 C8 C7 C12 118.5(3) . . ?
 C2 C14 C16 110.2(5) . . ?
 C2 C14 C17 112.1(4) . . ?
 C2 C14 C15' 106.6(5) . . ?
 C15 C14 C2 113.2(5) . . ?
 C15 C14 C16 110.4(7) . . ?
 C15 C14 C17 105.3(6) . . ?
 C16 C14 C17 105.3(6) . . ?
 C16' C14 C2 109.9(6) . . ?
 C16' C14 C15' 104.5(9) . . ?
 C16' C14 C17' 119.1(9) . . ?
 C17' C14 C2 110.9(5) . . ?
 C17' C14 C15' 104.8(9) . . ?
 C14 C15 H15A 109.5 . . ?
 C14 C15 H15B 109.5 . . ?
 C14 C15 H15C 109.5 . . ?
 H15A C15 H15B 109.5 . . ?
 H15A C15 H15C 109.5 . . ?
 H15B C15 H15C 109.5 . . ?
 C14 C16 H16A 109.5 . . ?
 C14 C16 H16B 109.5 . . ?
 C14 C16 H16C 109.5 . . ?
 H16A C16 H16B 109.5 . . ?
 H16A C16 H16C 109.5 . . ?
 H16B C16 H16C 109.5 . . ?
 C14 C17 H17A 109.5 . . ?
 C14 C17 H17B 109.5 . . ?
 C14 C17 H17C 109.5 . . ?
 H17A C17 H17B 109.5 . . ?
 H17A C17 H17C 109.5 . . ?
 H17B C17 H17C 109.5 . . ?
 C14 C15' H15D 109.5 . . ?
 C14 C15' H15E 109.5 . . ?
 C14 C15' H15F 109.5 . . ?
 H15D C15' H15E 109.5 . . ?
 H15D C15' H15F 109.5 . . ?
 H15E C15' H15F 109.5 . . ?
 C14 C16' H16D 109.5 . . ?
 C14 C16' H16E 109.5 . . ?
 C14 C16' H16F 109.5 . . ?
 H16D C16' H16E 109.5 . . ?
 H16D C16' H16F 109.5 . . ?
 H16E C16' H16F 109.5 . . ?
 C14 C17' H17D 109.5 . . ?
 C14 C17' H17E 109.5 . . ?
 C14 C17' H17F 109.5 . . ?
 H17D C17' H17E 109.5 . . ?
 H17D C17' H17F 109.5 . . ?
 H17E C17' H17F 109.5 . . ?
 C11 C12 C7 118.5(3) . . ?
 C11 C12 C13 121.8(3) . . ?
 C7 C12 C13 119.7(3) . . ?
 C5 O1 H1A 109.5 . . ?
 C12 C13 H13A 109.5 . . ?
 C12 C13 H13B 109.5 . . ?
 C12 C13 H13C 109.5 . . ?
 H13A C13 H13B 109.5 . . ?
 H13A C13 H13C 109.5 . . ?
 H13B C13 H13C 109.5 . . ?
 C1 O2 H15' 109.5 . . ?

_shelx_res_file
;
TITL exp_1455_a.res in Pbca
    exp_1455.res
    created by SHELXL-2017/1 at 14:58:48 on 09-Oct-2020
REM Old TITL exp_1455 in Pbca
REM SHELXT solution in Pbca
REM R1 0.283, Rweak 0.258, Alpha 0.052, Orientation as input
REM Formula found by SHELXT: C24
CELL 1.54184 9.5096 12.0422 34.2936 90 90 90
ZERR 4 0.0003 0.0004 0.001 0 0 0
LATT 1
SYMM 0.5-X,-Y,0.5+Z
SYMM -X,0.5+Y,0.5-Z
SYMM 0.5+X,0.5-Y,-Z
SFAC C H N O
UNIT 168 216 8 8
DFIX 1.52 0.01 C14 C15
DFIX 1.52 0.01 C18 C19
DFIX 1.52 0.01 C18 C20
DFIX 1.52 0.01 C18 C21
DFIX 1.52 0.01 C14 C17
DFIX 1.52 0.01 C14 C17'
DFIX 1.52 0.01 C16' C14
DFIX 1.52 0.01 C14 C15'
DFIX 1.52 0.01 C14 C16
DFIX 1.52 0.01 C20' C18
DFIX 1.52 0.01 C18 C21'
DFIX 1.52 0.01 C18 C19'
SADI C15 C15' C15' C16 C16 C16' C16' C17 C17 C17' C17' C15
SADI C19 C19' C19' C20 C20 C20' C20' C21 C21 C21' C21' C19
DELU 0.001 0.001 C14 C16
DELU 0.001 0.001 C14 C15
DELU 0.001 0.001 C14 C17
DELU 0.001 0.001 C18 C19
DELU 0.001 0.001 C18 C20
DELU 0.001 0.001 C18 C21
DELU 0.001 0.001 C17' C14
DELU 0.001 0.001 C14 C16'
DELU 0.001 0.001 C14 C15'
DELU 0.001 0.001 C18 C21'
DELU 0.001 0.001 C18 C20'
DELU 0.001 0.001 C18 C19'
SIMU 0.01 0.02 2 C18 C19
SIMU 0.01 0.02 2 C18 C20
SIMU 0.01 0.02 2 C18 C21
SIMU 0.01 0.02 2 C16' C14
SIMU 0.01 0.02 2 C18 C20'
SIMU 0.01 0.02 2 C18 C21'
SIMU 0.01 0.02 2 C18 C19'
SIMU 0.005 0.01 2 C14 C16'
SIMU 0.005 0.01 2 C14 C16
SIMU 0.005 0.01 2 C14 C15'
SIMU 0.005 0.01 2 C14 C15
SIMU 0.005 0.01 2 C14 C17'
SIMU 0.005 0.01 2 C14 C17

L.S. 99
PLAN  12
SIZE 0.42 0.26 0.18
BOND $H
list 4
fmap 2 53
acta
SHEL 999 0.837
OMIT 3 4 9
OMIT 5 8 4
OMIT 4 7 1
OMIT 3 2 4
OMIT 1 4 6
OMIT 2 1 4
OMIT 2 5 1
OMIT 3 4 8
OMIT 4 3 4
OMIT 5 7 5
OMIT 3 10 3
OMIT 1 2 4
OMIT 6 7 0
OMIT 5 7 7
OMIT 3 1 3
OMIT 4 3 2
OMIT 3 7 4
OMIT 4 7 6
OMIT 4 4 7
OMIT 3 5 1
OMIT 2 3 3
OMIT 3 0 8
OMIT 2 1 9
OMIT 0 4 2
OMIT 1 2 5
OMIT 5 0 6
OMIT 3 9 7
OMIT 2 2 9
OMIT 1 3 5
OMIT 0 4 0
OMIT 1 7 4
OMIT 2 1 7
OMIT 2 2 1
OMIT 3 2 3
OMIT 3 2 2
OMIT 5 6 4
OMIT 1 2 8
OMIT 2 3 9
OMIT 5 7 2
OMIT 3 5 7
OMIT 1 5 4
OMIT 3 7 2
OMIT 5 3 2
OMIT 2 1 8
OMIT 4 2 8
OMIT 5 3 7
OMIT 3 8 6
OMIT 6 7 4
OMIT 0 6 9
OMIT 4 3 6
OMIT 5 2 5
OMIT 6 2 9
OMIT 1 1 7
OMIT 1 2 7
OMIT 2 1 6
OMIT 0 2 6
OMIT 1 5 8
OMIT 2 0 4
OMIT 1 6 1
OMIT 0 4 1
OMIT 0 2 2
OMIT 3 3 11
OMIT 3 2 7
OMIT 3 1 7
OMIT 2 3 4
OMIT 5 6 5
OMIT 1 1 1
OMIT 1 0 4
OMIT 4 0 8
OMIT 3 0 4
OMIT 1 0 2
OMIT 3 2 12
OMIT 1 4 7
OMIT 4 3 7
REM <olex2.extras>
REM <HklSrc "%.\\exp_1455.hkl">
REM </olex2.extras>

WGHT    0.148000    1.928800
FVAR       0.30449
C10   1    0.939144    0.532337    0.492710    11.00000    0.07000    0.05561 =
         0.05247   -0.00041   -0.00647    0.00371
C3    1    0.491322    0.735544    0.334595    11.00000    0.06409    0.06977 =
         0.05407    0.00032   -0.00405    0.00897
AFIX  43
H3    2    0.466138    0.737870    0.308403    11.00000   -1.20000
AFIX   0
C2    1    0.409235    0.671143    0.359446    11.00000    0.06596    0.07035 =
         0.06309    0.00152    0.00290    0.00862
C4    1    0.607984    0.796517    0.346060    11.00000    0.05483    0.06720 =
         0.07123    0.00086   -0.00301    0.01260
N1    3    0.600806    0.726196    0.451723    11.00000    0.13803    0.16329 =
         0.05775   -0.02126   -0.02725    0.08600
AFIX  43
H1    2    0.554347    0.765561    0.468210    11.00000   -1.20000
AFIX   0
C9    1    0.911411    0.543819    0.453202    11.00000    0.07976    0.07319 =
         0.04973   -0.00822   -0.00717    0.01439
AFIX  43
H9    2    0.969440    0.508070    0.435343    11.00000   -1.20000
AFIX   0
C5    1    0.641942    0.793575    0.385462    11.00000    0.06639    0.07200 =
         0.08031   -0.01460   -0.01597    0.01803
C11   1    0.847843    0.586972    0.517484    11.00000    0.09538    0.09613 =
         0.04728   -0.00120   -0.00955    0.02877
AFIX  43
H11   2    0.864296    0.582098    0.544161    11.00000   -1.20000
AFIX   0
C8    1    0.800826    0.606392    0.439610    11.00000    0.09312    0.08578 =
         0.04681   -0.00844   -0.01297    0.02249
AFIX  43
H8    2    0.786287    0.612568    0.412881    11.00000   -1.20000
AFIX   0
C6    1    0.562764    0.730162    0.411234    11.00000    0.08349    0.09874 =
         0.05401   -0.00312   -0.01008    0.03544
C1    1    0.447621    0.669135    0.398577    11.00000    0.07263    0.09428 =
         0.06572    0.01425    0.00532    0.01627
C18   1    0.697867    0.860664    0.316164    11.00000    0.07029    0.08130 =
         0.10586    0.01135    0.00998    0.00016
PART 1
C19   1    0.700457    0.984209    0.320403    10.50000    0.15519    0.07689 =
         0.14123    0.02734    0.01847    0.03444
AFIX 137
H19A  2    0.605851    1.011954    0.321105    10.50000   -1.50000
H19B  2    0.749368    1.016322    0.298666    10.50000   -1.50000
H19C  2    0.747814    1.003682    0.344161    10.50000   -1.50000
AFIX   0
C20   1    0.845091    0.812353    0.314491    10.50000    0.07377    0.09034 =
         0.15332   -0.02377    0.01537    0.00403
AFIX 137
H20A  2    0.893705    0.828743    0.338340    10.50000   -1.50000
H20B  2    0.895243    0.844408    0.292961    10.50000   -1.50000
H20C  2    0.839481    0.733340    0.311113    10.50000   -1.50000
AFIX   0
C21   1    0.641683    0.840342    0.274161    10.50000    0.12059    0.13371 =
         0.08831    0.02591    0.01831   -0.01554
AFIX 137
H21A  2    0.651507    0.763180    0.267676    10.50000   -1.50000
H21B  2    0.694600    0.884367    0.256014    10.50000   -1.50000
H21C  2    0.544270    0.860939    0.272874    10.50000   -1.50000
AFIX   0
PART 0
PART 2
C19'  1    0.743517    0.967919    0.336403    10.50000    0.17525    0.08760 =
         0.17213   -0.00125    0.03526   -0.04794
AFIX 137
H19D  2    0.671027    0.991678    0.354009    10.50000   -1.50000
H19E  2    0.759478    1.024535    0.317199    10.50000   -1.50000
H19F  2    0.828706    0.954878    0.350708    10.50000   -1.50000
AFIX   0
C20'  1    0.817706    0.785928    0.304303    10.50000    0.13178    0.11821 =
         0.14400    0.01007    0.07872    0.02475
AFIX 137
H20D  2    0.855103    0.749628    0.326966    10.50000   -1.50000
H20E  2    0.890130    0.829427    0.292179    10.50000   -1.50000
H20F  2    0.784174    0.731154    0.286213    10.50000   -1.50000
AFIX   0
C21'  1    0.612114    0.898665    0.281547    10.50000    0.10817    0.15691 =
         0.16429    0.10553    0.00086    0.00381
AFIX 137
H21D  2    0.573122    0.835201    0.268506    10.50000   -1.50000
H21E  2    0.671381    0.938877    0.263823    10.50000   -1.50000
H21F  2    0.537365    0.946059    0.290323    10.50000   -1.50000
AFIX   0
PART 0
C7    1    0.711160    0.660115    0.464939    11.00000    0.09129    0.09089 =
         0.05633   -0.00913   -0.01614    0.02928
C14   1    0.280367    0.607135    0.344632    11.00000    0.08445    0.09502 =
         0.10596   -0.00508   -0.00059   -0.01532
PART 1
C15   1    0.301544    0.482260    0.344421    10.50000    0.11267    0.09305 =
         0.12393   -0.01476   -0.00126   -0.01981
AFIX 137
H15A  2    0.377573    0.463725    0.327194    10.50000   -1.50000
H15B  2    0.217000    0.446628    0.335620    10.50000   -1.50000
H15C  2    0.323459    0.457413    0.370317    10.50000   -1.50000
AFIX   0
C16   1    0.149373    0.638086    0.368872    10.50000    0.07344    0.12427 =
         0.10973    0.00237    0.00000   -0.02306
AFIX 137
H16A  2    0.162071    0.613780    0.395299    10.50000   -1.50000
H16B  2    0.067991    0.602579    0.357967    10.50000   -1.50000
H16C  2    0.136571    0.717152    0.368427    10.50000   -1.50000
AFIX   0
C17   1    0.242747    0.638131    0.301956    10.50000    0.09114    0.09946 =
         0.12026   -0.00565   -0.03768   -0.03086
AFIX 137
H17A  2    0.213475    0.714363    0.300871    10.50000   -1.50000
H17B  2    0.167736    0.591342    0.292954    10.50000   -1.50000
H17C  2    0.323761    0.627859    0.285648    10.50000   -1.50000
AFIX   0
PART 0
PART 2
C15'  1    0.258405    0.509556    0.372773    10.50000    0.14578    0.12511 =
         0.17125    0.03602   -0.01116   -0.04659
AFIX 137
H15D  2    0.347440    0.475655    0.378462    10.50000   -1.50000
H15E  2    0.197244    0.455796    0.360957    10.50000   -1.50000
H15F  2    0.216795    0.536186    0.396502    10.50000   -1.50000
AFIX   0
C16'  1    0.151499    0.676359    0.349192    10.50000    0.09199    0.12759 =
         0.18066   -0.00943   -0.03664    0.00798
AFIX 137
H16D  2    0.148602    0.706678    0.375070    10.50000   -1.50000
H16E  2    0.069729    0.631225    0.344914    10.50000   -1.50000
H16F  2    0.153159    0.735765    0.330530    10.50000   -1.50000
AFIX   0
C17'  1    0.310149    0.554103    0.306034    10.50000    0.13300    0.16973 =
         0.14463   -0.06618    0.00702   -0.03662
AFIX 137
H17D  2    0.367089    0.603035    0.290572    10.50000   -1.50000
H17E  2    0.223168    0.539851    0.292737    10.50000   -1.50000
H17F  2    0.359294    0.485407    0.310038    10.50000   -1.50000
AFIX   0
PART 0
C12   1    0.733626    0.648392    0.505074    11.00000    0.10399    0.11584 =
         0.05269   -0.00373   -0.00465    0.04425
O1    4    0.760464    0.852363    0.396029    10.50000    0.07608    0.08899 =
         0.08132   -0.01290   -0.01783   -0.00212
AFIX  83
H1A   2    0.792538    0.884211    0.376857    10.50000   -1.50000
AFIX   0
C13   1    0.637262    0.706402    0.533442    11.00000    0.19254    0.26690 =
         0.05731   -0.00889   -0.00295    0.15221
AFIX 137
H13A  2    0.544197    0.676166    0.531222    11.00000   -1.50000
H13B  2    0.634944    0.784370    0.527642    11.00000   -1.50000
H13C  2    0.671301    0.695597    0.559522    11.00000   -1.50000
AFIX   0
O2    4    0.367219    0.601798    0.423153    10.50000    0.10758    0.15307 =
         0.09890    0.04996    0.01235    0.00760
AFIX  83
H15'  2    0.304102    0.572389    0.410553    10.50000   -1.50000
AFIX   0
HKLF 4


REM  exp_1455_a.res in Pbca
REM R1 =  0.0986 for    2680 Fo > 4sig(Fo)  and  0.1141 for all    3439 data
REM    284 parameters refined using     96 restraints

END

WGHT      0.1477      1.9204

REM Highest difference peak  0.336,  deepest hole -0.316,  1-sigma level  0.046
Q1    1   0.3777  0.6005  0.5066  11.00000  0.05    0.34
Q2    1   0.1847  0.6798  0.3142  11.00000  0.05    0.21
Q3    1   0.2412  0.6975  0.2995  11.00000  0.05    0.20
Q4    1   0.2414  0.6136  0.2975  11.00000  0.05    0.19
Q5    1   0.7689  0.8468  0.4187  11.00000  0.05    0.17
Q6    1   0.7045  0.8004  0.5193  11.00000  0.05    0.15
Q7    1   0.6923  0.7219  0.5582  11.00000  0.05    0.15
Q8    1   0.9169  0.4478  0.4398  11.00000  0.05    0.14
Q9    1   0.8380  0.9210  0.3416  11.00000  0.05    0.14
Q10   1   0.7222  0.7782  0.2814  11.00000  0.05    0.13
Q11   1   0.1861  0.5724  0.3831  11.00000  0.05    0.12
Q12   1   0.8585  1.0950  0.2677  11.00000  0.05    0.11
;
_shelx_res_checksum                39728
_shelx_hkl_file
;
   0   0  -3    0.02    0.11
   0   0  -4  791.80   27.01
   0   0   4  756.39   27.02
   0   0  -5    0.53    0.20
   0   0   5    0.12    0.25
   0   0   5   -0.16    0.19
   0   0   6 4778.24  177.51
   0   0  -6 4811.50  177.51
   0   0   6 4892.56  177.54
   0   0   7    0.27    0.44
   0   0  -7    0.71    0.33
   0   0  -8  393.84   13.89
   0   0   8  349.79   13.90
   0   0   9    0.52    0.38
   0   0  -9    1.98    0.41
   0   0 -10   61.69    2.46
   0   0  10   59.51    2.51
   0   0 -11    0.65    0.31
   0   0  11    0.13    0.35
   0   0  12    1.46    0.42
   0   0 -12    1.55    0.35
   0   0  13    1.19    0.45
   0   0 -13    0.53    0.36
   0   0  14   61.89    2.69
   0   0 -14   59.86    2.53
   0   0  15    0.94    0.57
   0   0 -15   -0.31    0.37
   0   0  16  148.04    6.33
   0   0 -16  163.76    6.15
   0   0 -17    0.61    0.45
   0   0 -17   -0.47    0.43
   0   0  17    0.50    0.67
   0   0 -17    0.17    0.37
   0   0 -18  115.86    4.74
   0   0 -18  108.00    4.62
   0   0 -18  113.55    4.68
   0   0 -18  108.52    4.39
   0   0  18  108.08    4.59
   0   0  18  100.60    4.66
   0   0 -19    0.26    0.36
   0   0  19   -0.09    0.33
   0   0  19    0.42    0.66
   0   0 -19    0.17    0.31
   0   0 -19    0.19    0.37
   0   0 -19   -0.07    0.43
   0   0  20  387.93   15.16
   0   0  20  386.58   15.00
   0   0  20  373.89   15.30
   0   0  20  381.01   14.88
   0   0 -20  389.57   15.02
   0   0 -20  422.75   15.22
   0   0 -20  402.79   15.12
   0   0 -20  377.93   14.80
   0   0 -21   -0.03    0.19
   0   0  21    0.19    0.40
   0   0 -21    0.90    0.43
   0   0 -21    0.54    0.44
   0   0  21   -0.02    0.31
   0   0 -21   -0.05    0.52
   0   0 -21    0.32    0.38
   0   0 -22   65.89    3.13
   0   0 -22   60.48    2.99
   0   0 -22   55.28    2.90
   0   0 -22   57.90    2.71
   0   0  22   60.80    2.94
   0   0  22   57.49    2.79
   0   0 -23    0.03    0.39
   0   0  23    0.20    0.36
   0   0 -23    0.40    0.49
   0   0 -23    1.65    0.50
   0   0  23    0.34    0.42
   0   0  24    0.19    0.43
   0   0 -24    1.06    0.50
   0   0 -24    0.71    0.53
   0   0  24    0.03    0.35
   0   0 -24    0.11    0.45
   0   0 -25   -0.02    0.52
   0   0  25   -0.03    0.45
   0   0 -25   -0.07    0.49
   0   0  25    0.06    0.39
   0   0 -25   -0.04    0.48
   0   0 -26   32.55    1.91
   0   0 -26   34.84    2.20
   0   0  26   38.28    2.22
   0   0  27    0.15    0.52
   0   0 -27    0.05    0.60
   0   0  28    0.91    0.61
   0   0 -28    1.19    0.73
   0   0  29    0.53    0.59
   0   0 -29   -0.30    0.63
   0   0 -30    0.25    0.70
   0   0  30    0.08    0.54
   0   0 -31   -0.20    0.71
   0   0  31    0.25    0.55
   0   0 -32   -0.26    0.76
   0   0 -32    0.51    0.77
   0   0  32    1.22    0.62
   0   0  33    0.21    0.56
   0   0 -33    0.16    0.69
   0   0 -33   -0.30    0.70
   0   0 -34    0.93    0.71
   0   0 -34    1.16    0.80
   0   0  34    1.11    0.61
   0   0 -35    0.34    0.71
   0   0 -35    0.28    0.67
   0   0 -36    1.81    0.75
   0   0 -36    2.11    0.72
   0   0 -37    0.21    0.57
   0   0 -37    0.17    0.62
   0   0 -38    0.11    0.56
   0   0 -38    0.37    0.55
   0   0 -39    0.69    0.52
   0   0 -39    0.53    0.50
   0   0 -40    2.86    0.60
   0   0 -40    2.49    0.55
   0   0 -41   -0.24    0.33
   0   0 -41    0.52    0.39
   0   0  42    0.19    0.32
   0   0 -42    0.39    0.30
   0   1   0    0.08    0.11
   0   1   0    0.13    0.07
   0   1   1    1.10    0.15
   0  -1   1    0.72    0.10
   0  -1  -1    0.91    0.14
   0  -1   1    0.66    0.12
   0   1  -2    0.17    0.10
   0   1   2    0.17    0.12
   0  -1   2    0.22    0.10
   0  -1  -2    0.30    0.12
   0   1  -3    0.58    0.13
   0   1   3    0.84    0.21
   0  -1   3    0.43    0.05
   0  -1  -3    0.77    0.19
   0  -1  -4    0.07    0.20
   0   1   4    0.37    0.31
   0   1   4   -0.06    0.30
   0   1  -4    0.03    0.05
   0   1  -5    0.65    0.09
   0  -1  -5    0.75    0.27
   0  -1   5    0.21    0.16
   0   1   5    0.78    0.36
   0  -1  -6    0.17    0.33
   0   1  -6    0.18    0.10
   0  -1   6   -0.11    0.22
   0  -1   7    2.18    0.31
   0   1   7    2.64    0.62
   0  -1  -7    1.59    0.63
   0  -1  -8    1.65    0.86
   0   1   8    2.93    0.82
   0  -1   8    1.32    0.36
   0  -1   9    0.16    0.39
   0  -1  -9    1.59    0.75
   0  -1 -10    0.36    0.51
   0   1  10    0.78    0.56
   0  -1  10    0.28    0.39
   0   1  11    0.49    0.52
   0  -1 -11    0.52    0.45
   0  -1  11    0.07    0.44
   0  -1  12   -0.57    0.39
   0  -1  12    0.50    0.49
   0   1  12    0.77    0.54
   0  -1 -12    0.61    0.49
   0   1  13    0.02    0.46
   0  -1  13    0.55    0.52
   0  -1 -13    1.48    0.54
   0  -1  13   -0.36    0.42
   0  -1  13    0.09    0.49
   0   1  13    0.59    0.60
   0  -1  14    0.52    0.41
   0   1  14    1.16    0.67
   0  -1 -14    1.81    0.49
   0   1 -14    0.81    0.21
   0  -1  14    0.83    0.57
   0   1  14    0.24    0.74
   0  -1  14    0.71    0.56
   0  -1  15    0.23    0.56
   0  -1 -15    1.43    0.46
   0   1  15    1.21    0.76
   0   1  15   -0.84    0.91
   0  -1  15   -0.05    0.43
   0   1 -15    0.19    0.21
   0   1  16    0.58    0.70
   0  -1  16    0.19    0.62
   0   1  16   -0.17    0.86
   0   1 -16    0.42    0.21
   0  -1 -16    0.12    0.44
   0  -1 -16    1.14    0.46
   0   1 -16    0.34    0.37
   0  -1  16    0.53    0.49
   0  -1  17    0.53    0.67
   0   1 -17    0.18    0.36
   0   1 -17   -0.02    0.33
   0   1  17    0.24    0.79
   0  -1  17    0.04    0.48
   0   1  17   -0.02    0.36
   0  -1 -17    0.19    0.53
   0   1 -17    0.11    0.18
   0   1 -17    0.32    0.36
   0  -1 -17   -0.06    0.43
   0   1  17    0.68    0.85
   0  -1  18    0.65    0.53
   0   1 -18    0.24    0.35
   0   1  18    0.15    0.34
   0   1 -18    0.12    0.19
   0   1 -18    0.17    0.33
   0  -1 -18    0.33    0.39
   0   1 -18   -0.11    0.39
   0   1  18    0.59    0.78
   0   1  18    0.30    0.34
   0  -1  18    0.55    0.73
   0   1 -18    0.26    0.40
   0  -1 -19   -0.17    0.36
   0   1 -19    0.12    0.44
   0   1  19    0.19    0.34
   0   1  19    0.97    0.80
   0   1  19    0.16    0.38
   0   1 -19    0.01    0.19
   0   1 -19    0.23    0.39
   0  -1  19    0.02    0.30
   0  -1  19    0.69    0.72
   0  -1  19    0.87    0.52
   0   1 -19   -0.10    0.39
   0   1 -19    0.11    0.36
   0  -1 -19    0.14    0.29
   0  -1 -20    0.15    0.33
   0   1 -20    0.32    0.35
   0   1 -20    0.58    0.51
   0   1 -20    0.21    0.39
   0   1  20    0.08    0.41
   0   1 -20   -0.03    0.35
   0   1  20    0.39    0.37
   0  -1  20    0.27    0.70
   0  -1  20    0.50    0.32
   0  -1 -20    0.08    0.35
   0   1  20    1.02    0.81
   0   1 -21    0.51    0.44
   0   1  21    0.36    0.43
   0   1 -21    0.16    0.41
   0   1 -21   -0.05    0.44
   0   1  21    0.37    0.38
   0   1 -21    0.19    0.44
   0  -1 -21   -0.03    0.33
   0  -1  21    0.28    0.31
   0  -1 -21   -0.39    0.39
   0   1  22    0.33    0.43
   0   1 -22    0.27    0.43
   0   1 -22    0.46    0.46
   0   1 -22    0.06    0.52
   0  -1  22    0.08    0.34
   0   1 -22    0.17    0.41
   0   1  22    0.29    0.44
   0  -1 -22    0.03    0.34
   0  -1 -23    0.25    0.41
   0   1  23    0.24    0.43
   0   1 -23    0.43    0.44
   0   1 -23   -0.22    0.58
   0   1 -23    0.39    0.48
   0  -1  23   -0.19    0.36
   0   1 -23    0.28    0.46
   0   1  23    0.54    0.52
   0   1 -24    0.70    0.51
   0  -1  24    0.43    0.43
   0   1  24   -0.09    0.44
   0   1 -24   -0.36    0.62
   0  -1 -24   -0.03    0.42
   0   1 -24   -0.15    0.50
   0  -1 -24    0.36    0.56
   0   1  24    0.04    0.48
   0   1 -24   -0.11    0.47
   0  -1 -25   -0.21    0.66
   0   1 -25    0.14    0.67
   0   1 -25    0.16    0.49
   0   1 -25    1.25    0.59
   0   1  25    0.34    0.53
   0   1  25    0.52    0.47
   0  -1  25    0.34    0.43
   0   1 -25   -0.04    0.49
   0  -1 -25    0.14    0.41
   0   1 -26   -0.21    0.56
   0   1 -26    1.79    0.61
   0  -1  26    0.10    0.43
   0   1  26    0.48    0.51
   0   1 -26    0.25    0.57
   0   1  26    0.36    0.54
   0  -1 -26   -0.04    0.58
   0  -1  27   -0.14    0.47
   0   1 -27    1.01    0.63
   0   1 -27   -0.18    0.57
   0   1  27   -0.04    0.63
   0   1  27    0.04    0.49
   0  -1 -27   -0.47    0.68
   0  -1 -28    0.10    0.68
   0   1 -28   -0.28    0.61
   0  -1  28    0.21    0.44
   0   1  28   -0.37    0.58
   0   1  28   -0.13    0.66
   0   1 -28   -0.36    0.79
   0   1  29   -0.13    0.67
   0  -1 -29    0.35    0.79
   0   1 -29    0.11    0.73
   0   1 -29    0.19    0.68
   0   1  29    0.04    0.51
   0  -1  29   -0.18    0.44
   0   1 -30    0.69    0.75
   0   1  30   -0.05    0.66
   0   1 -30    0.05    0.68
   0   1  30    0.08    0.51
   0  -1 -30   -0.26    0.73
   0   1  31    0.34    0.56
   0   1  31    0.32    0.61
   0   1 -31    0.16    0.65
   0   1 -31    0.60    0.87
   0   1 -31   -0.15    0.67
   0  -1 -31   -0.16    0.77
   0   1  32    0.27    0.63
   0   1 -32    0.05    0.78
   0  -1 -32   -0.05    0.72
   0   1 -32   -0.05    0.70
   0   1  33   -0.09    0.62
   0  -1 -33   -0.31    0.74
   0   1 -33    0.38    0.79
   0   1 -33   -0.19    0.70
   0  -1 -33   -0.15    0.66
   0  -1 -34    0.25    0.74
   0  -1 -34   -0.58    0.68
   0   1 -34   -0.46    0.63
   0   1  34   -0.09    0.60
   0   1 -34    0.47    0.75
   0  -1 -35    0.36    0.61
   0   1 -35    0.30    0.75
   0  -1 -35   -0.05    0.66
   0   1 -35   -0.26    0.64
   0   1  35   -0.12    0.53
   0  -1 -36   -0.32    0.66
   0  -1 -36    0.25    0.60
   0   1 -36    0.41    0.61
   0   1  36   -0.23    0.53
   0   1 -36    0.05    0.71
   0   1 -37    0.30    0.65
   0  -1 -37    0.35    0.57
   0   1 -37   -0.42    0.52
   0  -1 -37   -0.17    0.56
   0   1  37   -0.34    0.52
   0   1 -38   -0.14    0.46
   0  -1 -38    0.35    0.54
   0  -1 -38   -0.14    0.50
   0   1 -38    0.04    0.54
   0   1 -39    0.42    0.44
   0  -1 -39    0.12    0.42
   0   1 -39    0.20    0.52
   0  -1 -39    0.38    0.51
   0   1 -40    0.18    0.39
   0   1 -40   -0.06    0.44
   0  -1 -40    0.24    0.48
   0  -1 -40    0.07    0.34
   0   1  41   -0.09    0.33
   0   1 -41    0.21    0.29
   0   1 -41   -0.02    0.35
   0  -1 -41   -0.15    0.37
   0  -1  42    0.16    0.35
   0  -1 -42    0.02    0.27
   0   1 -42    0.21    0.28
   0   2   0 1923.93   69.53
   0   2   0 1863.71   69.42
   0  -2   0 1905.87   69.54
   0  -2   0 1868.08   69.53
   0  -2   1   43.31    1.80
   0   2   1   45.09    1.82
   0  -2  -1   42.08    1.83
   0  -2   1   43.99    1.83
   0   2  -1   46.84    1.84
   0  -2  -1   40.82    1.80
   0  -2   1   43.62    1.83
   0  -2   2    4.12    0.27
   0   2   2    4.23    0.36
   0  -2  -2    3.77    0.36
   0   2   2    4.96    0.40
   0  -2   2    3.94    0.34
   0  -2   2    3.81    0.30
   0  -2   2    4.33    0.37
   0   2  -3 1778.16   69.37
   0  -2   3 1958.85   69.34
   0   2   3 1840.12   69.36
   0  -2  -3 1833.05   69.35
   0  -2   3 1839.06   69.37
   0   2   4  581.20   20.65
   0   2  -4  557.84   20.60
   0   2  -4  583.40   20.49
   0  -2   4  519.76   20.45
   0  -2  -4  561.90   20.62
   0  -2  -4  576.82   20.68
   0   2   5   20.28    1.00
   0  -2   5   19.52    0.75
   0   2  -5   19.28    0.80
   0  -2  -5   16.45    1.02
   0  -2  -5   16.77    1.10
   0   2  -5   18.05    0.91
   0  -2  -6  205.91    8.18
   0   2   6  228.06    8.26
   0  -2  -6  220.40    8.28
   0   2  -6  213.71    8.17
   0  -2  -7    0.80    0.58
   0  -2  -7    1.70    0.49
   0   2  -7    1.21    0.25
   0  -2  -8   19.68    1.02
   0   2  -8   20.27    0.84
   0  -2   8   17.26    0.90
   0  -2  -8   19.68    1.13
   0  -2   9    0.61    0.24
   0  -2  -9    0.86    0.44
   0   2  -9    0.69    0.15
   0   2   9   -0.07    0.71
   0  -2  -9    0.95    0.33
   0   2 -10   13.73    0.66
   0   2  10   13.40    1.06
   0  -2 -10   14.14    0.99
   0   2  10   14.66    1.07
   0  -2 -10   16.66    0.96
   0  -2  10   15.26    0.76
   0  -2 -10   14.13    0.81
   0   2 -11  475.01   19.38
   0   2  11  512.95   19.83
   0   2  11  531.16   19.77
   0  -2 -11  549.30   19.66
   0  -2 -11  564.97   19.54
   0  -2 -11  569.89   19.67
   0  -2  11  527.82   19.48
   0   2  12   87.06    3.72
   0   2 -12   79.03    3.20
   0  -2 -12   88.80    3.51
   0   2  12   81.42    3.63
   0  -2  12   83.01    3.34
   0  -2 -13  701.60   25.17
   0   2  13  666.52   25.31
   0   2 -13  637.74   24.87
   0   2  13  722.29   25.46
   0  -2  13  691.14   25.02
   0  -2  14  363.65   13.30
   0  -2 -14  368.13   13.42
   0   2 -14  329.51   13.10
   0   2  14  368.98   13.71
   0   2  14  361.43   13.60
   0  -2  15    1.81    0.61
   0   2  15    0.99    0.71
   0   2 -15    2.08    0.46
   0   2 -15    1.54    0.25
   0   2  15    1.51    0.83
   0   2 -16  385.21   14.39
   0  -2  16  391.67   14.29
   0   2  16  356.35   14.27
   0   2  16  374.19   14.34
   0  -2 -16  387.66   14.19
   0   2 -16  330.73   13.91
   0   2  16  350.61   14.44
   0  -2  16  385.35   14.16
   0   2 -16  403.66   14.23
   0   2  16  393.78   14.61
   0   2 -16  371.82   14.22
   0  -2 -16  393.04   14.36
   0   2  17   17.13    1.19
   0  -2 -17   17.03    1.17
   0   2 -17   16.41    1.08
   0  -2 -17   17.89    1.12
   0   2 -17   13.74    0.81
   0   2 -17   15.50    1.06
   0   2  17   15.04    1.40
   0  -2  17   15.51    1.11
   0  -2  17   15.38    1.19
   0   2 -17   15.87    1.17
   0   2  17   14.50    1.40
   0   2  17   16.40    1.13
   0   2 -17   15.92    1.09
   0   2  18   15.92    1.48
   0  -2 -18   17.88    1.26
   0   2 -18   14.64    0.86
   0   2 -18   18.52    1.18
   0   2 -18   17.87    1.17
   0   2 -18   15.80    1.21
   0   2  18   16.25    1.18
   0   2  18   15.33    1.18
   0  -2  18   16.87    1.29
   0   2  18   16.65    1.51
   0  -2 -18   20.01    1.17
   0   2 -18   17.47    1.17
   0   2 -19  295.22   11.34
   0   2  19  283.72   11.39
   0  -2 -19  300.55   11.44
   0  -2 -19  281.64   11.09
   0  -2  19  287.25   11.39
   0   2  19  284.26   11.69
   0   2  19  280.82   11.31
   0   2 -19  309.06   11.28
   0   2 -19  279.38   11.22
   0   2  19  270.66   11.52
   0   2 -19  288.61   11.43
   0   2 -20   15.21    1.16
   0   2  20   16.77    1.23
   0  -2 -20   15.80    1.25
   0   2 -20   14.90    1.24
   0  -2 -20   15.54    1.05
   0   2  20   14.93    1.21
   0   2 -20   16.72    1.18
   0   2 -20   13.97    1.13
   0   2  20   13.35    1.42
   0   2  21    0.33    0.47
   0   2  21    0.69    0.49
   0   2 -21   -0.08    0.51
   0  -2 -21    0.20    0.43
   0   2 -21    0.39    0.39
   0   2 -21    0.31    0.44
   0   2 -21    0.67    0.49
   0   2 -22    0.91    0.54
   0   2  22    0.98    0.53
   0   2  22    1.42    0.53
   0   2 -22    1.07    0.45
   0  -2 -22    0.59    0.49
   0   2 -22    1.22    0.63
   0   2 -22    0.98    0.52
   0  -2 -23    6.02    0.89
   0   2  23    5.35    0.78
   0   2 -23    5.13    0.80
   0   2  23    4.68    0.80
   0   2 -23    5.46    0.80
   0   2 -23    4.17    0.77
   0   2 -23    5.51    0.81
   0   2 -24    1.86    0.65
   0   2 -24    1.59    0.67
   0   2 -24    1.82    0.66
   0   2  24    1.43    0.61
   0   2 -24    1.80    0.58
   0  -2 -24    1.74    0.74
   0   2  24    1.60    0.64
   0   2 -25   11.92    1.12
   0  -2 -25    9.01    1.17
   0   2 -25   11.10    1.20
   0   2 -25   10.52    1.13
   0   2  25   11.81    1.17
   0   2  25   12.92    1.26
   0   2 -25    9.07    1.13
   0   2 -26    8.99    1.09
   0   2 -26    9.72    1.06
   0   2 -26    8.05    1.13
   0   2 -26    9.82    1.22
   0   2  26   10.22    1.22
   0  -2 -26   10.10    1.30
   0   2  26    8.97    1.06
   0   2 -27    7.82    1.04
   0   2  27    8.53    1.17
   0   2 -27    7.99    1.05
   0   2  27    8.29    1.07
   0   2 -28    2.40    0.82
   0   2  28    0.23    0.71
   0   2 -28    0.53    0.61
   0   2  28    0.20    0.66
   0   2 -29   11.22    1.26
   0   2  29   11.29    1.36
   0   2 -29   11.35    1.20
   0   2 -29   13.56    1.55
   0   2  29   12.82    1.28
   0   2 -30   16.04    1.50
   0   2 -30   14.49    1.66
   0   2 -30   14.76    1.44
   0   2  30   16.61    1.58
   0   2  30   16.50    1.47
   0   2 -31    6.19    1.14
   0   2  31    6.19    0.98
   0   2  31    5.80    1.07
   0   2 -31    5.94    1.02
   0   2 -31    5.40    1.03
   0   2  32    3.14    0.89
   0   2 -32    4.15    1.06
   0   2 -32    4.36    0.93
   0   2  32    4.26    0.86
   0   2 -32    3.80    0.83
   0   2  33    0.15    0.54
   0  -2 -33    0.28    0.63
   0   2 -33   -0.13    0.64
   0   2 -33    0.75    0.74
   0   2 -33    0.76    0.88
   0   2  33    0.09    0.68
   0   2 -34    3.29    0.75
   0  -2 -34    2.23    0.75
   0   2 -34    1.73    0.91
   0   2 -34    2.55    0.71
   0   2  34    3.18    0.85
   0   2 -35    0.85    0.81
   0   2  35    0.77    0.68
   0   2 -35    0.40    0.56
   0  -2 -35    0.82    0.63
   0   2 -36    5.01    0.86
   0   2 -36    7.01    0.91
   0   2 -36    7.05    1.13
   0  -2 -36    5.82    0.88
   0   2  36    8.57    1.06
   0  -2 -37    2.33    0.63
   0   2 -37    0.52    0.70
   0   2 -37    1.47    0.54
   0   2 -37    2.08    0.57
   0   2  37    1.62    0.65
   0   2  38    0.25    0.47
   0   2 -38    0.12    0.58
   0   2 -38    0.03    0.39
   0  -2 -38    0.26    0.40
   0   2 -39    0.28    0.38
   0   2 -39    0.44    0.53
   0   2  39    0.41    0.44
   0   2  39    0.16    0.41
   0   2 -40    2.32    0.56
   0   2  40    1.71    0.43
   0   2 -40    1.59    0.39
   0   2  41    0.07    0.24
   0   2 -41    0.21    0.37
   0  -2 -42   -0.17    0.31
   0   2 -42    0.80    0.31
   0   3   0    0.66    0.19
   0   3   0    0.62    0.29
   0  -3   0    0.76    0.27
   0  -3   0    0.80    0.29
   0  -3   0    0.80    0.30
   0   3   1    1.70    0.25
   0  -3  -1    2.29    0.38
   0  -3   1    1.41    0.32
   0  -3   1    2.29    0.38
   0   3   1    1.68    0.31
   0  -3  -1    2.06    0.31
   0  -3   1    2.12    0.33
   0  -3   1    1.45    0.35
   0   3  -1    1.83    0.35
   0  -3   2    0.74    0.22
   0  -3  -2    0.42    0.30
   0  -3   2    1.03    0.31
   0  -3   2    0.60    0.29
   0   3   2    0.54    0.30
   0  -3   3    0.23    0.22
   0  -3   3    0.05    0.25
   0  -3   3    0.13    0.14
   0   3   3   -0.02    0.24
   0  -3  -3    0.13    0.31
   0   3   3    0.11    0.24
   0  -3   4    0.20    0.25
   0  -3   4    0.20    0.14
   0  -3   4    0.13    0.19
   0   3   4    0.53    0.29
   0   3   4    0.05    0.26
   0   3   5    0.05    0.26
   0  -3  -5   -0.76    0.47
   0  -3   5    0.16    0.26
   0  -3  -5   -0.37    0.49
   0  -3  -6    0.19    0.47
   0  -3   6    0.54    0.10
   0  -3  -6    0.51    0.46
   0   3  -6    0.88    0.27
   0   3   6    0.37    0.30
   0   3   6    0.91    0.37
   0  -3  -7    0.86    0.51
   0   3   7   -0.40    0.41
   0  -3  -7    0.11    0.57
   0   3   7    0.59    0.35
   0   3  -7    0.43    0.24
   0  -3  -8    0.74    0.45
   0   3  -8    0.47    0.27
   0  -3  -8    0.10    0.53
   0   3   8   -0.27    0.47
   0   3  -9    0.16    0.23
   0   3  -9    0.11    0.10
   0  -3  -9    0.58    0.41
   0   3   9   -0.11    0.46
   0  -3  -9    0.14    0.51
   0   3 -10    0.44    0.11
   0  -3 -10    0.94    0.57
   0   3  10    1.32    0.45
   0   3 -10    0.65    0.27
   0  -3 -10    1.17    0.42
   0   3  11    1.51    0.55
   0   3 -11    0.89    0.31
   0  -3 -11    1.28    0.57
   0   3 -11    0.52    0.12
   0  -3  11    0.63    0.29
   0  -3 -11    0.85    0.41
   0  -3 -12   -0.55    0.73
   0  -3 -12   -0.18    0.35
   0  -3 -12    0.63    0.53
   0   3 -12    0.29    0.26
   0  -3  12    0.35    0.31
   0  -3  13    0.87    0.35
   0  -3 -13    0.61    0.54
   0  -3 -13   -0.15    0.67
   0  -3 -13   -0.35    0.40
   0   3 -13    0.17    0.24
   0  -3 -14    0.18    0.64
   0  -3  14    0.88    0.42
   0   3  14    0.30    0.38
   0   3 -14    0.51    0.33
   0   3 -14    0.05    0.30
   0   3 -14    0.53    0.27
   0   3  14    0.16    0.33
   0  -3 -15    0.32    0.71
   0  -3 -15    0.66    0.35
   0   3  15    0.53    0.38
   0   3 -15    0.47    0.34
   0  -3  15   -0.04    0.49
   0   3 -15    0.51    0.26
   0   3 -15    0.56    0.38
   0   3 -15    0.97    0.41
   0   3 -15    0.37    0.34
   0  -3  16    0.68    0.52
   0   3 -16   -0.08    0.39
   0   3 -16    1.69    0.44
   0  -3 -16    0.02    0.34
   0  -3 -16    0.50    0.67
   0   3 -16    0.05    0.32
   0   3 -16    0.06    0.34
   0   3 -16    0.18    0.25
   0   3  16    0.18    0.36
   0  -3 -17    0.36    0.61
   0   3  17   -0.30    0.38
   0   3  17    1.88    0.63
   0   3 -17    0.04    0.26
   0   3 -17    1.71    0.51
   0   3 -17    0.24    0.39
   0  -3 -17    0.03    0.35
   0  -3  17    1.41    0.55
   0  -3  17   -0.89    0.50
   0   3 -17    0.02    0.22
   0   3  17    0.35    0.43
   0   3 -17    1.22    0.43
   0  -3  18    0.02    0.50
   0   3  18    1.69    0.63
   0   3 -18    0.17    0.29
   0   3 -18    0.28    0.38
   0   3 -18    0.13    0.40
   0   3  18    0.23    0.45
   0   3 -18    0.19    0.24
   0  -3 -18    0.43    0.42
   0  -3 -18    0.41    0.58
   0   3  18    0.20    0.38
   0  -3  18   -0.20    0.44
   0  -3  18    0.05    0.55
   0  -3 -19   -0.06    0.38
   0   3 -19   -0.03    0.56
   0   3  19    0.05    0.35
   0   3  19    0.06    0.41
   0   3  19    1.30    0.61
   0  -3  19    0.15    0.47
   0   3 -19    0.12    0.22
   0   3 -19    0.45    0.45
   0   3  19   -0.06    0.45
   0   3 -19   -0.03    0.30
   0   3 -20   -0.42    0.58
   0   3  20    0.32    0.45
   0  -3 -20   -0.07    0.37
   0   3 -20    0.11    0.32
   0   3 -20    0.26    0.44
   0   3  20    0.07    0.43
   0   3 -21    0.19    0.48
   0   3 -21    0.04    0.47
   0   3  21    0.04    0.50
   0   3  21   -0.17    0.49
   0  -3 -21   -0.07    0.43
   0   3 -21    0.09    0.35
   0   3 -21   -0.67    0.63
   0   3  22   -0.11    0.55
   0   3 -22    0.39    0.54
   0   3 -22    0.29    0.51
   0   3  22    0.28    0.55
   0   3 -22   -0.21    0.58
   0  -3 -22    0.19    0.50
   0   3 -22   -0.03    0.39
   0   3 -23   -0.16    0.62
   0   3  23   -0.30    0.58
   0  -3 -23    0.20    0.58
   0   3 -23    0.07    0.39
   0   3  23   -0.04    0.57
   0   3 -23   -0.04    0.57
   0   3 -23    0.13    0.54
   0   3  24   -0.21    0.66
   0  -3 -24    0.21    0.61
   0   3 -24    0.64    0.63
   0   3 -24   -0.30    0.66
   0   3 -24    0.04    0.44
   0   3  24    0.04    0.61
   0   3 -24    0.10    0.65
   0   3 -25    0.37    0.49
   0   3 -25    0.59    0.70
   0   3  25    0.39    0.72
   0   3 -25    0.18    0.67
   0   3  25    0.24    0.63
   0  -3 -25    0.40    0.63
   0   3 -25   -0.07    0.69
   0  -3 -26   -0.09    0.73
   0   3 -26   -0.41    0.79
   0   3 -26    0.30    0.71
   0   3  26   -0.23    0.81
   0   3 -26    0.04    0.54
   0   3  26    0.50    0.70
   0   3 -27    0.68    0.82
   0   3  27    0.34    0.71
   0   3  27    0.14    0.77
   0  -3 -27    0.15    0.69
   0   3 -27   -0.24    0.55
   0   3 -27   -0.50    0.84
   0   3  28    0.39    0.66
   0   3  28    0.29    0.83
   0   3 -28   -0.21    0.54
   0  -3 -28   -0.15    0.75
   0   3 -29   -0.08    0.52
   0   3  29   -0.35    0.71
   0  -3 -29   -0.10    0.74
   0   3  29    0.34    0.84
   0   3  30   -0.25    0.79
   0  -3 -30   -0.10    0.73
   0   3  30   -0.35    0.66
   0   3 -30    0.25    0.52
   0   3 -31    0.12    0.50
   0   3  31    0.69    0.80
   0  -3 -31    0.16    0.71
   0   3 -31    0.30    0.88
   0   3  31    0.30    0.67
   0   3  32    0.08    0.65
   0   3  32   -0.19    0.75
   0  -3 -32    0.42    0.60
   0  -3 -32   -0.47    0.75
   0   3 -32    0.10    0.92
   0   3 -32    0.04    0.47
   0  -3 -33   -0.30    0.77
   0   3 -33    0.23    0.48
   0  -3 -33    0.12    0.51
   0   3 -33    0.82    0.88
   0   3  33   -0.24    0.70
   0   3  33    0.24    0.64
   0  -3 -34    0.19    0.73
   0  -3 -34    0.34    0.49
   0   3  34    0.27    0.72
   0   3 -34    0.25    0.78
   0   3 -34    0.07    0.48
   0   3 -34    0.10    0.80
   0   3  34    0.64    0.64
   0  -3 -35    0.20    0.44
   0   3 -35   -0.03    0.43
   0   3 -35    0.41    0.64
   0   3  35    0.47    0.68
   0   3 -35   -0.24    0.75
   0  -3 -35    0.42    0.70
   0   3 -35    0.51    0.74
   0   3  36    0.08    0.57
   0   3 -36    0.60    0.58
   0  -3 -36   -0.13    0.61
   0   3 -36    0.12    0.53
   0   3 -36    0.28    0.38
   0   3 -36    0.73    0.70
   0  -3 -37    0.28    0.55
   0   3  37    0.32    0.55
   0   3 -37    0.25    0.63
   0   3 -37    0.16    0.40
   0   3 -37    0.11    0.49
   0   3  37    0.06    0.42
   0  -3 -38   -0.11    0.50
   0   3 -38   -0.33    0.60
   0   3 -38    0.25    0.30
   0   3  38    0.88    0.56
   0   3 -38   -0.24    0.43
   0   3  38    0.19    0.39
   0  -3 -39    0.13    0.48
   0   3  39    0.02    0.30
   0   3 -39    0.42    0.49
   0   3  39    0.45    0.45
   0  -3 -40    0.05    0.41
   0   3 -40   -0.03    0.40
   0   3  40    0.39    0.36
   0   3 -41    0.13    0.34
   0  -3 -41    0.11    0.33
   0  -4   0   41.93    1.99
   0  -4   0   44.04    2.04
   0  -4   0   43.75    2.01
   0   4   0   43.67    2.01
   0   4   1   24.94    1.21
   0  -4   1   27.05    1.37
   0  -4   1   30.67    1.50
   0   4   1   28.65    1.40
   0  -4  -1   25.02    1.35
   0  -4   1   26.65    1.39
   0  -4  -1   28.81    1.44
   0  -4   1   27.65    1.42
   0  -4  -1   24.46    1.38
   0  -4  -2    5.63    0.55
   0  -4   2    5.16    0.56
   0   4   2    5.62    0.54
   0  -4   2    5.62    0.50
   0   4   2    5.82    0.44
   0  -4   2    5.45    0.56
   0  -4   2    4.56    0.53
   0  -4  -3    5.60    0.59
   0  -4   3    6.31    0.57
   0  -4   3    6.37    0.59
   0   4   3    6.15    0.61
   0  -4  -4   64.53    2.88
   0   4   4   66.11    2.92
   0  -4   4   64.40    2.93
   0  -4  -5   69.88    2.88
   0  -4   5   63.45    2.89
   0   4   5   63.84    2.94
   0  -4   5   66.28    2.67
   0   4   5   70.61    2.94
   0  -4  -5   61.16    2.94
   0  -4   5   69.28    2.85
   0   4   6  117.73    4.51
   0  -4   6   97.63    4.34
   0  -4   6  103.47    4.02
   0  -4  -6  110.30    4.43
   0   4   6  112.24    4.39
   0  -4  -6  106.65    4.34
   0  -4   6  103.46    4.12
   0  -4  -7    6.19    0.75
   0   4   7    7.26    0.70
   0  -4   7    5.94    0.30
   0   4   7    6.77    0.62
   0  -4  -7    5.68    0.71
   0  -4   7    5.34    0.43
   0  -4   7    5.24    0.57
   0   4   8   96.17    3.84
   0  -4  -8   84.20    3.57
   0  -4   8   75.03    3.57
   0  -4  -8   82.91    3.67
   0   4   8   88.84    3.67
   0  -4  -9   81.15    3.60
   0  -4   9   72.68    3.47
   0   4   9   82.35    3.56
   0  -4  -9   81.97    3.42
   0   4  10  137.43    5.15
   0  -4  10   98.10    4.75
   0   4  10  123.08    4.91
   0  -4 -10  115.78    4.88
   0   4 -10  117.27    4.77
   0  -4 -10  115.51    4.68
   0   4  11    2.29    0.54
   0  -4 -11    1.80    0.70
   0   4  11    0.45    0.49
   0  -4 -11    2.41    0.51
   0   4 -11    2.10    0.39
   0  -4  11    0.85    0.31
   0   4  12   12.90    1.12
   0   4 -12   11.67    0.85
   0  -4 -12   11.17    0.82
   0   4  12   10.47    0.87
   0  -4  12   11.43    0.72
   0   4 -12   12.47    0.93
   0   4  12   11.39    0.89
   0   4  12   10.71    1.01
   0   4 -12   10.84    0.85
   0  -4 -12   12.14    1.02
   0   4 -13    9.26    0.70
   0  -4  13    8.79    0.62
   0   4  13   11.36    1.01
   0  -4 -13    8.54    0.72
   0   4  13    9.43    0.84
   0   4  13    9.57    1.02
   0   4 -13    9.70    0.78
   0  -4 -13   10.85    0.94
   0   4  13    7.66    0.85
   0   4  13    8.17    0.82
   0   4 -13   10.00    0.85
   0   4 -14  108.15    4.80
   0  -4 -14  106.22    4.80
   0  -4 -14  116.49    4.77
   0  -4 -14  110.53    4.72
   0   4  14  122.65    5.00
   0   4  14  102.01    4.84
   0   4 -14  106.26    4.67
   0   4 -14  117.54    4.56
   0  -4 -14  106.76    4.52
   0   4  14  107.59    4.79
   0   4 -14  119.20    4.63
   0  -4  14  116.62    4.48
   0  -4  15   68.56    2.96
   0  -4 -15   71.16    3.05
   0  -4 -15   68.47    3.30
   0   4 -15   68.12    3.16
   0   4 -15   66.27    3.28
   0   4 -15   76.36    3.13
   0  -4 -15   68.91    3.22
   0   4  15   66.83    3.29
   0   4  15   77.68    3.51
   0   4 -15   75.41    3.07
   0   4  15   67.10    3.33
   0   4 -16   18.59    1.09
   0   4 -16   15.63    1.23
   0   4  16   15.95    1.17
   0   4 -16   15.57    1.09
   0  -4  16   17.82    1.04
   0   4 -16   17.33    1.11
   0   4  16   16.79    1.24
   0   4  16   15.91    1.33
   0   4  16   14.90    1.23
   0  -4 -16   16.77    1.19
   0  -4 -16   15.95    1.28
   0   4  17    0.37    0.51
   0  -4 -17    0.68    0.38
   0   4  17    0.68    0.44
   0   4 -17    0.70    0.46
   0   4  17    0.58    0.48
   0   4 -17    1.74    0.50
   0   4 -17    0.92    0.31
   0   4 -17    0.87    0.45
   0   4  17    0.19    0.50
   0  -4  17    1.34    0.46
   0   4 -17    0.64    0.39
   0   4  18   14.24    1.25
   0   4 -18   15.46    1.20
   0   4  18   14.66    1.21
   0   4  18   14.01    1.23
   0   4 -18   15.89    1.13
   0   4  18   15.52    1.37
   0  -4 -18   15.99    1.21
   0   4 -18   16.93    1.10
   0   4 -18   15.08    1.25
   0   4 -19   41.85    2.45
   0  -4 -19   42.40    2.38
   0   4 -19   47.23    2.20
   0   4  19   40.53    2.34
   0   4  19   42.77    2.44
   0   4  19   43.46    2.43
   0   4 -19   41.58    2.33
   0   4 -19   47.29    2.30
   0  -4 -20    5.17    0.75
   0   4  20    4.35    0.72
   0   4  20    4.67    0.82
   0   4 -20    4.91    0.73
   0   4 -20    3.33    0.79
   0   4 -20    4.86    0.81
   0   4 -21   32.07    1.99
   0   4 -21   34.19    1.91
   0   4  21   31.38    1.92
   0   4 -21   31.32    2.14
   0   4 -21   29.91    1.80
   0   4  21   33.24    2.09
   0  -4 -21   32.87    2.04
   0   4 -21   31.23    2.07
   0   4 -22    7.44    1.08
   0   4  22    8.75    0.95
   0  -4 -22    9.30    1.04
   0   4 -22    7.20    1.02
   0   4 -22    9.01    0.88
   0   4 -22    8.31    0.96
   0   4  22    9.64    1.12
   0  -4 -23    0.29    0.62
   0   4 -23    0.54    0.64
   0   4 -23    1.53    0.76
   0   4 -23    0.27    0.69
   0   4  23    0.28    0.72
   0   4  23    0.84    0.54
   0   4 -23    0.25    0.38
   0   4 -24  114.30    5.06
   0   4 -24  117.09    5.48
   0   4  24  116.33    5.28
   0   4 -24  111.50    5.11
   0  -4 -24  118.93    5.34
   0   4 -24  102.60    4.94
   0   4  25   17.87    1.62
   0   4 -25   17.43    1.45
   0   4 -25   17.13    1.53
   0  -4 -25   15.73    1.56
   0   4 -25   17.74    1.75
   0   4  25   19.16    1.71
   0   4 -25   15.27    1.30
   0   4 -26    2.69    1.00
   0   4 -26    2.73    0.97
   0   4  26    1.55    0.91
   0   4 -26    2.39    0.83
   0   4 -26    2.28    0.63
   0  -4 -26    1.32    0.81
   0   4  26    3.34    1.07
   0   4 -27   64.02    3.29
   0   4  27   68.89    3.51
   0   4 -27   62.59    3.64
   0   4  27   66.93    3.59
   0  -4 -27   64.16    3.49
   0   4 -27   58.67    3.22
   0   4 -27   54.69    3.09
   0   4 -28   28.09    2.26
   0   4 -28   24.49    1.92
   0   4  28   31.16    2.15
   0   4 -28   32.47    2.05
   0  -4 -28   28.99    2.15
   0   4  28   31.00    2.30
   0   4 -28   25.07    1.79
   0   4 -29   16.22    1.42
   0   4 -29   14.43    1.62
   0  -4 -29   11.91    1.40
   0   4 -29    9.90    1.08
   0   4  29   12.85    1.52
   0   4  29   12.68    1.45
   0   4 -30    6.07    1.27
   0   4  30    9.03    1.33
   0   4  30    8.64    1.21
   0  -4 -30    7.66    1.21
   0   4 -30    7.19    0.91
   0   4 -30   11.63    1.29
   0   4  31    4.27    0.96
   0   4  31    4.16    1.04
   0   4 -31    4.31    1.17
   0   4 -31    6.22    1.09
   0  -4 -31    4.95    1.03
   0   4 -31    3.31    0.67
   0   4 -32    3.31    0.63
   0   4 -32    3.77    1.19
   0   4 -32    2.42    1.01
   0   4  32    4.54    0.93
   0   4  32    3.34    0.97
   0  -4 -32    2.35    0.84
   0   4 -33    2.44    0.94
   0   4  33    3.87    0.97
   0   4 -33    3.11    0.63
   0   4  33    4.47    0.89
   0  -4 -33    2.94    0.84
   0  -4 -34    0.41    0.66
   0   4 -34    1.22    0.82
   0   4  34    0.35    0.77
   0   4 -34    0.15    0.66
   0   4  34    0.28    0.46
   0   4  34    0.52    0.64
   0   4  35    9.82    1.17
   0  -4 -35    7.99    1.08
   0   4  35    6.00    0.78
   0   4 -35    7.87    1.00
   0   4 -35    8.54    1.10
   0  -4 -36    1.44    0.66
   0   4 -36    0.52    0.62
   0   4 -36    1.32    0.71
   0   4  36    1.59    0.68
   0   4 -37    1.22    0.60
   0  -4 -37    1.62    0.62
   0   4  37    1.30    0.62
   0   4 -37    1.10    0.56
   0   4 -38    0.43    0.44
   0   4  38    0.12    0.47
   0  -4 -38    0.25    0.46
   0  -4 -39    4.42    0.64
   0   4  39    5.38    0.69
   0  -4 -40   -0.16    0.33
   0   4  40    0.22    0.33
   0  -4 -41    4.56    0.51
   0   4 -41    6.30    0.60
   0  -5   0   -0.02    0.27
   0  -5   0   -0.10    0.30
   0  -5   0    0.08    0.36
   0  -5   0    0.18    0.29
   0  -5   1    0.66    0.37
   0  -5  -1    0.23    0.31
   0  -5   1    0.18    0.27
   0  -5  -1    0.92    0.39
   0  -5   1    0.22    0.29
   0   5   1    0.27    0.30
   0  -5   1    0.11    0.30
   0  -5  -1   -0.44    0.37
   0  -5   2   -0.13    0.32
   0   5   2    0.01    0.18
   0  -5  -2    0.16    0.34
   0  -5  -2   -0.14    0.38
   0  -5   2    0.03    0.26
   0  -5   2    0.04    0.30
   0   5   2    0.08    0.29
   0  -5   2    0.09    0.33
   0  -5  -3    0.22    0.35
   0  -5  -3    0.19    0.38
   0  -5   3    0.11    0.29
   0   5   3    0.41    0.22
   0  -5   3    0.02    0.25
   0  -5   3    0.13    0.30
   0   5   3    0.06    0.28
   0  -5   4    0.04    0.27
   0  -5  -4    0.02    0.35
   0  -5   4    0.07    0.28
   0   5   4    0.40    0.36
   0  -5   4    0.92    0.31
   0   5   4    0.05    0.21
   0  -5  -4    1.24    0.42
   0   5   5    0.31    0.36
   0  -5   5    0.57    0.30
   0  -5   5    0.18    0.31
   0  -5  -5   -0.35    0.64
   0  -5  -6   -0.48    0.66
   0  -5   6    0.35    0.29
   0  -5   6    0.11    0.15
   0   5   6   -0.02    0.33
   0  -5  -6   -0.52    0.66
   0  -5   7    0.12    0.30
   0  -5   7    0.29    0.12
   0  -5   7    0.42    0.19
   0   5   7    0.77    0.39
   0  -5  -7    0.07    0.61
   0  -5  -7    0.26    0.62
   0   5   7    0.85    0.38
   0   5   8    0.41    0.39
   0  -5   8    0.22    0.30
   0  -5  -8    0.17    0.65
   0  -5  -8    0.52    0.60
   0  -5   8    0.36    0.18
   0   5   8    0.45    0.35
   0   5   9    0.67    0.39
   0   5   9    0.92    0.47
   0  -5  -9    1.31    0.64
   0  -5   9    0.28    0.30
   0   5   9    0.76    0.38
   0  -5  -9    0.50    0.73
   0   5   9    0.69    0.43
   0   5  -9    0.62    0.35
   0   5   9    0.70    0.45
   0  -5   9    0.44    0.19
   0   5  10    0.15    0.30
   0   5  10    0.47    0.41
   0  -5  10    0.34    0.32
   0  -5 -10    0.72    0.60
   0   5 -10    0.09    0.31
   0   5  10    0.23    0.50
   0   5  10    0.08    0.32
   0  -5  10    0.10    0.16
   0   5  10    0.19    0.37
   0   5  10    0.25    0.41
   0  -5 -10    0.36    0.67
   0   5  11    0.21    0.34
   0   5  11   -0.11    0.40
   0   5  11    0.12    0.34
   0   5 -11   -0.14    0.34
   0   5  11   -0.06    0.40
   0   5  11    0.10    0.40
   0   5 -11    0.02    0.24
   0   5 -11    0.23    0.34
   0  -5 -11    0.25    0.49
   0  -5  11   -0.05    0.26
   0  -5 -11    0.18    0.62
   0  -5  11   -0.10    0.17
   0   5 -11    0.12    0.29
   0   5  11    0.07    0.43
   0   5 -12   -0.15    0.32
   0  -5 -12    0.39    0.44
   0   5 -12   -0.02    0.31
   0   5  12   -0.03    0.47
   0   5  12    0.31    0.43
   0   5  12   -0.10    0.33
   0  -5 -12    0.68    0.60
   0   5 -12    0.29    0.28
   0   5  12    0.16    0.32
   0  -5  12    0.09    0.28
   0   5  12    0.27    0.43
   0   5 -12    0.14    0.35
   0   5  12    0.11    0.40
   0   5 -13    0.16    0.34
   0  -5  13    0.21    0.30
   0   5  13    0.03    0.35
   0   5 -13    0.58    0.30
   0   5 -13    0.15    0.36
   0   5 -13    0.23    0.25
   0  -5 -13    0.46    0.60
   0   5  13    0.07    0.51
   0   5  13    0.21    0.41
   0   5  13   -0.11    0.37
   0   5  13   -0.03    0.35
   0  -5  13   -0.27    0.30
   0  -5 -13    0.28    0.38
   0   5 -13    0.20    0.40
   0   5  13    0.23    0.42
   0  -5 -14    0.33    0.51
   0  -5  14    0.32    0.32
   0   5 -14    0.44    0.31
   0  -5 -14   -0.50    0.70
   0   5  14   -0.21    0.54
   0   5 -14    0.05    0.33
   0   5 -14   -0.19    0.35
   0   5  14    0.31    0.38
   0   5  14    0.13    0.40
   0   5 -14    0.29    0.38
   0   5 -14   -0.36    0.39
   0   5  14    0.34    0.42
   0   5  14   -0.03    0.43
   0  -5 -14   -0.21    0.37
   0   5  14    0.25    0.34
   0  -5 -14    0.12    0.31
   0  -5  14    0.23    0.31
   0   5  15   -0.14    0.57
   0   5  15    0.04    0.32
   0  -5 -15    0.13    0.50
   0  -5 -15    0.34    0.32
   0   5 -15    0.45    0.35
   0   5  15    0.03    0.41
   0  -5  15    0.28    0.30
   0   5 -15    0.40    0.44
   0   5 -15    0.02    0.37
   0   5  15   -0.11    0.53
   0  -5 -15   -0.16    0.36
   0   5 -15    0.03    0.40
   0   5  15   -0.09    0.40
   0   5 -15   -0.11    0.37
   0   5 -16   -0.04    0.42
   0   5 -16    0.26    0.41
   0   5  16    0.07    0.45
   0  -5 -16    0.08    0.31
   0   5 -16    0.38    0.36
   0   5 -16    0.30    0.42
   0   5  16    0.19    0.45
   0   5  16   -0.24    0.35
   0   5 -16    0.06    0.44
   0  -5 -16   -0.48    0.37
   0   5  16   -0.81    0.68
   0   5  16   -0.04    0.51
   0   5  17   -0.20    0.47
   0  -5 -17    0.12    0.37
   0   5  17   -0.11    0.52
   0   5 -17   -0.03    0.42
   0   5  17    0.21    0.52
   0   5 -17    0.55    0.45
   0   5  17   -0.88    0.66
   0   5 -17    0.18    0.37
   0   5 -17    0.07    0.44
   0   5 -18    0.84    0.50
   0   5  18   -0.03    0.59
   0   5 -18    0.04    0.47
   0   5 -18    0.11    0.48
   0   5 -18   -0.12    0.44
   0   5  18   -0.26    0.56
   0   5  18   -0.25    0.51
   0  -5 -18   -0.03    0.38
   0   5 -19    0.34    0.50
   0   5  19   -0.04    0.53
   0  -5 -19    0.27    0.41
   0   5  19    1.10    0.70
   0   5 -19   -0.13    0.42
   0   5 -19    0.38    0.58
   0   5 -19    1.18    0.55
   0   5  19    0.34    0.52
   0   5  20    0.19    0.51
   0   5 -20    0.35    0.57
   0  -5 -20   -0.07    0.41
   0   5  20    0.83    0.61
   0   5 -20   -0.24    0.47
   0   5 -20    1.88    0.63
   0   5 -21    0.46    0.54
   0  -5 -21    0.15    0.46
   0   5 -21   -0.49    0.81
   0   5  21   -0.04    0.64
   0   5 -21    0.70    0.65
   0   5  21    0.25    0.62
   0   5  21    0.19    0.54
   0   5  22    0.56    0.57
   0  -5 -22    0.52    0.58
   0   5 -22    0.33    0.59
   0   5 -22    0.97    0.78
   0   5  22    0.22    0.69
   0   5  22    0.46    0.79
   0   5 -22   -0.11    0.88
   0   5 -23    0.22    0.56
   0   5  23    1.53    0.65
   0   5  23    0.44    0.83
   0   5  23    0.49    0.76
   0   5 -23    0.10    0.72
   0   5 -23   -0.15    0.81
   0  -5 -23    0.79    0.59
   0   5  24   -0.04    0.85
   0   5  24    0.25    0.62
   0   5 -24    0.79    0.67
   0  -5 -24    0.65    0.65
   0   5  24    0.70    0.88
   0   5 -24    0.68    0.79
   0   5 -24    0.53    0.88
   0   5  25    0.03    0.61
   0   5 -25    0.76    0.92
   0  -5 -25   -0.05    0.66
   0   5 -25    0.22    0.87
   0   5  25    0.14    0.89
   0   5 -25    0.55    0.75
   0   5 -26    0.31    0.90
   0   5 -26    0.06    0.85
   0  -5 -26   -0.19    0.65
   0   5  26    0.65    0.88
   0   5 -26    0.07    0.66
   0   5 -27    0.07    0.70
   0  -5 -27    0.05    0.66
   0   5 -27    0.51    0.91
   0   5  27    0.65    0.86
   0   5 -27    0.73    0.89
   0  -5 -28    0.62    0.73
   0   5  28   -0.14    0.81
   0   5 -28   -0.43    0.79
   0   5 -28    0.23    0.93
   0   5 -28    1.21    0.96
   0   5  29    0.18    0.85
   0   5 -29    0.85    0.89
   0   5 -29    2.42    1.02
   0  -5 -29    0.62    0.66
   0   5  30   -0.14    0.74
   0   5  30    0.49    0.84
   0   5 -30    1.00    0.97
   0  -5 -30    0.33    0.65
   0   5  31   -0.04    0.75
   0   5 -31    0.33    0.87
   0  -5 -31    0.05    0.62
   0   5  31    0.67    0.89
   0   5 -32    0.17    0.80
   0   5 -32    0.16    0.76
   0  -5 -32    0.76    0.64
   0   5  32   -0.28    0.81
   0   5 -32   -0.73    1.03
   0   5  32    0.08    0.70
   0   5  33    0.31    0.79
   0   5 -33   -0.71    0.89
   0   5 -33    0.54    0.76
   0   5  33    0.19    0.69
   0  -5 -33   -0.04    0.55
   0   5 -33   -0.21    0.77
   0   5 -34    0.20    0.81
   0   5  34    0.58    0.72
   0   5  34    0.43    0.63
   0   5 -34   -0.33    0.71
   0   5 -34   -0.05    0.73
   0  -5 -34    0.44    0.59
   0  -5 -35    0.58    0.50
   0   5  35    0.04    0.61
   0   5 -35    0.33    0.72
   0   5 -35    0.21    0.63
   0   5 -35    0.42    0.72
   0   5 -36   -0.40    0.66
   0  -5 -36    0.16    0.44
   0   5  36   -0.24    0.57
   0   5 -36    0.15    0.52
   0   5 -36    0.19    0.61
   0   5 -37   -0.13    0.46
   0   5 -37   -0.03    0.53
   0  -5 -37    0.52    0.45
   0   5  37    0.25    0.52
   0   5 -37    0.55    0.55
   0  -5 -38    0.02    0.34
   0   5 -38    0.95    0.47
   0   5 -38   -0.21    0.40
   0   5 -38    0.35    0.46
   0   5  38    0.21    0.43
   0   5  39    0.29    0.39
   0   5 -39    0.22    0.38
   0  -5 -39   -0.26    0.31
   0   5 -39    0.12    0.31
   0   5 -40    0.13    0.30
   0  -6   0  206.06    8.07
   0  -6   0  196.17    7.97
   0  -6   0  194.77    7.96
   0  -6   1   74.33    3.48
   0   6   1   66.03    3.54
   0  -6  -1   76.57    3.48
   0   6  -1   64.31    3.53
   0  -6   1   82.42    3.49
   0   6   1   63.33    3.48
   0  -6  -1   84.36    3.77
   0  -6   1   90.20    3.73
   0  -6  -1   77.96    3.47
   0  -6   1   84.09    3.45
   0  -6  -2   34.23    1.96
   0   6   2   27.89    1.59
   0   6   2   22.42    1.63
   0  -6   2   29.02    1.65
   0  -6  -2   27.90    1.67
   0  -6   2   27.97    1.61
   0  -6   2   31.87    1.78
   0   6  -2   23.65    1.68
   0   6   2   26.02    1.74
   0  -6  -2   27.76    1.63
   0  -6  -3    1.65    0.58
   0   6   3    1.71    0.65
   0  -6   3    2.20    0.50
   0  -6   3    2.12    0.53
   0  -6   3    2.19    0.51
   0   6  -3    2.26    0.63
   0   6   3    2.41    0.54
   0  -6  -3    1.38    0.48
   0   6   3    2.03    0.34
   0   6   3    1.09    0.62
   0   6   4   69.11    3.04
   0  -6  -4   60.35    3.06
   0  -6  -4   67.37    3.00
   0   6   4   60.87    2.73
   0  -6   4   59.10    2.98
   0   6  -4   56.38    3.06
   0   6   4   61.20    3.15
   0  -6   4   65.44    3.03
   0  -6   4   76.69    3.14
   0   6   5  258.07    8.88
   0  -6  -5  245.64    8.78
   0   6   5  193.56    8.68
   0  -6   5  216.25    8.75
   0  -6   5  205.53    8.72
   0   6   5  219.00    8.48
   0   6   5  195.94    8.87
   0  -6   5  261.88    8.86
   0  -6  -5  212.12    8.81
   0  -6  -5  207.63    8.84
   0   6  -5  195.79    8.80
   0   6   6   76.89    3.64
   0  -6  -6   93.03    3.81
   0  -6  -6   84.43    3.65
   0  -6   6   82.70    3.66
   0  -6  -6   75.06    3.73
   0  -6   6   80.64    3.19
   0  -6   6   77.80    3.65
   0   6  -6   78.29    3.69
   0   6   6   90.62    3.73
   0   6  -6   79.39    3.49
   0   6   6   77.49    3.41
   0   6  -6   74.16    3.70
   0   6   6   76.67    3.78
   0   6  -6   77.56    3.42
   0   6   6   79.42    3.52
   0   6   6   79.96    3.84
   0   6   7    0.09    0.35
   0  -6   7    0.38    0.33
   0  -6   7    0.44    0.13
   0   6  -7    1.23    0.49
   0  -6  -7    0.09    0.64
   0   6  -7    0.40    0.29
   0  -6  -7   -0.05    0.68
   0   6   7    0.67    0.53
   0   6  -7    0.15    0.41
   0   6   7    0.40    0.27
   0   6   7    0.60    0.38
   0  -6  -7    0.03    0.37
   0   6   7    0.57    0.55
   0   6  -7    0.45    0.38
   0   6   8  142.50    5.91
   0  -6   8  132.54    5.99
   0  -6  -8  150.49    5.94
   0  -6  -8  151.63    6.10
   0   6  -8  130.44    5.98
   0   6   8  140.85    5.82
   0  -6  -8  127.19    6.07
   0   6   8  166.97    6.16
   0   6   8  138.33    6.13
   0   6  -8  141.57    5.87
   0   6  -8  146.17    5.74
   0  -6  -9    8.65    0.98
   0   6  -9   11.09    0.92
   0  -6  -9   10.47    1.14
   0   6   9   11.82    1.02
   0   6   9   10.66    0.89
   0   6   9    8.91    0.89
   0  -6   9    9.65    0.92
   0  -6  -9   12.80    1.05
   0   6  -9   11.49    0.82
   0   6   9    9.58    1.03
   0   6  -9   11.43    0.95
   0   6  -9    9.49    0.95
   0   6 -10   30.00    1.73
   0  -6  10   25.13    1.70
   0   6  10   28.04    1.84
   0   6 -10   30.00    1.69
   0  -6 -10   30.68    1.68
   0   6  10   27.48    1.71
   0   6  10   32.97    1.87
   0   6 -10   33.48    1.59
   0   6  10   29.41    1.67
   0  -6 -10   28.78    1.86
   0  -6 -10   24.10    1.79
   0   6  11   45.53    2.54
   0  -6 -11   48.75    2.52
   0   6 -11   45.15    2.40
   0   6  11   52.27    2.60
   0   6  11   46.10    2.42
   0  -6 -11   36.29    2.47
   0   6 -11   49.60    2.22
   0  -6  11   40.24    2.40
   0  -6 -11   49.41    2.32
   0   6  11   46.06    2.64
   0   6  11   48.79    2.39
   0   6  11   48.71    2.71
   0   6 -11   47.74    2.40
   0   6 -12   17.25    1.05
   0   6  12   14.55    1.29
   0   6  12   17.65    1.43
   0  -6 -12   16.97    1.32
   0   6 -12   14.71    1.16
   0   6  12   17.79    1.33
   0   6  12   14.19    1.36
   0  -6 -12   16.06    1.08
   0  -6  12   12.52    1.14
   0   6 -12   15.16    1.20
   0   6  12   14.89    1.21
   0   6  12   16.21    1.20
   0  -6 -13   43.51    2.17
   0   6  13   47.19    2.56
   0   6  13   42.57    2.40
   0   6 -13   49.65    2.18
   0   6  13   41.09    2.57
   0   6  13   42.31    2.34
   0   6 -13   43.12    2.36
   0   6 -13   50.43    2.21
   0   6  13   42.42    2.45
   0   6 -13   41.99    2.39
   0   6  14   14.82    1.30
   0  -6 -14   15.06    1.05
   0   6 -14   14.85    1.21
   0   6 -14   17.46    1.34
   0   6  14   15.99    1.30
   0   6  14   12.94    1.35
   0   6  14   15.14    1.24
   0   6 -14   17.01    1.07
   0   6 -14   17.55    1.10
   0   6  15    4.38    0.89
   0   6 -15    4.67    0.64
   0   6  15    4.08    0.75
   0   6 -15    4.27    0.76
   0   6  15    4.62    0.83
   0   6 -15    5.12    0.75
   0   6  15    4.03    0.69
   0   6 -15    4.71    0.57
   0   6  16    3.05    0.89
   0   6 -16    5.38    0.63
   0   6  16    4.96    0.83
   0   6  16    4.71    0.78
   0   6 -16    5.02    0.79
   0   6 -16    4.35    0.73
   0   6 -16    5.15    0.69
   0  -6 -16    4.06    0.63
   0   6  16    4.37    0.86
   0  -6 -17    0.75    0.39
   0   6  17   -0.47    0.80
   0   6  17    0.53    0.62
   0   6 -17    0.74    0.43
   0   6  17    0.50    0.60
   0   6  17    1.28    0.61
   0   6 -17    1.26    0.57
   0   6 -17    0.86    0.57
   0   6 -17    0.87    0.56
   0   6 -18    6.27    0.76
   0   6 -18    4.66    0.79
   0  -6 -18    4.20    0.66
   0   6  18    5.13    0.85
   0   6 -18    3.39    0.79
   0   6  18    3.63    0.87
   0   6 -18    4.84    0.66
   0   6  18    4.31    0.88
   0   6  18    3.97    0.81
   0   6  19    1.10    0.68
   0   6 -19    0.75    0.78
   0   6 -19    0.88    0.48
   0   6  19    1.12    0.78
   0   6 -19    2.12    0.61
   0  -6 -19    0.49    0.45
   0   6  19    0.61    0.70
   0   6  19    1.04    0.62
   0   6 -19    1.22    0.68
   0   6  20    9.26    1.21
   0   6 -20   12.45    1.06
   0   6  20   11.18    1.16
   0  -6 -20    9.62    1.03
   0   6 -20   10.01    0.98
   0   6  20    9.39    1.18
   0   6 -20   10.14    1.27
   0   6  20   10.16    1.18
   0   6  21   13.58    1.37
   0  -6 -21   10.96    1.16
   0   6 -21   13.86    1.46
   0   6 -21   13.85    1.13
   0   6  21   12.85    1.36
   0   6  21   15.56    1.36
   0   6 -22   48.69    2.47
   0   6  22   46.68    2.81
   0  -6 -22   40.41    2.54
   0   6 -22   46.87    2.88
   0   6  22   45.39    2.69
   0   6 -23   76.92    3.72
   0   6 -23   76.70    4.20
   0   6  23   82.08    4.01
   0   6  23   86.90    4.21
   0  -6 -23   77.78    3.95
   0   6  24   10.55    1.38
   0   6 -24    9.91    1.06
   0   6 -24    9.45    1.38
   0   6 -24   10.26    1.41
   0  -6 -24    7.96    1.07
   0   6  24   11.54    1.23
   0   6  25  111.02    5.34
   0   6 -25  103.65    4.89
   0   6 -25  108.93    5.45
   0   6  25  106.56    5.06
   0  -6 -25  104.57    5.12
   0   6  25  120.99    5.43
   0   6 -25  121.41    5.24
   0   6 -26   15.98    1.40
   0   6  26   19.32    1.51
   0   6  26   21.68    1.86
   0  -6 -26   17.15    1.56
   0   6 -26   19.34    1.85
   0   6 -26   19.63    1.77
   0   6  26   22.48    1.90
   0   6  27   15.35    1.35
   0   6 -27   16.69    1.77
   0   6  27   18.76    1.76
   0   6  27   19.95    1.77
   0   6 -27   19.59    1.71
   0   6 -27   12.57    1.25
   0  -6 -27   14.64    1.43
   0   6  28   83.15    4.27
   0   6 -28   83.55    4.00
   0   6  28   84.11    4.18
   0   6 -28   77.22    4.28
   0  -6 -28   70.50    3.92
   0   6  29   16.59    1.62
   0  -6 -29   13.51    1.36
   0   6 -29   13.86    1.65
   0   6 -29   18.98    1.62
   0   6 -29   13.64    1.75
   0   6  29   18.32    1.78
   0  -6 -30   20.99    1.69
   0   6 -30   21.36    1.95
   0   6  30   25.08    1.93
   0   6 -30   20.96    2.07
   0   6  31   12.93    1.38
   0  -6 -31    9.03    1.10
   0   6 -31   11.35    1.40
   0   6 -31   15.21    1.41
   0   6 -31   11.94    1.53
   0   6  32    2.11    0.80
   0   6 -32    1.77    0.93
   0   6 -32    1.42    0.81
   0   6 -32    1.03    1.01
   0  -6 -32    1.09    0.60
   0   6 -33    0.91    0.82
   0   6 -33    0.87    0.92
   0   6 -33    0.13    0.67
   0  -6 -33    0.66    0.49
   0   6  33    0.50    0.66
   0   6 -34    0.24    0.79
   0   6 -34    0.40    0.66
   0   6 -34    0.52    0.69
   0   6  34    0.46    0.59
   0  -6 -34    0.16    0.42
   0  -6 -35    2.25    0.53
   0   6 -35    3.03    0.77
   0   6 -35    3.53    0.76
   0   6  35    3.81    0.80
   0   6 -35    3.56    0.80
   0   6 -36    0.89    0.58
   0   6  36    0.45    0.54
   0   6 -36    0.32    0.50
   0   6 -36    1.03    0.65
   0  -6 -36    0.66    0.39
   0   6 -37    0.19    0.43
   0   6  37   -0.05    0.43
   0   6 -37    0.63    0.55
   0  -6 -37   -0.10    0.29
   0   6 -37    0.19    0.43
   0   6  38    0.11    0.38
   0   6  38   -0.34    0.36
   0   6 -38   -0.19    0.39
   0   6 -38    0.07    0.36
   0   6 -38    0.39    0.37
   0   6 -39    0.35    0.28
   0   6  39    0.21    0.27
   0   7   0    0.15    0.27
   0   7   0    0.35    0.35
   0  -7   0    0.44    0.34
   0   7   0    0.08    0.56
   0   7   0    0.10    0.44
   0  -7   0    0.42    0.41
   0  -7   0   -0.15    0.38
   0   7  -1    0.13    0.40
   0  -7  -1   -0.03    0.35
   0   7   1    0.25    0.44
   0  -7   1   -0.04    0.35
   0   7  -1   -0.11    0.55
   0   7   1    0.31    0.50
   0  -7  -1    0.28    0.31
   0   7  -1    0.10    0.31
   0  -7  -1    0.79    0.49
   0   7   1    0.08    0.31
   0  -7   1   -0.24    0.42
   0   7  -1    0.13    0.29
   0   7  -2    0.11    0.32
   0  -7   2   -0.08    0.33
   0  -7  -2    0.27    0.39
   0   7  -2    0.61    0.45
   0  -7  -2    0.07    0.33
   0   7  -2    0.07    0.27
   0   7   2    0.22    0.45
   0   7   2    0.05    0.31
   0   7   2    0.23    0.53
   0   7   2   -0.44    0.47
   0  -7  -2    0.14    0.42
   0   7  -2   -0.08    0.48
   0  -7   2    0.22    0.32
   0  -7   2    0.09    0.28
   0   7   3   -0.04    0.50
   0  -7  -3   -0.07    0.38
   0  -7  -3    0.53    0.40
   0  -7  -3    0.10    0.44
   0   7  -3    0.11    0.50
   0   7   3    0.03    0.31
   0   7  -3    0.17    0.36
   0  -7   3    0.16    0.29
   0   7   3    0.15    0.48
   0   7  -3   -0.05    0.30
   0   7  -3    0.22    0.38
   0  -7   3    0.54    0.38
   0   7   3    0.14    0.43
   0   7  -3   -0.02    0.29
   0   7  -4    0.17    0.32
   0  -7  -4    0.25    0.43
   0   7  -4    0.22    0.29
   0   7   4    0.21    0.31
   0   7   4    0.81    0.45
   0   7   4    0.23    0.50
   0  -7  -4    0.29    0.37
   0   7  -4   -0.03    0.38
   0   7   4    0.17    0.33
   0   7  -4    0.15    0.37
   0  -7  -4    1.04    0.43
   0  -7   4    0.03    0.29
   0  -7   4    0.31    0.33
   0   7  -4   -0.02    0.28
   0   7  -4    0.15    0.50
   0  -7   4    0.03    0.26
   0  -7  -4   -0.53    0.59
   0  -7  -5   -0.32    0.57
   0  -7  -5    0.11    0.39
   0  -7   5   -0.03    0.24
   0   7  -5    0.04    0.31
   0  -7  -5   -0.90    0.64
   0  -7   5   -0.23    0.31
   0   7  -5   -0.06    0.41
   0   7  -5    0.19    0.47
   0   7   5    0.05    0.33
   0   7   5    0.30    0.41
   0   7  -5    0.03    0.34
   0   7   5    0.20    0.51
   0   7  -5    0.07    0.27
   0   7   5    1.56    0.50
   0   7   5   -0.03    0.31
   0  -7  -6   -0.27    0.61
   0   7  -6    0.09    0.35
   0  -7   6   -0.06    0.25
   0  -7   6   -0.10    0.30
   0  -7  -6   -0.10    0.55
   0   7  -6    0.02    0.33
   0   7  -6    0.36    0.43
   0   7   6    0.05    0.34
   0   7   6   -0.03    0.29
   0   7  -6    0.07    0.48
   0  -7  -6    0.27    0.40
   0   7  -6    0.17    0.26
   0   7   6    0.26    0.37
   0   7   6    1.61    0.53
   0   7   6    0.56    0.54
   0  -7  -7    0.30    0.59
   0   7  -7   -0.14    0.33
   0  -7   7    0.10    0.26
   0   7   7    0.30    0.41
   0   7   7    0.04    0.54
   0   7   7    0.20    0.57
   0   7   7    0.07    0.31
   0  -7   7   -0.07    0.29
   0   7  -7    0.35    0.51
   0   7  -7    0.32    0.36
   0   7  -7    0.15    0.48
   0  -7  -7   -0.04    0.41
   0   7   7    0.34    0.40
   0  -7  -7    0.44    0.57
   0   7  -7    0.10    0.40
   0   7   8    0.04    0.61
   0  -7   8    0.20    0.28
   0   7  -8    0.26    0.52
   0   7  -8   -0.02    0.32
   0  -7   8    0.04    0.29
   0   7  -8   -0.15    0.39
   0   7  -8    0.04    0.44
   0   7   8    0.19    0.42
   0  -7  -8   -0.41    0.64
   0  -7  -8    0.68    0.54
   0   7   8    0.46    0.45
   0   7   8    0.12    0.59
   0   7   8    0.14    0.33
   0  -7   9    0.52    0.30
   0   7  -9    0.63    0.53
   0   7   9    0.86    0.68
   0  -7  -9    0.85    0.59
   0   7   9    0.40    0.37
   0   7  -9    0.75    0.45
   0   7   9    0.59    0.66
   0   7   9    0.46    0.47
   0   7   9    0.56    0.53
   0   7  -9    0.22    0.30
   0   7  -9    0.66    0.51
   0   7  10    0.79    0.50
   0   7 -10   -0.18    0.34
   0   7  10   -0.08    0.35
   0   7 -10    0.27    0.48
   0   7  10    0.20    0.60
   0   7 -10    0.45    0.55
   0   7 -10    0.08    0.43
   0   7 -11    0.34    0.41
   0   7  11    0.28    0.63
   0   7  11    0.14    0.39
   0   7 -11    0.12    0.34
   0   7  11    0.38    0.45
   0   7 -11    0.29    0.44
   0   7 -11    0.04    0.59
   0   7  12    0.21    0.41
   0   7  12    0.03    0.46
   0   7 -12    0.41    0.37
   0   7  12    0.09    0.66
   0   7  12    0.35    0.63
   0   7 -12   -0.13    0.62
   0   7 -12    0.27    0.46
   0   7 -12    0.39    0.42
   0   7 -13    0.82    0.43
   0   7  13    0.94    0.66
   0   7 -13    0.42    0.64
   0   7  13    0.41    0.72
   0   7  13    0.31    0.51
   0   7 -13    0.24    0.45
   0   7 -13    0.28    0.50
   0   7  13    0.25    0.44
   0   7  14    0.18    0.52
   0   7  14   -0.33    0.50
   0   7 -14    0.51    0.41
   0   7  14   -0.05    0.69
   0   7 -14    0.41    0.53
   0   7 -14    0.59    0.50
   0   7  14    0.39    0.55
   0   7 -15   -0.35    0.51
   0   7 -15   -0.07    0.48
   0   7 -15    0.08    0.47
   0   7  15    0.42    0.69
   0   7  15   -0.19    0.52
   0   7  15    0.18    0.48
   0   7  16    0.11    0.54
   0   7  16    0.14    0.65
   0   7  16   -1.13    1.07
   0   7 -16   -0.09    0.52
   0   7 -16   -0.11    0.54
   0   7  16    0.31    0.58
   0   7 -16    0.25    0.45
   0   7 -17    0.43    0.53
   0   7 -17   -0.40    0.71
   0   7  17   -0.24    0.69
   0   7  17    0.19    0.55
   0   7  17   -1.70    0.97
   0   7 -17    0.17    0.57
   0   7  17   -0.05    0.68
   0   7 -17   -0.14    0.38
   0   7  18   -0.49    0.84
   0   7  18    0.48    0.75
   0   7 -18    0.70    0.53
   0   7 -18   -0.02    0.41
   0   7  18    0.21    0.70
   0   7 -18   -0.63    0.94
   0   7  18    0.36    0.59
   0   7 -18   -0.23    0.53
   0   7 -19    0.38    0.57
   0   7  19    0.44    0.91
   0   7  19   -0.22    0.80
   0   7  19    0.25    0.63
   0   7 -19    1.31    0.68
   0   7 -19   -1.03    0.93
   0   7 -19    0.64    0.47
   0   7  19    0.43    0.79
   0   7  20    0.42    0.82
   0   7 -20    0.05    0.60
   0   7 -20   -0.82    0.99
   0   7  20    0.35    0.67
   0   7  20   -0.36    0.81
   0   7 -20    2.44    0.73
   0   7  20    1.21    0.95
   0   7 -20    0.29    0.50
   0   7  21    0.27    0.80
   0   7  21    2.61    0.98
   0   7 -21    0.08    0.51
   0   7 -21   -0.59    0.92
   0   7 -21    0.35    0.67
   0   7  21    0.22    0.72
   0   7  21    0.23    0.75
   0   7 -22    0.31    0.72
   0   7  22    0.50    0.74
   0   7  22    0.32    0.72
   0   7 -22   -0.04    0.93
   0   7  22    3.49    0.90
   0   7 -22    0.76    0.99
   0  -7 -22    0.79    0.48
   0   7  22   -0.65    0.86
   0   7 -22    0.34    0.54
   0   7  23    0.19    0.77
   0   7  23    0.60    0.77
   0   7 -23    0.38    1.04
   0   7  23    0.42    0.95
   0  -7 -23    0.04    0.48
   0   7 -23    0.05    0.74
   0   7 -23    0.06    0.53
   0   7 -24    0.80    0.76
   0  -7 -24   -0.04    0.51
   0   7 -24   -0.32    1.03
   0   7  24    0.24    0.86
   0   7  24   -0.05    0.96
   0   7 -24    0.03    0.52
   0   7  24   -0.42    0.76
   0   7 -25   -0.18    0.52
   0   7 -25    0.45    1.11
   0   7 -25    0.05    0.80
   0  -7 -25    0.43    0.54
   0   7  25    0.19    0.84
   0   7  25    0.44    0.82
   0  -7 -26   -0.04    0.52
   0   7  26    1.58    0.78
   0   7 -26   -0.09    0.53
   0   7  26   -0.09    0.86
   0   7 -26    0.27    0.78
   0   7 -27    0.47    0.80
   0   7  27    0.79    0.71
   0   7  27    0.89    0.93
   0  -7 -27    0.23    0.52
   0   7  28    0.87    0.84
   0  -7 -28    0.18    0.45
   0   7 -28    0.15    0.68
   0   7  28    1.76    0.70
   0   7  29    0.94    0.84
   0   7  29    1.10    0.89
   0   7 -29    0.78    0.75
   0  -7 -29    0.59    0.52
   0  -7 -30   -0.13    0.41
   0   7 -30   -0.09    0.68
   0   7  30    0.47    0.77
   0   7  30    0.80    0.78
   0   7  31   -0.08    0.68
   0   7 -31    0.74    0.96
   0   7  31    0.75    0.70
   0   7 -31   -0.22    0.66
   0  -7 -31    0.03    0.38
   0   7 -32   -0.08    0.57
   0   7  32    0.03    0.66
   0   7 -32   -0.28    0.92
   0  -7 -32    0.19    0.33
   0   7 -32    0.51    0.74
   0   7  32    0.45    0.66
   0   7 -33   -0.15    0.84
   0   7 -33   -0.04    0.56
   0   7 -33    0.50    0.71
   0   7  33   -0.21    0.60
   0  -7 -33    0.05    0.33
   0   7  33    1.17    0.65
   0   7  34    0.03    0.46
   0   7 -34    0.33    0.53
   0   7 -34   -0.15    0.59
   0   7  34    0.22    0.57
   0   7 -34    0.41    0.74
   0   7 -35    0.39    0.51
   0   7 -35    0.34    0.65
   0   7  35    0.09    0.43
   0   7 -35   -0.09    0.45
   0   7 -36    0.35    0.44
   0   7 -36    0.31    0.37
   0   7 -36    0.75    0.53
   0   7  36    0.13    0.36
   0   7  37    0.12    0.29
   0   7 -37    0.09    0.41
   0   7 -37    0.47    0.37
   0   7 -37    0.15    0.32
   0   7 -37    0.34    0.32
   0   8   0    9.74    1.19
   0   8   0    9.81    1.08
   0   8   0    9.33    0.96
   0   8   0   10.58    0.94
   0   8   1    4.97    0.70
   0   8   1    6.68    0.93
   0   8  -1    3.92    0.71
   0   8  -1    5.76    0.84
   0   8  -1    5.57    0.69
   0   8   1    5.06    0.75
   0   8  -1    5.37    0.91
   0   8   1    5.48    0.96
   0   8  -2    8.22    0.98
   0   8  -2    8.03    0.85
   0   8  -2    8.67    1.11
   0   8   2    8.37    0.88
   0   8   2    8.36    1.04
   0   8   2    8.77    1.12
   0   8   2    7.85    0.86
   0   8  -2    7.83    0.81
   0   8   3    6.25    0.92
   0   8   3    5.27    0.73
   0   8  -3    4.46    0.76
   0   8  -3    5.90    0.95
   0   8  -3    5.60    0.69
   0   8  -3    6.20    0.75
   0   8   3    6.65    0.82
   0   8   3    5.42    0.95
   0   8  -4    0.17    0.59
   0   8  -4    0.47    0.49
   0   8   4    1.78    0.57
   0   8   4    0.18    0.61
   0   8  -4    0.37    0.45
   0   8  -4    0.35    0.35
   0   8   4    0.17    0.57
   0   8   4    0.13    0.38
   0   8  -4    0.44    0.40
   0   8   5    2.82    0.62
   0   8  -5    2.95    0.78
   0   8  -5    2.54    0.50
   0   8  -5    4.08    0.72
   0   8  -5    3.15    0.51
   0   8  -5    2.74    0.57
   0   8   5    2.51    0.82
   0   8  -6    1.21    0.64
   0   8   6    0.81    0.66
   0   8  -6    2.32    0.58
   0   8   6    2.24    0.58
   0   8   6    1.39    0.44
   0   8  -6    1.54    0.45
   0   8  -6    1.96    0.64
   0   8  -6    1.41    0.43
   0   8  -7    0.02    0.36
   0   8   7    0.26    0.50
   0   8   7    0.23    0.71
   0   8  -7    0.33    0.61
   0   8   7    0.63    0.72
   0   8   7    0.82    0.45
   0   8  -7    0.46    0.40
   0   8  -7    0.61    0.51
   0   8  -7    0.35    0.54
   0   8  -8   24.17    1.82
   0   8  -8   23.10    1.70
   0   8  -8   26.84    1.53
   0   8   8   27.77    2.05
   0   8   8   27.48    1.98
   0   8   8   25.40    1.81
   0   8  -8   24.81    1.83
   0   8   8   28.07    1.70
   0   8  -8   25.87    1.62
   0   8  -9  117.37    4.77
   0   8   9  111.12    5.37
   0   8  -9  110.12    5.23
   0   8  -9  116.80    4.95
   0   8  -9  107.77    5.10
   0   8   9  116.75    5.25
   0   8  -9  104.41    5.13
   0   8   9  112.77    5.34
   0   8   9  110.69    4.96
   0   8 -10    2.11    0.49
   0   8 -10    2.66    0.76
   0   8  10    1.32    0.87
   0   8  10    2.83    0.66
   0   8 -10    2.01    0.84
   0   8  10    3.65    0.94
   0   8 -10    1.59    0.65
   0   8  10    1.72    0.74
   0   8 -10    2.62    0.65
   0   8 -11   99.94    4.97
   0   8  11  102.35    4.69
   0   8 -11  113.50    4.84
   0   8 -11  114.05    5.23
   0   8 -11  116.12    4.60
   0   8  11  111.47    5.14
   0   8 -11   92.95    4.80
   0   8  11  108.00    4.85
   0   8  11  104.33    5.07
   0   8  12   35.77    2.40
   0   8  12   35.46    2.09
   0   8  12   36.35    2.37
   0   8 -12   32.99    2.40
   0   8  12   36.14    2.19
   0   8 -12   36.40    2.13
   0   8 -12   40.78    1.98
   0   8 -13    3.47    0.56
   0   8  13    2.72    0.70
   0   8  13    2.46    0.61
   0   8 -13    3.53    0.72
   0   8  13    4.33    0.91
   0   8  13    3.00    0.81
   0   8 -13    2.57    0.62
   0   8 -13    3.10    0.89
   0   8  14    1.88    0.87
   0   8  14    0.55    0.83
   0   8 -14    0.87    0.49
   0   8 -14    0.53    0.69
   0   8 -14    1.12    0.52
   0   8  14    1.39    0.67
   0   8  14    0.72    0.61
   0   8  14    1.43    0.55
   0   8 -14    0.80    0.58
   0   8 -15   -0.02    0.55
   0   8  15    0.27    0.66
   0   8 -15    0.51    0.51
   0   8  15    0.28    0.66
   0   8  15    0.55    0.50
   0   8  15   -1.08    1.16
   0   8 -15   -0.51    0.78
   0   8  15    0.36    0.82
   0   8 -15    0.66    0.80
   0   8 -16    2.60    0.92
   0   8 -16    1.95    0.63
   0   8  16   -0.09    1.12
   0   8  16    2.47    0.67
   0   8  16    3.26    0.82
   0   8 -16    1.33    0.80
   0   8  16    2.94    1.02
   0   8 -16    4.17    0.72
   0   8  16    2.31    0.77
   0   8  17    2.65    0.71
   0   8 -17    1.85    0.66
   0   8 -17    0.08    0.88
   0   8  17    1.32    0.81
   0   8  17    0.42    1.08
   0   8 -17    1.81    0.96
   0   8 -17    3.03    0.65
   0   8  17    1.81    0.86
   0   8 -18   13.84    1.09
   0   8  18   12.18    1.39
   0   8 -18    9.82    1.24
   0   8  18   11.49    1.40
   0   8 -18   11.50    1.49
   0   8 -18   10.21    1.17
   0   8  18   10.69    1.19
   0   8  18   10.75    1.27
   0   8  19    4.51    1.19
   0   8  19    3.50    0.84
   0   8 -19    3.24    1.10
   0   8 -19    6.13    0.84
   0   8 -19    4.07    0.84
   0   8  19    3.09    1.01
   0   8  19    3.60    0.96
   0   8 -19    3.81    1.01
   0   8 -20    7.83    0.92
   0   8  20    9.78    1.34
   0   8  20    6.53    1.03
   0   8 -20    4.50    1.06
   0   8 -20    4.97    1.24
   0   8 -20    6.02    0.98
   0   8  20    7.99    1.21
   0   8  20    7.33    1.17
   0   8  21    2.05    0.89
   0   8 -21    2.76    0.97
   0   8 -21    3.02    1.20
   0   8  21    3.42    0.95
   0   8 -21    2.46    0.77
   0   8  21    2.95    0.82
   0   8 -22    0.71    0.93
   0   8  22    0.92    0.83
   0   8  22    0.41    0.86
   0   8 -22    1.33    0.95
   0   8  22    0.36    0.73
   0   8 -22    0.64    0.66
   0   8 -23    1.01    0.92
   0   8 -23   -0.50    1.10
   0   8  23    0.50    0.91
   0   8 -23    0.39    0.67
   0   8  23    0.13    0.73
   0   8  23    0.97    0.77
   0   8 -24    0.68    0.70
   0   8 -24    0.69    0.97
   0   8  24    0.98    0.80
   0   8  24    0.12    0.82
   0   8 -24    0.84    1.06
   0   8  24    0.86    0.99
   0   8 -25    2.75    0.85
   0   8 -25    2.20    1.06
   0   8 -25    1.83    1.18
   0   8  25    2.75    0.88
   0   8  25    1.95    0.97
   0   8  25    0.42    0.78
   0   8  26    2.13    0.86
   0   8 -26    1.31    1.10
   0   8  26    1.21    0.77
   0   8 -26    1.65    0.75
   0   8 -26    3.46    1.07
   0   8  26    1.64    1.00
   0   8 -27    0.77    0.70
   0   8 -27   -0.40    0.99
   0   8  27    1.18    0.78
   0   8  27    0.32    0.66
   0   8  27    0.58    0.88
   0   8 -28    0.27    0.89
   0   8  28    2.28    0.81
   0   8  28    1.78    0.65
   0   8 -28    0.30    0.69
   0   8  29    9.00    1.18
   0   8  29   11.36    0.98
   0   8 -29    9.57    1.14
   0   8  29   11.53    1.22
   0   8 -29   13.04    1.53
   0   8  30    2.73    0.76
   0   8 -30    1.73    0.61
   0   8  30    2.32    0.74
   0   8 -31    3.08    0.72
   0   8 -31    3.17    1.01
   0   8  31    4.42    0.81
   0   8  31    2.37    0.67
   0   8 -32    1.71    0.54
   0   8  32    1.48    0.59
   0   8 -32    2.61    0.86
   0   8  32    2.24    0.67
   0   8  32    1.95    0.62
   0   8  33    0.28    0.51
   0   8  33    0.12    0.39
   0   8 -33    0.45    0.71
   0   8 -33    0.22    0.46
   0   8 -33    0.13    0.39
   0   8  33    0.47    0.48
   0   8 -34    0.68    0.54
   0   8 -34    0.19    0.38
   0   8  34    0.46    0.43
   0   8  34    0.37    0.37
   0   8 -34    1.13    0.62
   0   8 -34    0.71    0.39
   0   8 -35    0.65    0.51
   0   8 -35    0.02    0.31
   0   8 -35   -0.03    0.27
   0   8  35   -0.02    0.35
   0   8 -35    0.49    0.42
   0   8  35   -0.02    0.28
   0   8 -36    0.70    0.40
   0   8  36    0.87    0.33
   0   9   0   -0.34    0.60
   0   9   0   -0.34    0.66
   0   9   0   -0.30    0.53
   0   9   0    0.12    0.38
   0   9   1    0.17    0.62
   0   9   1    0.64    0.43
   0   9   1    1.06    0.59
   0   9  -1    0.35    0.65
   0   9   1   -0.35    0.67
   0   9  -1   -0.12    0.35
   0   9  -1   -0.27    0.58
   0   9  -1   -0.08    0.56
   0   9   2   -0.35    0.78
   0   9  -2   -0.15    0.65
   0   9  -2   -0.08    0.55
   0   9  -2   -0.51    0.67
   0   9   2    0.05    0.64
   0   9   2   -0.13    0.43
   0   9   2    1.67    0.66
   0   9  -2    0.25    0.34
   0   9  -3   -0.45    0.52
   0   9  -3    0.19    0.35
   0   9   3   -0.20    0.70
   0   9   3    1.23    0.63
   0   9   3    0.20    0.39
   0   9   3   -0.05    0.65
   0   9  -3   -0.14    0.69
   0   9   4   -0.18    0.44
   0   9  -4    0.03    0.37
   0   9   4   -0.14    0.72
   0   9   4    0.15    0.75
   0   9  -4   -0.08    0.37
   0   9  -4   -0.14    0.50
   0   9  -4   -0.19    0.65
   0   9   5    0.05    0.74
   0   9   5   -0.29    0.75
   0   9  -5    0.05    0.64
   0   9  -5   -0.26    0.44
   0   9  -5    0.14    0.43
   0   9   5   -0.07    0.42
   0   9   6    0.04    0.41
   0   9  -6    0.07    0.43
   0   9  -6    0.55    0.69
   0   9   6    0.35    0.75
   0   9  -6    0.24    0.40
   0   9  -6    0.48    0.51
   0   9  -7    0.04    0.40
   0   9  -7    0.02    0.39
   0   9   7   -0.56    0.87
   0   9  -7    0.14    0.59
   0   9   7    0.12    0.42
   0   9  -7   -0.25    0.50
   0   9  -7    0.73    0.46
   0   9  -8    0.48    0.53
   0   9   8   -0.05    0.83
   0   9  -8   -0.17    0.61
   0   9  -8    0.02    0.34
   0   9   8    0.28    0.45
   0   9  -8    0.32    0.50
   0   9   8    0.30    0.78
   0   9   8    0.37    0.48
   0   9  -8    0.86    0.45
   0   9  -9    0.58    0.37
   0   9   9   -0.04    0.48
   0   9   9    0.23    0.48
   0   9  -9    0.40    0.48
   0   9  -9    0.16    0.44
   0   9  -9    0.41    0.64
   0   9  -9    0.72    0.62
   0   9   9    0.59    0.81
   0   9   9    0.31    0.85
   0   9  10    0.31    0.86
   0   9  10    0.38    0.53
   0   9 -10    0.12    0.38
   0   9  10    0.44    0.59
   0   9 -10   -0.12    0.51
   0   9 -10    0.43    0.61
   0   9  10    0.10    0.81
   0   9 -10    0.04    0.53
   0   9 -10   -0.26    0.56
   0   9 -11    0.45    0.40
   0   9  11    0.65    0.56
   0   9  11    1.58    0.92
   0   9 -11    0.12    0.48
   0   9 -11   -0.13    0.55
   0   9 -11   -0.40    0.68
   0   9  11    0.28    0.50
   0   9  11   -0.16    0.81
   0   9 -11    0.59    0.67
   0   9 -12   -0.68    0.73
   0   9  12    0.39    0.85
   0   9 -12    0.05    0.66
   0   9  12    0.44    0.57
   0   9  12    0.10    0.63
   0   9 -12    0.36    0.58
   0   9 -12    1.07    0.46
   0   9  13    0.10    0.56
   0   9 -13   -0.63    0.76
   0   9 -13   -0.32    0.69
   0   9  13   -0.34    0.53
   0   9 -13    0.14    0.57
   0   9 -13    0.26    0.43
   0   9  14    0.08    0.61
   0   9 -14   -0.24    0.63
   0   9 -14   -0.71    0.80
   0   9  14   -1.92    1.47
   0   9  14    0.10    0.45
   0   9 -14    0.11    0.67
   0   9  14    0.56    0.60
   0   9 -14    0.02    0.46
   0   9  15    0.16    0.88
   0   9 -15    0.30    0.60
   0   9  15    0.42    0.62
   0   9  15    0.11    0.44
   0   9  15   -0.16    0.62
   0   9 -15   -0.18    0.73
   0   9 -15    0.56    0.77
   0   9  15   -1.05    1.33
   0   9 -15    0.07    0.51
   0   9 -16    0.69    0.59
   0   9  16    0.79    0.65
   0   9  16   -1.78    1.29
   0   9 -16   -0.11    0.69
   0   9  16   -0.26    0.51
   0   9  16   -0.16    0.65
   0   9 -16    0.41    0.64
   0   9  16    0.52    0.96
   0   9 -16   -0.81    0.81
   0   9  17    0.35    1.04
   0   9  17    0.05    0.88
   0   9  17    0.16    0.68
   0   9 -17   -0.79    0.89
   0   9  17    0.34    0.66
   0   9 -17   -0.05    0.60
   0   9  17    0.15    0.52
   0   9 -17    0.35    0.81
   0   9 -17    2.02    0.64
   0   9  18   -0.06    0.65
   0   9 -18   -0.05    0.67
   0   9 -18    0.04    0.49
   0   9  18   -0.04    0.52
   0   9 -18    2.66    0.65
   0   9  18    0.04    0.67
   0   9  18    0.46    0.83
   0   9 -18   -0.94    0.83
   0   9 -18    0.42    0.85
   0   9  18    0.29    1.01
   0   9 -19   -0.45    0.84
   0   9 -19    2.10    0.63
   0   9  19    0.44    0.59
   0   9 -19   -0.25    0.50
   0   9  19   -0.10    0.82
   0   9  19    0.13    0.71
   0   9 -19    0.24    0.90
   0   9  19    0.55    0.66
   0   9 -19    0.21    0.65
   0   9  19    1.61    1.10
   0   9 -20    0.21    0.53
   0   9  20    0.09    0.75
   0   9  20    0.04    0.61
   0   9 -20    0.26    0.80
   0   9  20    0.05    0.78
   0   9 -20    0.32    0.66
   0   9  20    0.88    0.70
   0   9 -20   -1.08    0.96
   0   9 -21    0.36    0.94
   0   9  21   -0.21    0.80
   0   9  21   -0.36    0.77
   0   9  21   -0.04    0.63
   0   9  21   -0.05    0.61
   0   9 -21    0.21    0.67
   0   9 -21    0.13    0.51
   0   9 -21    0.15    0.83
   0   9 -22    0.66    0.88
   0   9 -22    0.47    0.72
   0   9  22   -0.26    0.76
   0   9  22   -0.04    0.65
   0   9  22    0.21    0.72
   0   9 -22    0.17    0.58
   0   9 -22    0.12    0.92
   0   9  22    1.16    0.84
   0   9 -23   -0.12    0.54
   0   9 -23    0.06    0.98
   0   9  23   -0.49    0.93
   0   9 -23    1.60    0.94
   0   9  23    0.08    0.66
   0   9  23   -0.83    0.78
   0   9 -23    0.31    0.71
   0   9  23    0.05    0.67
   0   9 -24    0.30    0.70
   0   9 -24    0.12    0.55
   0   9  24   -0.23    0.76
   0   9 -24    0.28    0.92
   0   9  24   -0.08    0.81
   0   9 -24    1.35    0.92
   0   9  24    0.25    0.66
   0   9  24    0.51    0.63
   0   9  25   -0.15    0.63
   0   9  25   -0.63    0.74
   0   9 -25    0.23    0.56
   0   9  25   -0.08    0.75
   0   9 -25    0.58    0.69
   0   9 -25   -1.14    0.97
   0   9  25    0.14    0.66
   0   9 -25    1.69    0.89
   0   9 -26    0.10    0.83
   0   9 -26    2.91    0.92
   0   9 -26    0.33    0.54
   0   9  26    0.44    0.67
   0   9 -26    0.82    0.67
   0   9  26    0.73    0.68
   0   9  26    0.23    0.58
   0   9  26   -0.34    0.74
   0   9 -27    0.24    0.77
   0   9  27   -0.46    0.60
   0   9 -27    0.44    0.49
   0   9 -27   -0.09    0.63
   0   9  27   -0.28    0.67
   0   9  27    0.67    0.63
   0   9  27    1.37    0.63
   0   9 -28   -0.19    0.45
   0   9 -28   -0.05    0.72
   0   9  28    0.75    0.51
   0   9 -28    0.20    0.58
   0   9  28    0.34    0.54
   0   9  28    0.23    0.62
   0   9  28    0.03    0.57
   0   9  29    0.18    0.52
   0   9 -29    0.17    0.72
   0   9  29   -0.22    0.61
   0   9 -29    0.18    0.57
   0   9 -29   -0.54    0.92
   0   9 -29    0.20    0.42
   0   9  29    0.21    0.50
   0   9  30   -0.03    0.42
   0   9  30    0.81    0.56
   0   9 -30    0.16    0.49
   0   9  30    0.28    0.48
   0   9 -30    0.84    0.65
   0   9 -30   -0.02    0.38
   0   9 -30   -0.52    0.81
   0   9  31    0.50    0.52
   0   9 -31   -0.04    0.32
   0   9 -31   -0.14    0.42
   0   9  31    0.30    0.43
   0   9  31   -0.10    0.37
   0   9 -31    0.44    0.55
   0   9  32    0.30    0.33
   0   9 -32    0.47    0.49
   0   9 -32    0.05    0.34
   0   9  32    0.27    0.37
   0   9  33    0.28    0.32
   0   9 -33    0.08    0.27
   0   9 -34    0.45    0.43
   0  10   0    1.17    0.48
   0  10   0    1.42    0.70
   0  10   0    2.20    0.94
   0  10  -1    3.86    0.84
   0  10   1    3.99    0.68
   0  10  -1    3.89    1.04
   0  10   1    4.72    1.04
   0  10   1    4.25    0.94
   0  10  -1    3.90    0.64
   0  10   2    5.55    0.75
   0  10  -2    6.10    0.76
   0  10   2    6.53    1.19
   0  10  -2    5.63    1.09
   0  10  -2    5.71    0.91
   0  10  -2    5.77    0.92
   0  10   2    6.02    1.02
   0  10   3    2.07    0.84
   0  10  -3    0.55    0.75
   0  10   3    1.64    0.97
   0  10  -3    0.49    0.56
   0  10   3    0.76    0.54
   0  10  -3    0.22    0.44
   0  10  -3    0.79    0.68
   0  10  -4   11.19    1.21
   0  10   4   14.30    1.59
   0  10  -4   14.79    1.49
   0  10   4   15.36    1.53
   0  10   4   14.56    1.26
   0  10  -4   12.32    1.19
   0  10  -4   14.12    1.09
   0  10   5   20.11    1.57
   0  10  -5   25.50    1.49
   0  10   5   24.80    2.01
   0  10  -5   21.93    1.83
   0  10  -5   20.99    1.63
   0  10   5   21.34    1.88
   0  10  -6    1.75    0.51
   0  10   6    0.38    0.55
   0  10  -6    1.43    0.78
   0  10   6    0.82    0.85
   0  10  -6    0.58    0.70
   0  10   7    9.27    1.31
   0  10   7    6.34    0.91
   0  10  -7    9.47    0.84
   0  10  -7    8.24    1.11
   0  10  -7    5.63    0.89
   0  10  -8   -0.14    0.55
   0  10  -8    1.08    0.55
   0  10  -8    0.63    0.43
   0  10   8    0.41    0.52
   0  10   8    0.10    0.82
   0  10  -8    0.77    0.65
   0  10  -9   -0.24    0.57
   0  10  -9    1.20    0.67
   0  10   9    1.85    0.91
   0  10   9    0.74    0.97
   0  10  -9    0.86    0.44
   0  10  -9    0.76    0.53
   0  10   9    1.21    0.59
   0  10  10    9.68    1.11
   0  10  10   11.01    1.41
   0  10 -10   10.24    0.84
   0  10 -10    6.66    0.91
   0  10 -10    8.02    1.03
   0  10 -10    6.90    0.96
   0  10 -10    6.46    0.86
   0  10  10    9.04    1.38
   0  10  10   10.42    1.01
   0  10  11    0.79    0.89
   0  10 -11   -0.06    0.66
   0  10 -11   -0.29    0.57
   0  10  11    0.20    0.47
   0  10  11    0.44    0.53
   0  10 -11    1.33    0.46
   0  10 -11    0.81    0.53
   0  10 -11    1.07    0.67
   0  10 -11    0.65    0.57
   0  10 -12   -0.36    0.66
   0  10  12    0.82    0.54
   0  10  12    0.99    0.57
   0  10 -12    0.11    0.46
   0  10 -12    0.30    0.55
   0  10 -12    0.45    0.67
   0  10  12    0.75    0.92
   0  10  13    0.51    0.60
   0  10 -13    0.89    0.61
   0  10 -13    0.58    0.50
   0  10 -13    0.82    0.75
   0  10  13   -1.82    1.35
   0  10  13    0.79    1.01
   0  10  13    1.31    0.61
   0  10 -13   -0.20    0.66
   0  10  14    4.73    1.32
   0  10 -14    4.89    0.90
   0  10  14    5.44    0.94
   0  10 -14    7.33    1.13
   0  10  14    4.77    0.86
   0  10 -14    6.34    0.74
   0  10 -14    5.43    0.89
   0  10  15    2.08    0.72
   0  10  15    1.25    1.24
   0  10 -15    1.65    0.80
   0  10 -15    2.73    0.58
   0  10  15    1.63    0.69
   0  10 -15    1.50    0.70
   0  10 -15    1.37    0.64
   0  10 -16   -0.28    0.69
   0  10 -16    0.05    0.78
   0  10  16    0.39    1.17
   0  10  16    0.73    0.63
   0  10  16    0.67    0.61
   0  10 -16    1.06    0.54
   0  10 -16    0.69    0.64
   0  10 -17    1.84    0.89
   0  10  17    3.11    1.23
   0  10 -17    0.65    0.73
   0  10  17    0.85    0.64
   0  10 -17    3.40    0.59
   0  10  17    1.43    0.71
   0  10 -17    0.84    0.59
   0  10  17    1.76    1.00
   0  10  18    0.08    0.62
   0  10  18    0.52    0.90
   0  10  18    2.06    1.05
   0  10 -18    2.48    0.57
   0  10  18   -0.23    0.59
   0  10 -18   -0.27    0.72
   0  10 -18    0.21    0.65
   0  10 -18    0.09    0.57
   0  10  18    0.30    0.45
   0  10  19    4.75    0.91
   0  10 -19    4.59    1.04
   0  10  19    6.58    1.13
   0  10  19    4.28    0.89
   0  10 -19    5.62    0.94
   0  10 -19    3.94    0.82
   0  10  19    4.36    0.73
   0  10  19    8.11    1.29
   0  10 -20    2.86    0.86
   0  10  20    1.45    0.71
   0  10  20    4.06    1.04
   0  10  20    2.24    0.79
   0  10 -20    1.87    0.87
   0  10  20    2.36    0.62
   0  10 -20    3.02    0.79
   0  10 -21    3.51    0.88
   0  10 -21    2.72    1.03
   0  10  21    1.70    0.60
   0  10 -21    1.50    0.67
   0  10  21    2.05    0.82
   0  10  21    1.84    0.70
   0  10  21    0.86    0.93
   0  10 -22   16.28    1.49
   0  10  22   17.89    1.40
   0  10  22   15.15    1.44
   0  10 -22   20.73    1.82
   0  10  22   21.76    1.73
   0  10  22   20.53    1.56
   0  10 -22   24.50    1.59
   0  10 -23    1.42    0.84
   0  10 -23    0.94    0.61
   0  10  23    0.89    0.53
   0  10  23    1.26    0.60
   0  10  23    1.38    0.80
   0  10  23    0.74    0.70
   0  10 -24    2.10    0.87
   0  10 -24    1.50    0.63
   0  10  24    3.02    0.80
   0  10  24    2.40    0.78
   0  10  24    2.80    0.63
   0  10  24    2.07    0.66
   0  10  25    7.71    0.92
   0  10 -25   11.70    1.31
   0  10 -25   13.72    1.13
   0  10  25    9.94    1.05
   0  10  25   10.01    0.98
   0  10  25   11.54    1.13
   0  10 -25    7.53    0.98
   0  10 -26    1.83    0.79
   0  10  26    0.74    0.60
   0  10 -26    1.44    0.77
   0  10 -26    0.53    0.51
   0  10  26    0.82    0.47
   0  10  26    1.38    0.62
   0  10  26    0.31    0.44
   0  10  27    6.84    0.77
   0  10 -27    5.00    0.74
   0  10  27   10.47    0.99
   0  10  27    9.41    0.85
   0  10 -27    7.06    1.03
   0  10  27    5.61    0.72
   0  10 -27    8.21    1.04
   0  10 -28    1.47    0.74
   0  10  28    1.07    0.45
   0  10  28    0.98    0.54
   0  10 -28    0.91    0.44
   0  10  28    0.94    0.39
   0  10  29    1.09    0.48
   0  10  29    0.67    0.32
   0  10 -29    0.69    0.37
   0  10 -29    0.66    0.68
   0  10  29    0.85    0.39
   0  10  30    1.63    0.39
   0  10 -30    1.27    0.35
   0  10 -31    0.51    0.51
   0  10 -32    1.13    0.43
   0  11   0    0.04    0.55
   0  11   0    0.87    0.85
   0  11   0   -0.25    0.47
   0  11   1   -0.03    0.36
   0  11   1   -0.52    0.88
   0  11  -1    0.62    0.82
   0  11   1    0.26    0.62
   0  11  -1   -0.22    0.44
   0  11  -1    0.28    0.54
   0  11  -2   -0.11    0.48
   0  11   2    0.13    0.64
   0  11  -2    0.66    0.73
   0  11   2    0.12    0.37
   0  11  -2   -0.24    0.40
   0  11   2    0.37    0.77
   0  11   3    1.48    0.99
   0  11  -3   -0.03    0.37
   0  11   3   -0.32    0.69
   0  11   3   -0.12    0.36
   0  11  -3    0.70    0.69
   0  11  -3    0.28    0.48
   0  11   4    0.21    0.93
   0  11  -4    0.05    0.36
   0  11   4    0.22    0.41
   0  11  -4    0.49    0.69
   0  11   4   -0.14    0.68
   0  11   5    1.15    0.76
   0  11  -5    1.08    0.76
   0  11  -5    0.12    0.35
   0  11   5    0.99    0.95
   0  11   5    0.23    0.41
   0  11   6    0.07    0.42
   0  11  -6   -0.05    0.31
   0  11  -6    0.46    0.66
   0  11   6    1.57    0.98
   0  11   6    0.54    0.77
   0  11  -7    0.44    0.64
   0  11   7    0.45    0.77
   0  11   7   -0.18    0.44
   0  11  -7    0.38    0.36
   0  11  -8    0.58    0.62
   0  11   8   -0.05    0.76
   0  11  -8    0.43    0.36
   0  11  -8   -0.64    0.65
   0  11  -8   -1.19    0.67
   0  11   8   -0.25    0.41
   0  11  -9    0.80    0.38
   0  11  -9    0.59    0.58
   0  11   9    0.20    0.83
   0  11  -9   -0.61    0.67
   0  11  -9   -1.37    0.64
   0  11   9    0.22    0.44
   0  11  10    0.20    0.85
   0  11 -10    0.84    0.64
   0  11 -10   -0.44    0.54
   0  11  10    0.07    0.44
   0  11 -11   -1.42    0.77
   0  11  11   -0.15    0.84
   0  11  11   -0.23    0.43
   0  11 -11    0.78    0.51
   0  11  12   -0.10    0.82
   0  11  12    0.23    0.48
   0  11 -12    0.44    0.56
   0  11  12   -1.61    1.39
   0  11  13    0.43    0.47
   0  11  13   -0.35    1.18
   0  11  13    0.04    0.50
   0  11  13    0.10    0.83
   0  11 -13    0.23    0.57
   0  11 -13   -0.11    0.56
   0  11  14    0.33    0.84
   0  11 -14    0.31    0.58
   0  11  14    0.08    0.46
   0  11 -14    0.51    0.48
   0  11  14    0.31    0.44
   0  11  14   -0.25    1.16
   0  11 -15    0.54    0.49
   0  11  15    0.04    0.46
   0  11  15   -0.32    0.49
   0  11 -15    1.20    0.62
   0  11  15    1.00    1.10
   0  11 -16    0.36    0.46
   0  11  16   -0.22    0.52
   0  11  16    0.09    0.45
   0  11 -16    1.17    0.61
   0  11  17    0.18    0.44
   0  11  17    0.25    0.52
   0  11 -17    1.67    0.62
   0  11 -17    0.68    0.51
   0  11  18   -0.14    0.46
   0  11 -18    0.55    0.49
   0  11  18    0.36    0.86
   0  11  18    0.90    0.57
   0  11 -18    1.92    0.65
   0  11  19    0.33    0.46
   0  11  19   -0.15    0.87
   0  11  19   -0.09    0.50
   0  11 -19    0.67    0.46
   0  11  20    0.39    0.51
   0  11 -20    0.42    0.42
   0  11  20   -0.11    0.78
   0  11  20    0.38    0.41
   0  11  21   -0.49    0.70
   0  11  21   -0.12    0.41
   0  11 -21   -0.27    0.42
   0  11  21    0.46    0.52
   0  11  22    0.60    0.69
   0  11 -22    0.23    0.41
   0  11  22    0.13    0.37
   0  11  22    0.85    0.55
   0  11 -23    0.49    0.40
   0  11  23   -0.13    0.45
   0  11  23    1.26    0.69
   0  11  23   -0.12    0.33
   0  11  24    0.24    0.47
   0  11 -24    0.25    0.35
   0  11 -24    0.02    0.68
   0  11  24    1.10    0.56
   0  11  25   -0.16    0.41
   0  11 -25   -0.20    0.66
   0  11  25    1.46    0.53
   0  11 -26   -0.05    0.59
   0  11  26    1.28    0.47
   0  11 -27    0.64    0.55
   0  11 -28    0.64    0.47
   0  12   0    1.59    0.63
   0  12  -1    0.74    0.53
   0  12   1    0.83    0.61
   0  12   2    1.30    0.66
   0  12   2   -3.06    1.49
   0  12   3    0.83    0.69
   0  12   4    1.05    0.66
   0  12  -4   -2.41    1.24
   0  12   5    1.98    0.76
   0  12   5   -2.13    1.51
   0  12   6    0.71    0.67
   0  12   6   -2.45    1.43
   0  12  -6   -2.19    1.10
   0  12   7    1.48    0.79
   0  12  -7   -1.02    0.91
   0  12  -7   -0.31    0.63
   0  12   8    0.72    0.72
   0  12  -8   -1.20    0.88
   0  12  -8   -0.64    0.55
   0  12   9    0.68    0.73
   0  12  -9   -0.06    0.49
   0  12  -9   -0.91    0.80
   0  12  10    0.79    0.74
   0  12  10    0.21    1.21
   0  12  11    0.62    0.72
   0  12  11    1.89    1.16
   0  12  12    1.22    0.80
   0  12  12    1.11    1.07
   0  12  13    1.67    1.15
   0  12  13    0.74    0.75
   0  12  14   -0.08    0.79
   0  12  14    3.92    1.09
   0  12  15    0.15    0.79
   0  12  15    4.16    1.11
   0  12  16    2.31    0.93
   0  12  16    7.59    1.09
   0  12  17    8.36    1.06
   0  12 -17    0.81    0.62
   0  12 -18    2.58    0.67
   0  12  18   10.63    1.05
   0  12  19    0.94    0.71
   0  12 -19    0.05    0.55
   0  12 -20    0.14    0.52
   0  12  20    1.88    0.67
   0  12 -21    1.43    0.57
   0  12  21    3.08    0.66
   0  12  22    1.38    0.55
   0  12 -22    0.31    0.50
   0  12 -23    2.83    0.55
   0  12  23    4.52    0.61
   0  12  24    1.76    0.44
   0  13   0   -0.36    0.96
   0  13  -1   -0.78    0.95
   0  13   1    0.33    0.48
   0  13   1   -0.22    0.95
   0  13  -2   -0.55    0.93
   0  13   2   -0.41    1.05
   0  13   2   -0.05    0.52
   0  13  -3   -0.37    0.80
   0  13   3    0.04    1.00
   0  13   3   -0.11    0.55
   0  13  -4   -1.26    0.65
   0  13   4   -0.32    0.57
   0  13   4   -0.11    1.05
   0  13  -4   -0.74    0.84
   0  13   5    0.04    1.00
   0  13  -5   -0.93    0.58
   0  13   5   -0.30    0.63
   0  13  -5   -0.18    0.78
   0  13  -6    0.53    0.67
   0  13  -6   -0.32    0.49
   0  13   6    0.94    1.02
   0  13   6   -0.12    0.62
   0  13   7    1.39    1.05
   0  13   7   -0.25    0.63
   0  13  -7    0.64    0.47
   0  13  -7    0.56    0.64
   0  13   8   -0.15    0.63
   0  13  -8    1.55    0.64
   0  13   9    0.03    0.62
   0  13  10   -0.18    0.62
   0  13  11   -0.36    0.63
   0  13  11    4.63    1.02
   0  13  12    0.49    0.63
   0  13  12    3.97    0.95
   0  13  13    4.78    0.93
   0  13  13    0.39    0.61
   0  13  14    6.67    0.95
   0  13  14    0.61    0.61
   0  13  15    5.93    0.85
   0  13  15    0.25    0.57
   0  13  16    0.57    0.56
   0  13  17    1.00    0.53
   0  13  20    0.97    0.42
   0  13  21    0.97    0.36
   0  14   0    5.04    0.82
   0  14   0   -0.15    0.54
   0  14   1    0.16    0.56
   0  14   1    6.71    0.92
   0  14  -1    0.50    0.51
   0  14  -1    4.69    0.80
   0  14  -2    3.62    0.76
   0  14   2   -1.17    0.63
   0  14  -2    0.47    0.48
   0  14   2    4.89    0.88
   0  14  -3    1.18    0.46
   0  14   3    3.65    0.85
   0  14  -3    3.40    0.68
   0  14  -4    4.41    0.67
   0  14   4    4.58    0.89
   0  14  -5    4.56    0.63
   0  14   5   -1.27    0.67
   0  14   5    1.28    0.40
   0  14   5    5.43    0.89
   0  14   6    0.65    0.39
   0  14   6    6.70    0.91
   0  14   7    0.91    0.42
   0  14   7    4.35    0.84
   0  14   8    0.90    0.42
   0  14   8    5.54    0.85
   0  14   9    0.98    0.42
   0  14  10    1.07    0.44
   0  14  11    0.70    0.41
   0  14  12    0.56    0.40
   0  14  13    1.45    0.40
   0  14  14    1.43    0.39
   0  14  15    1.12    0.35
   1   0   0    0.42    0.13
  -1   0   0    0.38    0.13
   1   0   0    0.45    0.11
   1   0   0    0.57    0.13
  -1   0   0    0.59    0.12
   1   0   1    0.47    0.12
  -1   0  -1    0.32    0.11
  -1   0   1    0.60    0.15
   1   0   1    0.54    0.12
   1   0   1    0.33    0.09
  -1   0   1    0.40    0.13
  -1   0   1    0.38    0.10
   1   0  -1    0.67    0.14
  -1   0  -1    0.61    0.12
   1   0  -2  312.33   11.72
   1   0   2  316.19   11.71
  -1   0  -2  304.39   11.72
  -1   0   2  333.30   11.68
  -1   0   2  312.80   11.75
  -1   0  -2  311.19   11.66
  -1   0   2  313.15   11.73
  -1   0   3    0.14    0.19
  -1   0   3    0.26    0.23
   1   0  -3    0.18    0.20
  -1   0  -3    0.00    0.21
  -1   0   4  145.74    5.94
  -1   0  -4  157.68    5.94
   1   0  -4  159.53    5.96
   1   0  -4  157.23    5.91
  -1   0  -4  159.33    5.91
   1   0   4  161.12    5.96
   1   0   5    0.10    0.41
  -1   0   5   -0.04    0.48
  -1   0  -5    0.11    0.15
   1   0  -5    0.22    0.25
  -1   0  -5    0.40    0.38
   1   0  -5    0.08    0.20
   1   0  -6 1292.13   46.72
   1   0   6 1263.74   46.82
  -1   0  -6 1343.11   46.76
  -1   0  -6 1299.40   46.73
  -1   0  -6 1270.87   46.67
   1   0  -6 1280.66   46.81
  -1   0  -7    0.39    0.36
   1   0  -7    0.10    0.32
  -1   0  -7    0.30    0.17
   1   0  -7    1.17    0.31
   1   0   7    0.14    0.61
   1   0   8  414.20   15.56
  -1   0  -8  440.28   15.39
  -1   0   8  383.34   15.47
  -1   0  -8  403.93   15.42
   1   0  -8  416.98   15.41
   1   0  -8  412.00   15.53
  -1   0  -9    0.06    0.18
   1   0   9    0.11    0.58
  -1   0  -9    0.17    0.36
  -1   0   9    0.14    0.51
   1   0  -9   -0.04    0.29
   1   0 -10  342.38   12.59
  -1   0  10  341.96   12.70
   1   0  10  321.37   12.79
  -1   0 -10  330.14   12.60
  -1   0 -10  338.01   12.55
  -1   0 -11    0.40    0.21
   1   0 -11   -0.01    0.33
   1   0  11   -0.49    0.34
  -1   0 -11    0.96    0.33
   1   0  11   -0.07    0.57
  -1   0  11    0.05    0.52
   1   0 -12   30.58    1.13
   1   0  12   29.68    1.13
  -1   0  12   31.10    1.34
  -1   0 -12   29.38    1.09
   1   0  12   28.34    1.42
  -1   0 -12   32.19    1.04
  -1   0 -13    0.66    0.35
   1   0 -13   -0.41    0.40
  -1   0  13    0.46    0.58
   1   0  13    0.64    0.75
  -1   0  13    0.62    0.63
  -1   0 -13    0.07    0.21
  -1   0 -14  231.49    8.59
   1   0 -14  234.64    8.68
   1   0  14  216.66    8.70
   1   0  14  222.13    8.98
  -1   0 -14  218.98    8.67
  -1   0  14  232.80    8.87
   1   0  15    0.08    0.44
  -1   0 -15    0.23    0.25
   1   0  15   -0.45    0.82
  -1   0 -15    0.11    0.34
   1   0 -15   -0.56    0.46
  -1   0  15    0.81    0.66
   1   0 -16 1321.86   48.38
  -1   0 -16 1296.61   48.43
   1   0  16 1297.71   48.23
   1   0 -16 1333.70   48.27
  -1   0 -16 1233.36   48.14
  -1   0  16 1285.99   48.39
   1   0 -16 1290.18   48.13
   1   0  16 1293.26   48.54
  -1   0 -16 1332.14   48.04
   1   0  17    0.30    0.71
  -1   0  17    0.25    0.68
   1   0  17    0.34    0.45
  -1   0 -17   -0.16    0.30
   1   0 -17    0.05    0.33
  -1   0 -17    0.20    0.24
   1   0 -17    0.07    0.31
   1   0 -17    0.33    0.42
  -1   0 -17    0.10    0.32
  -1   0 -18   11.24    0.92
   1   0  18   10.51    0.87
  -1   0 -18   11.54    0.80
  -1   0 -18   12.89    0.89
   1   0  18   10.34    0.81
  -1   0 -18   12.42    1.01
   1   0  18   11.87    1.20
   1   0 -18   11.32    0.95
   1   0 -18   12.67    0.95
  -1   0  18   11.79    1.18
  -1   0 -18   10.66    0.73
  -1   0  18   11.97    1.25
  -1   0  18   11.61    0.91
   1   0  18   12.71    0.99
   1   0 -18   12.76    0.99
   1   0  19    0.91    0.54
   1   0  19    0.16    0.32
  -1   0 -19    0.96    0.47
   1   0  19    0.10    0.28
  -1   0  19    0.08    0.35
  -1   0  19    0.90    0.82
  -1   0 -19    0.02    0.22
   1   0  19   -0.28    0.72
  -1   0 -19    0.09    0.37
   1   0 -19    0.03    0.33
   1   0 -19   -0.07    0.41
  -1   0  19    0.98    0.77
   1   0 -19    0.03    0.27
   1   0 -20    3.33    0.59
  -1   0  20    2.41    0.53
   1   0  20    2.46    0.46
   1   0  20    2.58    0.52
   1   0  20    2.98    0.89
   1   0  20    1.85    0.65
  -1   0  20    2.47    0.46
   1   0 -20    2.85    0.55
   1   0 -20    2.49    0.49
  -1   0 -20    2.97    0.60
  -1   0 -20    2.08    0.61
  -1   0 -20    2.18    0.37
   1   0 -20    2.84    0.59
  -1   0  21    0.05    0.34
  -1   0 -21    0.41    0.45
   1   0  21   -0.02    0.33
   1   0  21    0.19    0.33
   1   0 -21    0.15    0.39
  -1   0  21    0.17    0.40
  -1   0 -21    0.04    0.22
   1   0 -21   -0.08    0.49
   1   0 -21   -0.25    0.41
  -1   0 -21   -0.11    0.55
  -1   0 -22    1.17    0.54
   1   0 -22    1.38    0.49
  -1   0 -22    0.93    0.60
   1   0  22    0.92    0.41
   1   0 -22    1.61    0.55
   1   0  22    1.20    0.46
  -1   0  22    0.73    0.45
   1   0 -23    0.24    0.42
   1   0 -23   -0.14    0.49
  -1   0 -23   -0.12    0.59
   1   0  23    0.21    0.37
  -1   0 -23   -0.19    0.49
  -1   0  23    0.10    0.42
   1   0  23    0.09    0.42
   1   0 -24   10.52    1.04
   1   0 -24    9.99    1.08
  -1   0 -24    8.58    0.95
   1   0  24    9.47    0.90
  -1   0 -24    9.72    1.10
   1   0  24    8.34    0.93
  -1   0  24    9.50    1.00
  -1   0 -25    0.33    0.65
   1   0 -25   -0.12    0.53
   1   0  25    0.38    0.49
  -1   0 -25    0.13    0.57
  -1   0  25   -0.04    0.45
   1   0  25    0.29    0.43
   1   0 -25    0.08    0.48
   1   0 -26    3.45    0.75
   1   0 -26    3.13    0.74
  -1   0 -26    2.49    0.80
   1   0  26    3.15    0.61
  -1   0 -26    2.66    0.81
  -1   0  26    2.86    0.72
   1   0  26    3.09    0.70
   1   0 -27   -0.04    0.54
   1   0  27   -0.34    0.56
   1   0 -27    0.27    0.62
  -1   0 -27   -0.19    0.67
  -1   0 -27    0.61    0.76
  -1   0  27    0.04    0.53
  -1   0 -28    9.01    1.26
   1   0  28    7.34    0.99
  -1   0  28    7.76    1.03
   1   0 -28    7.56    1.04
   1   0 -28   10.30    1.20
  -1   0 -28    7.32    1.15
  -1   0 -28    5.92    0.97
  -1   0 -29   -0.10    0.76
  -1   0 -29    0.32    0.69
   1   0 -29    0.17    0.59
   1   0 -29   -0.10    0.66
   1   0  29    0.08    0.55
  -1   0  29   -0.50    0.69
  -1   0 -29    0.41    0.70
  -1   0 -30    4.06    0.97
  -1   0 -30    5.07    0.85
   1   0 -30    3.71    0.83
  -1   0 -30    4.73    1.01
   1   0 -30    5.41    1.02
  -1   0  30    5.04    0.92
   1   0  30    4.46    0.86
  -1   0 -31   -0.10    0.74
   1   0 -31    0.25    0.71
  -1   0  31    0.04    0.56
  -1   0 -31   -0.27    0.73
   1   0  31    0.04    0.55
   1   0  32    5.71    0.92
  -1   0 -32    6.11    1.14
  -1   0  32    7.20    0.99
   1   0 -32    5.81    1.10
  -1   0 -32    6.47    1.11
  -1   0 -33    0.05    0.72
  -1   0 -33   -0.05    0.78
  -1   0  33    0.20    0.55
   1   0  33   -0.04    0.55
   1   0 -33    0.24    0.69
   1   0  34    1.07    0.59
  -1   0  34    0.82    0.57
  -1   0 -34    1.00    0.82
  -1   0 -34    0.69    0.68
   1   0 -34    1.51    0.82
  -1   0 -35    0.05    0.63
   1   0  35    0.11    0.50
  -1   0 -35    0.05    0.65
   1   0 -35    0.10    0.67
   1   0 -35    0.50    0.74
  -1   0 -36    1.39    0.70
   1   0 -36    1.12    0.69
  -1   0 -36    0.93    0.64
   1   0 -36    0.50    0.73
  -1   0 -37    0.24    0.56
   1   0 -37    0.12    0.58
   1   0 -37    0.21    0.60
  -1   0 -37    0.25    0.59
  -1   0 -38    0.83    0.52
   1   0 -38    0.61    0.52
   1   0 -38    1.10    0.59
  -1   0 -38    1.33    0.61
  -1   0 -39    0.10    0.45
   1   0 -39    0.47    0.51
   1   0 -39    0.42    0.51
  -1   0 -39    0.03    0.45
   1   0  40    0.77    0.52
   1   0 -40    0.40    0.44
  -1   0 -40    0.05    0.35
   1   0 -40    0.19    0.41
  -1   0 -40    0.48    0.44
   1   0 -41   -0.02    0.34
  -1   0 -41   -0.02    0.32
   1   0  41    0.11    0.39
   1   0 -41    0.28    0.35
   1   0 -42    1.08    0.32
  -1   0 -42    0.94    0.31
   1   0  42    1.02    0.36
  -1   1   0    0.56    0.19
   1  -1   0    1.25    0.18
   1   1   0    0.81    0.11
  -1  -1   0    1.14    0.19
  -1  -1   0    0.99    0.14
   1  -1   1  163.43    1.61
   1  -1   1  155.30    0.83
  -1  -1   1  158.57    0.89
  -1  -1   1  168.68    1.05
  -1  -1  -1  161.14    1.44
   1  -1  -1  166.48    1.14
  -1  -1  -1  159.98    1.58
   1   1  -1  163.59    0.95
  -1  -1  -1  172.57    1.15
  -1  -1   1  173.74    0.76
  -1   1   2 2778.77  103.74
  -1  -1   2 2779.61  103.74
   1  -1  -2 2745.28  103.79
   1   1  -2 2867.35  103.72
   1  -1   2 2817.25  103.81
   1  -1   2 2814.51  103.71
   1  -1   2 2877.77  103.88
  -1  -1  -2 2846.67  103.89
  -1  -1   2 2853.01  103.72
   1   1  -3  273.97   10.50
  -1  -1   3  291.38   10.53
   1  -1  -3  279.23   10.59
   1  -1  -3  283.55   10.70
   1   1   3  282.09   10.50
   1  -1   3  290.54   10.59
   1  -1   3  284.21   10.52
  -1   1   3  286.97   10.55
   1  -1   3  288.01   10.66
  -1   1  -3  287.15   10.61
  -1   1   4    6.62    0.53
  -1  -1   4   20.60    0.55
   1  -1   4    7.07    0.44
   1   1   4    6.79    0.41
  -1  -1   4    7.10    0.43
  -1   1  -4    7.13    0.48
   1  -1   4   17.02    0.55
  -1  -1  -4    3.99    0.58
   1  -1  -4    6.96    0.57
   1  -1   5  456.08   17.32
  -1   1  -5  511.31   17.46
   1  -1  -5  514.39   17.62
   1  -1   5  493.48   17.42
  -1  -1  -5  465.54   17.54
  -1   1   5  462.98   17.45
   1   1   5  446.01   17.38
  -1  -1   5  484.78   17.42
   1  -1   5  460.19   17.42
   1  -1  -6  153.31    5.60
   1   1   6  137.25    5.37
  -1  -1   6  127.34    5.38
   1  -1   6  146.15    5.42
  -1   1  -6  148.85    5.42
  -1  -1   6  145.91    5.41
  -1   1   6  147.25    5.47
  -1  -1  -6  143.17    5.57
   1   1   7    6.14    0.56
   1   1  -7    6.99    0.41
   1  -1  -7    5.86    0.57
  -1  -1  -7    6.12    0.92
  -1   1   7    5.11    0.80
  -1  -1   7    7.64    0.55
  -1   1  -7    6.72    0.44
  -1  -1   7    5.62    0.50
   1  -1   7    6.28    0.53
  -1  -1   8   42.27    1.85
   1   1  -8   41.43    1.79
  -1   1   8   48.30    2.11
  -1   1  -8   45.31    1.81
   1  -1   8   43.32    1.88
  -1  -1  -8   51.71    2.10
   1   1   8   42.77    1.83
   1   1   8   38.14    2.05
  -1  -1   8   43.80    1.82
  -1  -1   9   24.08    1.19
  -1  -1   9   24.05    1.16
   1   1  -9   24.41    1.12
  -1   1  -9   24.27    1.12
   1   1   9   22.13    1.37
  -1  -1  -9   25.14    1.29
   1  -1  -9   28.12    1.25
   1   1   9   23.12    1.15
  -1   1   9   23.96    1.31
   1  -1   9   23.36    1.21
  -1  -1  10   35.71    1.65
  -1   1 -10   37.29    1.59
  -1   1  10   31.37    1.84
   1  -1  10   33.06    1.70
  -1   1  10   38.45    1.79
  -1  -1 -10   35.18    1.66
   1  -1 -10   40.39    1.69
   1   1  10   36.85    1.64
  -1  -1 -10   40.19    1.76
   1   1 -10   34.99    1.60
  -1  -1  10   38.40    1.65
  -1  -1 -11   23.12    1.23
  -1  -1  11   24.08    1.25
  -1  -1 -11   25.72    1.31
   1  -1 -11   28.08    1.24
   1   1 -11   21.65    1.15
  -1   1 -11   22.69    1.12
  -1   1  11   21.27    1.42
  -1   1  11   25.26    1.40
  -1  -1  11   24.39    1.23
   1  -1  11   24.89    1.30
   1   1  11   24.09    1.22
  -1   1  12   20.57    1.32
   1   1 -12   19.15    1.06
  -1  -1 -12   20.77    1.15
  -1   1 -12   20.47    1.02
   1  -1 -12   22.69    1.13
  -1   1  12   19.04    1.37
  -1  -1  12   21.53    1.16
  -1  -1  12   21.63    1.22
   1   1  12   19.84    1.13
   1   1  12   17.68    1.32
   1  -1  12   21.45    1.23
  -1  -1 -13    5.19    0.69
  -1  -1  13    4.81    0.69
   1   1  13    4.02    0.78
   1  -1 -13    4.94    0.56
   1  -1  13    4.96    0.72
   1   1 -13    4.46    0.47
  -1  -1  13    5.15    0.62
  -1   1 -13    5.42    0.45
  -1   1  13    5.08    0.86
  -1   1  13    4.46    0.84
   1   1  13    4.99    0.65
   1  -1 -14  315.77   10.85
   1   1 -14  265.49   10.82
   1  -1  14  280.14   11.03
  -1  -1 -14  294.63   10.81
  -1  -1  14  276.20   10.90
  -1   1  14  278.99   11.13
   1   1  14  273.35   10.88
  -1  -1  14  286.46   10.92
  -1   1 -14  274.68   10.76
  -1   1  14  292.71   11.11
   1   1  14  286.65   11.17
   1   1  15   40.35    2.00
  -1  -1 -15   42.80    1.90
   1  -1  15   41.07    2.16
   1  -1 -15   43.15    1.91
   1  -1  15   40.70    1.89
   1   1 -15   36.41    1.86
  -1  -1  15   42.85    2.05
  -1   1 -15   38.01    1.81
  -1  -1  15   40.12    2.01
   1   1  15   37.14    2.20
  -1   1  15   37.22    2.21
  -1   1  15   41.42    2.22
  -1  -1  16   57.36    2.88
   1   1  16   64.07    3.17
   1  -1  16   64.78    3.06
   1  -1  16   60.68    2.76
  -1  -1  16   64.54    2.90
   1   1 -16   60.13    2.76
   1   1  16   63.75    2.91
  -1   1  16   61.79    3.12
  -1   1 -16   62.57    2.91
  -1   1 -16   59.99    2.81
  -1   1 -16   60.52    2.68
   1   1  16   61.20    2.86
  -1   1  16   68.53    3.14
  -1  -1 -16   70.25    2.74
  -1   1 -16   62.58    2.93
   1  -1 -16   66.80    2.75
   1   1 -16   65.43    2.90
   1  -1 -16   60.93    2.81
   1   1  17  114.99    5.12
   1   1  17  122.83    5.42
   1  -1 -17  130.90    4.98
   1  -1  17  124.52    5.32
   1  -1 -17  119.35    5.07
  -1  -1  17  122.07    5.12
  -1   1 -17  125.98    5.22
   1   1 -17  126.91    5.16
  -1   1 -17  115.72    4.91
  -1   1  17  124.87    5.19
   1   1  17  119.52    5.12
   1   1  17  118.27    5.05
  -1   1 -17  125.02    5.05
  -1  -1 -17  131.78    4.93
   1  -1  17  121.08    5.00
  -1   1  17  127.66    5.42
   1   1 -17  115.24    5.00
  -1   1  17  130.86    5.41
  -1   1 -17  116.27    5.06
  -1   1 -17  127.29    5.22
   1  -1 -18  116.59    4.96
   1   1  18  118.22    5.32
  -1   1 -18  112.15    4.78
   1  -1  18  121.63    5.26
  -1  -1 -18  120.63    4.76
  -1   1 -18  112.67    4.95
   1   1  18  123.11    5.10
  -1   1 -18  124.75    5.13
  -1   1 -18  119.61    4.93
  -1   1  18  111.37    5.25
   1  -1  18  119.92    4.92
  -1   1 -18  125.24    5.13
   1   1  18  112.90    4.92
  -1   1  18  120.86    5.08
  -1   1  18  116.14    4.99
  -1   1  18  122.93    5.31
   1   1 -18  124.74    5.07
   1   1 -18  108.96    4.87
   1   1 -18  113.54    4.87
   1   1  18  118.05    5.02
   1  -1 -18  133.29    4.88
   1   1 -19   23.08    1.48
  -1   1  19   22.69    1.41
  -1   1  19   20.54    1.68
  -1  -1 -19   22.05    1.32
   1  -1 -19   23.86    1.43
   1  -1  19   20.52    1.64
  -1   1 -19   23.38    1.51
   1   1 -19   23.83    1.47
   1   1  19   21.00    1.41
   1   1  19   22.39    1.58
   1   1  19   22.03    1.72
   1  -1  19   22.43    1.31
   1  -1 -19   20.90    1.51
  -1  -1 -19   24.47    1.24
  -1   1  19   23.07    1.49
  -1  -1 -19   20.94    1.27
  -1  -1  19   21.79    1.33
   1  -1 -19   22.93    1.31
  -1   1 -19   20.92    1.22
   1   1  19   22.76    1.38
  -1   1 -19   26.67    1.44
   1  -1  19   22.44    1.37
   1   1 -19   24.02    1.34
  -1   1 -19   20.63    1.39
  -1   1  19   23.49    1.73
  -1   1 -19   24.00    1.52
  -1  -1 -20    1.20    0.55
   1  -1  20    1.02    0.38
  -1  -1 -20    1.15    0.32
   1  -1  20    1.14    0.79
  -1   1 -20    0.89    0.29
  -1   1 -20    1.16    0.48
   1   1  20    1.04    0.46
   1   1 -20    0.91    0.52
   1   1  20    1.33    0.72
  -1   1 -20    0.93    0.45
  -1   1 -20    1.35    0.52
  -1  -1 -20    1.23    0.38
   1   1 -20    1.17    0.42
   1   1 -20    0.13    0.41
   1  -1 -20    0.06    0.39
   1  -1 -20    0.83    0.41
   1  -1 -20    0.71    0.50
  -1   1  20    1.21    0.44
   1   1 -20    1.15    0.45
   1  -1 -20    0.92    0.37
  -1  -1  20    0.87    0.37
  -1   1  20    0.89    0.46
   1   1  20    0.90    0.43
  -1   1 -21    3.81    0.66
   1  -1 -21    1.95    0.54
   1  -1 -21    1.61    0.51
   1   1 -21    2.08    0.61
   1   1 -21    1.21    0.44
  -1  -1  21    1.76    0.45
   1  -1  21    1.59    0.44
   1   1 -21    1.53    0.46
  -1  -1 -21    1.48    0.38
  -1   1 -21    1.90    0.56
   1   1  21    1.82    0.54
   1   1  21    1.38    0.46
  -1   1  21    1.98    0.52
   1   1 -21    1.70    0.54
  -1  -1 -21    1.93    0.38
   1  -1 -21    2.05    0.50
  -1   1  21    1.67    0.53
  -1  -1 -21    1.97    0.56
  -1   1 -22    9.28    0.92
   1   1 -22    7.21    0.88
   1   1 -22    6.89    0.89
   1   1 -22    6.55    0.73
   1  -1 -22    6.55    0.85
   1   1  22    7.44    0.86
   1   1  22    7.55    0.83
  -1  -1 -22    7.58    0.99
   1   1 -22    7.07    0.86
  -1   1  22    7.85    0.92
   1  -1 -22    7.77    0.83
  -1  -1 -22    6.83    0.79
  -1   1 -22    7.38    0.91
  -1  -1  22    6.77    0.76
  -1   1  22    6.98    0.80
   1  -1  22    6.70    0.72
  -1   1 -23    4.88    0.76
   1  -1  23    2.05    0.50
  -1   1  23    2.97    0.67
   1   1 -23    2.59    0.65
   1  -1 -23    2.19    0.63
  -1  -1  23    2.57    0.54
   1   1 -23    3.48    0.67
  -1   1  23    2.14    0.57
   1   1 -23    2.84    0.71
   1   1  23    3.20    0.62
   1   1 -23    2.00    0.51
   1   1  23    2.98    0.63
  -1  -1 -23    2.86    0.72
  -1   1 -23    2.76    0.68
   1  -1 -23    2.59    0.57
  -1   1  24    7.35    0.86
   1   1 -24    7.47    0.93
  -1  -1 -24    7.32    1.01
   1   1  24    7.03    0.84
  -1   1 -24    6.25    0.94
   1   1 -24    6.36    0.96
   1  -1 -24    6.43    0.82
   1   1  24    6.33    0.88
   1   1 -24    7.30    0.94
  -1   1  24    7.53    0.95
   1  -1  24    6.26    0.77
  -1   1 -24    8.31    1.00
   1   1 -24    7.09    0.78
  -1  -1  24    6.36    0.78
   1   1 -25   -0.08    0.52
   1   1 -25    0.15    0.48
  -1   1 -25    0.25    0.51
   1   1 -25    0.17    0.70
  -1   1  25    0.20    0.43
   1  -1  25    0.37    0.43
   1   1  25    0.49    0.52
   1   1 -25   -0.04    0.51
  -1  -1  25    0.10    0.42
  -1  -1 -25    0.45    0.59
  -1   1  25    0.47    0.56
  -1   1 -25    0.11    0.76
   1  -1 -25    0.56    0.46
   1   1  25    0.15    0.52
   1   1 -26   15.24    1.37
  -1  -1 -26   14.24    1.42
  -1   1 -26   13.36    1.44
   1   1  26   13.52    1.19
  -1   1  26   13.88    1.32
   1   1 -26   12.34    1.06
   1  -1 -26   12.83    1.20
   1   1 -26   12.92    1.30
  -1   1  26   14.19    1.24
   1  -1  26   11.66    1.10
  -1   1 -26   10.86    1.25
   1   1 -26   11.71    1.26
  -1  -1  26   12.04    1.12
   1   1  26   13.61    1.32
  -1   1 -26   14.45    1.38
   1   1 -27    3.84    0.81
  -1   1 -27    2.86    0.79
   1  -1  27    2.36    0.61
   1   1  27    1.62    0.70
  -1  -1  27    2.42    0.65
   1   1 -27    1.51    0.70
   1  -1 -27    2.29    0.64
   1  -1 -27    1.96    0.80
   1   1 -27    3.61    0.67
   1   1  27    2.31    0.68
  -1   1  27    3.36    0.85
  -1   1  27    2.49    0.66
  -1   1 -27    3.38    0.97
  -1  -1 -27    2.66    0.86
  -1   1 -27    2.08    0.89
   1   1 -27    1.97    0.88
   1   1 -28    2.64    0.95
  -1   1 -28    2.20    0.94
   1   1 -28    1.15    0.70
  -1  -1 -28    2.20    0.86
   1   1 -28    2.80    0.81
   1   1  28    2.11    0.77
  -1  -1  28    2.57    0.66
  -1   1  28    2.62    0.69
  -1   1 -28    2.11    0.89
   1   1 -28    3.91    0.71
  -1   1 -28    2.96    0.81
   1   1  28    2.97    0.72
   1  -1 -28    2.76    0.70
   1  -1 -28    3.04    0.86
   1  -1  28    2.17    0.61
  -1   1  28    2.51    0.80
  -1  -1 -29   18.45    1.70
   1  -1 -29   16.51    1.57
   1  -1 -29   13.43    1.27
   1   1 -29   15.23    1.20
  -1   1 -29   14.15    1.38
   1  -1  29   14.65    1.27
  -1  -1 -29   15.03    1.54
   1   1  29   14.16    1.30
  -1   1 -29   14.24    1.48
   1   1 -29   14.15    1.42
   1   1 -29   12.53    1.38
  -1   1  29   15.54    1.34
  -1   1  29   14.15    1.43
  -1   1 -29   14.29    1.60
   1   1  29   14.81    1.45
  -1   1 -30    0.49    0.74
  -1  -1 -30    0.05    0.65
   1   1 -30    0.36    0.64
  -1   1  30    0.18    0.66
   1   1 -30    0.89    0.72
   1   1  30    0.90    0.72
   1  -1  30    0.23    0.47
   1  -1 -30    0.70    0.74
  -1   1  30   -0.04    0.58
  -1   1 -30    0.25    0.69
  -1  -1 -30    0.43    0.77
  -1   1 -30    0.72    0.81
  -1   1 -31    3.49    0.94
  -1   1 -31    2.76    0.93
  -1   1 -31    3.46    0.90
  -1  -1 -31    3.50    0.90
   1   1 -31    3.65    0.90
   1  -1 -31    2.93    0.95
  -1  -1 -31    3.02    0.99
  -1   1  31    2.94    0.92
   1   1  31    3.81    0.90
  -1   1 -32   -0.11    0.74
   1   1 -32   -0.09    0.65
  -1   1 -32   -0.55    0.74
  -1  -1 -32    0.11    0.84
   1  -1 -32    0.05    0.80
  -1   1  32   -0.27    0.68
  -1   1 -32    0.26    0.70
  -1   1 -32   -0.14    0.58
  -1  -1 -32    0.30    0.62
   1   1  32    0.18    0.63
  -1   1  33    0.27    0.60
  -1   1 -33    0.35    0.69
   1  -1 -33    0.40    0.78
   1   1  33    0.27    0.65
  -1   1 -33    0.59    0.80
  -1  -1 -33    0.90    0.85
  -1   1 -33    0.63    0.69
  -1  -1 -33    0.19    0.58
  -1   1 -33    0.35    0.59
   1   1 -33    0.60    0.70
   1   1  34    9.61    1.15
   1  -1 -34    7.81    1.20
   1   1 -34    6.52    1.06
  -1  -1 -34    8.57    1.14
  -1  -1 -34    9.32    1.28
  -1   1  34    9.14    1.13
  -1   1 -34    7.78    1.22
   1   1 -34    8.93    1.29
  -1   1 -34    7.58    1.12
   1   1 -35    0.93    0.82
   1  -1 -35    1.03    0.75
  -1  -1 -35    1.41    0.79
  -1   1 -35    1.69    0.72
  -1  -1 -35    1.42    0.70
   1  -1 -35    2.99    0.80
  -1   1 -35    1.51    0.80
   1   1  35    1.26    0.67
  -1   1  35    1.28    0.62
   1   1 -35    1.76    0.70
   1   1 -36    2.13    0.80
  -1  -1 -36    1.94    0.68
  -1  -1 -36    3.84    0.89
   1  -1 -36    2.71    0.76
   1   1  36    2.31    0.71
  -1   1 -36    2.95    0.83
  -1   1 -36    1.99    0.71
   1  -1 -36    3.26    0.86
  -1   1  36    2.75    0.67
   1   1 -36    2.37    0.72
  -1  -1 -37    0.77    0.52
   1  -1 -37    1.38    0.68
  -1   1  37    1.75    0.59
   1  -1 -37    0.98    0.69
  -1   1 -37    1.10    0.58
   1   1  37    1.22    0.58
  -1   1 -37    1.12    0.65
   1   1 -37    0.60    0.66
   1   1 -37    2.26    0.68
  -1  -1 -37    1.27    0.63
   1  -1 -38    0.63    0.54
   1   1 -38   -0.10    0.48
  -1  -1 -38    0.19    0.53
  -1  -1 -38    0.09    0.42
  -1   1 -38    0.37    0.51
   1   1 -38   -0.04    0.58
  -1   1 -38    0.29    0.50
   1  -1 -38    0.30    0.56
   1   1  39    0.34    0.55
  -1   1 -39    0.13    0.46
   1  -1 -39    0.50    0.55
   1   1 -39    0.44    0.45
  -1   1 -39    0.68    0.47
  -1  -1 -39   -0.02    0.35
   1  -1 -39   -0.15    0.45
  -1  -1 -39    0.27    0.54
   1   1 -39    0.07    0.53
   1   1  40    2.64    0.59
   1  -1 -40    2.89    0.56
  -1   1 -40    2.77    0.53
  -1  -1 -40    3.40    0.64
   1   1 -40    3.45    0.64
   1   1 -40    2.51    0.51
  -1   1 -40    2.25    0.52
   1  -1 -40    3.39    0.63
   1  -1 -41    0.39    0.31
   1  -1  41    0.20    0.42
   1  -1 -41    0.55    0.38
   1   1  41    0.19    0.35
  -1  -1 -41    0.37    0.38
   1   1 -41    0.14    0.30
   1   1 -41    1.04    0.42
  -1   1 -41    0.16    0.29
  -1   1 -41   -0.04    0.30
   1   1 -42    1.03    0.35
   1  -1 -42    1.38    0.38
  -1  -1 -42    1.07    0.35
   1   1  42    0.61    0.30
   1  -1  42    1.17    0.39
  -1   2   0    0.21    0.32
  -1   2   0    0.40    0.22
  -1  -2   0    0.13    0.16
   1  -2   0    0.35    0.15
   1  -2   1    7.64    0.39
  -1   2   1    6.63    0.56
   1  -2  -1    6.25    0.53
  -1   2   1    6.33    0.47
  -1   2  -1    7.47    0.54
   1  -2   1    6.80    0.49
  -1  -2   1    6.73    0.39
  -1  -2  -1    5.84    0.35
  -1  -2   2  553.62   19.41
   1  -2  -2  516.56   19.48
  -1   2   2  556.02   19.50
  -1   2  -2  557.74   19.60
   1   2   2  549.77   19.45
  -1  -2  -2  509.24   19.43
   1  -2   2  560.54   19.59
   1  -2  -2  488.98   19.65
  -1   2   2  493.39   19.62
   1   2  -3 9422.64  348.85
  -1  -2  -3 9258.85  348.66
   1  -2   3 9742.15  348.78
   1  -2   3 9999.00  348.71
  -1  -2   3 9584.47  348.63
  -1   2   3 8678.32  348.87
   1   2   3 9222.13  348.69
   1  -2   3 9605.57  348.81
   1  -2  -3 9527.05  348.73
   1   2   4   16.35    0.82
   1   2  -4   15.17    0.93
  -1   2   4   18.68    1.01
   1  -2  -4   17.00    0.88
  -1  -2  -4   18.44    0.79
   1  -2   4   17.41    0.77
   1  -2   4   19.42    0.86
   1   2   5   72.27    2.85
  -1   2   5   72.71    3.03
   1  -2   5   77.06    2.85
  -1  -2  -5   72.46    2.78
  -1   2   5   69.83    2.95
   1   2  -5   68.20    2.95
   1  -2  -5   70.77    2.87
   1  -2   6   63.01    2.34
  -1   2   6   56.17    2.51
  -1   2   6   62.37    2.57
   1  -2  -6   44.18    2.49
   1   2   6   64.29    2.42
   1  -2  -6   55.77    2.60
   1  -2  -6   60.82    2.41
   1  -2  -6   50.44    2.47
  -1  -2  -6   60.47    2.29
   1   2  -6   58.90    2.46
   1  -2   7   14.55    0.69
   1   2  -7   14.12    0.85
   1   2   7   14.14    0.89
  -1   2  -7   14.53    0.68
   1  -2  -7   14.55    0.96
   1  -2  -7   16.03    0.99
   1  -2   7   12.92    0.62
  -1   2   7   13.82    0.99
  -1   2   8   96.89    3.92
   1  -2   8   95.82    3.60
  -1   2  -8   95.62    3.66
   1  -2  -8   91.51    3.84
  -1   2  -8   97.37    3.73
  -1   2   8  101.39    3.98
  -1  -2   8   87.73    3.71
   1   2   8   94.05    3.82
  -1  -2   9   67.54    2.72
   1   2   9   66.77    2.86
  -1   2   9   69.83    3.00
  -1   2  -9   67.63    2.67
   1  -2  -9   67.41    2.85
  -1   2  -9   66.65    2.74
   1  -2   9   66.18    2.63
  -1   2   9   73.87    3.00
   1   2 -10    5.82    0.29
  -1   2 -10    8.16    0.46
  -1  -2  10    7.76    0.55
  -1   2  10   10.86    0.84
   1  -2  10    8.08    0.49
   1  -2 -10    8.95    0.66
  -1   2 -10    7.99    0.51
  -1  -2  10    6.89    0.55
  -1   2  10    8.59    0.84
   1   2  10    7.61    0.77
  -1  -2  11   74.89    2.83
  -1   2  11   76.48    3.12
  -1  -2  11   77.72    2.80
  -1   2 -11   73.00    2.77
   1   2  11   72.84    2.96
   1  -2  11   77.04    2.87
  -1   2  11   77.08    3.10
   1  -2 -11   71.98    2.84
   1  -2  11   73.53    2.70
   1  -2 -11   74.81    2.94
   1  -2  12   15.05    0.87
   1   2  12   15.52    1.10
   1  -2  12   16.87    1.00
  -1   2  12   16.73    1.21
  -1   2  12   21.18    1.25
   1   2 -12   12.93    0.62
   1  -2 -12   17.18    1.07
  -1  -2  12   17.93    0.93
  -1  -2  12   16.10    0.94
   1   2 -12   14.45    0.69
   1  -2 -12   14.95    0.94
  -1   2 -12   15.83    0.85
   1   2  13    1.15    0.68
   1   2 -13    1.18    0.15
   1  -2 -13    0.44    0.42
   1   2 -13    1.01    0.19
  -1  -2 -13    1.75    0.65
  -1   2 -13    1.14    0.27
  -1   2  13    1.11    0.71
  -1  -2  13    2.10    0.49
   1  -2 -13    1.77    0.56
   1  -2  13    1.61    0.54
  -1  -2  13    0.69    0.38
  -1   2  13    3.21    0.69
   1  -2  14    1.18    0.59
  -1  -2  14    0.56    0.44
  -1  -2  14    1.91    0.52
   1   2 -14    0.30    0.12
  -1   2 -14    0.29    0.23
   1  -2 -14    1.68    0.56
  -1   2  14   -0.21    0.75
   1   2 -14    0.26    0.17
   1  -2 -14   -0.48    0.43
   1   2  14    1.12    0.69
  -1  -2 -14    0.14    0.58
  -1  -2  15    5.83    0.71
   1   2 -15    7.37    0.64
  -1   2 -15    6.76    0.73
   1  -2 -15    7.19    0.69
  -1   2 -15    5.97    0.68
  -1   2  15   11.78    1.02
   1   2  15    6.52    0.99
   1   2  15    6.33    0.66
  -1  -2 -15    7.42    0.81
   1  -2 -15    8.10    0.76
  -1   2 -15    6.30    0.52
   1   2 -15    8.08    0.65
  -1  -2  15    6.78    0.80
  -1  -2 -15    7.19    0.71
   1   2  15    7.51    0.71
   1   2 -15    5.21    0.35
  -1   2  15    8.94    1.05
   1   2 -15    5.12    0.41
  -1   2  15    7.39    0.73
   1  -2  15    7.57    0.84
  -1   2 -16    5.47    0.59
   1   2 -16    4.61    0.56
   1  -2 -16    6.48    0.71
   1   2  16    5.48    0.65
  -1   2 -16    4.48    0.64
   1   2  16    5.23    0.92
   1   2 -16    5.55    0.60
   1  -2 -16    4.26    0.59
   1   2  16    4.54    0.60
  -1   2  16    5.04    0.94
   1   2 -16    4.03    0.30
   1   2 -16    5.01    0.58
  -1   2 -16    4.37    0.45
  -1   2  16    8.81    0.95
   1   2 -16    3.87    0.36
   1  -2  16    5.20    0.78
  -1  -2 -16    4.98    0.77
   1  -2 -16    4.75    0.60
  -1  -2  16    4.30    0.72
  -1  -2  16    4.63    0.68
  -1   2  16    5.78    0.67
   1   2 -16    7.34    0.63
  -1   2 -16    4.90    0.64
  -1   2 -17   31.92    1.72
  -1   2 -17   29.42    1.49
   1   2 -17   25.57    1.36
  -1  -2 -17   32.17    1.81
   1  -2 -17   34.82    1.79
   1  -2  17   31.10    1.83
   1   2 -17   26.22    1.27
   1   2 -17   34.73    1.61
  -1   2  17   35.11    2.02
   1   2  17   31.92    1.77
  -1   2  17   30.70    1.74
  -1   2 -17   31.04    1.81
  -1  -2  17   31.55    1.70
   1  -2 -17   28.19    1.64
   1   2 -17   30.30    1.65
   1   2  17   32.03    1.72
   1   2 -17   33.44    1.70
  -1   2 -17   32.20    1.68
   1   2 -17   32.42    1.70
   1   2  17   31.60    1.91
  -1  -2 -17   32.28    1.67
  -1   2  17   32.13    2.06
   1  -2 -17   32.52    1.65
  -1   2 -17   33.20    1.72
  -1  -2  17   33.37    1.75
  -1   2  17   32.55    1.82
   1   2  18    8.02    0.84
   1  -2  18    6.57    0.75
   1   2  18    8.27    1.07
  -1  -2  18    8.90    0.93
  -1  -2 -18    7.46    0.82
   1   2  18    8.25    0.80
  -1   2  18    7.20    0.82
   1  -2 -18    7.78    0.80
  -1   2  18    8.68    1.17
   1  -2 -18    7.60    0.74
  -1   2  18    8.11    0.86
   1  -2  18    8.80    1.01
  -1   2 -18    8.15    0.80
  -1  -2  18    8.02    0.85
   1   2 -18    8.38    0.80
  -1   2  18   12.66    1.16
  -1   2 -18    8.70    0.89
   1  -2 -18    7.90    0.79
  -1  -2 -18    8.60    0.80
  -1   2 -18    8.62    0.80
  -1   2 -18    7.10    0.61
   1   2 -18    7.39    0.73
   1   2 -18    7.51    0.82
   1   2 -18    7.90    0.77
  -1   2 -18    7.83    0.82
   1  -2 -18    7.18    0.89
  -1   2  19    1.52    0.54
   1   2 -19    1.32    0.44
   1  -2 -19    2.21    0.43
  -1   2 -19    2.10    0.52
   1   2  19    1.83    0.54
  -1   2  19    1.61    0.85
   1   2 -19    1.87    0.52
  -1   2  19    2.63    0.57
  -1  -2  19    1.87    0.62
  -1   2 -19    1.77    0.49
   1  -2  19    0.94    0.42
  -1  -2 -19    3.12    0.54
   1   2  19    1.55    0.48
   1  -2  19    2.70    0.80
   1   2 -19    2.18    0.46
  -1  -2  19    2.58    0.66
  -1   2 -19    2.36    0.56
   1  -2 -19    2.33    0.53
  -1   2  19    4.18    0.78
   1  -2 -19    2.24    0.56
   1   2 -19    2.18    0.55
  -1  -2  19    1.67    0.63
   1   2  19    1.74    0.79
   1  -2 -19    2.41    0.49
  -1  -2 -19    2.19    0.54
   1  -2 -20    0.17    0.28
   1   2  20    0.16    0.43
  -1   2 -20    0.15    0.34
   1  -2 -20    0.38    0.44
   1  -2 -20    0.29    0.39
  -1   2 -20    0.39    0.44
  -1   2  20    0.26    0.47
   1   2 -20    0.03    0.46
   1   2 -20    0.10    0.40
   1   2 -20    0.35    0.36
  -1  -2 -20    0.61    0.39
  -1  -2 -20    0.03    0.42
   1   2  20   -0.18    0.72
  -1   2  20   -0.09    0.40
  -1   2 -20    0.95    0.55
   1   2 -20    0.19    0.35
  -1  -2  20   -0.24    0.58
   1   2  20   -0.03    0.41
   1   2 -21    0.31    0.46
   1   2  21    0.26    0.49
  -1   2  21    0.13    0.44
  -1   2 -21    0.10    0.35
   1   2 -21    0.57    0.54
   1  -2 -21    0.44    0.48
   1  -2 -21    0.03    0.31
   1   2  21    0.09    0.40
  -1   2  21    0.38    0.51
   1   2 -21    0.33    0.38
  -1  -2 -21    0.74    0.36
  -1   2 -21    0.08    0.47
  -1  -2 -21    0.58    0.45
   1   2 -21    0.50    0.43
  -1   2 -21    1.18    0.57
   1  -2 -22    3.57    0.72
  -1  -2 -22    3.12    0.70
  -1   2  22    2.93    0.69
   1   2 -22    2.69    0.57
   1   2  22    3.08    0.67
   1   2  22    4.08    0.69
  -1   2 -22    2.45    0.66
   1   2 -22    3.07    0.70
   1   2 -22    2.35    0.59
  -1   2 -22    3.43    0.65
  -1   2  22    4.52    0.73
   1   2 -22    3.44    0.71
   1  -2 -22    2.38    0.50
  -1   2 -22    4.25    0.74
  -1   2 -23   39.27    2.34
   1  -2 -23   42.18    2.42
   1   2 -23   42.27    2.31
  -1   2  23   39.43    2.31
   1  -2 -23   39.64    2.18
  -1   2 -23   42.93    2.57
  -1   2  23   40.68    2.40
   1   2 -23   41.51    2.31
   1   2  23   39.88    2.37
  -1  -2 -23   40.78    2.47
  -1   2 -23   39.32    2.22
   1   2 -23   41.79    2.41
   1   2 -23   39.71    2.19
   1   2  23   39.23    2.27
  -1  -2 -24   12.54    1.31
   1   2 -24   12.43    1.25
  -1   2 -24   14.23    1.24
  -1   2  24   12.84    1.22
   1   2  24   12.69    1.20
   1  -2 -24   14.66    1.34
  -1   2 -24   13.22    1.26
   1   2 -24   11.43    1.09
   1   2 -24   13.69    1.26
  -1   2 -24   13.99    1.42
  -1   2  24   14.66    1.34
   1  -2 -24   11.96    1.07
   1   2  24   13.25    1.28
   1   2 -24   11.71    1.15
  -1   2 -25    2.86    0.82
   1   2 -25    0.61    0.55
  -1   2  25    0.59    0.66
   1   2 -25    1.43    0.70
   1  -2 -25    0.63    0.44
   1   2 -25    0.63    0.74
  -1   2 -25    0.57    0.53
  -1   2 -25    1.48    0.83
   1   2  25    0.20    0.61
   1  -2 -25    0.51    0.67
   1   2  25    1.30    0.63
   1   2 -25    0.94    0.52
  -1   2  25    0.72    0.61
   1   2 -26    3.00    0.93
   1   2 -26    2.56    0.72
   1   2 -26    2.99    0.82
   1  -2 -26    2.67    0.59
  -1   2 -26    3.80    0.98
   1  -2 -26    2.50    0.80
  -1   2  26    1.92    0.70
  -1   2 -26    2.21    0.72
  -1   2  26    2.63    0.79
   1   2  26    3.00    0.87
   1   2  26    2.90    0.77
   1   2 -26    2.22    0.69
  -1   2 -26    3.72    0.93
   1   2 -27   12.59    1.40
  -1   2  27   14.79    1.46
  -1   2 -27   12.90    1.51
   1   2  27   14.22    1.45
   1   2 -27   13.69    1.35
   1   2 -27   14.23    1.22
  -1   2 -27   12.64    1.37
  -1   2 -27   14.30    1.38
   1  -2 -27   15.98    1.50
   1   2 -27   11.25    1.33
  -1   2  27   16.32    1.42
   1   2  27   14.20    1.35
   1  -2 -27   13.49    1.18
   1   2  28   15.75    1.52
  -1   2 -28   17.23    1.73
   1   2 -28   15.14    1.42
  -1   2 -28   15.02    1.48
  -1   2 -28   13.95    1.50
  -1   2  28   16.81    1.47
   1   2 -28   15.70    1.30
  -1   2  28   18.38    1.63
   1  -2 -28   15.04    1.55
   1   2  28   17.30    1.47
   1   2 -28   13.51    1.47
   1   2 -28   15.35    1.52
   1   2  29    3.06    0.80
   1   2 -29    3.05    0.77
  -1   2 -29    2.85    1.05
   1   2 -29    4.78    0.83
   1   2 -29    2.32    0.84
  -1   2  29    2.95    0.89
  -1   2 -29    3.38    0.84
   1   2 -29    2.02    0.90
  -1   2 -29    2.58    1.06
   1   2  29    2.59    0.90
  -1   2  29    3.38    0.82
  -1  -2 -29    2.43    0.79
  -1   2  30    7.94    1.07
   1   2 -30    6.89    1.11
  -1   2 -30    7.60    1.23
   1   2  30    7.06    1.13
   1   2 -30    7.86    1.05
  -1   2 -30    6.85    1.05
   1   2 -30    8.25    0.97
  -1  -2 -30    6.42    1.05
   1   2  30    7.36    1.04
  -1   2  30    8.43    1.21
  -1   2 -30    6.00    1.20
  -1   2 -31    3.00    0.81
   1   2 -31    2.70    0.77
   1   2 -31    2.57    0.81
  -1   2  31    2.27    0.77
  -1   2 -31    2.42    1.03
  -1   2  31    3.18    0.95
  -1   2 -31    1.87    0.91
  -1  -2 -31    2.80    0.78
   1   2  31    2.59    0.88
  -1   2 -32    6.71    1.27
   1   2 -32    6.71    1.01
  -1   2 -32    6.13    1.09
  -1   2  32    5.75    1.07
   1   2 -32    5.11    0.91
   1   2  32    7.31    1.12
  -1  -2 -32    4.75    0.91
  -1   2 -32    6.24    1.09
  -1   2  32    6.32    0.98
  -1   2 -32    5.23    0.95
  -1   2 -33    6.59    1.15
  -1  -2 -33    6.51    0.96
   1   2 -33    4.73    0.84
   1   2 -33    5.59    1.19
   1   2 -33    6.63    0.98
  -1   2 -33    5.83    1.06
  -1   2  33    6.62    0.92
   1   2  33    7.52    1.11
  -1   2  33    6.01    1.06
  -1   2 -33    6.87    1.00
  -1   2 -33    5.84    0.98
  -1   2 -34    0.26    0.59
  -1   2 -34    0.94    0.61
  -1   2  34    1.33    0.75
   1   2 -34    1.03    0.90
  -1  -2 -34    0.89    0.58
  -1   2 -34    1.46    0.87
  -1   2 -34    0.42    0.76
   1   2  34    0.72    0.64
   1   2 -34    1.41    0.63
  -1  -2 -35    1.08    0.57
   1   2  35    2.43    0.79
  -1   2 -35    1.35    0.61
  -1   2 -35    2.00    0.65
  -1   2 -35    1.97    0.86
  -1   2  35    1.46    0.67
   1   2 -35    1.27    0.86
  -1   2 -35    0.83    0.69
   1   2 -35    1.60    0.63
  -1   2 -36    1.92    0.79
  -1   2 -36    0.42    0.57
  -1  -2 -36    1.06    0.50
  -1   2 -36    1.78    0.58
   1   2 -36    1.44    0.59
  -1   2  36    1.78    0.67
   1  -2 -36    1.76    0.62
   1   2 -36    1.84    0.88
   1   2  36    1.74    0.69
   1   2 -37    1.06    0.69
  -1   2  37    0.52    0.55
   1   2  37    0.75    0.58
  -1   2 -37    1.21    0.67
  -1   2 -37    1.20    0.54
   1   2 -37    1.05    0.54
   1  -2 -37    1.09    0.53
   1   2 -38    1.64    0.56
  -1   2 -38    1.60    0.51
   1   2  38    2.00    0.62
   1  -2 -38    2.19    0.56
  -1   2 -38    2.49    0.71
  -1   2  38    1.82    0.55
   1   2 -38    1.66    0.51
   1   2 -38    2.49    0.76
   1   2  38    2.35    0.64
  -1   2  39    3.73    0.58
   1   2  39    3.03    0.61
   1   2 -39    2.33    0.52
   1  -2 -39    3.48    0.57
   1   2  39    4.24    0.65
   1   2 -39    3.60    0.56
  -1   2 -39    3.60    0.67
  -1   2 -39    2.76    0.52
   1   2 -39    3.51    0.75
  -1   2 -40    0.78    0.33
   1   2  40    0.71    0.38
  -1  -2 -40    1.62    0.56
  -1   2 -40    0.97    0.45
   1   2 -40    1.19    0.54
   1  -2 -40    0.29    0.31
   1   2 -40    0.50    0.33
  -1   2  40    0.60    0.35
   1   2 -41    1.45    0.45
  -1   2 -41    1.04    0.38
  -1  -2 -41    1.50    0.46
   1   2  41    0.71    0.31
  -1  -2 -42    1.52    0.36
   1   2 -42    1.00    0.33
   1  -3   0    0.70    0.47
  -1  -3   0    1.03    0.43
  -1   3   0    1.06    0.43
  -1  -3   0    1.24    0.32
  -1   3   0    1.43    0.32
   1  -3   0    0.74    0.29
  -1  -3   1 1030.08   37.85
  -1  -3  -1  977.43   38.06
   1  -3  -1 1066.35   38.04
  -1   3  -1 1000.87   38.02
   1  -3   1 1015.28   38.04
  -1   3  -1 1081.24   38.05
   1  -3   1 1001.59   37.85
  -1  -3   1  925.75   38.02
  -1   3   1 1024.82   37.93
   1  -3  -1 1052.17   38.05
  -1  -3  -1 1038.46   37.81
  -1   3   1 1058.69   38.04
   1  -3  -2  759.97   27.57
  -1   3  -2  700.10   27.48
  -1   3   2  739.89   27.42
  -1   3  -2  768.85   27.54
   1  -3  -2  782.42   27.55
   1   3   2  749.35   27.32
  -1  -3   2  718.42   27.36
  -1  -3   2  736.04   27.47
   1  -3   2  717.97   27.39
   1  -3   2  679.53   27.51
  -1   3   2  745.12   27.53
  -1  -3  -2  739.89   27.30
  -1  -3  -2  766.31   27.60
  -1   3   3  370.21   14.09
  -1   3   3  378.58   14.26
  -1  -3   3  400.51   14.20
   1   3   3  367.24   14.03
   1  -3  -3  370.03   14.24
  -1   3  -3  400.18   14.18
  -1  -3   3  359.16   14.07
  -1  -3  -3  360.44   14.01
   1  -3   3  408.52   14.11
   1  -3  -3  367.78   14.07
   1  -3  -3  382.19   14.32
   1  -3   3  370.94   14.11
  -1  -3  -4  133.01    5.09
   1  -3   4  144.67    5.14
   1   3  -4  132.74    5.32
  -1  -3   4  123.21    4.94
  -1   3  -4  136.43    5.21
   1   3   4  133.49    5.12
   1  -3  -4  141.19    5.19
  -1   3   4  135.54    5.32
   1  -3  -4  132.05    5.31
  -1  -3   4  131.59    4.99
   1  -3   4  131.35    5.19
  -1   3   4  154.97    5.25
   1  -3  -4  134.72    5.40
   1  -3   4  143.40    5.16
   1   3  -5    3.24    0.46
   1  -3   5    3.10    0.38
   1  -3   5    3.53    0.32
  -1   3  -5    3.34    0.39
  -1   3   5    2.86    0.43
   1   3   5    2.86    0.35
   1  -3   5    3.50    0.34
  -1   3   5    2.92    0.45
   1  -3  -5    3.22    0.54
   1  -3  -5    4.38    0.60
  -1  -3  -5    3.00    0.40
   1  -3  -5    3.09    0.50
   1  -3  -6   58.91    2.74
  -1  -3  -6   62.53    2.46
   1   3   6   62.96    2.54
   1   3  -6   53.19    2.64
   1  -3   6   64.89    2.49
  -1   3   6   63.82    2.74
   1  -3  -6   58.50    2.57
  -1   3  -6   61.02    2.56
   1   3  -7    7.21    0.63
  -1  -3  -7    7.77    0.52
  -1   3   7    6.68    0.71
   1  -3  -7    7.66    0.80
   1  -3   7    8.22    0.47
   1  -3  -7    7.44    0.63
   1   3   7    7.56    0.59
   1  -3  -8  115.33    5.00
   1  -3   8  123.31    4.73
  -1  -3  -8  125.47    4.76
   1   3  -8  126.40    5.01
   1  -3  -8  119.17    4.88
   1   3   8  131.05    4.94
  -1   3   8  123.57    5.10
   1  -3  -9    7.90    0.67
  -1  -3  -9    6.70    0.48
  -1   3   9    6.34    0.74
   1  -3  -9    8.19    0.79
   1  -3   9    5.94    0.41
   1  -3  -9    6.01    0.74
   1   3   9    8.41    0.68
   1   3  -9    6.87    0.61
  -1   3  10   55.88    2.51
   1  -3 -10   50.76    2.29
   1   3  10   54.50    2.30
  -1   3 -10   46.88    2.10
  -1  -3  10   48.27    2.12
   1   3  10   44.12    2.44
   1  -3  10   48.89    1.99
   1   3 -10   52.94    2.31
  -1   3  11   18.77    1.27
   1  -3 -11   19.52    1.14
   1   3 -11   16.94    1.07
  -1  -3  11   15.81    0.94
  -1   3 -11   15.92    0.91
   1   3  11   21.69    1.17
   1  -3  11   17.77    0.84
  -1   3 -12   34.54    1.71
   1   3  12   43.38    1.99
  -1   3  12   40.08    2.12
   1  -3  12   38.05    1.64
   1  -3 -12   39.82    1.86
   1   3 -12   38.71    1.92
  -1  -3  12   37.93    1.73
   1  -3 -13   32.67    1.61
  -1   3 -13   31.05    1.47
  -1  -3  13   28.91    1.54
  -1   3  13   30.90    1.85
   1   3 -13   31.03    1.67
   1  -3  13   31.00    1.44
  -1  -3  13   32.00    1.52
   1   3  13   36.13    1.77
   1  -3 -13   30.90    1.73
  -1   3 -14    0.36    0.38
   1  -3  14    0.60    0.41
   1   3 -14    0.44    0.31
   1  -3 -14    0.75    0.68
  -1  -3  14    1.35    0.44
   1   3 -14    0.25    0.34
  -1   3  14    0.51    0.37
   1  -3  14   -0.05    0.50
  -1   3 -14    1.09    0.24
   1   3 -14    0.23    0.30
  -1  -3  14   -0.31    0.44
  -1   3  14    1.44    0.61
   1  -3 -14    0.15    0.41
  -1   3 -14    0.73    0.36
   1   3 -14    0.31    0.30
   1   3  14    0.49    0.37
   1   3 -15    4.14    0.56
  -1  -3 -15    2.39    0.77
  -1   3 -15    3.89    0.63
   1   3 -15    5.13    0.56
  -1   3 -15    3.23    0.39
  -1   3  15    3.89    0.60
   1  -3 -15    3.13    0.54
   1   3  15    6.83    0.79
   1  -3 -15    3.95    0.80
   1   3  15    3.90    0.57
   1   3 -15    3.83    0.58
  -1   3 -15    5.16    0.70
   1  -3  15    3.68    0.51
   1   3 -15    4.10    0.52
  -1  -3 -15    4.10    0.60
   1   3  15    4.08    0.60
   1   3 -15    3.64    0.56
  -1  -3  15    4.66    0.57
   1  -3 -15    3.85    0.54
  -1   3  15    5.44    0.82
  -1  -3  15    6.44    0.64
   1  -3  15    7.14    0.76
   1  -3 -16  108.29    5.26
   1   3  16  117.57    5.12
  -1   3 -16  126.77    4.91
  -1   3 -16  120.48    5.23
   1  -3  16  121.95    4.99
   1   3 -16  122.20    5.10
   1  -3 -16  118.29    4.95
   1  -3 -16  119.86    5.02
   1   3  16  117.65    5.03
  -1  -3 -16  117.81    5.08
  -1   3 -16  105.98    4.73
   1   3 -16  122.66    4.85
  -1   3 -16  123.55    5.02
   1  -3 -16  116.94    4.85
  -1   3  16  124.79    5.33
   1   3 -16  117.00    4.90
   1   3 -16  111.11    4.99
  -1  -3 -16  113.63    4.97
  -1   3  16  113.66    5.07
  -1  -3  16  121.22    4.92
  -1  -3  16  128.20    4.92
   1   3  16  116.94    4.97
   1   3 -16  113.61    4.97
   1   3 -16  127.09    4.97
  -1  -3  17   14.99    1.09
  -1  -3 -17   14.37    1.14
   1  -3 -17   13.73    1.06
   1   3 -17   13.01    1.03
   1   3  17   15.06    1.20
  -1   3  17   14.82    1.15
  -1   3 -17   15.10    1.24
   1   3  17   14.53    1.04
   1   3 -17   16.39    1.02
   1   3 -17   15.23    1.01
  -1   3 -17   11.51    0.83
   1   3 -17   14.11    1.06
   1   3 -17   14.93    1.04
  -1   3  17   13.89    1.10
   1  -3  17   13.55    1.13
   1  -3 -17   12.91    1.22
  -1   3  17   16.01    1.35
   1   3 -17   14.92    1.15
  -1  -3  17   11.85    0.99
  -1   3 -17   15.05    1.03
  -1  -3 -17   13.49    1.10
   1  -3 -17   14.19    1.08
   1   3  17   14.06    1.12
  -1   3 -17   12.23    1.05
  -1   3 -17   12.86    0.98
  -1  -3 -18   59.29    2.86
   1  -3 -18   64.70    3.00
  -1  -3 -18   61.07    3.04
   1   3  18   58.87    2.84
   1   3  18   62.14    2.99
   1  -3  18   59.03    2.95
   1  -3 -18   52.62    3.12
   1   3 -18   58.54    2.92
   1   3 -18   58.82    2.83
   1   3  18   60.35    3.06
  -1   3 -18   59.61    2.87
  -1   3  18   60.69    3.01
   1   3 -18   63.73    2.77
  -1   3  18   59.79    3.03
   1   3 -18   65.40    2.89
  -1   3 -18   65.07    2.87
   1  -3 -18   60.06    2.83
  -1   3 -18   66.39    2.98
   1   3 -18   61.66    2.93
  -1  -3  18   60.13    2.85
  -1   3  18   62.65    3.25
  -1   3  18   56.61    2.93
  -1  -3  18   60.00    2.86
   1   3 -19   18.10    1.17
   1   3  19   15.03    1.15
   1   3 -19   16.18    1.22
   1   3  19   18.44    1.39
  -1   3 -19   17.22    1.22
  -1   3 -19   17.77    1.28
   1  -3  19   16.59    1.32
  -1   3  19   17.60    1.36
  -1   3 -19   17.79    1.21
   1  -3 -19   16.61    1.26
  -1   3  19   16.29    1.31
   1   3  19   16.33    1.29
  -1  -3 -19   16.45    1.32
  -1  -3 -19   16.56    1.23
   1   3 -19   17.16    1.23
  -1  -3  19   18.19    1.28
   1   3 -19   18.31    1.22
   1   3 -19   18.09    1.25
  -1  -3  20    7.91    0.91
  -1   3  20    8.35    0.94
  -1  -3 -20    9.46    0.99
   1  -3 -20    9.25    0.95
   1   3 -20    9.15    0.87
  -1   3 -20    7.62    0.83
   1   3  20    9.03    0.96
   1   3  20    9.30    1.03
  -1   3 -20    8.54    0.88
   1   3  20    8.54    0.83
  -1   3  20    8.24    0.98
  -1   3 -20    8.87    0.94
   1   3 -20    8.73    0.91
   1   3  20    8.73    0.97
   1   3 -20    7.21    0.79
   1   3 -20    8.27    0.85
  -1   3 -21   71.70    3.35
   1   3 -21   69.88    3.36
   1   3 -21   76.54    3.41
  -1   3  21   69.36    3.54
   1  -3 -21   72.21    3.50
   1   3  21   66.47    3.42
   1   3 -21   67.90    3.32
   1   3  21   70.72    3.27
  -1   3 -21   67.05    3.37
  -1   3 -21   70.83    3.40
  -1  -3 -21   72.52    3.60
   1   3  21   71.94    3.54
  -1   3  22   11.15    1.14
   1  -3 -22   10.41    1.08
   1   3 -22    9.23    0.95
   1   3  22   11.39    1.18
  -1   3 -22   11.00    1.12
  -1  -3 -22   11.09    1.20
   1   3 -22   12.08    1.12
  -1   3 -22   10.30    1.02
  -1   3  22   12.31    1.22
  -1   3 -22   10.45    1.05
   1   3 -22   10.93    1.03
   1   3  22   11.66    1.15
   1   3 -23   33.35    2.17
  -1   3 -23   31.15    2.00
   1   3 -23   30.56    1.95
   1   3  23   36.35    2.26
  -1  -3 -23   34.95    2.25
   1   3 -23   31.08    1.98
  -1   3  23   36.28    2.20
  -1   3  23   34.50    2.22
  -1   3 -23   29.59    1.98
   1   3  23   34.73    2.12
  -1   3 -23   37.36    2.12
   1   3 -23   35.79    2.08
   1  -3 -23   36.34    2.20
   1   3  24   19.48    1.63
   1   3 -24   21.15    1.53
  -1   3  24   18.29    1.55
  -1   3  24   18.89    1.62
   1   3 -24   16.68    1.37
  -1   3 -24   17.17    1.43
  -1  -3 -24   21.05    1.70
  -1   3 -24   19.92    1.57
   1   3 -24   16.34    1.42
   1   3  24   20.02    1.57
   1   3 -24   19.01    1.61
   1  -3 -24   19.21    1.57
   1   3 -25   -0.33    0.72
   1   3 -25    0.43    0.51
  -1   3 -25    0.31    0.50
  -1  -3 -25   -0.05    0.69
  -1   3 -25    1.72    0.85
  -1   3  25    0.29    0.66
   1  -3 -25    0.13    0.66
   1   3 -25    0.74    0.76
   1   3  25    0.75    0.78
  -1   3  25    0.62    0.75
   1   3  25    0.32    0.67
   1   3 -25    0.44    0.65
  -1   3 -26   67.99    3.63
  -1   3  26   78.02    3.93
   1  -3 -26   73.74    3.85
   1   3 -26   68.29    3.80
   1   3  26   76.86    3.90
   1   3 -26   72.29    3.66
  -1  -3 -26   76.41    3.95
   1   3  26   72.45    3.75
   1   3 -26   66.02    3.57
   1   3 -26   71.72    3.57
  -1   3 -26   80.46    3.70
  -1   3  26   75.45    3.80
  -1   3 -27    0.55    1.00
   1   3 -27    0.62    0.84
  -1   3  27    1.00    0.86
   1   3 -27    0.33    0.73
  -1   3 -27    0.12    0.52
   1  -3 -27    0.38    0.75
   1   3  27    0.55    0.77
   1   3 -27   -0.05    0.73
   1   3 -27    0.78    0.56
  -1   3  27    0.35    0.78
  -1  -3 -27    0.36    0.75
   1   3  27   -0.05    0.83
   1  -3 -28    2.87    0.95
   1   3 -28    2.37    0.69
  -1   3  28    2.78    0.92
   1   3  28    3.48    1.01
  -1   3  28    3.91    0.94
  -1  -3 -28    2.81    0.71
   1   3  28    3.91    0.97
  -1   3 -28    3.00    1.11
   1   3 -28    2.75    0.98
   1   3 -28    3.03    0.93
   1   3 -28    3.95    0.87
  -1   3 -28    2.00    1.14
  -1  -3 -28    3.13    0.96
  -1   3 -28    3.21    0.76
   1   3 -29   20.23    1.79
   1   3 -29   18.62    1.69
  -1   3 -29   22.14    1.82
   1   3 -29   21.75    1.63
  -1   3  29   25.72    1.87
   1  -3 -29   21.02    1.85
   1   3  29   22.39    1.88
   1   3  29   23.74    1.80
   1   3 -29   19.95    1.61
  -1   3 -29   19.57    1.62
  -1  -3 -29   22.72    1.93
  -1   3 -29   21.65    1.98
  -1   3  29   22.62    1.92
  -1  -3 -29   18.92    1.58
  -1   3  30    0.10    0.77
   1   3 -30    2.82    0.78
   1   3 -30   -0.78    0.86
   1   3  30    0.15    0.80
   1  -3 -30    0.61    0.81
   1   3  30    0.39    0.71
  -1   3 -30    0.21    1.04
  -1  -3 -30    0.38    0.79
  -1  -3 -30    0.57    0.57
  -1   3 -30    0.92    0.98
  -1   3 -30    0.38    0.55
   1   3 -30    0.37    0.52
  -1   3  30   -0.04    0.66
   1   3  31    0.51    0.75
  -1   3 -31    0.33    0.73
  -1  -3 -31   -0.05    0.75
   1   3 -31    0.08    0.49
  -1   3 -31    0.84    1.03
  -1   3 -31   -0.57    0.98
   1  -3 -31    0.25    0.78
  -1   3 -31    0.29    0.53
  -1   3  31    0.04    0.64
   1   3  31    0.25    0.77
   1   3 -31    3.35    0.77
  -1   3  31    0.59    0.81
  -1   3  32    1.31    0.83
   1   3 -32    1.37    0.73
  -1   3 -32    0.05    0.77
  -1  -3 -32    0.95    0.88
   1   3 -32    0.56    0.50
   1   3  32    0.88    0.70
  -1   3 -32    0.45    0.88
   1   3  32    1.61    0.86
  -1   3 -32    0.49    0.54
  -1   3  32    0.83    0.68
  -1   3 -32    1.11    1.01
   1  -3 -32    0.60    0.75
   1   3 -33    4.06    0.86
  -1   3 -33    4.24    0.78
  -1   3 -33    3.97    0.93
  -1   3  33    6.22    1.05
  -1   3 -33    5.15    1.14
   1   3 -33    4.98    0.81
   1  -3 -33    6.05    1.06
  -1   3 -33    6.84    1.15
  -1  -3 -33    5.56    1.09
   1   3  33    5.72    1.07
   1   3 -34   -0.11    0.46
  -1   3 -34    0.55    0.47
  -1   3 -34    0.52    0.84
   1   3  34    1.40    0.80
  -1  -3 -34    0.54    0.69
   1   3 -34    0.64    0.71
  -1   3  34    0.76    0.63
  -1   3 -34    0.88    0.71
  -1   3  34    0.62    0.71
  -1   3 -34    1.20    0.87
   1  -3 -34    0.75    0.73
  -1  -3 -35    0.09    0.67
  -1   3 -35   -0.03    0.41
  -1   3 -35    0.68    0.76
  -1   3  35    0.23    0.53
   1  -3 -35    0.74    0.53
   1  -3 -35   -0.22    0.73
  -1   3 -35    0.46    0.62
  -1   3  35    0.88    0.66
   1   3 -35    1.58    0.63
  -1   3 -35    0.44    0.72
   1   3  35    0.89    0.69
   1   3 -35    0.68    0.48
   1   3  35    0.37    0.56
   1   3  36    0.56    0.52
  -1   3 -36    0.06    0.40
   1   3  36    0.59    0.64
   1  -3 -36    0.17    0.61
   1   3 -36    0.34    0.40
  -1   3 -36    1.43    0.79
  -1  -3 -36    0.65    0.66
  -1   3 -36    0.40    0.51
  -1   3 -36    0.79    0.66
   1  -3 -36    0.56    0.50
  -1   3  36    0.54    0.59
  -1   3 -37    0.20    0.54
  -1  -3 -37    0.75    0.63
   1   3 -37    0.23    0.51
   1  -3 -37    0.23    0.54
   1   3  37    0.50    0.59
  -1   3 -37    0.73    0.49
   1  -3 -37    0.06    0.39
   1   3 -37    0.13    0.37
   1   3  37    0.10    0.43
  -1   3 -37    0.20    0.62
  -1   3 -37    0.16    0.37
  -1   3  37    0.38    0.53
   1   3 -38    1.57    0.57
   1   3  38    2.42    0.54
   1   3 -38    1.34    0.40
  -1   3  38    1.71    0.58
  -1  -3 -38    2.09    0.65
  -1   3 -38    2.89    0.73
   1  -3 -38    2.15    0.60
   1   3  38    2.72    0.68
  -1   3  39    0.40    0.44
  -1  -3 -39    0.71    0.49
   1   3 -39   -0.15    0.39
   1   3  39    0.34    0.33
   1   3  39    0.50    0.45
   1  -3 -39    0.24    0.44
  -1   3 -39    0.34    0.49
  -1  -3 -40    0.05    0.38
  -1   3  40    0.19    0.32
   1   3 -40    0.40    0.48
  -1   3 -40    0.59    0.43
   1   3  40    0.25    0.35
   1  -3 -40    0.38    0.40
  -1   3 -41    0.74    0.34
   1  -3 -41    0.73    0.36
  -1  -3 -41    0.96    0.38
   1  -3  41    0.73    0.42
   1   3 -41    0.28    0.35
  -1  -4   0    2.93    0.53
   1  -4   0    4.05    0.47
  -1  -4   0    2.45    0.39
   1  -4   0    3.49    0.54
   1  -4   0    2.86    0.54
  -1   4   0    2.86    0.40
  -1   4   0    2.49    0.52
   1   4   1  157.98    6.59
   1  -4   1  199.45    6.90
   1  -4   1  179.24    7.05
   1  -4  -1  176.75    7.03
  -1   4   1  185.19    7.07
  -1  -4  -1  196.63    7.15
  -1  -4   1  193.90    7.08
   1  -4  -1  177.30    7.04
  -1  -4   1  177.73    6.85
  -1   4   1  180.02    6.87
  -1  -4   1  196.21    7.14
  -1   4  -1  191.31    7.08
  -1  -4  -1  180.00    6.82
  -1  -4   2   87.77    3.71
   1   4   2   97.71    3.67
   1  -4  -2   92.63    3.89
  -1  -4   2   84.05    3.87
  -1  -4  -2   95.18    3.96
  -1   4   2   89.83    3.71
   1  -4  -2   93.63    3.92
   1  -4   2   98.26    3.83
   1  -4   2   81.20    3.66
  -1   4   2   92.79    3.89
  -1  -4  -2   89.23    3.66
  -1   4  -2   97.31    3.90
   1  -4   2   88.06    3.88
  -1  -4   2   91.63    3.85
   1  -4   3  407.07   16.03
   1  -4   3  403.53   16.24
   1  -4  -3  412.39   16.28
   1  -4  -3  443.09   16.08
  -1   4   3  424.03   16.09
  -1  -4  -3  415.80   15.98
  -1  -4   3  396.03   16.05
  -1  -4   3  433.75   16.20
   1  -4  -3  436.32   16.25
  -1   4   3  417.48   16.24
   1   4   3  443.62   16.03
  -1  -4   3  441.62   15.97
   1  -4   3  470.61   16.15
  -1  -4  -4   43.42    2.04
  -1   4   4   45.57    2.12
   1   4   4   50.46    2.09
  -1   4   4   46.14    2.14
   1  -4   4   47.20    2.29
   1  -4   4   50.89    2.13
   1  -4  -4   45.23    2.12
  -1  -4   4   47.86    1.94
  -1  -4   4   49.17    2.21
  -1  -4   4   45.36    2.12
  -1   4   4   50.35    2.31
   1  -4  -4   49.50    2.30
   1  -4   4   48.16    2.10
   1  -4  -4   48.20    2.34
   1   4   5   25.88    1.43
   1  -4   5   27.50    1.17
  -1  -4   5   24.53    1.22
  -1   4   5   26.92    1.29
  -1   4   5   27.06    1.41
   1  -4   5   25.43    1.39
  -1  -4  -5   24.94    1.18
   1  -4   5   26.96    1.18
   1  -4  -5   25.44    1.45
   1  -4  -5   29.35    1.45
   1  -4   5   24.65    1.18
   1  -4  -5   25.51    1.28
   1   4   5   26.15    1.20
  -1   4   6    4.34    0.53
   1  -4   6    4.57    0.47
  -1   4   6    4.88    0.59
   1  -4   6    4.93    0.41
  -1  -4   6    4.15    0.47
   1  -4  -6    3.82    0.67
  -1   4  -6    4.57    0.49
   1  -4  -6    4.00    0.60
   1   4   6    4.16    0.46
  -1  -4   6    3.45    0.25
   1  -4   6    4.02    0.56
   1   4   6    4.14    0.61
   1   4   7   30.86    1.71
  -1   4   7   32.09    1.60
   1   4  -7   30.08    1.58
  -1  -4  -7   30.32    1.36
  -1  -4   7   25.38    1.42
   1  -4   7   26.46    1.56
   1  -4   7   25.71    1.37
  -1   4   7   30.62    1.64
   1  -4   7   29.65    1.30
   1  -4  -7   26.91    1.61
  -1  -4   7   25.51    1.16
  -1   4  -7   33.58    1.46
   1  -4  -7   30.61    1.52
   1   4   7   30.50    1.43
   1  -4  -7   27.86    1.66
  -1  -4  -7   27.70    1.65
  -1  -4  -8   51.67    2.55
  -1   4   8   59.42    2.54
  -1  -4  -8   53.04    2.17
   1   4   8   53.80    2.60
   1  -4  -8   52.89    2.33
   1  -4  -8   47.36    2.45
   1  -4   8   53.59    2.12
   1   4  -8   52.18    2.45
   1  -4   8   45.47    2.22
  -1   4   8   51.28    2.50
   1  -4  -8   47.58    2.57
   1  -4   8   46.35    2.42
   1   4   8   52.03    2.30
  -1   4  -8   51.10    2.25
   1  -4   9   18.22    1.28
  -1   4  -9   20.24    1.15
   1  -4  -9   23.35    1.28
   1   4   9   23.21    1.24
   1  -4   9   22.04    1.01
  -1   4   9   24.11    1.43
   1  -4  -9   22.04    1.43
   1   4   9   22.62    1.47
  -1  -4  -9   23.54    1.10
  -1   4   9   24.23    1.45
  -1  -4  -9   19.90    1.44
   1   4  -9   19.71    1.30
  -1   4  10    1.09    0.43
   1  -4  10    0.46    0.34
   1  -4  10    0.09    0.23
  -1   4 -10    1.04    0.29
   1  -4 -10   -0.20    0.72
   1   4  10    1.59    0.49
   1  -4 -10    1.04    0.51
   1   4 -10    1.43    0.41
   1   4  10    1.14    0.35
  -1  -4 -10    0.82    0.32
   1  -4 -10    1.83    0.65
  -1   4  10    2.06    0.48
  -1  -4 -10    0.33    0.76
   1   4  11    1.48    0.39
   1  -4  11    0.53    0.36
   1  -4  11    0.52    0.24
   1  -4 -11    1.14    0.64
  -1   4  11    0.84    0.46
   1  -4 -11    0.77    0.53
   1   4  11    1.67    0.49
  -1  -4 -11    0.75    0.32
  -1   4 -11    1.37    0.39
  -1   4 -11    0.88    0.26
   1   4 -11    0.74    0.35
   1   4  11    0.25    0.40
  -1  -4 -11    1.41    0.79
  -1   4  12    5.96    0.68
   1  -4 -12    5.87    0.80
  -1  -4  12    5.25    0.54
   1   4  12    4.87    0.66
  -1   4  12    5.90    0.77
   1   4 -12    6.26    0.66
   1   4  12    5.19    0.69
  -1   4  12    5.48    0.80
  -1   4  12    6.55    0.69
   1   4 -12    6.09    0.56
   1   4  12    5.82    0.66
   1   4 -12    5.85    0.66
   1  -4  12    6.29    0.45
  -1   4 -12    5.41    0.61
   1  -4 -12    5.85    0.74
  -1  -4 -12    6.74    0.92
   1  -4  12    5.03    0.64
   1   4  12    6.74    0.69
  -1   4 -12    5.67    0.70
  -1   4 -12    5.50    0.48
   1   4  12    7.78    0.88
   1   4 -13    1.19    0.34
   1   4 -13    0.80    0.36
   1   4 -13    1.64    0.42
  -1   4 -13    1.89    0.48
   1   4  13    1.23    0.46
   1   4  13    1.17    0.45
   1   4  13    1.58    0.44
  -1  -4 -13    1.40    0.71
  -1   4 -13    0.80    0.47
  -1   4  13    0.63    0.52
  -1   4  13    1.19    0.44
   1   4  13    1.15    0.46
   1   4  13    0.83    0.45
   1  -4 -13    1.49    0.52
   1  -4 -13    0.89    0.47
   1   4 -13    1.60    0.37
  -1  -4  13    0.62    0.34
   1   4  13    1.16    0.59
   1  -4  13    1.94    0.32
  -1   4  13    1.01    0.51
  -1   4 -13    1.14    0.26
   1  -4  13    1.34    0.41
  -1  -4 -14   25.54    1.51
  -1   4  14   25.96    1.56
  -1   4  14   24.45    1.71
   1   4 -14   26.62    1.42
   1   4 -14   23.80    1.51
   1   4  14   27.56    1.60
  -1   4 -14   29.00    1.34
  -1   4 -14   24.10    1.60
  -1  -4  14   26.61    1.36
   1   4  14   25.17    1.55
   1   4  14   25.53    1.55
  -1   4  14   25.38    1.66
   1  -4 -14   24.34    1.42
   1   4 -14   27.73    1.57
   1  -4 -14   21.00    1.63
  -1  -4 -14   25.17    1.61
   1   4 -14   21.67    1.44
   1  -4 -14   25.86    1.44
  -1   4 -14   20.82    1.20
   1   4  14   29.14    1.87
   1   4 -14   28.53    1.40
   1   4  14   25.35    1.56
   1  -4  14   23.77    1.22
   1   4  14   26.07    1.55
  -1   4 -14   25.01    1.53
   1   4 -15   10.30    0.82
   1   4  15   11.81    1.16
   1   4  15    9.10    0.91
  -1   4  15    9.13    0.98
  -1  -4  15    8.08    0.78
   1  -4 -15    8.69    0.80
   1   4 -15   10.14    0.92
   1   4 -15    8.77    0.85
   1  -4 -15    9.42    0.82
   1  -4 -15    7.34    0.97
  -1   4 -15    9.49    0.75
  -1   4 -15    9.28    0.98
   1   4  15    9.78    0.91
   1  -4  15    9.19    0.70
   1   4  15    9.46    0.92
   1   4 -15    8.36    0.84
  -1   4  15    9.24    0.91
  -1  -4  15   11.17    0.81
  -1   4 -15   11.07    0.76
  -1  -4 -15    8.70    0.85
   1   4  15   10.77    0.97
   1   4 -15    8.99    0.79
   1  -4 -15    9.64    1.03
  -1   4  15    9.14    1.04
  -1  -4 -15    9.15    1.00
   1   4  16   82.85    3.84
   1   4 -16   79.39    3.77
   1   4 -16   80.39    3.71
   1  -4 -16   66.35    3.89
  -1   4 -16   88.97    3.49
  -1  -4 -16   81.19    3.75
  -1  -4  16   83.45    3.51
  -1   4  16   78.47    3.80
  -1  -4 -16   81.02    3.73
  -1   4  16   85.92    4.06
  -1   4 -16   87.99    3.58
  -1  -4  16   77.07    3.56
   1   4 -16   80.27    3.76
   1   4  16   77.85    3.73
  -1   4  16   73.61    3.81
  -1  -4 -16   72.01    3.67
   1   4 -16   86.33    3.56
   1   4  16   86.61    4.24
   1  -4 -16   78.12    3.71
  -1   4  16   83.02    3.82
   1  -4 -16   83.66    3.70
   1  -4 -16   79.11    3.53
   1  -4  16   87.25    3.66
  -1   4 -16   82.97    3.92
   1   4 -16   85.86    3.63
   1   4  16   92.18    3.74
   1   4  16   83.13    3.80
  -1  -4  17   24.80    1.44
   1   4 -17   24.13    1.60
  -1  -4 -17   21.91    1.57
   1  -4  17   21.90    1.49
  -1   4 -17   25.97    1.45
  -1  -4 -17   24.25    1.58
   1   4  17   23.99    1.55
  -1   4  17   22.93    1.64
  -1   4  17   23.24    1.61
   1   4 -17   28.30    1.48
  -1   4 -17   25.70    1.75
   1   4 -17   26.19    1.49
   1   4 -17   22.86    1.54
   1  -4 -17   23.37    1.40
   1   4  17   24.47    1.65
  -1   4  17   21.46    1.59
   1   4 -17   23.65    1.53
   1   4  17   29.58    1.63
   1  -4 -17   24.05    1.52
   1   4  17   24.39    1.62
  -1   4  17   24.83    1.81
   1   4 -18    8.55    0.81
  -1   4 -18    6.04    0.69
  -1   4 -18    5.24    0.83
  -1  -4 -18    5.95    0.78
   1   4 -18    7.06    0.76
   1   4  18    5.34    0.81
   1  -4  18    6.33    0.81
   1   4 -18    5.47    0.76
  -1   4  18    5.82    0.81
   1   4  18    7.12    0.80
   1  -4 -18    6.47    0.75
  -1  -4  18    6.56    0.77
   1   4 -18    6.16    0.77
  -1   4  18    7.03    0.86
   1   4  18    5.32    0.80
  -1   4  18    6.68    0.88
   1   4 -18    6.03    0.74
   1   4  18    9.50    0.96
  -1   4  19    7.97    1.01
  -1   4 -19    9.20    1.11
   1   4  19   10.14    0.96
   1   4 -19    8.96    0.81
   1   4 -19   10.29    0.94
   1   4 -19   10.56    0.91
  -1  -4 -19    8.67    0.97
   1   4 -19    9.03    1.01
  -1   4 -19    7.62    0.99
  -1   4 -19    9.11    0.86
  -1   4  19    8.06    0.96
   1   4  19    9.94    1.03
   1  -4 -19    8.81    0.94
   1   4 -19    9.50    0.95
   1   4  19    8.24    1.01
   1   4  20   11.68    1.23
  -1  -4 -20   13.19    1.21
   1   4  20   12.93    1.12
  -1   4  20   13.06    1.25
  -1   4 -20   13.23    1.20
   1   4 -20   11.85    1.16
   1   4 -20   13.93    1.09
   1   4 -20   11.08    0.95
  -1   4 -20   12.31    1.04
   1  -4 -20   13.36    1.16
   1   4  20   12.18    1.19
   1   4 -20   12.49    1.09
  -1   4 -20   12.71    1.27
   1   4 -20   12.85    1.13
  -1   4  20   11.77    1.14
   1   4 -21    5.09    0.77
  -1   4 -21    2.79    0.82
  -1   4  21    2.40    0.65
  -1   4  21    2.80    0.75
   1   4 -21    1.84    0.47
   1   4  21    2.84    0.74
   1  -4 -21    2.97    0.69
  -1  -4 -21    2.62    0.69
   1   4 -21    2.19    0.65
  -1   4 -21    3.22    0.83
  -1   4 -21    3.09    0.67
   1   4  21    2.62    0.67
   1   4 -21    3.13    0.73
   1   4 -21    2.80    0.64
  -1   4  22   16.77    1.50
  -1   4 -22   15.62    1.24
  -1   4  22   15.81    1.32
   1  -4 -22   17.84    1.44
   1   4 -22   19.21    1.42
   1   4  22   17.12    1.35
  -1   4 -22   17.36    1.43
  -1   4 -22   18.05    1.62
   1   4 -22   20.27    1.60
   1   4 -22   16.73    1.37
  -1  -4 -22   17.46    1.49
   1   4 -22   16.73    1.25
  -1   4 -22   17.41    1.35
   1   4  22   18.81    1.52
  -1   4 -23   44.95    2.46
   1   4  23   45.68    2.69
   1   4  23   45.94    2.48
   1   4 -23   52.65    2.60
   1  -4 -23   47.24    2.66
  -1   4 -23   39.97    2.39
  -1  -4 -23   47.25    2.74
   1   4 -23   44.76    2.58
   1   4 -23   42.79    2.41
  -1   4  23   48.91    2.74
  -1   4 -23   52.42    2.69
  -1   4 -23   47.64    2.89
   1   4 -23   40.36    2.63
   1  -4 -24    5.05    0.94
   1   4  24    5.17    0.85
   1   4 -24    3.08    0.91
   1   4 -24    5.11    0.75
  -1  -4 -24    5.32    1.00
  -1   4  24    6.02    1.14
  -1   4 -24    4.60    0.84
   1   4  24    5.44    1.05
  -1   4 -24    5.90    1.11
  -1   4  24    7.39    1.12
  -1   4 -24    5.34    1.06
   1   4 -24    6.16    0.99
  -1   4 -24    5.02    0.75
   1  -4 -25   44.42    2.73
  -1   4  25   46.04    2.82
  -1   4 -25   40.34    2.43
  -1   4 -25   48.15    2.72
  -1   4  25   46.17    2.79
   1   4 -25   41.63    2.43
   1   4 -25   49.90    2.66
  -1   4 -25   45.87    2.96
   1   4  25   49.12    2.81
   1   4 -25   42.48    2.56
  -1  -4 -25   46.27    2.83
   1   4  26   72.19    3.75
   1  -4 -26   68.08    3.70
   1   4 -26   72.29    3.58
  -1  -4 -26   74.95    3.85
  -1   4  26   70.92    3.74
   1   4 -26   62.27    3.38
  -1   4  26   80.32    3.92
  -1   4 -26   64.95    3.44
   1   4  26   71.74    3.83
  -1   4 -26   73.73    3.65
   1   4 -26   65.55    3.51
  -1   4  27    9.78    1.31
  -1  -4 -27    8.75    1.22
   1   4  27    9.84    1.31
  -1   4 -27    8.00    0.97
   1   4 -27    8.16    1.34
   1   4  27    9.38    1.34
   1   4 -27    8.53    1.19
  -1   4  27   10.84    1.42
  -1   4 -27   12.91    1.35
   1   4 -27    8.02    1.13
   1  -4 -27    8.64    1.17
   1   4 -27    7.81    0.94
   1   4 -28   23.70    2.04
  -1   4  28   21.09    1.79
   1   4  28   22.01    1.83
  -1  -4 -28   22.44    1.90
  -1   4 -28   17.41    1.47
   1   4 -28   21.51    1.74
   1   4 -28   20.74    1.66
   1   4  28   22.13    1.91
   1  -4 -28   20.97    1.80
  -1   4  28   21.11    1.87
   1   4 -28   18.38    1.49
  -1  -4 -29   11.81    1.42
   1   4  29   13.57    1.45
   1   4  29   14.26    1.53
   1   4 -29   11.02    1.30
  -1   4 -29   11.15    1.50
  -1   4  29   13.47    1.44
  -1   4  29   15.38    1.61
  -1   4 -29   15.93    1.67
   1  -4 -29   12.88    1.45
   1   4 -29   12.97    1.53
   1   4 -29   10.30    1.09
   1   4 -29   14.83    1.35
  -1   4 -29   10.48    1.10
   1   4 -30    7.86    1.29
   1  -4 -30    9.40    1.22
  -1   4 -30    6.82    1.28
   1   4 -30    7.51    0.93
   1   4  30    9.00    1.32
  -1   4  30    9.29    1.22
  -1   4 -30    6.99    0.89
   1   4 -30    9.07    1.14
   1   4 -30    6.84    1.10
  -1   4  30   10.25    1.35
  -1  -4 -30    9.38    1.28
   1   4  30    8.28    1.17
  -1   4 -30    9.05    1.43
  -1   4 -31   10.61    1.44
   1   4  31    8.69    1.30
  -1   4 -31    8.19    1.28
   1   4 -31    7.75    0.93
  -1   4  31   10.28    1.36
   1  -4 -31    8.54    1.25
   1   4  31    9.32    1.20
  -1   4  31    9.90    1.25
   1   4 -31   10.45    1.09
  -1   4 -31    6.96    0.88
   1   4 -31    8.03    1.32
  -1  -4 -31    7.63    1.20
  -1   4 -32    0.55    1.02
   1   4  32   -0.17    0.69
  -1   4  32    0.21    0.67
   1  -4 -32    0.33    0.71
   1   4  32    0.55    0.51
   1   4 -32   -0.03    0.42
   1   4 -32    0.27    0.88
  -1   4 -32    0.22    0.79
  -1   4  32    0.53    0.81
   1   4  32   -0.05    0.80
  -1  -4 -32    0.65    0.73
   1   4 -32    3.62    0.79
  -1   4 -32    0.27    0.41
  -1   4 -33    4.57    1.00
  -1   4 -33    7.00    1.15
  -1   4  33    6.19    1.09
  -1  -4 -33    4.87    0.97
  -1   4  33    5.93    0.94
   1   4  33    4.83    0.80
   1   4  33    7.03    1.15
   1   4 -33    5.68    1.14
   1   4 -33    4.68    0.70
   1   4 -33    4.73    1.00
   1  -4 -33    4.81    0.96
  -1   4  34    2.55    0.72
   1   4  34    2.25    0.60
   1   4  34    2.74    0.86
  -1   4 -34    2.49    0.98
  -1   4 -34    2.05    0.79
   1  -4 -34    0.83    0.67
   1  -4 -34    1.70    0.54
  -1  -4 -34    1.46    0.72
  -1   4  34    2.25    0.88
   1   4 -34    2.48    0.92
   1   4 -34    1.26    0.78
   1   4 -34    1.47    0.48
   1   4  35    0.08    0.64
  -1   4 -35    0.71    0.63
   1   4  35    0.10    0.41
  -1  -4 -35    0.38    0.65
  -1   4  35   -0.08    0.64
   1   4 -35    0.10    0.66
  -1   4 -35    1.62    0.89
   1   4 -35    0.32    0.74
   1  -4 -35    0.65    0.62
  -1   4  35    0.82    0.58
   1   4 -36    1.58    0.62
  -1   4 -36    2.01    0.64
  -1   4 -36    1.80    0.74
   1   4 -36    1.29    0.64
   1   4  36    1.04    0.46
  -1   4  36    2.25    0.70
   1   4 -36    1.33    0.70
  -1   4 -36    1.61    0.76
  -1  -4 -36    1.88    0.69
  -1   4  36    2.00    0.56
   1   4  36    1.32    0.69
   1  -4 -36    1.80    0.64
   1   4 -37   -0.15    0.50
   1   4 -37    0.75    0.60
  -1  -4 -37    0.32    0.52
  -1   4 -37   -0.15    0.43
   1   4  37    0.34    0.56
   1  -4 -37    0.27    0.50
  -1   4 -37   -0.07    0.56
  -1   4  37    0.20    0.54
  -1   4 -37    0.33    0.60
  -1   4 -38    1.49    0.46
  -1  -4 -38    2.09    0.60
  -1   4 -38    2.32    0.65
   1   4 -38    2.36    0.58
   1   4  38    2.75    0.63
   1   4 -38    2.51    0.65
  -1   4  38    2.45    0.60
   1  -4 -38    2.85    0.61
   1   4 -39   -0.08    0.43
   1  -4 -39   -0.33    0.40
  -1   4  39    0.45    0.42
  -1  -4 -39    0.35    0.40
   1   4  39    0.12    0.40
   1   4 -39    0.07    0.38
  -1   4 -39    0.03    0.44
   1   4 -40    0.63    0.41
   1  -4 -40    0.15    0.31
   1  -4  40    0.89    0.42
   1   4  40    0.43    0.34
  -1   4  40    0.49    0.32
  -1   4 -40    0.02    0.35
  -1  -4 -40    0.67    0.35
   1   4 -41    0.27    0.29
  -1   4 -41   -0.05    0.26
  -1  -5   0    1.59    0.50
  -1  -5   0    0.45    0.41
  -1   5   0    0.50    0.42
  -1  -5   0    1.52    0.35
   1  -5   0    1.20    0.43
  -1  -5  -1   49.61    2.21
   1  -5   1   46.80    2.39
   1  -5  -1   48.60    2.42
  -1   5  -1   50.10    2.41
  -1   5   1   50.75    2.43
  -1  -5  -1   50.49    2.50
  -1   5   1   46.14    2.18
  -1  -5  -1   46.52    2.45
  -1  -5   1   47.18    2.22
   1  -5   1   48.12    2.24
  -1  -5   1   44.28    2.42
   1  -5  -1   48.49    2.39
  -1  -5   1   51.56    2.46
   1  -5   1   58.05    2.51
   1  -5  -2    6.01    0.71
   1  -5   2    6.90    0.72
  -1  -5   2    6.72    0.62
  -1  -5   2    6.48    0.58
  -1  -5  -2    7.05    0.78
   1  -5  -2    4.53    0.69
   1  -5   2    8.84    0.76
  -1  -5   2    8.26    0.76
  -1   5   2    6.86    0.58
  -1   5   2    6.31    0.72
   1  -5   2    7.26    0.62
   1   5   2    5.77    0.37
  -1  -5   2    6.93    0.76
  -1  -5  -2    8.14    0.81
  -1  -5  -2    6.19    0.59
   1  -5  -3   -0.27    0.47
   1  -5  -3    0.31    0.39
  -1   5   3    0.36    0.29
  -1  -5   3    0.12    0.34
  -1  -5  -3    1.03    0.36
  -1  -5  -3    0.21    0.41
   1  -5   3   -0.02    0.25
   1   5   3    0.29    0.16
   1  -5   3    0.31    0.31
   1   5   3    0.21    0.25
  -1  -5   3    0.28    0.24
  -1  -5   3    0.09    0.31
   1  -5   3    0.45    0.41
   1  -5  -3   -0.42    0.58
  -1  -5   3    0.05    0.33
  -1  -5   4   18.42    1.17
   1  -5   4   19.54    1.15
  -1   5   4   20.88    1.34
   1  -5   4   23.59    1.25
   1  -5  -4   20.62    1.25
  -1  -5   4   20.53    1.01
  -1  -5   4   23.39    1.33
  -1  -5  -4   20.22    1.14
   1  -5   4   19.68    1.32
   1  -5  -4   21.50    1.35
  -1   5   4   18.44    1.15
   1   5   4   20.60    1.14
   1  -5  -4   20.33    1.37
  -1   5   5    2.13    0.39
  -1   5   5    1.60    0.47
   1   5   5    2.43    0.39
  -1  -5   5    1.75    0.39
   1  -5   5    2.37    0.52
   1  -5  -5    1.94    0.58
   1  -5  -5    1.96    0.54
  -1  -5   5    1.73    0.15
  -1  -5  -5    1.32    0.54
   1  -5   5    2.44    0.37
   1  -5   5    2.03    0.39
  -1   5   6    0.45    0.43
   1  -5  -6   -0.55    0.62
   1   5   6    0.26    0.25
  -1  -5  -6    0.47    0.45
  -1  -5   6    0.04    0.30
   1  -5   6    0.34    0.24
   1  -5  -6    0.15    0.42
  -1   5   6    0.34    0.30
   1  -5   6    0.23    0.23
   1  -5   6   -0.03    0.36
  -1  -5   7   52.05    2.60
   1  -5  -7   55.99    2.88
   1   5   7   54.15    2.73
  -1  -5  -7   61.68    2.52
   1  -5   7   49.92    2.48
   1  -5  -7   60.98    2.69
  -1   5   7   62.40    2.89
   1  -5  -7   55.97    2.81
   1   5   7   62.29    2.62
   1   5   7   51.83    2.75
  -1  -5  -7   59.27    2.89
  -1   5   7   60.06    2.73
   1  -5   7   61.96    2.42
   1  -5   7   51.63    2.73
   1  -5  -8    2.30    0.58
  -1   5   8    1.59    0.44
  -1  -5  -8    2.43    0.48
   1  -5   8    2.04    0.29
  -1  -5   8    1.17    0.37
  -1   5   8    2.39    0.56
   1  -5   8    2.07    0.49
   1   5  -8    1.69    0.39
   1  -5   8    1.91    0.35
   1  -5  -8    0.94    0.73
   1  -5  -8    2.61    0.69
  -1   5  -8    1.69    0.56
   1   5   8    1.49    0.53
  -1   5   8    1.75    0.55
  -1  -5  -8    0.91    0.72
   1   5   8    1.87    0.38
   1   5   8    2.41    0.55
   1   5   9   11.06    1.05
   1  -5  -9   11.15    0.92
   1   5   9   10.04    0.93
   1   5   9   11.94    0.86
   1  -5  -9   11.30    1.08
  -1  -5   9    9.61    0.82
   1  -5   9   10.51    0.75
  -1   5  -9   11.34    0.86
  -1  -5  -9    9.88    1.09
   1  -5   9   11.25    0.60
   1   5  -9   11.35    0.81
  -1   5   9   10.90    1.00
  -1   5   9   11.60    0.97
   1  -5   9   10.07    0.91
   1   5   9   10.03    0.83
  -1   5   9    9.02    0.95
   1  -5  -9    9.40    1.00
  -1   5   9    8.28    1.00
  -1  -5   9    8.40    0.50
  -1   5  -9    9.35    0.99
  -1  -5  -9   12.04    0.76
  -1   5  10   91.81    4.37
  -1   5  10   96.30    4.21
  -1  -5 -10  110.42    3.97
  -1  -5  10   82.01    3.76
  -1   5  10   94.12    4.50
   1  -5  10   87.22    4.27
  -1  -5 -10  108.41    4.52
   1   5  10  101.86    4.21
  -1   5 -10   98.27    4.31
   1   5  10   99.64    4.39
   1   5  10  103.84    4.20
  -1   5 -10  102.84    4.20
   1   5  10  110.43    4.64
   1   5 -10  102.19    4.11
   1   5  10  100.70    4.31
   1  -5 -10  105.43    4.33
   1  -5  10   89.66    4.03
  -1   5  10  116.98    4.51
   1   5 -10  106.33    4.10
   1  -5 -10  107.40    4.18
   1  -5 -10   83.66    4.39
  -1   5  10  104.65    4.48
  -1  -5  10   87.28    4.16
   1   5  10   98.70    4.22
   1   5  11    2.48    0.48
   1  -5  11    2.31    0.37
  -1  -5 -11    2.04    0.80
  -1   5  11    3.27    0.54
   1   5 -11    2.16    0.45
  -1  -5  11    2.14    0.26
   1  -5 -11    1.79    0.54
   1   5 -11    2.80    0.44
  -1   5  11    3.87    0.61
   1  -5 -11    1.70    0.80
   1   5  11    2.65    0.61
   1   5  11    1.94    0.48
   1   5 -11    2.63    0.43
   1   5  11    2.54    0.44
  -1   5  11    2.50    0.54
   1   5  11    2.55    0.64
  -1   5 -11    2.17    0.52
   1   5 -11    2.43    0.45
   1   5  11    3.14    0.62
  -1   5  11    2.34    0.54
  -1  -5  11    2.14    0.43
   1  -5 -11    3.29    0.74
   1  -5 -11    3.07    0.61
  -1   5  11    1.96    0.67
  -1   5 -11    2.26    0.47
   1  -5  11    1.93    0.49
   1  -5  11    1.80    0.29
  -1  -5 -11    2.12    0.39
  -1   5  11    2.24    0.57
  -1  -5  12    1.15    0.38
   1   5  12    1.05    0.49
  -1  -5 -12    1.50    0.75
   1  -5  12    1.34    0.41
  -1   5  12    1.51    0.50
  -1   5 -12    1.05    0.34
  -1  -5 -12    0.18    0.32
   1   5  12    1.46    0.43
   1   5  12   -0.84    0.77
   1   5  12    1.45    0.51
   1  -5  12    1.00    0.26
  -1   5  12    1.12    0.46
   1   5 -12    1.29    0.35
  -1   5  12    1.22    0.46
   1  -5 -12    1.72    0.55
  -1   5  12    1.00    0.42
   1  -5 -12    1.10    0.71
   1   5 -12    1.15    0.42
  -1   5  12    1.74    0.65
   1   5 -12    1.23    0.34
  -1   5 -12    1.40    0.46
   1  -5  12    1.04    0.31
  -1   5  12    1.18    0.47
   1   5  12    1.36    0.48
   1  -5 -12    1.53    0.61
  -1   5 -12    1.21    0.45
   1   5  12    1.51    0.39
   1   5 -12    0.82    0.37
   1  -5 -12    0.98    0.50
   1   5  13   40.78    2.16
  -1   5 -13   40.29    2.14
   1  -5 -13   37.75    2.20
   1   5 -13   41.59    2.16
   1   5  13   38.94    2.21
   1   5  13   39.50    2.25
  -1  -5  13   42.12    1.92
  -1  -5  13   35.03    2.09
   1   5 -13   42.43    2.02
  -1   5  13   45.58    2.42
   1   5 -13   43.10    1.98
  -1  -5 -13   39.91    2.09
   1   5  13   40.94    2.14
   1   5 -13   38.23    2.11
   1  -5 -13   39.69    2.00
  -1   5  13   36.32    2.14
  -1   5  13   44.85    2.43
   1  -5  13   32.78    1.90
   1   5  13   47.52    2.58
   1   5 -13   41.39    2.23
  -1   5 -13   43.73    1.90
  -1   5 -13   36.42    2.20
  -1  -5 -13   43.43    2.34
   1  -5  13   34.42    2.16
  -1   5  13   36.30    2.17
  -1   5  13   40.72    2.40
  -1   5  13   38.40    2.14
   1  -5 -13   41.24    2.07
   1  -5  13   41.28    1.75
   1   5  13   41.00    2.17
   1   5 -14    6.43    0.76
   1   5  14    7.41    0.84
   1   5  14    8.18    0.82
  -1  -5 -14    8.00    0.79
  -1  -5 -14    7.76    0.99
   1  -5 -14    8.36    0.82
  -1   5  14    6.72    0.81
   1   5  14    7.34    0.95
   1   5 -14    7.78    0.69
  -1   5  14    7.77    0.86
   1   5  14    7.16    0.87
   1   5  14    9.46    1.08
   1   5  14    6.40    0.79
  -1   5 -14    7.13    0.88
   1   5 -14    7.37    0.80
  -1   5  14    6.36    0.94
  -1   5  14    7.68    0.97
   1  -5 -14    7.02    0.70
  -1  -5  14    6.60    0.65
  -1   5 -14    5.98    0.80
  -1  -5  14    6.66    0.76
   1   5 -14    6.40    0.78
   1   5 -14    7.71    0.72
  -1   5 -14    9.05    0.69
  -1   5  14    7.43    0.92
  -1   5  14    6.84    0.84
  -1   5  15   20.19    1.43
   1   5  15   19.62    1.43
   1   5 -15   22.70    1.34
   1   5 -15   25.77    1.34
  -1  -5  15   23.27    1.28
   1   5  15   21.48    1.51
  -1   5  15   19.94    1.47
   1   5  15   21.78    1.54
  -1   5  15   21.26    1.67
   1   5  15   20.49    1.45
  -1   5  15   18.89    1.43
   1  -5 -15   20.63    1.33
  -1   5 -15   20.85    1.45
   1   5 -15   20.36    1.44
  -1   5  15   18.95    1.56
  -1   5 -15   20.86    1.54
  -1  -5  15   16.36    1.35
  -1  -5 -15   22.76    1.44
   1  -5 -15   19.79    1.30
  -1   5 -15   24.00    1.24
   1   5 -15   19.68    1.43
  -1   5  15   19.71    1.57
  -1   5  16    0.24    0.53
  -1   5 -16   -0.29    0.58
   1   5 -16    0.04    0.30
   1  -5 -16    0.56    0.35
   1   5 -16    0.35    0.41
  -1   5 -16    0.70    0.44
   1   5  16    0.42    0.68
   1   5 -16   -0.06    0.45
  -1   5  16    0.33    0.47
  -1  -5  16    0.86    0.39
  -1  -5 -16    0.43    0.39
   1   5  16    0.19    0.45
   1   5  16   -0.07    0.46
  -1   5 -16   -0.08    0.47
   1   5  16    0.06    0.46
   1   5 -16    0.28    0.35
  -1   5  16    0.13    0.43
  -1   5  17   17.96    1.42
  -1   5 -17   17.96    1.39
  -1   5  17   17.19    1.27
  -1   5 -17   19.09    1.20
   1   5  17   20.16    1.46
   1  -5 -17   15.84    1.23
   1   5 -17   17.42    1.19
  -1   5 -17   16.85    1.46
   1   5  17   17.70    1.40
   1   5  17   16.44    1.35
   1   5  17   16.09    1.35
  -1   5 -17   21.53    1.19
  -1   5  17   17.32    1.47
   1   5 -17   16.84    1.36
   1   5 -17   19.67    1.26
  -1  -5 -17   17.87    1.36
   1   5 -18    0.71    0.52
  -1   5 -18    0.55    0.59
   1   5  18    0.81    0.60
  -1   5 -18   -0.06    0.70
  -1   5 -18    0.46    0.40
  -1   5  18    0.53    0.61
   1   5 -18    1.42    0.49
   1   5 -18    0.76    0.52
  -1   5  18    0.51    0.54
   1   5 -18    0.74    0.57
   1  -5 -18    0.64    0.40
   1   5  18    0.55    0.52
  -1  -5 -18    0.41    0.46
   1   5  18    0.94    0.57
  -1  -5 -19    7.24    0.90
  -1   5 -19    8.50    1.12
   1   5 -19   10.07    0.92
  -1   5  19    6.27    0.97
   1  -5 -19    7.05    0.86
   1   5  19   11.57    1.09
   1   5  19    6.87    0.95
  -1   5 -19    8.01    0.82
   1   5 -19    8.69    0.96
   1   5  19    7.70    0.94
  -1   5  19    7.68    1.03
   1   5 -19    9.43    0.91
   1   5 -19    7.05    0.94
   1   5  20    2.90    0.71
  -1   5 -20    2.20    0.81
   1   5 -20    2.75    0.72
   1   5 -20    4.45    0.74
  -1  -5 -20    2.61    0.65
   1   5 -20    2.74    0.68
   1   5 -20    3.39    0.72
   1   5  20    2.91    0.80
  -1   5 -20    3.25    0.63
  -1   5  20    2.67    0.73
  -1   5  20    2.56    0.78
   1  -5 -20    2.50    0.59
  -1   5  20    2.22    0.70
   1   5 -21    6.72    1.00
  -1   5 -21    7.33    1.08
   1   5 -21    8.87    0.98
   1   5  21    7.19    1.02
  -1   5  21    7.11    1.08
   1   5  21    6.51    0.96
   1   5 -21    7.80    1.05
   1   5 -21    5.87    0.85
  -1   5 -21    6.02    0.81
  -1  -5 -21    6.56    0.93
   1   5 -21    7.37    0.97
  -1   5  21    6.63    0.99
  -1   5  21    6.40    0.96
   1  -5 -21    5.50    0.82
  -1   5  22   20.20    1.74
  -1   5  22   19.94    1.61
  -1   5 -22   20.40    1.45
   1   5  22   20.05    1.61
   1   5  22   23.63    1.81
  -1   5  22   24.53    1.85
  -1   5 -22   20.92    1.82
   1   5 -22   23.18    1.60
   1  -5 -22   20.10    1.59
  -1  -5 -22   21.93    1.71
   1   5 -22   20.77    1.61
   1   5 -22   21.32    1.73
   1   5 -22   22.49    1.78
   1   5 -23    6.32    1.11
  -1   5 -23    8.45    0.96
  -1   5 -23   10.92    1.33
   1   5 -23    7.63    1.12
   1   5  23    8.03    1.24
   1   5 -23    9.07    1.07
   1  -5 -23    8.34    1.05
  -1   5  23   10.10    1.30
  -1   5  23    8.81    1.24
  -1  -5 -23    8.42    1.12
   1   5  23    8.57    1.08
   1   5 -23    9.71    1.26
  -1   5 -23    8.05    1.27
  -1   5  23    8.06    1.04
   1   5  23    9.13    1.25
   1   5 -24    7.75    1.07
   1   5 -24    5.37    1.10
   1   5 -24    7.50    1.19
  -1   5  24    7.68    1.24
   1   5  24    7.79    1.03
  -1  -5 -24    6.66    1.04
   1   5 -24    4.68    1.10
   1  -5 -24    5.65    0.93
  -1   5 -24    6.51    0.88
  -1   5 -24    7.38    1.26
  -1   5 -24    9.97    1.35
   1   5  24    7.72    1.25
  -1   5  24    6.38    0.94
   1   5  24    6.34    1.17
   1   5 -25   25.11    2.07
  -1   5 -25   24.11    2.10
   1   5  25   21.34    1.71
   1   5 -25   27.63    1.83
   1   5  25   24.99    1.76
  -1  -5 -25   23.61    1.89
   1  -5 -25   25.55    1.90
  -1   5  25   28.26    2.10
  -1   5 -25   31.13    2.06
   1   5  25   27.41    2.06
   1   5 -25   22.81    1.85
   1   5 -25   23.21    1.92
   1   5 -26   12.84    1.55
   1  -5 -26   11.19    1.26
   1   5  26   12.42    1.45
  -1   5 -26   16.60    1.60
  -1  -5 -26   13.78    1.41
   1   5 -26   10.75    1.24
   1   5 -26   10.74    1.32
  -1   5 -26   11.09    1.55
   1   5  26   10.03    1.13
  -1   5  26   13.43    1.53
   1   5  26   11.86    1.19
   1   5 -27   15.95    1.52
   1   5  27   13.71    1.34
  -1  -5 -27   15.82    1.53
   1   5 -27   14.80    1.41
  -1   5 -27   14.36    1.77
  -1   5 -27   16.46    1.76
   1   5  27   17.15    1.64
  -1   5  27   17.32    1.66
   1   5 -27   15.07    1.68
   1  -5 -27   15.11    1.48
  -1   5 -27   19.85    1.72
   1  -5 -28    5.56    0.96
  -1  -5 -28    5.20    1.03
  -1   5 -28    4.83    1.25
   1   5  28    4.16    0.79
  -1   5 -28    8.54    1.37
   1   5  28    6.11    1.14
   1   5 -28    5.00    0.99
   1   5 -28    6.01    1.16
  -1   5  28    5.98    1.12
  -1   5 -28    4.92    1.18
   1   5 -28    7.45    1.11
  -1   5  29    0.19    0.83
  -1  -5 -29    0.49    0.72
   1   5 -29    0.04    0.74
  -1   5 -29    0.49    0.93
  -1   5 -29    0.61    1.16
   1   5 -29    1.54    0.86
   1   5  29    0.46    0.82
   1   5  29    0.08    0.50
   1  -5 -29    0.92    0.70
   1   5 -29    0.55    0.85
  -1   5 -29    1.09    0.97
  -1   5  29    0.80    1.00
  -1   5  30   14.51    1.48
   1   5 -30   14.67    1.64
   1   5 -30   13.88    1.36
  -1   5 -30   12.62    1.62
  -1  -5 -30   13.94    1.43
   1   5  30   13.92    1.50
  -1   5  30   14.60    1.58
   1   5 -30   13.13    1.30
   1   5  30   10.00    1.11
  -1   5 -30   13.57    1.65
   1  -5 -30   14.40    1.41
  -1   5 -30   14.92    1.68
   1   5  31    0.86    0.85
  -1   5 -31    1.13    0.91
   1   5 -31    2.14    0.83
   1  -5 -31    0.75    0.72
   1   5  31    0.81    0.50
  -1  -5 -31    0.14    0.64
  -1   5  31    0.90    0.92
  -1   5  31    1.34    0.78
   1   5  31    0.96    0.88
   1   5 -31   -0.63    0.86
  -1   5 -31    1.80    0.97
  -1   5 -31    0.25    1.10
  -1   5  32    5.63    1.09
  -1   5 -32    5.34    1.21
   1  -5 -32    4.57    0.88
  -1   5 -32    5.63    1.10
  -1   5  32    5.49    0.99
   1   5 -32    8.12    1.00
   1   5 -32    5.62    1.08
   1   5  32    6.60    1.07
   1   5  32    5.53    1.12
  -1   5 -32    5.17    1.15
  -1  -5 -32    5.12    0.94
   1   5 -33    3.09    0.85
   1   5 -33    1.63    0.83
  -1   5 -33    1.92    0.90
  -1   5 -33    1.28    0.82
  -1   5  33    2.31    0.85
  -1  -5 -33    2.45    0.74
  -1   5  33    1.30    0.70
  -1   5 -33    2.26    1.04
   1  -5 -33    1.70    0.64
   1   5  33    2.16    0.83
  -1   5 -34    1.52    0.92
  -1   5  34    1.85    0.69
   1   5 -34    1.06    0.80
   1   5 -34    1.09    0.75
   1  -5 -34    1.21    0.63
  -1  -5 -34    0.96    0.62
  -1   5  34    2.23    0.80
   1   5  34    0.87    0.74
   1   5 -34    2.41    0.82
  -1   5 -34    1.43    0.78
  -1   5 -34    1.24    0.81
  -1   5 -35    0.40    0.57
   1   5 -35    0.13    0.62
   1   5  35   -0.31    0.62
   1   5 -35   -0.29    0.66
  -1   5  35   -0.41    0.59
  -1  -5 -35    0.04    0.52
   1   5 -35    0.31    0.67
  -1   5 -35    0.18    0.82
  -1   5  35    1.00    0.56
   1  -5 -35    0.63    0.51
  -1   5 -36    0.76    0.55
   1   5 -36    0.08    0.56
  -1  -5 -36    0.03    0.44
   1   5 -36    0.74    0.63
   1   5 -36    0.75    0.61
  -1   5 -36    0.30    0.70
  -1   5  36    0.40    0.50
   1  -5 -36    0.16    0.46
   1   5  36    0.03    0.59
  -1   5  36    0.54    0.61
   1   5 -37    0.13    0.51
  -1   5 -37    0.43    0.60
   1  -5 -37   -0.14    0.38
   1   5 -37    0.78    0.50
  -1   5 -37    0.03    0.44
   1   5  37    0.64    0.54
  -1   5  37    0.45    0.52
   1   5 -37    0.13    0.53
  -1  -5 -37    0.26    0.42
   1   5  38    1.05    0.50
   1   5 -38    0.55    0.45
  -1   5 -38    0.77    0.39
  -1   5 -38    0.47    0.48
   1  -5 -38    1.18    0.40
  -1  -5 -38    1.03    0.42
  -1   5  38    1.19    0.50
   1   5 -38    0.87    0.48
   1  -5  39    1.56    0.45
   1   5 -39    1.24    0.43
   1   5  39    2.00    0.47
  -1   5  39    2.23    0.47
   1  -5 -39    1.77    0.37
   1   5 -39    1.89    0.46
  -1  -5 -39    1.40    0.36
   1   5 -40    0.57    0.31
   1   5  40    0.65    0.33
  -1  -6   0    0.56    0.46
  -1  -6   0    0.13    0.37
  -1  -6   0    0.07    0.32
  -1   6   0    0.11    0.47
   1  -6   0    0.24    0.39
   1  -6   0   -0.27    0.54
   1   6   0    0.59    0.50
  -1   6   0    0.34    0.51
  -1  -6   0    0.33    0.35
   1   6   0    0.22    0.31
  -1   6   0    0.57    0.38
   1   6   1    7.48    0.85
   1   6   1    6.78    0.75
  -1   6   1    6.71    0.90
   1   6  -1    5.67    0.78
   1  -6  -1    7.71    0.87
  -1  -6  -1    7.35    0.86
  -1  -6  -1    9.09    0.76
   1  -6   1   10.13    0.92
  -1  -6   1    8.20    0.72
  -1   6  -1    7.12    0.76
  -1   6   1    9.55    0.89
  -1   6  -1    7.48    0.90
   1   6   1    7.94    0.84
  -1   6  -1    7.71    0.93
  -1   6   1    6.79    0.72
  -1  -6  -1    8.16    0.78
  -1  -6   1    7.50    0.85
   1   6  -1    6.63    0.72
   1  -6   1    8.10    0.82
  -1  -6  -1    9.80    0.98
  -1  -6   1    8.12    0.71
  -1   6   1    5.82    0.85
  -1  -6   1    9.64    0.94
  -1  -6  -2    4.86    0.55
   1  -6   2    3.41    0.48
  -1  -6   2    3.10    0.44
  -1  -6   2    3.77    0.64
  -1   6   2    2.72    0.66
  -1  -6   2    4.09    0.53
  -1  -6  -2    3.92    0.69
   1   6  -2    2.52    0.59
   1  -6   2    3.64    0.59
  -1  -6   2    3.19    0.60
   1  -6  -2    2.69    0.63
  -1   6   2    3.43    0.58
   1  -6   2    3.41    0.58
   1  -6  -2    2.24    0.55
   1   6  -2    2.23    0.46
   1   6   2    3.02    0.59
  -1   6   2    1.16    0.53
  -1   6  -2    3.11    0.56
   1   6   2    2.47    0.53
   1   6   2    3.04    0.61
  -1   6  -2    3.12    0.69
  -1   6  -3    0.41    0.38
  -1   6  -3    0.17    0.40
  -1  -6   3    0.54    0.40
  -1   6   3   -0.43    0.56
   1  -6   3    0.51    0.37
  -1   6   3    0.44    0.57
  -1  -6   3    0.41    0.38
   1  -6  -3   -0.60    0.54
  -1  -6  -3    1.77    0.45
   1   6  -3    0.14    0.30
  -1  -6  -3    0.83    0.49
  -1  -6   3    0.36    0.29
   1  -6  -3    0.25    0.40
   1   6   3    0.65    0.47
   1  -6   3    0.41    0.31
  -1   6  -3    0.61    0.55
   1   6  -3    0.11    0.42
   1  -6   3    1.13    0.44
   1   6   3    0.17    0.47
   1  -6  -3    0.69    0.54
  -1   6   3    0.33    0.27
  -1   6   3    0.34    0.40
  -1  -6   3    0.32    0.25
   1   6   3    0.27    0.35
  -1   6  -4   15.86    1.21
  -1  -6  -4   16.10    1.10
  -1  -6   4   16.53    1.24
  -1   6   4   12.98    1.27
  -1  -6  -4   19.79    1.46
   1   6  -4   15.30    1.17
   1  -6   4   16.90    1.22
  -1   6  -4   13.59    1.12
  -1   6   4   18.07    1.29
   1  -6  -4   17.14    1.26
   1   6   4   14.03    1.15
   1   6   4   14.86    1.23
  -1   6   4   15.17    1.17
  -1   6   4   15.60    1.34
  -1  -6   4   15.99    1.09
  -1   6   4   16.62    1.06
  -1   6  -4   15.89    1.35
   1   6  -4   15.15    1.08
   1   6   4   15.47    0.81
   1  -6  -4   16.24    1.16
   1  -6   4   20.81    1.24
   1  -6   4   15.53    1.05
   1   6   4   12.85    1.15
   1  -6  -4   16.88    1.27
  -1  -6   4   22.12    1.34
   1  -6  -5    2.64    0.59
  -1   6   5    3.03    0.71
  -1   6   5    2.39    0.54
   1   6   5    2.15    0.60
  -1   6  -5    2.00    0.65
  -1   6   5    2.44    0.62
   1  -6  -5    5.10    0.74
  -1  -6  -5    1.96    0.57
   1  -6   5    2.54    0.54
   1   6  -5    2.44    0.45
  -1  -6   5    2.27    0.19
   1   6   5    2.91    0.43
   1  -6   5    2.61    0.41
  -1  -6   5    2.54    0.47
  -1  -6  -5    3.46    0.72
  -1   6  -5    2.82    0.60
   1  -6   5    2.80    0.44
   1   6   5    1.89    0.28
  -1   6  -5    2.22    0.51
  -1   6   5    2.29    0.42
  -1   6   5    2.73    0.68
   1   6   5    1.88    0.51
   1   6  -5    1.91    0.52
   1  -6  -5    3.11    0.62
   1  -6   5    3.95    0.54
  -1  -6   5    2.90    0.55
  -1   6  -6   49.35    2.79
  -1  -6   6   51.84    2.57
   1   6   6   50.74    2.73
   1  -6  -6   50.40    2.75
  -1  -6  -6   55.69    2.48
  -1   6   6   51.84    2.86
  -1  -6   6   52.13    2.74
   1   6  -6   50.54    2.50
   1  -6  -6   54.23    2.59
   1  -6   6   57.65    2.39
  -1   6  -6   55.47    2.48
  -1   6   6   51.59    2.88
  -1  -6  -6   53.56    2.80
   1  -6   6   48.49    2.67
   1   6   6   49.83    2.30
   1   6   6   58.48    2.54
   1   6  -6   47.12    2.57
   1   6   6   51.71    2.73
  -1   6   6   60.62    2.85
   1  -6   6   48.89    2.47
  -1   6  -6   51.36    2.73
   1   6   6   53.47    2.50
   1   6  -6   53.58    2.44
   1  -6  -6   62.55    2.84
  -1   6   6   59.35    2.65
  -1   6   6   55.27    2.56
   1  -6   7    7.61    0.73
   1  -6  -7    7.64    0.90
  -1   6   7    7.22    0.98
   1   6   7    8.27    0.74
  -1   6  -7    8.85    0.76
   1   6   7    8.38    0.93
  -1   6   7    9.15    0.96
  -1   6   7    9.45    0.81
   1   6  -7    8.31    0.69
   1  -6  -7    9.01    0.92
  -1   6  -7    8.05    0.97
   1   6   7    8.55    0.95
   1   6  -7    8.64    0.76
   1  -6   7    9.29    0.62
  -1   6  -7    9.20    0.98
   1  -6  -7    7.44    1.03
  -1  -6   7    8.33    0.80
  -1   6   7    7.29    0.98
   1   6   7    9.17    0.97
  -1  -6  -7    8.41    1.03
  -1  -6  -7    9.95    0.82
  -1   6  -7    8.67    0.83
   1  -6   7    9.29    0.93
  -1   6   7   12.68    1.00
   1   6   7    8.31    0.77
   1  -6  -8   13.51    1.26
  -1   6  -8   11.58    1.01
  -1   6   8   12.66    1.00
  -1   6  -8   14.07    1.00
  -1   6  -8   11.78    1.17
   1   6   8   12.85    1.00
  -1  -6   8   12.42    1.02
  -1  -6  -8   14.05    1.30
   1   6   8   12.11    1.17
   1  -6   8   14.05    0.76
   1  -6  -8   14.38    1.10
   1  -6  -8   13.06    1.19
   1   6   8   15.01    1.01
   1   6   8   13.73    0.98
  -1  -6  -8   14.45    0.95
   1   6   8   12.21    1.13
  -1   6   8   13.65    1.07
  -1   6   8   12.99    0.99
   1  -6   8   12.31    1.10
   1   6  -8   13.17    0.97
  -1   6   8   13.93    1.26
  -1   6   8   15.05    1.23
  -1   6  -8   12.85    1.19
   1   6  -8   14.36    0.93
  -1   6  -9    3.30    0.54
   1  -6  -9    3.00    0.81
   1   6  -9    3.03    0.49
   1   6  -9    2.37    0.45
   1  -6  -9    3.40    0.65
  -1   6  -9    3.75    0.73
  -1   6  -9    3.26    0.68
  -1  -6  -9    2.62    0.80
   1  -6  -9    2.98    0.65
  -1  -6  -9    3.73    0.51
   1   6   9    3.18    0.53
  -1   6   9    2.76    0.49
   1  -6   9    2.51    0.38
  -1   6  -9    3.41    0.57
  -1   6   9    3.20    0.66
  -1   6   9    2.22    0.70
  -1  -6   9    2.68    0.51
   1   6  -9    3.19    0.46
   1   6   9    5.13    0.76
  -1   6   9    2.88    0.59
   1  -6   9    2.73    0.56
   1   6  -9    2.92    0.55
  -1   6   9    3.47    0.54
   1   6   9    3.16    0.48
   1   6   9    2.92    0.55
  -1   6 -10    0.15    0.53
   1  -6  10   -0.02    0.20
   1   6 -10    0.18    0.38
   1  -6 -10   -0.04    0.41
  -1  -6 -10    0.09    0.31
   1   6 -10   -0.17    0.34
  -1   6  10    0.21    0.36
   1   6 -10    0.21    0.28
  -1   6  10   -0.04    0.40
  -1   6  10   -0.10    0.33
  -1   6 -10    0.48    0.28
  -1   6 -10   -0.04    0.45
   1   6  10    0.60    0.56
   1   6  10    0.24    0.35
  -1   6 -10    0.44    0.40
   1  -6 -10    0.66    0.50
   1   6 -10    0.19    0.31
   1  -6  10    0.35    0.37
  -1  -6  10   -0.12    0.28
  -1   6 -10    0.09    0.42
  -1   6  10   -0.09    0.41
  -1   6  10    0.11    0.53
   1   6  10    0.52    0.43
  -1  -6 -10   -0.82    0.78
   1   6 -10   -0.61    0.46
  -1   6  10    0.30    0.61
   1  -6 -10    0.57    0.67
  -1   6  11    5.96    0.73
   1  -6 -11    6.95    0.92
  -1   6 -11    5.83    0.94
  -1   6  11    6.44    0.87
  -1   6  11    5.14    0.79
  -1   6  11    5.60    0.78
   1  -6 -11    6.31    0.77
   1   6 -11    6.07    0.66
  -1   6 -11    7.21    0.89
  -1   6  11    5.27    0.93
   1   6 -11    6.61    0.73
  -1   6  11    7.00    0.93
  -1   6 -11    8.01    0.60
   1   6  11    5.93    0.73
   1   6  11    6.13    0.76
   1   6 -11    5.71    0.74
   1   6  11    7.34    0.90
  -1  -6  11    5.29    0.69
   1   6 -11    6.17    0.63
  -1   6 -11    6.86    0.79
   1   6 -11    4.38    0.62
  -1   6 -11    6.37    0.81
   1   6  11    4.87    0.89
  -1   6  12   91.12    4.61
   1  -6 -12   94.92    4.26
  -1   6  12   90.78    4.44
  -1   6  12   89.36    4.32
   1   6  12   98.40    4.29
   1   6 -12  103.57    4.14
  -1   6  12   94.55    4.30
   1  -6 -12   96.73    4.17
  -1   6 -12   91.35    4.57
  -1   6 -12   92.20    4.38
   1   6 -12  100.84    4.14
   1   6 -12   90.10    4.22
  -1   6  12  101.45    4.64
   1   6  12   95.43    4.32
  -1   6 -12  108.58    4.02
  -1   6 -12  102.08    4.31
  -1   6  12   99.76    4.55
   1   6  12   93.18    4.47
   1   6 -12   90.54    4.26
   1   6  12   91.64    4.40
   1   6 -12   90.33    4.23
   1   6 -12   93.08    4.01
   1   6 -13    1.84    0.44
   1   6 -13    1.64    0.50
  -1   6  13    1.10    0.49
  -1   6  13    2.09    0.64
   1   6 -13    1.73    0.50
  -1  -6  13    0.51    0.35
   1   6  13    1.68    0.51
   1   6 -13    1.14    0.43
   1   6 -13    1.39    0.53
  -1   6 -13    1.26    0.65
  -1   6  13    1.41    0.69
   1   6  13    0.42    0.84
  -1   6 -13    0.65    0.54
  -1   6 -13    1.45    0.55
  -1   6  13    1.27    0.61
   1   6  13    1.38    0.63
   1   6  13    2.15    0.59
  -1   6 -13    1.88    0.44
   1   6 -13    1.72    0.45
  -1   6  13    3.36    0.63
  -1   6  14   37.67    2.36
  -1   6 -14   43.41    2.34
   1   6 -14   45.51    2.17
  -1   6  14   39.73    2.54
   1   6  14   37.30    2.39
   1   6  14   38.28    2.37
  -1   6 -14   39.03    2.56
   1   6 -14   38.85    2.27
  -1   6  14   40.95    2.32
   1   6 -14   44.65    2.37
  -1   6 -14   49.20    2.07
   1   6 -14   45.93    2.16
   1   6  14   41.28    2.34
  -1   6  14   37.80    2.32
  -1   6 -14   40.39    2.41
   1   6  14   43.79    2.34
   1   6 -14   41.78    2.29
  -1   6  15    9.04    1.04
   1   6 -15    8.50    0.96
  -1  -6 -15    9.24    0.92
  -1   6  15    8.60    1.12
  -1   6 -15    7.53    1.12
   1   6 -15   11.59    0.90
  -1   6 -15   10.85    0.82
   1   6  15   10.57    1.17
   1   6 -15    9.34    0.97
   1   6 -15    8.80    0.96
   1   6  15    9.00    0.97
   1   6  15    9.55    1.08
  -1   6 -15    8.57    1.03
  -1   6  15    8.67    0.99
  -1   6 -15    8.04    0.97
   1   6  15   10.49    1.06
  -1   6  15    9.09    1.02
   1   6 -15   10.79    0.89
  -1   6  16    2.76    0.74
  -1   6 -16    2.11    0.70
  -1   6 -16    4.13    0.93
   1   6 -16    3.11    0.64
  -1   6 -16    4.29    0.57
  -1   6  16    3.25    0.70
  -1   6  16    3.41    0.82
   1   6  16    2.66    0.71
   1   6 -16    2.90    0.63
  -1   6  16    3.58    0.71
   1   6  16    2.87    0.89
   1   6  16    3.49    0.68
   1   6 -16    2.31    0.62
  -1   6 -16    2.29    0.72
   1   6  16    2.82    0.77
   1   6 -16    3.51    0.56
  -1  -6 -16    2.70    0.58
   1   6 -16    2.43    0.59
   1   6 -17    8.42    0.99
   1   6 -17    8.20    1.01
  -1   6 -17    9.39    1.27
   1   6  17    9.08    1.07
  -1   6 -17    9.60    1.15
   1   6  17    9.69    1.13
   1   6 -17   10.47    1.06
  -1   6  17    7.73    1.12
  -1   6 -17   11.27    0.87
  -1   6  17    9.49    1.01
   1  -6 -17    9.04    0.88
   1   6  17   10.93    1.25
   1   6 -17    9.40    0.93
  -1  -6 -17    8.02    0.91
  -1   6 -17    8.29    1.05
   1   6 -17    9.55    0.88
  -1   6  17    9.52    1.08
   1   6  17    8.24    1.03
  -1   6  17    8.62    1.10
  -1   6 -18    0.86    0.70
   1   6  18    1.93    0.69
  -1   6  18    0.73    0.66
   1  -6 -18    1.82    0.50
  -1   6 -18    0.70    0.84
   1   6 -18    0.82    0.52
  -1   6  18    1.59    0.74
   1   6 -18    1.79    0.66
   1   6  18    2.09    0.69
  -1   6  18    2.04    0.69
  -1  -6 -18    1.55    0.52
   1   6  18    4.33    0.94
   1   6  18    0.88    0.67
  -1   6 -18    1.18    0.70
   1   6 -18    1.62    0.62
  -1   6  18   -0.24    0.77
   1   6 -18    1.91    0.56
  -1   6  19    0.21    0.65
  -1   6 -19    0.19    0.70
  -1   6 -19    0.04    0.72
  -1  -6 -19    0.34    0.43
  -1   6  19   -0.70    0.80
   1   6 -19    1.09    0.51
   1   6 -19    0.04    0.53
   1   6  19    0.36    0.59
   1   6 -19    1.41    0.65
   1  -6 -19    0.03    0.39
  -1   6  19    0.18    0.68
   1   6  19    2.41    0.92
   1   6  19    1.04    0.63
   1   6  19   -0.40    0.61
   1   6 -19   -0.04    0.51
  -1   6  19    0.53    0.61
   1   6  20    3.24    0.79
   1   6  20    2.76    0.85
  -1   6  20    2.38    0.79
  -1   6  20    2.39    0.79
   1   6 -20    3.60    0.72
  -1   6 -20    2.86    0.94
   1  -6 -20    2.31    0.59
  -1  -6 -20    2.71    0.66
  -1   6 -20    2.18    0.82
   1   6 -20    1.31    0.62
   1   6 -20    2.36    0.71
   1   6  20    1.99    0.75
   1   6  20    5.97    1.06
   1   6 -20    2.18    0.66
  -1   6 -21    9.62    1.34
  -1   6 -21   10.96    1.33
  -1   6  21    9.79    1.24
  -1  -6 -21    9.07    1.07
   1  -6 -21    9.70    1.06
   1   6 -21   13.03    1.13
   1   6  21   10.41    1.27
   1   6 -21   10.25    1.26
   1   6 -21   10.50    1.23
  -1   6  21   10.12    1.27
   1   6 -21   11.00    1.09
   1   6  21   10.82    1.24
   1   6  21   11.46    1.33
   1   6 -22   15.39    1.17
   1   6  22   11.81    1.32
  -1   6  22   11.37    1.28
   1   6 -22   12.00    1.14
  -1   6 -22   11.05    1.39
   1   6 -22   11.67    1.32
  -1  -6 -22    9.80    1.16
   1   6 -22   10.79    1.28
  -1   6  22   11.99    1.38
   1   6  22   12.48    1.39
   1   6 -22   11.58    1.35
   1  -6 -22   10.90    1.15
  -1   6 -23   10.29    1.05
   1   6 -23   10.58    1.37
  -1  -6 -23   12.66    1.29
   1   6 -23   13.73    1.25
  -1   6  23   13.78    1.50
   1   6 -23   13.29    1.46
  -1   6  23   14.31    1.39
  -1   6 -23   14.14    1.60
   1  -6 -23   11.08    1.18
   1   6  23   15.50    1.56
   1   6  23   13.76    1.41
   1   6  24   20.08    1.79
   1   6  24   19.59    1.65
   1   6 -24   19.70    1.51
  -1   6  24   18.49    1.79
  -1   6 -24   19.01    2.01
  -1   6 -24   18.29    1.84
  -1   6  24   18.81    1.58
  -1  -6 -24   16.72    1.53
  -1   6  24   19.81    1.80
   1  -6 -24   18.00    1.51
   1   6 -24   18.50    1.70
   1   6 -24   19.31    1.78
  -1   6  25    1.15    1.00
   1  -6 -25    0.41    0.60
   1   6 -25   -0.40    1.06
   1   6 -25    0.75    0.82
   1   6  25    1.38    0.77
  -1   6 -25    0.70    1.01
  -1  -6 -25    1.00    0.68
   1   6 -25    0.41    0.69
  -1   6 -25    1.53    0.91
   1   6  25    0.88    0.86
  -1   6  25    0.20    0.89
  -1   6  25    1.49    0.67
   1   6  26    3.41    1.04
  -1   6 -26    2.79    0.94
  -1  -6 -26    2.06    0.74
   1   6 -26    1.31    0.76
  -1   6 -26    1.27    1.16
   1   6 -26    0.51    0.96
  -1   6  26    3.17    0.72
   1  -6 -26    1.96    0.70
   1   6 -26    2.59    0.93
  -1   6  26    2.01    1.06
   1   6  26    2.35    0.81
  -1   6  26    1.97    1.03
  -1   6 -27    0.96    0.90
   1   6  27    0.75    0.99
  -1   6 -27    3.21    1.21
   1   6 -27    0.50    0.91
   1  -6 -27    0.97    0.61
   1   6  27    1.22    0.72
  -1  -6 -27    1.01    0.69
  -1   6 -27    0.13    1.01
  -1   6  27    1.00    0.91
   1   6  27    0.99    0.96
  -1   6  27    0.74    0.93
   1   6 -27    0.17    0.74
   1   6 -27    0.38    0.81
   1   6 -28    2.73    0.78
   1   6  28    3.72    1.08
   1  -6 -28    2.17    0.67
  -1   6 -28    8.09    1.36
  -1   6 -28    3.51    1.18
  -1   6 -28    3.08    1.05
   1   6  28    3.49    0.76
  -1  -6 -28    2.03    0.78
  -1   6  28    3.56    1.09
  -1   6  28    3.22    1.05
   1   6 -28    3.86    1.08
   1   6 -28    2.62    0.95
   1   6  28    3.94    1.06
   1   6  29   -0.18    0.84
  -1   6 -29    0.11    1.25
   1   6 -29   -0.27    0.68
  -1  -6 -29    0.22    0.56
  -1   6 -29   -0.42    0.89
   1   6  29   -0.44    0.87
   1   6 -29    1.23    0.88
   1  -6 -29    0.29    0.51
  -1   6 -29    0.55    0.88
   1   6 -29    0.10    0.81
  -1   6  29    0.14    0.81
  -1   6  30    1.04    0.86
   1   6 -30    2.37    0.87
  -1   6 -30    0.16    0.85
   1   6 -30    0.07    0.63
   1   6 -30   -0.10    0.69
  -1   6 -30    0.04    1.21
   1   6  30    1.17    0.87
   1   6  30    0.42    0.88
  -1  -6 -30    0.60    0.62
   1  -6 -30    0.83    0.55
  -1   6 -30    0.40    0.93
  -1   6 -31    2.39    1.20
   1  -6 -31    1.25    0.58
  -1   6  31    1.68    0.77
   1   6 -31    4.17    0.88
   1   6  31    1.64    0.83
  -1   6 -31    2.12    0.88
  -1   6 -31    2.90    0.98
   1   6 -31    1.21    0.76
  -1  -6 -31    1.87    0.66
  -1   6 -32    0.45    0.82
  -1   6  32    0.96    0.68
   1   6 -32    1.37    0.77
  -1   6 -32    0.57    0.72
   1   6 -32    4.05    0.88
   1  -6 -32    0.43    0.48
   1   6 -32    1.93    0.94
  -1  -6 -32    0.54    0.56
  -1   6 -32    1.54    1.05
   1   6  32    0.15    0.70
  -1   6 -33    5.09    1.09
   1   6 -33    5.44    0.99
  -1   6 -33    5.83    1.05
  -1  -6 -33    5.24    0.80
  -1   6 -33    5.85    0.99
   1  -6 -33    4.45    0.72
   1   6 -33    6.50    0.95
   1   6 -33    4.09    1.02
  -1   6  33    5.22    0.90
  -1  -6 -34    0.16    0.44
  -1   6  34    0.16    0.56
   1   6 -34    0.54    0.62
   1   6 -34    0.07    0.73
  -1   6 -34    0.20    0.61
  -1   6 -34    0.46    0.85
   1  -6 -34    0.27    0.41
  -1   6 -34    1.06    0.68
  -1   6  34    0.69    0.69
   1   6 -34    0.48    0.69
   1   6 -35    2.26    0.67
  -1   6 -35    2.59    0.74
  -1   6  35    2.38    0.64
  -1  -6 -35    1.96    0.51
   1   6 -35    2.44    0.73
  -1   6  35    2.37    0.72
   1  -6 -35    2.29    0.51
  -1   6 -35    2.41    0.79
  -1   6 -35    2.15    0.68
   1   6 -35    2.52    0.73
   1   6 -36    0.77    0.59
   1   6  36    0.75    0.53
   1  -6 -36    0.74    0.36
  -1   6 -36    0.30    0.47
   1   6 -36    0.90    0.56
  -1  -6 -36    0.12    0.32
  -1   6 -36    0.21    0.60
  -1   6  36    1.34    0.56
   1   6 -36    0.52    0.49
  -1   6  36    0.26    0.42
  -1   6 -36    0.91    0.57
  -1   6 -37    0.24    0.45
  -1   6 -37    0.45    0.41
   1  -6 -37   -0.09    0.26
   1   6 -37    0.42    0.48
  -1  -6 -37   -0.12    0.29
   1   6 -37    0.28    0.40
  -1   6 -37    0.09    0.54
   1   6  37    0.08    0.43
  -1   6  37    0.35    0.47
   1   6 -37    0.58    0.48
   1   6  38    1.54    0.45
   1   6 -38    1.15    0.38
  -1   6  38    0.81    0.34
  -1   6  38    1.06    0.42
  -1   6 -38    1.06    0.40
   1   6 -38    1.22    0.43
   1   6  38    1.33    0.45
  -1   6 -38    1.04    0.43
  -1   6 -39    0.22    0.27
   1   6  39    0.70    0.32
   1   6  39    0.79    0.32
   1   7   0    0.09    0.43
   1   7   0    0.29    0.40
  -1  -7   0    0.45    0.41
  -1   7   0    0.17    0.55
  -1   7   0    0.20    0.46
   1  -7   0   -0.60    0.49
   1   7   0   -0.02    0.27
  -1  -7   0   -0.23    0.35
   1   7   0    0.14    0.48
  -1   7   0    0.75    0.42
   1  -7   0    0.08    0.36
  -1   7   1    0.53    0.51
  -1  -7   1    0.88    0.48
   1  -7  -1    0.50    0.50
   1   7   1    0.56    0.42
  -1   7  -1    0.80    0.44
  -1  -7  -1    0.78    0.48
   1  -7  -1    0.54    0.44
   1   7   1    0.82    0.50
  -1   7   1   -0.45    0.64
  -1   7  -1    0.60    0.61
  -1  -7   1    0.08    0.35
   1   7  -1    0.34    0.41
   1   7  -1    0.23    0.43
   1   7   1    0.41    0.30
  -1   7   1    0.56    0.59
   1   7  -1    0.15    0.26
   1  -7   1    0.04    0.45
  -1  -7   1    0.69    0.41
  -1  -7  -1    0.75    0.41
   1   7   1    1.01    0.60
  -1  -7  -1    0.58    0.33
   1   7  -1    0.52    0.50
  -1   7  -1    0.50    0.51
  -1   7  -2    4.02    0.75
  -1  -7  -2    5.81    0.65
  -1   7  -2    4.23    0.66
   1   7   2    4.23    0.74
   1   7  -2    4.21    0.63
  -1  -7   2    4.78    0.73
   1   7  -2    4.74    0.54
   1   7   2    4.01    0.56
  -1  -7  -2    5.38    0.84
  -1   7   2    5.35    0.73
   1  -7  -2    5.91    0.86
  -1   7   2    4.18    0.83
  -1  -7   2    3.75    0.57
  -1   7   2    3.88    0.73
   1   7   2    4.24    0.70
   1  -7   2    4.10    0.67
   1   7   2    4.56    0.68
  -1  -7  -2    5.02    0.67
  -1   7  -2    4.64    0.87
  -1  -7   2    6.06    0.79
  -1   7   2    4.37    0.86
   1   7  -2    4.22    0.75
   1  -7   2    5.36    0.72
   1  -7  -2    3.48    0.65
   1  -7  -2    4.34    0.72
   1   7  -2    3.80    0.63
  -1   7   3    0.38    0.57
  -1   7  -3    0.97    0.45
   1  -7  -3    1.16    0.51
   1   7   3    0.99    0.58
  -1   7   3    0.33    0.54
   1   7   3    0.69    0.35
  -1  -7   3    1.20    0.48
  -1  -7   3    1.06    0.35
   1   7  -3    1.04    0.34
   1   7   3    0.63    0.53
  -1   7  -3    1.03    0.51
   1   7  -3    0.67    0.38
   1  -7   3    1.22    0.43
   1   7  -3    0.93    0.43
   1  -7  -3    0.57    0.45
  -1  -7  -3    0.48    0.38
  -1   7  -3    0.69    0.51
   1   7  -3    1.21    0.55
  -1   7   3    1.04    0.44
  -1   7   3    0.46    0.35
   1  -7   3    0.78    0.37
   1   7   3    1.17    0.44
  -1  -7   3    1.14    0.45
  -1   7  -3    0.34    0.56
   1  -7  -4    7.81    0.91
   1   7   4    4.72    0.79
   1  -7  -4    4.84    0.73
  -1  -7  -4    4.65    0.70
   1   7  -4    4.42    0.72
  -1   7  -4    5.19    0.89
  -1   7   4    4.42    0.61
  -1   7   4    5.47    0.90
   1  -7  -4    5.38    0.77
  -1   7  -4    5.98    0.80
   1   7   4    5.26    0.75
   1   7  -4    4.20    0.61
  -1   7  -4    4.65    0.72
   1  -7   4    6.06    0.72
   1   7  -4    4.85    0.57
  -1   7   4    5.89    0.79
  -1   7   4    6.00    0.84
  -1  -7   4    4.00    0.68
   1   7   4    4.50    0.60
  -1  -7   4    5.62    0.66
   1   7   4    5.23    0.85
  -1   7  -4    4.62    0.75
   1  -7   4    5.57    0.74
   1  -7   4    4.84    0.60
   1  -7  -5    5.53    0.78
   1   7  -5    5.29    0.67
   1  -7   5    5.76    0.76
  -1   7   5    4.99    0.67
  -1   7  -5    4.81    0.62
  -1   7   5    6.05    1.01
  -1   7   5    6.24    1.00
  -1  -7  -5    5.20    0.75
   1   7   5    5.79    0.90
  -1   7  -5    6.31    0.98
   1   7  -5    6.50    0.63
  -1  -7   5    5.87    0.79
   1   7   5    6.45    0.91
  -1   7  -5    5.47    0.79
  -1   7   5    6.28    0.84
   1   7   5    5.50    0.83
  -1  -7   5    5.61    0.68
  -1   7  -5    5.44    0.78
   1  -7   5    6.77    0.73
   1  -7  -5    6.43    0.85
   1   7  -5    6.13    0.82
  -1   7   5    8.00    0.91
  -1   7   5    4.99    0.65
   1  -7  -5    8.00    0.92
  -1   7  -5    6.29    0.86
   1   7  -6   95.68    3.90
   1   7  -6   88.45    4.12
   1   7  -6   90.50    4.01
  -1   7  -6   94.47    4.30
  -1  -7  -6   77.10    4.14
  -1   7   6   89.67    4.47
  -1  -7   6   85.25    4.03
   1  -7  -6   86.29    4.30
   1   7  -6   91.30    4.00
   1   7   6   86.71    4.23
  -1  -7   6   89.46    4.28
  -1   7   6   83.83    4.00
   1   7   6   91.94    4.31
   1   7   6   94.62    3.97
  -1   7  -6   94.60    3.95
  -1   7   6   88.04    4.03
   1   7  -6   84.46    4.12
  -1   7  -6   86.54    4.36
  -1   7  -6   84.96    4.19
   1  -7  -6   98.19    4.10
  -1   7   6  101.39    4.40
  -1   7   6  104.33    4.15
  -1   7   6   92.52    4.47
   1  -7  -6   98.44    4.35
  -1   7  -6   84.01    3.98
   1   7   7   34.03    2.08
  -1   7  -7   34.25    1.81
   1   7  -7   28.70    1.85
   1   7   7   33.53    1.81
   1   7  -7   32.75    1.85
   1   7   7   31.94    2.06
   1  -7  -7   33.67    2.10
  -1   7  -7   29.99    1.82
  -1   7   7   29.71    1.83
  -1   7   7   31.89    1.86
  -1   7  -7   35.53    2.12
  -1  -7   7   28.03    1.81
  -1   7   7   30.15    2.18
   1   7  -7   28.83    1.80
  -1   7   7   31.03    2.18
  -1   7  -7   30.73    2.12
   1   7  -7   33.01    1.97
  -1   7  -7   30.32    2.00
  -1   7   7   36.48    2.15
   1   7  -7   35.76    1.74
   1   7  -7   32.54    1.79
  -1   7   7   40.72    2.05
   1   7  -8   27.55    1.59
  -1   7  -8   28.33    1.64
   1   7  -8   25.05    1.65
  -1   7   8   24.93    1.97
   1   7   8   28.70    1.88
  -1   7  -8   26.14    1.65
   1   7  -8   30.69    1.55
   1   7   8   27.51    1.88
  -1   7   8   25.47    1.56
  -1   7  -8   25.80    1.88
   1   7   8   27.49    1.64
   1   7   8   29.69    1.91
  -1   7  -8   24.52    1.78
  -1  -7   8   25.75    1.67
  -1   7   8   25.70    1.67
  -1   7  -8   28.83    1.93
  -1   7   8   26.95    1.97
  -1   7   8   27.99    1.72
   1   7  -8   26.16    1.63
  -1   7  -9   19.07    1.30
   1   7   9   19.36    1.53
  -1   7   9   16.72    1.22
   1   7  -9   19.91    1.18
  -1   7  -9   19.99    1.59
  -1   7  -9   17.13    1.50
  -1   7   9   18.08    1.35
   1   7   9   15.54    1.45
   1   7   9   17.72    1.28
  -1   7  -9   18.09    1.33
   1   7  -9   17.45    1.28
  -1  -7   9   16.61    1.29
   1   7   9   18.81    1.25
  -1   7   9   15.72    1.49
   1   7   9   18.84    1.50
   1   7  -9   17.71    1.21
  -1   7   9   15.95    1.30
   1   7 -10    3.95    0.66
   1   7  10    5.08    0.87
  -1   7 -10    3.05    0.66
  -1   7  10    4.68    0.73
  -1   7 -10    4.62    0.87
  -1   7  10    4.61    0.89
   1   7 -10    3.91    0.59
   1   7  10    4.95    0.66
  -1   7  10    4.45    0.64
  -1   7 -10    4.41    0.69
  -1   7  10    3.58    0.66
   1   7  10    4.80    0.69
   1   7 -10    5.69    0.60
   1   7  10    4.19    0.82
  -1   7 -10    4.28    0.79
   1   7  11   12.11    1.34
   1   7 -11   12.62    1.01
  -1   7 -11   13.43    1.19
   1   7  11   13.61    1.17
  -1   7  11   14.30    1.14
  -1   7 -11   14.05    1.16
  -1   7 -11   15.33    0.94
  -1   7 -11   11.72    1.22
   1   7 -11   15.35    1.07
  -1   7  11   12.11    1.30
  -1   7  11   13.45    1.20
  -1   7 -11   12.47    1.33
   1   7 -11   12.84    1.13
   1   7 -11   13.83    0.99
  -1   7  11   13.08    1.43
   1   7  11   14.48    1.13
   1   7  12    0.49    0.97
  -1   7 -12    3.57    0.71
  -1   7  12    4.37    0.77
  -1   7  12    2.84    0.83
   1   7 -12    3.77    0.54
  -1   7 -12    3.59    0.70
  -1   7 -12    3.59    0.52
   1   7 -12    3.82    0.57
   1   7  12    3.81    0.64
   1   7 -12    2.65    0.59
  -1   7 -12    3.17    0.85
  -1   7  12    4.06    0.84
  -1   7  12    4.15    0.69
   1   7 -12    3.69    0.68
   1   7  12    4.45    0.73
  -1   7 -12    3.57    0.74
   1   7 -13    2.73    0.52
   1   7  13    1.99    0.77
   1   7 -13    2.07    0.50
  -1   7 -13    2.31    0.66
  -1   7 -13    3.00    0.51
  -1   7  13    2.47    0.61
  -1   7 -13    2.04    0.81
   1   7  13    2.57    0.64
  -1   7  13    3.01    0.90
   1   7 -13    3.14    0.50
  -1   7  13    2.38    0.67
   1   7 -13    2.63    0.64
  -1   7  13    3.07    0.75
  -1   7 -13    2.33    0.64
   1   7  13    1.13    0.88
   1   7  13    3.21    0.63
  -1   7 -14   10.54    1.13
   1   7  14   11.68    1.30
   1   7  14   11.57    1.09
  -1   7 -14   13.39    0.92
   1   7 -14   13.73    1.01
  -1   7  14   11.13    1.25
   1   7 -14   10.22    1.02
   1   7  14   11.22    1.33
  -1   7  14   11.38    1.12
   1   7 -14   11.66    0.95
  -1   7  14   12.34    1.22
   1   7 -14   11.58    1.12
   1   7 -14   11.94    0.95
  -1   7  14   11.72    1.39
   1   7  14   12.88    1.19
  -1   7 -14   11.12    1.13
  -1   7 -14   11.03    1.36
  -1   7  15    0.32    0.55
  -1   7  15    0.40    0.61
  -1   7  15    0.44    0.56
  -1   7  15    0.76    0.72
   1   7  15    0.60    0.53
  -1   7 -15    0.88    0.57
   1   7 -15    0.71    0.40
   1   7  15   -0.34    0.91
  -1   7 -15   -0.33    0.71
   1   7 -15    0.21    0.54
  -1   7 -15    0.89    0.43
   1   7 -15    1.29    0.47
   1   7  15    0.44    0.60
   1   7  15    0.35    0.74
   1   7 -15    0.58    0.45
  -1   7 -15    0.79    0.75
  -1   7  16    0.51    0.75
  -1   7 -16    1.53    0.50
  -1   7  16    0.90    0.67
   1   7 -16    0.82    0.44
   1   7  16    1.07    0.58
  -1   7  16    1.16    0.63
  -1   7 -16    0.22    0.56
  -1   7 -16   -0.10    0.73
   1   7 -16    0.93    0.51
   1   7 -16    0.35    0.52
  -1   7 -16    0.49    0.80
   1   7 -16    0.93    0.61
  -1   7  16    0.76    0.57
   1   7  16    0.71    0.91
   1   7  16    0.88    0.72
   1   7  16    0.58    0.64
   1   7 -17    1.19    0.64
  -1   7  17    1.23    0.69
   1   7  17    1.08    0.71
  -1   7 -17    0.56    0.80
  -1   7  17    1.07    0.62
  -1   7  17    1.54    0.68
   1   7 -17    1.19    0.47
   1   7  17    0.86    0.56
  -1   7 -17    0.92    0.60
   1   7  17    1.10    0.78
  -1   7 -17    0.07    0.74
   1   7 -17    0.45    0.51
  -1   7  17    0.46    0.72
   1   7  17    1.76    0.91
  -1   7 -17    1.92    0.54
   1   7 -17    0.98    0.61
  -1   7 -18    0.93    0.87
   1   7 -18    1.91    0.50
  -1   7  18    1.72    0.86
  -1   7  18   -0.92    1.02
   1   7  18    1.49    0.70
  -1   7 -18    1.39    0.82
   1   7  18    1.66    0.68
  -1   7  18    1.11    0.65
   1   7  18    3.44    1.14
   1   7 -18    1.33    0.62
   1   7 -18    1.37    0.66
  -1   7  18    1.75    0.78
   1   7  18    2.14    0.83
   1   7 -18    1.67    0.64
  -1   7 -18    1.33    0.75
   1   7 -19    8.10    1.07
   1   7 -19    6.26    0.98
  -1   7 -19    7.26    1.12
  -1   7  19    5.86    1.09
   1   7  19   12.60    1.40
  -1   7 -19    9.04    1.21
  -1   7  19    8.40    1.17
  -1   7 -19    7.79    1.32
   1   7  19    8.38    1.13
  -1   7  19    8.66    1.12
  -1   7  19    7.02    1.21
   1   7  19    8.26    1.15
   1   7  19    7.75    1.11
   1   7 -19   10.95    1.03
   1   7 -19    9.12    0.95
   1   7  20    6.40    1.08
  -1   7  20    6.08    1.09
   1   7 -20    6.14    0.86
  -1   7  20    5.84    1.11
  -1  -7 -20    5.40    0.83
   1   7 -20    7.36    1.05
  -1   7  20    6.84    1.12
  -1   7  20    4.78    0.99
  -1   7 -20    6.94    1.37
   1   7 -20    4.88    0.95
   1   7  20    7.93    1.11
   1   7  20    6.94    1.05
   1   7 -20    8.88    1.01
  -1   7 -20    7.75    1.14
   1   7  20   11.81    1.39
  -1   7 -20    7.42    1.15
   1   7 -21    1.83    0.78
  -1   7  21    2.71    0.98
   1   7 -21    1.70    0.67
   1   7  21    3.22    0.96
  -1   7 -21    2.51    0.89
   1   7  21    2.04    0.91
   1   7 -21    4.80    0.88
   1   7  21    6.21    1.20
  -1   7  21    1.21    0.82
   1   7  21    1.62    0.79
  -1   7  21    2.27    0.89
  -1  -7 -21    1.58    0.58
  -1   7 -21    1.63    1.02
  -1   7  21    2.70    0.93
  -1   7 -21    2.80    1.01
  -1   7 -22    4.60    1.09
  -1   7  22    3.64    1.13
   1   7 -22    3.81    0.89
  -1   7  22    4.12    0.97
  -1  -7 -22    3.50    0.71
   1   7  22    4.75    1.05
   1   7 -22    5.95    0.89
   1   7  22    2.09    1.00
  -1   7 -22    5.45    1.14
  -1   7  22    3.89    0.98
   1   7  22    5.47    1.10
   1   7 -22    4.94    0.84
  -1   7 -23   26.45    1.93
   1   7 -23   21.69    1.87
  -1  -7 -23   18.93    1.59
  -1   7 -23   22.10    1.93
   1   7  23   23.73    1.96
   1   7 -23   23.16    1.57
  -1   7  23   21.59    1.88
   1   7  23   23.47    1.90
   1   7  23   23.38    1.85
  -1   7  23   20.99    1.77
   1  -7 -23   18.46    1.50
   1   7  24    6.85    1.24
  -1   7 -24    9.57    1.36
   1   7  24    5.54    1.10
   1   7 -24    4.86    0.86
   1   7 -24    4.65    0.99
  -1  -7 -24    4.43    0.81
   1   7  24    6.04    1.13
  -1   7 -24    4.54    1.05
   1  -7 -24    4.70    0.78
  -1   7  24    5.80    1.14
  -1   7  24    4.69    0.96
  -1   7  25    2.29    0.97
   1   7 -25    1.27    0.69
   1   7  25    2.68    1.12
  -1   7 -25    5.17    1.34
   1  -7 -25    1.83    0.59
   1   7  25    2.93    0.91
  -1   7 -25    1.97    0.97
   1   7  25    1.14    0.95
  -1   7  25    2.40    0.83
   1   7 -25    2.00    0.89
  -1  -7 -25    0.98    0.62
   1   7 -26   31.91    2.00
   1   7 -26   34.28    2.30
  -1   7  26   36.84    2.41
  -1   7 -26   34.77    2.49
   1   7  26   38.84    2.47
   1   7 -26   32.59    2.36
   1   7  26   38.67    2.22
  -1  -7 -26   27.37    2.02
  -1   7  26   34.14    2.12
   1  -7 -26   28.62    1.98
   1   7 -27    3.90    0.80
  -1   7  27    2.50    0.72
   1   7  27    3.94    0.99
   1   7  27    3.74    0.87
   1  -7 -27    2.42    0.62
  -1   7 -27    3.72    1.04
  -1   7  27    2.52    0.97
   1   7 -27    3.76    0.97
   1   7 -27    3.76    1.08
  -1  -7 -27    1.61    0.62
   1   7 -28    9.81    1.25
   1   7 -28    6.34    0.89
   1   7  28    8.53    1.24
   1   7 -28    9.22    1.50
  -1   7  28    8.78    1.28
  -1   7 -28    9.64    1.52
   1   7  28    9.50    1.04
  -1   7  28    8.70    0.96
   1  -7 -28    7.14    0.90
  -1  -7 -28    7.53    0.96
   1   7 -28    8.54    1.20
  -1   7 -28    9.46    1.32
  -1   7  28    8.75    1.27
  -1   7  29    0.57    0.75
  -1   7 -29   -0.06    0.93
  -1  -7 -29    0.04    0.44
   1   7 -29    0.34    1.01
   1   7  29    0.76    0.81
   1  -7 -29    0.52    0.44
  -1   7  29    0.13    0.80
   1   7 -29   -0.06    0.55
  -1   7 -29    0.25    0.77
   1   7 -29    2.01    0.89
   1   7 -29    0.89    0.72
  -1   7  30    1.01    0.75
   1   7 -30    2.78    0.89
  -1   7 -30    1.32    1.15
  -1   7  30    0.96    0.79
   1   7 -30    0.22    0.62
   1   7  30    0.63    0.80
  -1   7 -30    0.53    0.87
   1  -7 -30    0.15    0.39
  -1   7 -30    0.28    0.70
   1   7  30    0.72    0.75
  -1  -7 -30    0.51    0.48
   1  -7 -31    1.47    0.47
   1   7  31    2.98    0.86
  -1   7 -31    2.35    1.09
  -1  -7 -31    1.41    0.48
  -1   7 -31    2.10    0.89
   1   7 -31    1.00    0.67
  -1   7  31    2.08    0.78
   1   7  31    2.42    0.83
  -1   7  31    2.22    0.78
   1   7  32    0.86    0.68
   1   7 -32    3.63    0.82
   1  -7 -32    0.61    0.37
   1   7  32    0.30    0.69
   1   7 -32    0.42    0.53
  -1  -7 -32    0.68    0.40
  -1   7 -32    0.49    0.64
  -1   7 -32    0.94    0.70
  -1   7 -32    0.89    0.95
  -1   7  32    1.74    0.69
  -1   7  32    0.66    0.68
  -1   7 -33    0.44    0.59
  -1   7  33    0.46    0.57
   1   7 -33   -0.24    0.75
  -1  -7 -33    0.39    0.35
  -1   7  33   -0.10    0.59
   1   7 -33    0.45    0.52
  -1   7 -33    0.13    0.87
  -1   7 -33    0.04    0.59
   1   7  33    0.49    0.63
  -1  -7 -34    0.27    0.32
   1   7 -34   -0.50    0.66
   1   7  34    0.37    0.57
   1   7  34    0.06    0.59
  -1   7 -34    1.09    0.62
  -1   7  34   -0.05    0.47
  -1   7 -34    0.35    0.75
  -1   7 -34    0.46    0.53
   1   7 -34    0.93    0.66
   1   7 -34   -0.03    0.45
   1   7 -35    0.50    0.58
  -1   7 -35    0.51    0.51
   1   7  35    1.30    0.56
  -1   7  35    0.24    0.39
   1   7 -35    0.91    0.56
  -1   7 -35    0.93    0.49
  -1   7  35    0.80    0.46
   1   7  35    1.23    0.53
  -1   7 -35    0.79    0.66
   1   7 -35    0.55    0.42
  -1   7 -36    0.13    0.38
   1   7 -36    0.64    0.49
   1   7 -36    0.46    0.46
   1   7 -36    0.24    0.35
  -1   7 -36    0.33    0.37
   1   7  36    0.49    0.43
  -1   7 -36   -0.32    0.55
  -1   7  36    0.04    0.29
  -1   7 -37    0.13    0.28
   1   7 -37    0.11    0.33
   1   7  37    0.24    0.30
  -1   7 -37    0.13    0.33
  -1   7 -37    0.01    0.41
   1   7 -37    0.02    0.26
  -1   8   0    0.13    0.58
   1   8   0    0.10    0.45
   1   8   0    0.41    0.28
   1   8   0   -0.03    0.48
   1   8   0    0.36    0.57
  -1   8   0   -0.05    0.63
  -1   8   0   -0.58    0.67
  -1   8   1    1.56    0.70
  -1   8  -1    0.44    0.64
  -1   8   1    0.35    0.63
   1   8   1    0.87    0.48
  -1   8  -1    0.87    0.59
   1   8   1    0.73    0.35
   1   8  -1    1.00    0.37
   1   8  -1    0.73    0.56
   1   8  -1    0.89    0.48
  -1   8  -1    0.63    0.52
  -1   8   1    0.84    0.69
   1   8   1    1.38    0.63
   1   8   1    1.02    0.65
   1   8  -1    1.19    0.63
   1   8  -2    0.08    0.54
  -1   8   2    0.79    0.72
   1   8   2    0.49    0.56
   1   8  -2    1.06    0.51
  -1   8  -2    0.51    0.50
   1   8   2    0.57    0.39
  -1   8  -2    0.51    0.56
  -1   8   2    0.34    0.63
  -1   8   2    0.61    0.65
   1   8  -2    0.06    0.44
   1   8   2    0.45    0.66
   1   8   2    0.24    0.42
  -1   8  -2    0.39    0.65
   1   8   3    7.83    0.81
   1   8  -3    8.66    0.81
  -1   8  -3    8.96    1.05
   1   8   3    8.73    0.99
  -1   8  -3    8.54    1.20
  -1   8   3    9.07    1.15
   1   8  -3    8.12    0.86
   1   8   3    9.73    1.08
  -1   8   3    9.24    1.02
   1   8  -3    7.83    0.88
   1   8   3    9.05    1.10
   1   8  -3    6.89    0.97
  -1   8   3    9.03    1.21
  -1   8  -3    7.94    0.93
  -1   8   4    9.37    1.22
  -1   8  -4    7.57    0.97
   1   8   4    9.70    1.16
   1   8  -4    9.22    0.91
   1   8   4    9.46    1.12
  -1   8   4   11.60    1.08
   1   8   4    9.95    1.05
   1   8  -4    8.83    0.88
   1   8   4    8.25    0.85
   1   8  -4    8.75    1.04
  -1   8  -4    9.42    1.21
   1   8  -4    9.02    0.86
  -1   8  -4    9.25    1.00
  -1   8  -5    7.91    0.97
  -1   8  -5   11.09    1.13
   1   8  -5    6.40    0.94
  -1   8  -5    6.93    0.92
   1   8   5    8.36    1.08
   1   8   5    7.18    0.80
  -1   8  -5    8.33    1.14
   1   8  -5    8.19    0.85
   1   8   5    7.74    0.96
  -1   8   5    7.65    1.14
   1   8  -5    8.75    0.76
  -1   8   5    6.21    0.74
  -1   8   5   10.11    1.01
   1   8  -5    8.20    0.83
  -1   8   5    6.43    0.78
   1   8   5    8.26    1.07
   1   8   6    4.31    0.89
  -1   8   6    3.92    0.64
  -1   8   6    3.96    0.96
  -1   8   6    4.25    0.67
  -1   8   6    7.26    0.94
   1   8  -6    3.95    0.76
   1   8   6    3.86    0.64
   1   8  -6    3.81    0.64
   1   8   6    3.72    0.79
  -1   8  -6    4.28    0.80
  -1   8  -6    3.45    0.61
  -1   8  -6    4.26    0.90
  -1   8   6    5.55    1.08
  -1   8  -6    5.63    0.89
   1   8  -6    4.05    0.56
   1   8  -6    4.14    0.66
   1   8   7   27.79    1.93
  -1   8  -7   27.95    1.95
   1   8  -7   24.67    1.79
   1   8  -7   26.40    1.68
   1   8   7   25.99    1.62
  -1   8   7   26.29    2.06
  -1   8   7   27.17    1.71
   1   8   7   27.13    1.97
  -1   8  -7   29.09    2.07
  -1   8   7   26.78    1.73
   1   8  -7   29.79    1.58
   1   8  -7   29.59    1.87
  -1   8  -7   25.93    1.62
   1   8  -7   28.01    1.70
  -1   8  -7   27.95    1.90
  -1   8   7   29.56    2.18
   1   8  -8    5.79    0.71
   1   8   8    7.37    0.83
   1   8   8    6.96    1.03
  -1   8   8    5.83    0.81
   1   8  -8    5.53    0.78
   1   8  -8    6.12    0.64
   1   8  -8    5.61    0.77
  -1   8  -8    6.30    0.99
  -1   8   8    5.73    0.79
   1   8  -8    5.42    0.83
   1   8   8    6.56    0.98
  -1   8   8    5.38    1.03
  -1   8  -8    4.88    0.87
   1   8  -8    6.32    0.89
  -1   8  -8    5.94    1.01
  -1   8   8    5.95    1.04
  -1   8  -8    5.45    0.73
  -1   8  -9    0.14    0.51
   1   8   9    0.64    0.59
   1   8  -9    0.52    0.45
   1   8   9    0.92    0.50
  -1   8   9    0.95    0.86
  -1   8   9    0.28    0.45
   1   8  -9    0.60    0.35
  -1   8   9    1.05    0.53
   1   8   9    1.89    0.80
   1   8  -9    1.23    0.59
  -1   8  -9    1.00    0.69
   1   8  -9    0.79    0.44
  -1   8  -9    0.58    0.46
   1   8   9    0.44    0.66
   1   8  -9    0.81    0.60
   1   8  -9    0.44    0.47
  -1   8   9   -0.19    0.77
  -1   8  -9    0.85    0.65
  -1   8  -9    1.16    0.67
  -1   8 -10    3.13    0.63
   1   8 -10    2.11    0.58
   1   8  10    2.70    0.77
  -1   8 -10    2.26    0.65
  -1   8 -10    2.92    0.77
   1   8 -10    2.54    0.63
  -1   8  10    2.41    0.55
  -1   8 -10    2.93    0.80
   1   8 -10    2.67    0.54
  -1   8 -10    2.40    0.72
   1   8 -10    2.95    0.50
   1   8  10    1.67    0.94
  -1   8  10    3.28    0.72
   1   8  10    2.51    0.59
  -1   8  10    2.89    0.62
   1   8 -10    2.18    0.56
   1   8  10    3.12    0.88
  -1   8  10    2.92    0.87
   1   8 -10    2.66    0.73
   1   8  11    3.27    0.85
  -1   8  11    3.48    0.92
  -1   8  11    2.93    0.65
  -1   8  11    3.23    0.63
   1   8 -11    1.59    0.55
   1   8  11    2.92    0.91
   1   8 -11    2.59    0.55
  -1   8 -11    2.43    0.67
   1   8 -11    1.61    0.60
  -1   8  11    3.15    0.74
  -1   8 -11    2.16    0.80
   1   8  11    3.36    0.70
  -1   8 -11    2.20    0.67
   1   8 -11    3.19    0.70
  -1   8 -11    2.95    0.87
   1   8 -11    2.39    0.73
   1   8 -11    2.56    0.47
  -1   8 -11    2.36    0.60
   1   8  11    2.51    0.55
   1   8  11    0.51    1.13
  -1   8 -12    3.26    0.75
   1   8 -12    3.25    0.64
   1   8  12    4.11    0.74
   1   8  12    4.24    0.66
  -1   8 -12    3.14    0.79
   1   8  12    3.96    0.91
   1   8 -12    3.44    0.70
  -1   8 -12    3.62    0.86
   1   8  12    1.87    1.15
   1   8 -12    4.72    0.67
   1   8 -12    2.89    0.82
  -1   8 -12    2.67    0.65
  -1   8  12    4.15    0.91
  -1   8 -12    3.59    0.77
   1   8 -12    4.12    0.59
  -1   8  12    3.93    0.68
  -1   8  12    3.55    0.75
  -1   8  12    2.81    0.73
  -1   8 -13    7.68    1.00
   1   8  13    7.64    1.12
  -1   8  13    7.31    1.08
   1   8 -13    8.48    0.98
  -1   8 -13    8.03    0.98
   1   8  13    7.03    0.88
  -1   8  13    7.93    1.02
  -1   8  13    7.35    1.23
  -1   8 -13    7.03    1.18
   1   8 -13    7.73    1.18
   1   8 -13    9.69    0.90
   1   8 -13    7.87    0.76
   1   8  13    7.37    1.31
  -1   8 -13    7.75    1.01
   1   8 -13    7.51    0.84
  -1   8  13    7.23    0.91
   1   8  13    8.62    1.01
  -1   8  13    6.63    0.95
   1   8 -14    0.88    0.51
   1   8  14    0.21    0.46
   1   8 -14    0.42    0.38
   1   8 -14    0.59    0.50
   1   8 -14    0.21    0.67
  -1   8  14    0.33    0.57
   1   8  14   -1.02    1.06
  -1   8 -14    0.95    0.49
   1   8 -14    1.20    0.62
  -1   8 -14    0.49    0.53
   1   8  14    0.30    0.58
  -1   8  14    0.77    0.67
   1   8  14    0.22    0.62
  -1   8 -14   -0.10    0.70
  -1   8  14   -0.22    0.92
  -1   8 -14    0.71    0.83
  -1   8  14    0.09    0.51
  -1   8  14    0.36    0.48
   1   8  15    0.68    1.04
  -1   8 -15   -0.56    0.76
   1   8  15    0.43    0.78
   1   8 -15    0.43    0.42
  -1   8  15    0.25    0.60
  -1   8  15   -0.33    0.86
   1   8  15    0.23    0.61
  -1   8 -15   -0.17    0.75
  -1   8 -15    1.29    0.51
   1   8  15    0.39    0.62
  -1   8  15    0.19    0.50
   1   8 -15    1.75    0.52
   1   8 -15    0.15    0.57
   1   8  15    0.33    0.53
  -1   8  15    0.72    0.71
  -1   8  15    0.14    0.55
  -1   8 -15   -0.17    0.50
   1   8 -15   -0.05    0.71
   1   8  16    0.66    0.75
  -1   8  16    0.60    0.68
   1   8 -16    0.65    0.61
   1   8  16    1.58    1.12
  -1   8  16    0.65    0.82
   1   8 -16    0.67    0.77
  -1   8 -16    0.85    0.65
  -1   8  16    1.89    0.76
  -1   8 -16    2.05    0.54
   1   8 -16    0.13    0.63
  -1   8 -16    0.81    0.83
  -1   8  16    0.51    0.58
   1   8  16    0.88    0.57
  -1   8  16    0.73    0.62
   1   8  16    0.65    0.78
   1   8  16    0.80    0.64
   1   8 -16    1.51    0.48
  -1   8 -16    0.75    0.76
   1   8 -17    2.61    0.75
  -1   8 -17    1.76    0.72
   1   8  17    2.53    0.80
  -1   8  17    2.18    0.72
   1   8  17    2.26    0.71
  -1   8 -17    3.87    0.63
  -1   8  17   -0.56    1.07
   1   8 -17    1.50    0.84
  -1   8  17    1.96    1.00
  -1   8 -17    2.44    1.00
   1   8  17    3.16    0.99
   1   8  17    2.96    0.96
   1   8  17    4.06    1.18
   1   8 -17    1.63    0.69
   1   8 -17    2.52    0.53
  -1   8  17    2.87    0.87
  -1   8 -17    2.66    0.89
  -1   8  18    5.17    0.95
   1   8  18    4.42    0.96
  -1   8 -18    5.17    1.01
  -1   8 -18    4.57    1.20
   1   8  18    4.18    0.85
  -1   8 -18    3.86    0.86
   1   8 -18    4.42    0.82
   1   8 -18    4.73    0.88
   1   8  18    6.07    1.25
  -1   8  18    5.46    1.02
  -1   8  18    2.04    0.98
   1   8 -18    3.06    0.71
   1   8 -18    3.72    0.65
   1   8  18    4.36    1.03
  -1   8  18    2.20    0.96
   1   8 -18    3.61    1.07
  -1   8 -19   13.90    1.39
  -1   8  19   11.37    1.37
  -1   8  19    9.68    1.20
   1   8 -19   14.14    1.16
  -1   8  19    8.40    1.27
   1   8  19   12.05    1.29
  -1   8 -19   10.41    1.53
   1   8 -19   11.62    1.52
  -1   8  19   10.44    1.43
   1   8  19   11.03    1.33
   1   8  19   15.64    1.65
  -1   8 -19    9.64    1.25
   1   8 -19    9.74    1.00
   1   8 -19   10.01    1.14
   1   8 -19   13.00    1.30
   1   8  19   11.94    1.37
  -1   8 -20    1.32    1.06
   1   8 -20   -0.64    1.04
   1   8  20    1.50    0.83
   1   8 -20    1.11    0.64
  -1   8  20    0.78    0.87
   1   8  20    2.51    0.98
   1   8  20    1.60    0.76
   1   8 -20    1.33    0.56
   1   8 -20    3.72    0.83
  -1   8  20    1.57    0.78
   1   8 -20    1.66    0.98
  -1   8  20    1.08    0.91
  -1   8  20    1.34    0.93
  -1   8 -20    3.35    1.03
  -1   8 -20    1.05    0.74
   1   8 -21    0.72    0.58
  -1   8 -21    2.82    1.02
  -1   8  21    1.92    0.93
   1   8 -21    0.53    0.55
   1   8  21    1.29    0.86
   1   8 -21    3.71    0.82
  -1   8 -21    1.26    1.04
  -1   8  21    0.70    0.89
   1   8 -21   -0.36    1.04
  -1   8  21    0.95    0.85
   1   8  21    0.04    0.72
   1   8 -21    0.94    0.95
  -1   8 -21    0.40    0.73
  -1   8  21    0.62    0.74
   1   8  21   -0.36    0.99
   1   8  22   -0.22    0.85
  -1   8  22    1.07    0.81
  -1   8  22    1.15    0.83
   1   8 -22    2.93    0.80
  -1   8 -22   -0.06    1.06
  -1   8 -22    3.12    1.06
   1   8  22    0.40    0.71
  -1   8  22    0.05    0.88
   1   8 -22   -1.04    1.07
   1   8 -22    0.38    0.88
  -1   8 -22    0.76    0.81
   1   8  22   -0.26    0.97
   1   8 -22    0.40    0.53
  -1   8  22    0.18    0.72
   1   8 -22    0.37    0.60
  -1   8 -23    1.12    0.81
   1   8 -23    1.18    0.99
   1   8 -23    2.39    0.77
   1   8 -23    2.69    1.20
  -1   8 -23    2.57    1.19
  -1   8  23    1.30    0.94
  -1   8  23    2.06    0.86
   1   8  23    2.52    0.95
   1   8  23    2.59    1.01
  -1   8 -23    4.34    1.19
   1   8  23    1.92    0.82
   1   8 -23    0.99    0.56
  -1   8  23    1.30    0.83
  -1   8  24   12.05    1.36
   1   8  24   11.78    1.41
   1   8 -24    8.69    0.97
  -1   8  24    9.88    1.41
   1   8  24   10.86    1.31
   1   8  24   11.22    1.32
   1   8 -24    9.34    1.49
  -1   8 -24    9.71    1.59
  -1   8 -24    8.55    1.21
   1   8 -24    9.66    1.41
  -1   8 -24   15.82    1.46
  -1   8  24   11.70    1.28
   1   8 -24    8.30    1.15
   1   8 -25   39.05    2.80
  -1   8 -25   41.64    2.87
  -1   8  25   37.59    2.32
   1   8 -25   29.74    1.96
   1   8  25   38.85    2.46
   1   8  25   41.69    2.39
   1   8  25   41.75    2.54
  -1   8  25   38.38    2.46
   1   8 -25   33.50    2.34
  -1   8 -25   34.07    2.45
  -1   8 -25   45.09    2.50
  -1   8  25   42.27    2.59
   1   8 -26    4.51    0.74
  -1   8 -26    5.50    1.02
  -1   8 -26    8.26    1.33
   1   8  26    5.32    1.06
   1   8 -26    5.19    1.27
   1   8  26    5.30    0.98
   1   8  26    5.55    1.13
  -1   8  26    6.20    1.20
  -1   8  26    4.54    0.90
   1   8 -26    5.02    0.93
  -1   8  26    5.86    1.03
   1   8  27    9.30    1.37
   1   8 -27   10.05    1.17
   1   8  27   10.39    1.25
   1   8 -27   10.36    1.53
   1   8  27   12.31    1.16
  -1   8  27    9.12    1.05
  -1   8 -27   10.37    1.27
   1   8 -27    8.21    0.89
   1   8  27   10.54    1.31
  -1   8  27   10.96    1.24
  -1   8 -27   15.46    1.53
   1   8 -28    2.74    0.77
  -1   8  28    3.60    0.88
   1   8  28    3.79    0.95
   1   8 -28    2.91    1.05
   1   8  28    5.23    0.81
   1   8  28    4.09    0.97
  -1   8 -28    3.62    0.92
   1   8  28    3.43    0.86
  -1   8 -28    4.19    1.22
  -1   8  28    4.42    0.72
  -1   8 -29    0.29    0.65
  -1   8  29   -0.04    0.54
   1   8  29    0.59    0.83
   1   8 -29    2.12    0.89
   1   8 -29    0.66    0.89
  -1   8  29    0.34    0.65
   1   8 -29    0.11    0.53
   1   8  30   -0.18    0.63
   1   8 -30    0.33    0.81
   1   8  30   -0.43    0.63
  -1   8  30   -0.04    0.62
   1   8 -30   -0.35    0.52
  -1   8 -30    0.27    0.57
  -1   8  30   -0.22    0.49
   1   8  31    0.13    0.56
   1   8 -31   -0.17    0.70
  -1   8 -31   -0.17    0.69
   1   8  31    0.16    0.54
  -1   8  31   -0.25    0.56
  -1   8 -31   -0.12    0.61
  -1   8 -31    0.24    0.47
  -1   8  31   -0.13    0.45
  -1   8  31    0.10    0.57
   1   8 -31    0.38    0.45
  -1   8 -32   -0.43    0.59
  -1   8  32    0.63    0.54
   1   8  32    0.76    0.57
  -1   8 -32    0.40    0.50
  -1   8 -32    0.45    0.63
  -1   8  32    0.23    0.52
   1   8 -32   -0.03    0.38
  -1   8  32    0.11    0.38
   1   8  32    0.58    0.52
   1   8 -32   -0.05    0.72
   1   8 -32    0.38    0.67
  -1   8 -33    0.25    0.44
   1   8 -33    0.19    0.41
  -1   8  33    0.80    0.52
  -1   8  33    1.06    0.40
  -1   8 -33    1.62    0.78
  -1   8 -33    1.01    0.57
   1   8 -33    0.98    0.64
   1   8 -33    0.42    0.37
   1   8  33    0.96    0.50
  -1   8 -33    0.87    0.49
   1   8  33    0.86    0.51
   1   8 -33    0.42    0.67
  -1   8  33    0.86    0.49
  -1   8  34    0.07    0.26
  -1   8 -34    0.13    0.41
   1   8 -34    0.25    0.32
   1   8  34    0.62    0.46
  -1   8  34    0.52    0.42
   1   8  34    0.24    0.41
   1   8 -34    0.45    0.57
  -1   8 -34    0.14    0.34
  -1   8  34    0.45    0.43
   1   8 -34    0.13    0.30
  -1   8 -34    0.81    0.61
  -1   8 -35    0.20    0.33
   1   8 -35    0.79    0.47
  -1   8 -35    0.20    0.49
   1   8  35    0.32    0.31
  -1   8 -35    0.36    0.30
  -1   8  35    0.02    0.32
   1   8  35    0.30    0.35
  -1   8 -36    0.16    0.36
  -1   8  36    0.02    0.26
   1   8  36    0.05    0.26
  -1   9   0    0.34    0.65
   1   9   0    0.08    0.52
  -1   9   0    0.11    0.75
   1   9   0    0.58    0.70
   1   9   0    0.14    0.45
  -1   9   0    0.66    0.65
  -1   9  -1    0.16    0.77
   1   9   1    0.95    0.67
  -1   9  -1   -0.39    0.72
   1   9  -1   -0.03    0.47
  -1   9   1    1.06    0.69
   1   9   1    0.85    0.50
   1   9   1    0.24    0.55
   1   9  -1    0.88    0.66
  -1   9  -1    0.57    0.61
  -1   9   1    1.00    0.69
   1   9  -1    0.29    0.48
  -1   9   1    0.72    0.86
   1   9  -2    3.28    0.68
  -1   9   2    3.33    0.91
   1   9   2    4.93    0.94
   1   9  -2    3.32    0.65
  -1   9   2    4.95    0.92
  -1   9  -2    3.76    0.81
  -1   9  -2    1.28    0.76
  -1   9  -2    2.85    0.93
   1   9   2    4.65    0.84
   1   9   2    3.74    0.75
  -1   9   2    3.27    1.00
   1   9  -2    2.83    0.79
   1   9   3    4.66    0.84
  -1   9   3    4.27    1.10
  -1   9  -3    3.48    1.01
   1   9  -3    4.66    0.90
  -1   9  -3    4.25    0.84
   1   9   3    6.42    1.08
   1   9   3    4.99    0.84
   1   9  -3    4.59    0.70
  -1   9  -3    3.87    0.89
   1   9  -3    4.43    0.72
  -1   9   3    4.88    1.04
  -1   9   3    7.07    1.01
   1   9   4    9.42    1.09
   1   9   4    9.58    1.17
  -1   9  -4   10.45    1.13
  -1   9  -4    8.09    1.24
  -1   9  -4    7.74    1.05
  -1   9   4   10.38    1.32
  -1   9   4   13.47    1.22
   1   9  -4    7.86    1.08
   1   9  -4    9.47    0.97
   1   9  -4    8.23    0.84
   1   9   4   12.26    1.33
  -1   9   5   12.46    1.17
   1   9   5    8.33    1.13
  -1   9  -5    6.89    0.95
   1   9   5    6.88    0.97
   1   9   5    9.41    1.25
  -1   9  -5    8.78    1.03
  -1   9  -5    7.69    1.22
   1   9  -5    7.42    0.84
   1   9  -5    7.87    1.05
  -1   9   5    7.15    1.21
   1   9  -5    7.81    0.89
   1   9   6    5.47    1.04
   1   9   6    3.65    0.80
   1   9  -6    3.48    0.64
  -1   9   6    3.76    0.65
  -1   9   6    4.17    1.02
  -1   9  -6    3.64    0.80
   1   9  -6    2.45    0.65
   1   9   6    4.31    0.90
  -1   9  -6    3.33    0.95
   1   9  -6    4.07    0.80
  -1   9   7    5.03    1.19
   1   9  -7    5.27    0.76
   1   9   7    4.88    1.04
   1   9   7    5.35    0.93
  -1   9  -7    5.84    1.09
  -1   9   7    6.23    1.22
  -1   9  -7    6.15    0.93
   1   9  -7    3.81    0.81
   1   9  -7    5.67    0.80
  -1   9   7    6.03    0.80
   1   9  -8    4.76    0.74
  -1   9   8    5.09    0.77
  -1   9  -8    3.99    0.70
  -1   9   8    5.13    1.14
   1   9  -8    4.51    0.71
  -1   9  -8    4.21    1.03
  -1   9   8    4.01    0.64
   1   9   8    4.29    0.87
  -1   9   8    3.80    1.06
  -1   9  -8    4.42    0.86
   1   9  -8    4.16    0.78
   1   9  -8    3.25    0.75
   1   9   8    4.94    1.05
  -1   9  -9   13.76    1.43
  -1   9   9   11.96    1.14
   1   9  -9   12.29    1.17
   1   9  -9   10.93    1.18
   1   9   9   13.70    1.46
   1   9   9   11.86    1.05
  -1   9   9    9.96    1.03
   1   9   9   13.18    1.34
  -1   9  -9   11.52    1.04
  -1   9  -9   11.36    1.28
  -1   9   9   12.32    1.50
   1   9  -9    9.04    1.03
  -1   9   9   11.70    1.49
   1   9   9   10.09    1.03
  -1   9  -9    9.91    1.27
   1   9  -9   11.51    1.02
   1   9  -9   12.59    1.14
   1   9 -10   22.63    1.41
  -1   9 -10   18.65    1.39
  -1   9  10   16.34    1.38
   1   9 -10   19.52    1.61
   1   9 -10   19.83    1.47
   1   9 -10   17.97    1.40
   1   9  10   19.70    1.46
  -1   9 -10   20.12    1.77
  -1   9  10   19.93    1.51
   1   9  10   20.61    1.75
  -1   9  10   18.75    1.86
   1   9  10   18.51    1.94
   1   9  10   18.19    1.39
  -1   9 -10   18.75    1.66
  -1   9 -10   16.37    1.54
   1   9  10   20.93    1.74
   1   9 -10   17.27    1.33
   1   9 -10   15.37    1.34
  -1   9  10   19.34    1.79
   1   9 -11    1.80    0.58
  -1   9  11    1.92    0.98
  -1   9  11    1.03    1.05
  -1   9 -11    3.38    0.88
  -1   9  11    2.17    0.69
   1   9 -11    0.66    0.61
   1   9  11    1.84    0.93
  -1   9 -11    2.23    0.71
   1   9  11    1.61    0.58
   1   9  11    1.95    0.72
  -1   9 -11    1.93    0.77
   1   9 -11    2.12    0.67
   1   9 -11    2.10    0.77
   1   9 -11    2.00    0.58
  -1   9  11    1.91    0.59
  -1   9 -11    1.74    0.78
   1   9  11    2.30    0.64
   1   9  11   -0.56    1.34
  -1   9 -12    0.20    0.63
   1   9 -12    0.54    0.56
  -1   9 -12    0.79    0.48
  -1   9 -12    0.13    0.59
   1   9 -12    0.33    0.53
  -1   9  12    1.29    0.65
   1   9  12    0.59    0.81
   1   9 -12    0.32    0.48
   1   9 -12    1.06    0.50
  -1   9 -12    0.68    0.61
   1   9  12    0.21    0.68
  -1   9 -12    0.80    0.74
  -1   9  12    0.92    0.83
   1   9 -12    0.20    0.67
  -1   9  12    0.24    0.47
   1   9  12    0.53    0.54
   1   9  12   -0.73    1.35
  -1   9  13    1.05    0.54
   1   9  13    0.81    0.57
   1   9 -13    0.46    0.71
   1   9 -13    0.99    0.54
  -1   9 -13    1.05    0.79
   1   9 -13    1.79    0.52
  -1   9 -13    0.87    0.50
   1   9  13    1.31    0.76
  -1   9 -13    0.86    0.71
  -1   9  13    1.30    0.87
   1   9 -13    0.38    0.49
   1   9  13   -0.59    1.30
  -1   9  13    1.09    0.63
  -1   9 -13    0.81    0.58
  -1   9 -13    0.46    0.65
   1   9 -13    1.70    0.65
  -1   9  13    0.58    0.45
   1   9 -14    0.60    0.57
  -1   9  14    0.96    0.50
  -1   9 -14    0.89    0.68
  -1   9  14    0.48    0.51
   1   9 -14    1.94    0.56
  -1   9  14    1.87    0.72
   1   9 -14    0.73    0.56
  -1   9 -14    0.68    0.87
  -1   9 -14    1.60    0.72
   1   9  14    1.21    0.62
   1   9  14    0.62    0.69
   1   9  14    0.89    0.50
   1   9 -14    2.31    0.62
   1   9  14    0.91    1.18
  -1   9 -14    0.55    0.45
   1   9 -14    1.05    0.77
  -1   9  14    0.88    0.82
  -1   9  14    0.63    0.97
  -1   9  15    1.57    0.83
  -1   9  15    0.95    0.93
  -1   9 -15    0.92    0.90
   1   9  15    1.26    0.82
   1   9 -15    0.76    0.74
  -1   9  15    1.23    0.70
   1   9 -15    0.84    0.67
  -1   9  15    0.49    0.57
  -1   9  15    0.62    0.51
  -1   9 -15    0.91    0.78
  -1   9 -15    0.87    0.74
   1   9  15    1.24    0.54
   1   9 -15    0.53    0.61
   1   9 -15    0.40    0.51
   1   9  15    0.44    1.21
   1   9  15    1.13    0.68
  -1   9 -15    0.53    0.54
  -1   9  16    8.74    1.14
   1   9  16    7.77    0.95
   1   9 -16    9.64    1.00
  -1   9  16    6.78    1.00
   1   9 -16    5.91    1.09
   1   9  16   10.91    1.61
  -1   9 -16    8.87    1.26
  -1   9 -16    6.80    0.94
   1   9  16    8.93    1.26
   1   9 -16    8.85    1.06
   1   9 -16    6.76    0.97
  -1   9  16    3.22    1.20
  -1   9  16    8.25    1.38
  -1   9 -16   10.58    1.14
   1   9  16    8.75    1.07
   1   9  16    9.60    1.32
  -1   9  16    7.77    0.98
  -1   9 -16    7.76    1.29
  -1   9  17    1.64    0.66
  -1   9 -17    1.38    0.61
   1   9 -17    0.51    0.72
   1   9  17    2.40    0.93
  -1   9  17    1.75    0.80
   1   9 -17    1.60    0.89
  -1   9  17    0.60    0.84
  -1   9 -17    1.25    0.87
   1   9 -17    0.98    0.61
   1   9 -17    2.63    0.79
  -1   9 -17    1.54    0.82
   1   9  17    1.94    0.65
  -1   9  17    1.05    0.57
   1   9  17    1.79    0.73
  -1   9 -17    2.75    0.94
   1   9  17    5.07    1.37
   1   9  17    1.47    0.79
  -1   9  17   -0.69    1.13
  -1   9  18   -1.41    1.07
  -1   9  18    0.14    0.55
  -1   9  18    0.32    0.92
  -1   9 -18    0.04    0.54
  -1   9 -18    0.78    0.96
   1   9  18    0.39    0.56
   1   9 -18    2.38    0.74
  -1   9 -18   -0.11    0.72
   1   9 -18    0.17    0.82
   1   9  18    0.77    0.86
   1   9  18    0.36    0.77
  -1   9  18    0.16    0.50
  -1   9  18   -0.09    0.74
  -1   9 -18    1.35    0.84
   1   9 -18    0.52    0.61
   1   9  18    0.08    0.64
   1   9  19    1.02    0.98
  -1   9  19   -0.22    0.81
   1   9 -19    2.21    0.75
  -1   9 -19    0.67    0.95
  -1   9 -19    0.06    0.77
  -1   9 -19    0.66    0.60
  -1   9  19   -0.05    0.88
  -1   9  19    0.32    0.57
  -1   9 -19    1.94    0.85
   1   9 -19   -2.05    0.92
   1   9 -19   -0.10    0.54
  -1   9  19    0.04    0.97
  -1   9  19    0.05    0.57
   1   9  19    0.63    0.60
   1   9  19    0.18    0.74
   1   9  19    0.25    0.69
   1   9 -19    1.00    0.89
  -1   9  20    3.53    0.82
  -1   9  20    3.21    0.81
   1   9  20    3.57    0.79
  -1   9  20    3.23    0.98
   1   9  20    2.52    1.09
   1   9  20    2.49    0.94
   1   9  20    8.49    1.37
   1   9 -20    7.10    0.89
  -1   9 -20    4.66    1.23
   1   9 -20    4.06    1.11
  -1   9 -20    2.95    0.80
  -1   9 -20    6.27    1.04
  -1   9  20    4.87    1.13
   1   9 -20    2.47    0.96
  -1   9  20    4.17    1.09
   1   9  20    4.94    0.99
   1   9 -20    2.98    0.81
  -1   9 -20    2.91    0.97
  -1   9  21    0.31    0.88
  -1   9 -21    2.78    0.94
   1   9 -21    3.03    0.73
  -1   9 -21    0.22    0.82
   1   9  21    0.34    0.96
  -1   9 -21    0.36    0.98
   1   9 -21    0.47    0.88
   1   9 -21   -1.10    1.03
   1   9 -21   -0.53    0.67
  -1   9  21    0.47    0.86
  -1   9  21    2.10    0.97
  -1   9  21    0.75    0.64
  -1   9  21    0.69    0.68
   1   9  21    0.25    0.78
   1   9  21   -0.23    0.77
   1   9  21    0.96    0.67
  -1   9 -21   -0.31    0.63
   1   9 -22    6.21    0.98
  -1   9 -22    6.02    1.12
  -1   9  22    6.16    0.96
  -1   9 -22    6.67    1.37
  -1   9  22    9.27    1.23
  -1   9 -22    5.62    0.99
  -1   9  22    5.98    1.10
   1   9 -22    5.57    1.24
   1   9  22    6.70    1.13
  -1   9  22   10.44    1.12
   1   9 -22    5.38    1.11
  -1   9 -22   10.90    1.27
  -1   9  22    7.44    1.05
   1   9  22    8.84    1.11
   1   9  22    9.69    1.28
   1   9  22    7.24    1.22
  -1   9 -23    8.84    1.29
  -1   9 -23   16.12    1.38
  -1   9  23    8.47    1.11
   1   9 -23   11.40    1.53
  -1   9 -23   11.14    1.57
   1   9  23   10.83    1.42
   1   9  23   11.48    1.38
   1   9 -23    8.63    1.14
  -1   9  23   11.43    1.37
  -1   9 -23    8.73    1.14
   1   9  23   11.62    1.30
  -1   9  23   13.09    1.32
  -1   9  23   11.35    1.25
   1   9 -23    9.57    1.30
   1   9  23   11.34    1.20
  -1   9  24    1.11    0.67
   1   9 -24    0.39    0.87
   1   9  24    0.23    0.65
  -1   9 -24    0.38    0.63
  -1   9 -24    0.62    0.96
   1   9  24    1.35    0.84
  -1   9  24    1.32    0.79
   1   9 -24    0.18    0.60
   1   9 -24    1.56    0.91
  -1   9 -24    4.22    1.02
   1   9  24    1.78    0.83
  -1   9  24    0.86    0.83
  -1   9 -24    0.83    0.81
   1   9  24    1.07    0.85
  -1   9  24    1.91    0.74
   1   9 -25    9.58    1.18
  -1   9  25    7.04    1.07
  -1   9 -25   11.87    1.32
  -1   9 -25    6.42    0.99
   1   9  25    9.09    1.17
   1   9  25    8.92    1.08
   1   9 -25    9.45    1.33
  -1   9 -25    8.33    1.34
  -1   9  25    7.25    0.98
  -1   9 -25    6.79    1.11
   1   9 -25    6.60    0.96
  -1   9  25    9.54    1.22
   1   9  25    8.00    1.04
   1   9  25    7.90    1.19
  -1   9  25    8.97    1.06
  -1   9 -26    0.62    1.03
  -1   9  26    1.95    0.86
  -1   9  26    1.99    0.65
  -1   9  26    1.69    0.68
   1   9 -26    3.61    0.94
  -1   9 -26    3.22    1.06
  -1   9 -26    1.61    0.66
  -1   9 -26    3.17    0.89
   1   9  26    2.98    0.79
  -1   9  26    2.43    0.74
   1   9  26    1.06    0.76
   1   9 -26    1.02    0.64
   1   9  26    3.14    0.89
   1   9  26    2.39    0.74
   1   9 -27    5.81    0.95
  -1   9 -27    3.87    0.86
   1   9 -27    2.59    0.68
   1   9  27    4.10    0.75
  -1   9  27    2.16    0.58
  -1   9  27    3.72    0.86
   1   9  27    3.42    0.78
  -1   9 -27    2.42    0.67
  -1   9 -27    4.04    1.06
   1   9  27    2.38    0.78
  -1   9  27    2.77    0.70
  -1   9  27    2.75    0.77
   1   9  27    3.91    0.85
   1   9 -27    3.79    0.98
  -1   9 -27    2.32    1.06
  -1   9 -28    4.29    0.83
  -1   9 -28    6.17    1.05
  -1   9  28    2.29    0.57
   1   9  28    5.45    0.89
  -1   9  28    4.78    0.66
   1   9  28    4.68    0.78
  -1   9 -28    5.49    1.04
   1   9  28    4.50    0.84
   1   9 -28    4.15    0.99
  -1   9  28    5.49    0.89
   1   9 -28    4.04    0.73
  -1   9  28    5.43    0.81
  -1   9 -28    3.68    0.70
  -1   9 -29    4.01    0.90
  -1   9  29    3.50    0.73
   1   9  29    2.78    0.67
  -1   9 -29    2.40    0.56
   1   9  29    2.49    0.66
   1   9 -29    3.03    0.88
  -1   9  29    2.33    0.52
  -1   9 -29    2.29    0.67
  -1   9  29    2.91    0.63
  -1   9 -29    3.41    0.96
   1   9 -29    1.57    0.56
  -1   9  30    3.32    0.68
  -1   9 -30    3.27    0.86
  -1   9  30    1.03    0.40
   1   9  30    1.82    0.57
   1   9 -30    2.30    0.71
   1   9  30    1.61    0.57
  -1   9 -30    2.18    0.63
  -1   9 -30    2.69    0.57
  -1   9  30    2.84    0.60
   1   9 -30    1.75    0.50
   1   9 -31    0.02    0.34
  -1   9  31    0.39    0.42
   1   9 -31    0.49    0.54
   1   9  31    0.37    0.42
  -1   9 -31    1.60    0.77
   1   9  31    0.27    0.41
  -1   9 -31   -0.05    0.36
  -1   9 -31    0.35    0.46
  -1   9 -32   -0.09    0.31
  -1   9 -32    0.82    0.64
   1   9  32    0.78    0.39
   1   9 -32    0.11    0.46
   1   9  32    0.14    0.35
  -1   9 -32   -0.05    0.36
   1   9 -32   -0.37    0.59
   1   9 -32   -0.13    0.28
  -1   9  32    0.54    0.39
   1   9 -33    1.00    0.51
  -1   9  33    0.42    0.34
   1   9  33    0.27    0.28
  -1   9 -33    0.08    0.31
   1   9  33    0.96    0.35
   1   9 -33    0.48    0.43
   1   9 -34    0.80    0.39
  -1  10   0    1.43    0.79
   1  10   0    0.31    0.55
   1  10   0    0.24    0.71
  -1  10   0   -0.15    0.72
   1  10   0   -0.22    0.44
  -1  10   0    0.11    0.81
   1  10   1    1.06    0.82
  -1  10  -1    0.95    0.77
  -1  10   1    2.22    0.87
   1  10  -1    0.75    0.69
   1  10  -1    0.30    0.51
   1  10  -1    0.21    0.46
   1  10   1    0.08    0.52
  -1  10  -1   -0.14    0.62
  -1  10  -1   -0.17    0.85
  -1  10   1   -0.23    0.86
   1  10   1    0.73    0.61
  -1  10   1    0.36    0.69
   1  10  -2    1.20    0.76
  -1  10  -2    0.59    0.76
   1  10  -2    0.27    0.42
   1  10  -2    0.81    0.54
  -1  10  -2   -0.05    0.59
   1  10   2   -0.08    0.49
   1  10   2    1.19    0.68
   1  10   2    1.27    0.82
  -1  10  -2   -0.52    0.88
  -1  10   2   -0.11    0.77
  -1  10   2   -0.06    0.90
  -1  10   3    1.35    0.84
  -1  10  -3    2.79    1.03
   1  10  -3    2.78    0.59
  -1  10  -3    1.75    0.81
   1  10   3    4.57    1.06
  -1  10  -3    1.82    0.73
   1  10   3    2.71    0.83
  -1  10   3    0.97    0.89
   1  10   3    2.47    0.69
   1  10  -3    2.52    0.62
   1  10  -3    2.67    0.83
  -1  10  -4   -0.16    0.83
  -1  10  -4    1.46    0.65
   1  10  -4    3.28    0.82
  -1  10  -4    0.56    0.82
   1  10  -4    1.55    0.59
   1  10   4    2.01    0.70
   1  10   4    1.28    1.05
  -1  10   4    1.73    1.02
  -1  10   4    1.16    0.85
   1  10   4    1.34    0.74
  -1  10  -5    2.16    0.88
   1  10   5    4.64    0.97
  -1  10  -5    4.77    1.07
   1  10  -5    4.44    0.75
  -1  10  -5    4.31    0.82
   1  10  -5    4.46    0.91
   1  10   5    5.39    0.93
  -1  10   5    4.64    1.12
   1  10   6    3.52    0.95
   1  10  -6    5.27    0.89
   1  10  -6    3.78    0.69
   1  10  -6    2.78    0.57
   1  10   6   -0.44    1.54
  -1  10   6    4.04    1.06
  -1  10  -6    1.03    0.82
  -1  10  -6    5.35    1.06
   1  10   6    4.23    0.86
   1  10  -7    0.18    0.50
   1  10   7    0.33    0.76
   1  10  -7   -0.03    0.38
   1  10   7    0.63    0.62
  -1  10  -7    0.48    0.79
  -1  10   7   -0.40    0.89
   1  10  -7    1.12    0.72
  -1  10  -7    0.55    0.62
   1  10  -8   -0.70    0.80
   1  10  -8   -1.00    0.93
   1  10   8    1.40    0.67
   1  10  -8    2.13    0.57
   1  10   8    3.15    0.94
  -1  10   8    1.04    0.96
  -1  10   8    1.21    0.55
  -1  10  -8    3.01    0.75
   1  10  -8    1.77    0.57
  -1  10   8    2.45    1.09
  -1  10  -8    0.73    0.77
  -1  10   9    0.61    0.53
   1  10  -9    0.55    0.48
   1  10  -9    0.88    0.52
  -1  10   9   -0.06    0.92
  -1  10  -9    0.15    0.69
  -1  10   9    0.98    0.88
   1  10  -9   -1.67    1.00
   1  10   9    0.63    0.82
   1  10   9    0.05    0.57
   1  10  -9   -0.41    0.73
  -1  10  -9    0.81    0.57
   1  10 -10   -0.27    0.45
  -1  10  10   -0.46    1.01
  -1  10 -10    1.01    0.55
   1  10  10    0.25    0.66
   1  10 -10    0.23    0.50
  -1  10  10    0.43    0.93
   1  10 -10   -0.85    0.64
   1  10  10    0.54    0.82
  -1  10 -10    0.23    0.59
  -1  10 -10    0.24    0.68
  -1  10  10    0.21    0.49
  -1  10  11    1.83    0.65
   1  10  11    1.50    0.72
   1  10  11   -0.38    1.36
  -1  10 -11    1.73    0.75
  -1  10 -11    2.56    0.69
   1  10 -11    1.72    0.65
  -1  10 -11    1.63    0.70
   1  10  11    1.57    0.54
   1  10 -11    2.37    0.56
  -1  10  11    3.49    1.03
   1  10 -11    0.89    0.66
  -1  10  11    2.39    1.06
   1  10 -11    1.55    0.66
   1  10  11    1.88    0.96
   1  10  12    2.69    1.06
  -1  10 -12    0.99    0.64
  -1  10  12    1.60    1.04
  -1  10 -12    3.11    0.76
   1  10  12    2.15    0.76
   1  10 -12    4.21    0.66
   1  10 -12    1.98    0.75
   1  10 -12    2.54    0.66
  -1  10  12    1.95    0.98
   1  10  12    2.91    1.42
  -1  10  12    1.73    0.67
  -1  10 -12    2.15    0.71
   1  10 -12    1.40    0.64
   1  10  12    2.06    0.60
   1  10  13    5.12    1.47
  -1  10  13    4.12    0.85
  -1  10 -13    6.30    0.90
   1  10 -13    4.72    0.93
   1  10 -13    6.47    0.75
   1  10 -13    6.40    0.77
  -1  10 -13    3.53    0.87
  -1  10  13    5.53    1.11
   1  10 -13    3.13    0.85
   1  10  13    4.55    0.92
   1  10  13    4.51    0.80
   1  10  13    4.86    1.16
   1  10 -14    3.24    0.75
   1  10  14    4.04    0.92
   1  10 -14    1.72    0.75
  -1  10 -14    4.42    0.85
   1  10  14    3.71    0.72
  -1  10 -14    3.06    0.82
  -1  10  14    3.33    0.79
   1  10 -14    3.73    0.89
  -1  10  14    2.46    1.17
  -1  10  14    3.55    0.70
   1  10  14    4.66    1.44
   1  10  14    4.77    1.17
   1  10 -15    3.98    0.85
   1  10  15    5.06    0.82
  -1  10  15    5.04    0.89
  -1  10 -15    6.21    0.91
   1  10  15    4.37    0.97
   1  10 -15    4.07    0.95
   1  10 -15    3.76    0.75
  -1  10  15    3.26    0.70
  -1  10  15    1.80    1.21
   1  10  15    6.64    1.43
  -1  10 -15    3.96    0.90
   1  10 -16   -0.31    0.52
  -1  10 -16    0.28    0.79
  -1  10  16    0.76    0.65
  -1  10 -16    0.65    0.68
   1  10 -16    0.97    0.75
  -1  10  16   -0.84    1.22
   1  10 -16    0.69    0.60
  -1  10 -16    3.22    0.83
  -1  10  16   -0.04    0.50
  -1  10  16    1.26    0.99
   1  10 -16   -0.18    0.70
   1  10  16    1.27    0.75
   1  10  16    0.81    0.60
  -1  10 -17    2.71    0.81
  -1  10 -17    0.95    0.73
  -1  10  17    1.14    0.98
  -1  10  17   -0.59    1.05
   1  10 -17    0.27    0.48
  -1  10 -17    0.39    0.81
   1  10  17    0.69    0.66
   1  10 -17    1.78    0.67
   1  10 -17   -1.33    0.77
  -1  10  17    0.30    0.46
   1  10 -17    0.26    0.65
  -1  10  17    0.12    0.67
   1  10  17    0.78    0.60
  -1  10  17    0.31    0.50
  -1  10 -18    3.11    1.00
   1  10  18    3.08    0.73
   1  10 -18    1.11    0.78
   1  10  18    1.38    1.03
  -1  10  18    1.65    1.08
   1  10 -18    2.12    0.83
   1  10 -18    4.34    0.73
  -1  10 -18    2.38    0.79
  -1  10  18    1.48    0.58
   1  10  18    1.15    0.73
   1  10 -18    0.98    0.54
   1  10  18    8.49    1.33
  -1  10 -18    6.36    0.96
  -1  10  18    2.10    0.59
  -1  10  18    2.97    1.04
  -1  10  18    2.56    0.78
   1  10 -19    0.59    0.50
  -1  10 -19    0.35    0.65
  -1  10  19    0.87    0.72
  -1  10  19    2.40    0.96
   1  10 -19    1.45    0.82
  -1  10  19    0.78    0.49
   1  10 -19    3.39    0.67
   1  10 -19    0.14    0.75
   1  10  19    0.78    0.66
   1  10  19    0.82    0.70
  -1  10 -19    3.74    0.88
  -1  10  19    1.42    0.93
  -1  10 -19    2.20    0.99
   1  10  19    1.22    0.56
   1  10  19    0.68    1.00
  -1  10  19    0.68    0.53
  -1  10  20    3.97    0.92
  -1  10  20    4.91    1.05
  -1  10 -20    7.51    1.02
  -1  10 -20    4.31    0.95
  -1  10  20    3.29    0.66
  -1  10 -20    4.44    1.15
  -1  10 -20    2.88    0.66
   1  10 -20    8.30    0.84
   1  10 -20    4.02    0.92
   1  10  20    3.56    0.68
   1  10 -20    4.90    1.02
   1  10 -20    3.49    0.72
   1  10  20    4.17    0.90
  -1  10  20    6.90    1.06
   1  10  20    3.56    0.88
  -1  10  20    3.41    0.72
   1  10  20    3.09    1.09
  -1  10  21    4.95    0.93
  -1  10  21    4.74    0.80
   1  10  21    5.67    0.93
   1  10 -21    5.16    1.04
   1  10  21    5.48    1.10
  -1  10  21    3.68    0.69
   1  10  21    4.46    0.95
   1  10 -21    4.42    0.93
   1  10 -21    4.25    0.76
  -1  10 -21    5.39    1.17
  -1  10  21    6.73    1.09
  -1  10 -21    3.72    0.71
  -1  10  21    9.27    1.08
  -1  10 -21    8.00    1.05
   1  10  21    5.27    0.79
  -1  10 -21    4.72    0.95
   1  10 -22    1.38    0.81
  -1  10  22    1.22    0.51
  -1  10 -22    2.81    0.88
   1  10 -22    1.04    0.53
   1  10  22    1.15    0.54
  -1  10 -22    2.46    0.97
   1  10 -22    1.27    0.79
  -1  10  22    0.62    0.55
  -1  10 -22    1.17    0.54
  -1  10  22    2.06    0.82
  -1  10  22    2.56    0.80
  -1  10 -22    1.41    0.74
   1  10  22    1.67    0.74
   1  10  22    0.56    0.66
   1  10  22    1.28    0.89
  -1  10  23    0.74    0.75
  -1  10 -23    1.00    0.67
   1  10  23    1.33    0.53
   1  10 -23    1.59    0.76
  -1  10  23    1.07    0.75
  -1  10 -23    0.87    0.48
   1  10 -23    1.18    0.79
   1  10  23    1.72    0.69
   1  10  23    1.32    0.80
   1  10  23    0.88    0.63
  -1  10 -23    0.09    0.92
  -1  10  23    0.73    0.55
   1  10 -23    0.68    0.51
   1  10 -24    0.35    0.44
   1  10  24    0.16    0.57
  -1  10  24   -0.52    0.74
   1  10 -24    0.99    0.73
  -1  10 -24   -0.43    0.45
   1  10 -24    0.09    0.68
   1  10  24    0.04    0.57
   1  10  24    0.94    0.74
  -1  10 -24   -0.25    0.87
  -1  10  24    0.15    0.49
   1  10  24    0.09    0.44
  -1  10  24    0.57    0.66
  -1  10 -24    0.41    0.55
  -1  10 -25    0.11    0.56
   1  10  25   -0.06    0.44
  -1  10  25    0.61    0.62
   1  10 -25    2.39    0.73
  -1  10  25    0.60    0.50
   1  10 -25    0.38    0.65
   1  10  25    0.11    0.53
  -1  10  25   -0.14    0.58
   1  10 -25   -0.29    0.42
  -1  10 -25   -0.50    0.88
  -1  10 -25   -0.11    0.40
   1  10  25   -0.09    0.61
   1  10  25    0.91    0.66
   1  10 -26   -0.16    0.38
   1  10  26    0.03    0.43
   1  10  26   -0.32    0.54
   1  10 -26   -0.08    0.59
  -1  10  26    0.03    0.56
  -1  10 -26   -0.27    0.79
   1  10  26    1.32    0.61
   1  10  26    0.10    0.50
  -1  10 -26   -0.60    0.53
  -1  10  26   -0.24    0.43
  -1  10  26    0.97    0.57
  -1  10 -27    0.48    0.48
  -1  10 -27    0.16    0.78
   1  10  27    0.34    0.47
   1  10  27    0.36    0.41
  -1  10  27    0.37    0.43
   1  10 -27    0.76    0.62
  -1  10  27    0.77    0.55
  -1  10  27    1.04    0.49
   1  10 -28    0.56    0.54
  -1  10 -28    0.40    0.44
   1  10  28    0.22    0.37
  -1  10  28    0.47    0.49
   1  10  28    0.11    0.42
  -1  10  28    1.04    0.40
  -1  10  28    0.38    0.40
  -1  10 -28    1.19    0.75
  -1  10 -29    0.44    0.40
  -1  10  29    0.02    0.42
   1  10  29    0.14    0.32
   1  10 -29    0.61    0.50
  -1  10 -29    0.98    0.66
   1  10  29    0.27    0.32
   1  10 -29    0.21    0.63
  -1  10  29    0.23    0.35
   1  10 -30    0.38    0.56
   1  10  30   -0.05    0.26
  -1  10 -30    0.03    0.55
  -1  10  30    0.22    0.29
   1  10  30    0.12    0.27
  -1  10  30    0.35    0.38
  -1  10 -30    0.04    0.29
   1  10 -31    0.67    0.49
  -1  10 -31    0.31    0.47
   1  11   0    0.22    0.57
   1  11   0    0.27    0.44
  -1  11   0   -0.29    0.91
  -1  11   0    0.09    0.70
  -1  11  -1    1.03    0.65
   1  11  -1    1.64    0.55
  -1  11   1    1.13    0.94
   1  11   1    1.00    0.54
   1  11  -1    0.77    0.64
   1  11   1    1.86    0.66
  -1  11  -1    5.05    0.91
   1  11  -1   -2.38    1.46
  -1  11  -1    1.65    0.99
  -1  11   1    1.68    0.81
  -1  11   2    0.86    0.77
  -1  11  -2    0.39    0.64
  -1  11  -2    3.51    0.88
   1  11   2    1.24    0.64
   1  11  -2   -0.10    0.53
   1  11   2    1.15    0.54
   1  11  -2    0.52    0.57
  -1  11   2    0.06    0.94
  -1  11  -2    0.79    0.95
   1  11   2   -2.00    1.43
  -1  11  -3    0.08    0.50
   1  11   3    1.15    0.68
  -1  11   3    0.10    0.78
  -1  11   3   -0.23    0.96
   1  11  -3   -0.22    0.53
   1  11   3    0.30    0.48
   1  11   3   -2.74    1.56
  -1  11  -3    2.90    0.86
   1  11  -3   -2.46    1.27
  -1  11  -3    0.06    0.81
  -1  11  -4    0.62    0.76
  -1  11  -4    0.49    0.52
   1  11   4    0.93    0.71
  -1  11   4   -0.06    1.01
  -1  11   4    0.63    0.82
   1  11   4    0.38    0.51
   1  11   4   -2.28    1.57
   1  11  -4    0.99    0.52
  -1  11  -4    0.33    0.78
   1  11   5    0.91    0.75
   1  11   5   -0.04    0.50
   1  11  -5    0.09    0.46
  -1  11  -5   -0.04    0.73
  -1  11   5    0.10    0.80
   1  11  -5   -2.35    1.21
  -1  11  -5    0.80    0.86
   1  11  -6   -0.80    0.87
   1  11  -6   -1.16    1.08
  -1  11  -6    1.98    0.89
   1  11   6    1.72    0.82
   1  11   6   -0.58    1.48
  -1  11   6    1.43    0.91
   1  11  -6    1.33    0.52
   1  11   6    1.83    0.67
  -1  11  -6    1.18    0.80
   1  11  -7    0.11    0.40
  -1  11  -7    0.35    0.71
   1  11  -7   -1.64    0.93
  -1  11   7   -0.32    0.93
   1  11   7    0.49    0.72
   1  11   7    0.59    0.61
  -1  11  -7    0.12    0.78
   1  11   7   -1.06    1.48
  -1  11  -8   -0.71    0.85
  -1  11  -8    0.14    0.65
   1  11  -8    0.47    0.44
   1  11   8    0.63    0.79
  -1  11   8    0.85    1.00
   1  11   8    0.13    0.56
  -1  11   8    0.22    0.87
   1  11   9    0.09    0.55
   1  11   9    1.23    0.84
   1  11  -9    0.20    0.76
   1  11  -9    1.25    0.50
  -1  11   9    0.43    0.95
   1  11  -9    0.03    0.52
  -1  11   9    0.31    0.97
  -1  11  -9    1.33    0.72
   1  11  -9    0.56    0.67
  -1  11  -9   -0.76    0.88
   1  11 -10    0.58    0.58
   1  11 -10    1.27    0.47
  -1  11  10    0.15    0.88
   1  11  10    0.04    0.60
   1  11  10    0.23    0.80
  -1  11  10   -0.05    0.92
  -1  11 -10    0.13    0.59
   1  11 -10   -0.38    0.60
  -1  11 -10   -1.39    0.96
   1  11 -11    0.36    0.55
   1  11  11    2.26    1.38
  -1  11 -11    1.09    0.66
   1  11 -11    1.87    0.53
   1  11  11    2.21    0.92
   1  11  11    1.32    0.69
  -1  11 -11   -1.52    0.99
   1  11 -11    1.47    0.60
  -1  11  11    1.17    1.00
  -1  11  11    1.08    1.08
   1  11  12    0.76    0.64
   1  11 -12    0.21    0.60
  -1  11  12    0.92    0.50
   1  11  12    1.30    0.94
   1  11 -12    0.14    0.51
  -1  11  12    1.03    0.98
   1  11  12    4.75    1.38
  -1  11 -12   -0.04    0.76
  -1  11  12   -2.22    1.34
  -1  11 -12    1.58    0.59
   1  11 -12    3.47    0.64
  -1  11  13    0.26    0.51
   1  11 -13    0.77    0.57
   1  11  13    0.58    0.92
  -1  11 -13    2.85    0.65
   1  11 -13    0.40    0.63
   1  11  13    0.49    0.57
  -1  11 -13    1.53    0.65
  -1  11  13    0.72    0.93
   1  11  14    0.35    0.63
  -1  11  14    0.40    0.52
   1  11 -14    0.92    0.54
  -1  11 -14    3.82    0.65
   1  11  14    4.80    1.30
  -1  11  14   -2.49    1.29
   1  11  14   -0.17    0.95
   1  11 -14    0.06    0.61
  -1  11 -14    1.12    0.65
  -1  11 -15    3.75    0.74
   1  11  15    1.54    1.01
   1  11  15    1.09    0.65
   1  11 -15    2.85    0.62
  -1  11 -15    2.18    0.67
   1  11 -15    1.64    0.68
  -1  11  15    1.29    0.60
  -1  11  15    0.33    1.10
   1  11  15    1.67    0.54
   1  11 -16    1.24    0.53
  -1  11  16    0.03    0.49
   1  11  16    0.06    0.43
  -1  11 -16    0.57    0.58
  -1  11 -16    1.71    0.68
   1  11 -16   -0.18    0.64
  -1  11  16   -0.23    0.93
   1  11  16    0.09    0.57
  -1  11 -17    0.03    0.75
  -1  11  17    0.72    0.52
  -1  11 -17    0.32    0.56
   1  11  17   -0.21    0.62
   1  11  17    0.41    0.48
   1  11 -17    1.66    0.52
  -1  11  17    0.04    0.84
   1  11 -17    0.21    0.64
  -1  11  17    0.61    0.94
   1  11  18    0.29    0.47
  -1  11 -18   -0.36    0.82
  -1  11 -18    0.43    0.56
  -1  11  18    2.11    0.89
   1  11 -18    1.34    0.68
  -1  11  18    3.69    1.00
  -1  11  18    0.29    0.52
   1  11 -18    1.66    0.50
   1  11  18    0.12    0.53
  -1  11  19    1.19    0.80
  -1  11 -19    0.34    0.56
   1  11  19    0.40    0.50
  -1  11  19    0.41    0.52
   1  11  19    0.04    0.80
  -1  11 -19   -0.79    0.81
   1  11  19    0.08    0.53
   1  11 -19    0.48    0.62
  -1  11  20    0.67    0.55
   1  11 -20    1.17    0.67
  -1  11  20    0.66    0.72
   1  11  20    0.45    0.51
   1  11  20    1.38    0.82
  -1  11 -20   -0.20    0.82
  -1  11 -20    0.14    0.52
   1  11  20    0.04    0.50
   1  11 -21    7.43    0.87
   1  11  21    6.42    1.00
  -1  11  21    4.90    0.92
  -1  11 -21    3.50    0.72
   1  11  21    3.97    0.72
  -1  11 -21    3.85    0.88
  -1  11  21    4.55    0.74
  -1  11  22    0.69    0.51
  -1  11  22    1.05    0.70
   1  11 -22    2.94    0.67
  -1  11 -22    0.41    0.72
   1  11  22    0.81    0.51
   1  11  22    0.79    0.66
  -1  11 -22    1.06    0.52
   1  11 -23    2.27    0.64
  -1  11 -23    0.48    0.46
   1  11  23    0.42    0.45
   1  11  23    0.78    0.62
  -1  11 -23    0.54    0.73
  -1  11  23    0.10    0.48
  -1  11  23    0.66    0.61
  -1  11  24    2.58    0.58
   1  11  24    2.81    0.63
  -1  11 -24    2.00    0.72
   1  11  24    1.51    0.48
  -1  11  24    1.92    0.60
  -1  11 -24    2.13    0.53
  -1  11  25    0.20    0.40
  -1  11 -25    1.10    0.64
  -1  11 -25    0.48    0.39
   1  11  25   -0.09    0.35
  -1  11  25    0.48    0.46
   1  11 -26   -0.54    0.62
  -1  11 -26    0.02    0.37
  -1  11  26    1.39    0.43
   1  11  26   -0.02    0.29
  -1  11  26    0.22    0.39
  -1  11 -26    1.35    0.58
   1  11 -27    0.78    0.54
  -1  11  27    1.95    0.36
  -1  11 -27    1.18    0.55
   1  11  27    0.58    0.28
  -1  11  27    1.60    0.41
  -1  11 -27   -0.03    0.36
  -1  11 -28    1.13    0.45
   1  11 -28    0.14    0.45
  -1  12   0    0.57    0.60
   1  12   0   -0.67    1.13
   1  12   0   -0.53    0.49
   1  12   0    0.24    0.59
  -1  12   0    0.90    0.86
   1  12  -1   -0.12    1.06
   1  12   1    1.05    0.65
   1  12   1    0.14    0.51
  -1  12  -1    0.75    0.80
   1  12   1   -0.04    1.07
  -1  12   1    0.93    0.73
  -1  12  -1    1.02    0.59
  -1  12   1    2.66    1.01
   1  12  -1    0.57    0.55
  -1  12  -2    6.90    0.89
  -1  12   2    5.81    1.18
   1  12   2    7.68    1.41
  -1  12   2    5.46    0.98
   1  12  -2    6.73    0.77
   1  12   2    5.24    0.78
   1  12   2    6.91    0.95
   1  12  -2    5.47    1.22
  -1  12  -2    5.99    1.16
   1  12   3    1.26    0.72
  -1  12   3    3.14    1.02
   1  12   3    0.69    1.13
   1  12   3    1.50    0.52
   1  12  -3    1.05    1.01
   1  12  -3    1.65    0.52
  -1  12  -3    1.60    0.84
  -1  12   3    1.12    0.71
   1  12   4    0.43    0.44
   1  12  -4   -0.52    0.97
   1  12  -4   -0.87    0.86
  -1  12   4    0.57    0.71
   1  12   4    2.55    1.21
   1  12  -4    0.79    0.44
   1  12   4    0.61    0.77
  -1  12  -4    1.04    0.77
  -1  12  -4    4.03    0.78
  -1  12   4    1.54    0.98
  -1  12   5    1.63    0.97
   1  12  -5    0.74    0.46
   1  12   5    0.35    0.44
   1  12   5    0.94    1.21
   1  12   5   -0.62    0.75
  -1  12  -5    0.45    0.72
   1  12  -5    0.95    0.89
   1  12  -5   -1.08    0.81
  -1  12   5    0.13    0.73
  -1  12  -5    2.70    0.72
   1  12  -6    1.54    0.87
   1  12   6    1.19    1.26
   1  12   6    1.55    0.52
   1  12  -6    2.07    0.50
   1  12   6    0.71    0.76
  -1  12  -6    2.62    0.81
   1  12  -6    0.43    0.72
  -1  12  -6    3.69    0.79
  -1  12   6    0.77    0.75
   1  12   7    1.29    1.25
   1  12  -7    1.99    0.46
   1  12  -7    2.32    0.79
   1  12   7    2.31    0.58
   1  12   7    1.14    0.76
  -1  12  -7    3.39    0.75
  -1  12   7    1.69    0.87
  -1  12  -7    0.18    0.51
  -1  12  -7    2.47    0.76
   1  12  -7    0.70    0.66
   1  12   8    0.42    0.75
   1  12  -8    1.84    0.47
  -1  12  -8    2.22    0.71
   1  12  -8    0.76    0.61
   1  12  -8    2.33    0.78
   1  12   8    0.75    0.50
  -1  12  -8    1.23    0.63
  -1  12   8    0.96    0.81
   1  12  -9    0.80    0.42
  -1  12  -9    1.46    0.59
   1  12  -9    1.35    0.58
  -1  12  -9    0.59    0.64
   1  12   9   -0.17    0.43
   1  12   9   -0.46    0.79
  -1  12   9    0.31    0.75
  -1  12 -10    0.74    0.64
   1  12 -10    0.55    0.45
   1  12  10    1.44    0.53
   1  12  10    0.23    0.78
  -1  12  10    0.71    0.82
  -1  12 -10    0.47    0.55
   1  12 -10    2.18    0.60
   1  12  11   -0.45    0.78
  -1  12 -11    0.22    0.63
   1  12  11    0.07    0.42
  -1  12  11    0.18    0.75
   1  12 -11    0.45    0.42
   1  12 -12    0.07    0.40
  -1  12  12    0.34    0.73
   1  12  12   -0.37    0.81
  -1  12 -12   -0.98    0.68
   1  12  12    0.45    0.45
  -1  12 -12    0.73    0.65
  -1  12 -13   -1.30    0.70
  -1  12  13    0.45    0.75
   1  12 -13    1.28    0.43
  -1  12  13   -0.15    1.03
   1  12  13    0.26    0.44
   1  12  13    0.36    0.77
  -1  12 -13    0.42    0.60
   1  12  14    0.39    0.78
   1  12  14    0.31    0.40
   1  12 -14    0.83    0.43
  -1  12  14    0.74    0.95
  -1  12 -14   -1.17    0.71
  -1  12  14    0.24    0.75
   1  12 -14    1.02    0.47
  -1  12 -14   -0.26    0.60
   1  12  15    0.54    0.77
   1  12 -15    1.80    0.44
   1  12  15    0.27    0.40
   1  12 -15    1.35    0.49
  -1  12  15    1.11    0.80
  -1  12  15    1.59    0.93
  -1  12 -15    0.03    0.60
   1  12  16   -0.09    0.38
   1  12  16    0.36    0.74
   1  12 -16    1.21    0.49
  -1  12 -16   -0.03    0.54
   1  12  17    0.44    0.40
  -1  12 -17    0.19    0.53
  -1  12  18    0.35    0.36
  -1  12 -18   -0.22    0.56
   1  12  18    0.13    0.36
   1  12  19   -0.02    0.36
  -1  12  19   -0.18    0.67
  -1  12  19    0.22    0.34
  -1  12 -19   -0.77    0.51
  -1  12  20    0.63    0.35
   1  12  20    1.01    0.62
   1  12  20    0.09    0.31
  -1  12 -20    0.30    0.48
  -1  12  20   -0.11    0.59
  -1  12  21    0.07    0.33
  -1  12  21    0.57    0.55
   1  12  21   -0.02    0.27
   1  12  21    1.01    0.57
   1  12 -21    0.07    0.50
  -1  12 -21    0.02    0.41
  -1  12  22    2.11    0.56
   1  12  22    0.59    0.28
   1  12  22    2.00    0.57
  -1  12 -22   -1.04    0.56
   1  12 -22    0.40    0.53
  -1  12  22    0.96    0.34
  -1  12  23    0.97    0.45
   1  12 -23    0.49    0.46
  -1  12 -24   -0.87    0.44
   1  12 -24    0.15    0.41
  -1  13   0    0.80    0.55
   1  13   0   -1.80    0.86
   1  13   1    2.52    0.86
  -1  13   1    2.11    1.14
   1  13  -1    3.41    0.87
   1  13  -1    9.40    1.16
  -1  13   1    5.06    0.74
   1  13   1    7.68    1.16
  -1  13  -1    0.77    1.05
   1  13  -2    4.09    0.95
   1  13  -2   -0.64    0.79
   1  13   2    0.81    0.52
  -1  13   2    1.28    0.56
   1  13   2    0.56    0.38
  -1  13   2   -2.84    1.25
   1  13   2    4.21    1.09
   1  13  -3   -0.46    0.71
  -1  13   3    0.99    0.56
   1  13   3    3.57    1.10
  -1  13  -3   -1.22    0.61
   1  13   3   -0.12    0.34
   1  13  -3    2.94    0.85
   1  13   3    0.28    0.52
  -1  13   4    0.67    0.56
   1  13  -4    0.42    0.62
   1  13   4   -0.16    0.33
   1  13  -4    3.18    0.83
   1  13   4    0.87    0.54
  -1  13  -4   -0.95    0.56
   1  13   4    4.34    1.11
   1  13   5    3.64    1.10
  -1  13   5   -2.63    1.23
  -1  13   5    0.68    0.58
  -1  13  -5   -0.68    0.49
   1  13  -5    4.87    0.82
   1  13   5   -0.12    0.32
   1  13  -5    0.35    0.58
   1  13   5    0.35    0.56
  -1  13   6   -2.69    1.23
  -1  13   6    0.56    0.54
   1  13   6   -0.12    0.34
   1  13  -6    3.90    0.73
   1  13  -6    0.52    0.55
   1  13   6    0.44    0.58
   1  13   6    3.92    1.10
  -1  13  -7   -1.36    0.83
   1  13   7    0.34    0.56
   1  13   7   -0.04    0.35
   1  13   7    4.08    1.04
  -1  13   7    1.69    0.64
   1  13  -7    2.30    0.60
   1  13  -8    1.55    0.51
   1  13   8    0.31    0.57
  -1  13   8    0.56    0.59
  -1  13   9    1.35    0.65
   1  13   9    0.65    0.60
  -1  13  -9   -0.12    0.60
   1  13  10    0.59    0.60
  -1  13  10    1.13    0.61
  -1  13  10    0.13    0.85
   1  13  11    0.78    0.62
  -1  13  11    0.87    0.59
  -1  13  11    1.61    0.88
  -1  13  12   -0.12    0.63
   1  13  12    0.24    0.58
   1  13  13    1.56    0.66
  -1  13  13    0.26    0.59
   1  13  14    0.60    0.54
  -1  13  14   -0.50    0.64
   1  13  15    0.86    0.56
  -1  13  15   -0.26    0.59
  -1  13  16   -0.07    0.56
   1  13  16    0.76    0.51
   1  13  17    1.28    0.51
   1  13  18    1.69    0.50
   1  13  19   -0.30    0.37
  -1  13  20    0.90    0.38
  -1  13  21    1.29    0.33
  -1  14   0    1.05    0.76
   1  14   0    0.08    0.55
  -1  14  -1   -0.68    0.45
   1  14   1    6.44    0.82
  -1  14   1   -0.53    0.52
  -1  14   1    0.86    0.78
  -1  14  -1    1.05    0.74
   1  14  -1    7.50    0.81
   1  14  -1    1.02    0.57
   1  14   1   -0.57    0.61
   1  14  -2    1.91    0.57
   1  14   2    0.22    0.57
  -1  14  -2    0.01    0.38
  -1  14  -2    1.76    0.73
  -1  14   2    2.24    0.81
   1  14   3   -0.70    0.64
   1  14  -3    1.51    0.53
  -1  14   3    1.22    0.77
  -1  14  -3    1.17    0.68
  -1  14   4    2.19    0.83
  -1  14  -4    2.68    0.65
  -1  14   4    1.42    0.42
   1  14  -4    3.23    0.55
  -1  14   5    1.14    0.42
   1  14  -5    2.63    0.47
  -1  14   5    1.94    0.83
  -1  14  -5    1.28    0.56
  -1  14   6    1.03    0.42
   1  14   6   -0.25    0.57
  -1  14   6    2.29    0.80
  -1  14  -6    2.12    0.55
   1  14  -6    3.55    0.47
   1  14   7   -0.94    0.61
  -1  14   7    0.43    0.39
  -1  14   8    0.70    0.42
   1  14   8   -1.25    0.61
  -1  14   9    0.58    0.42
  -1  14  10    0.42    0.42
  -1  14  10    3.83    0.72
  -1  14  11    4.17    0.68
  -1  14  11    0.60    0.41
  -1  14  12    0.59    0.38
  -1  14  12    3.89    0.63
  -1  14  13    0.51    0.36
   1  14  13   -0.75    0.44
  -1  14  14    0.55    0.34
   1  14  15   -0.36    0.34
  -2   0   0 3492.99  137.65
   2   0   0 3808.28  137.67
   2   0   0 3985.72  137.71
  -2   0   0 3662.07  137.67
   2   0   0 3839.62  137.74
   2   0  -1    0.01    0.23
   2   0   1    3.64    0.34
   2   0  -1    4.90    0.40
   2   0   1    1.65    0.30
  -2   0   1   -0.06    0.19
  -2   0  -1    0.01    0.19
  -2   0  -1    0.82    0.31
  -2   0   1    0.05    0.24
   2   0   1    2.01    0.35
   2   0   1    0.24    0.16
  -2   0   1   -0.46    0.29
   2   0   2  270.54   10.49
   2   0   2  255.89   10.51
  -2   0  -2  283.97   10.48
   2   0   2  282.49   10.45
   2   0   2  292.29   10.57
  -2   0   2  288.41   10.43
  -2   0   2  298.87   10.58
   2   0  -2  265.40   10.52
   2   0  -2  289.28   10.55
  -2   0   2  275.37   10.52
  -2   0   3    0.81    0.35
  -2   0   3    0.31    0.26
   2   0   3    0.24    0.21
   2   0  -3    0.77    0.55
   2   0   3    0.27    0.20
  -2   0   3    0.20    0.36
  -2   0   4    2.33    0.37
   2   0   4    2.76    0.33
   2   0  -4    2.50    0.62
  -2   0   4    6.36    0.46
  -2   0  -4    2.34    0.20
  -2   0   4    5.55    0.51
  -2   0  -4    2.14    0.51
   2   0   4    2.49    0.31
  -2   0   5    0.25    0.29
  -2   0   5   10.59    0.62
   2   0   5    0.36    0.24
  -2   0   5    8.73    0.60
  -2   0  -5    0.31    0.14
  -2   0  -5    1.06    0.51
   2   0   6  653.52   24.82
  -2   0  -6  684.39   24.82
  -2   0  -6  689.17   24.85
  -2   0   6  703.28   24.95
   2   0  -6  692.85   24.78
  -2   0   6  643.24   24.79
  -2   0  -6  647.34   24.68
  -2   0   6  654.01   24.89
  -2   0  -7    0.19    0.22
  -2   0  -7    0.07    0.44
  -2   0   7    0.10    0.64
   2   0  -7   -0.21    0.36
   2   0  -8   93.29    3.60
  -2   0  -8   87.51    3.64
  -2   0   8   87.64    3.78
  -2   0  -8   91.61    3.63
  -2   0  -9    0.02    0.21
   2   0  -9   -0.64    0.37
  -2   0  -9   -0.06    0.38
  -2   0   9    0.26    0.57
  -2   0  -9    0.05    0.28
   2   0  10   52.81    2.42
   2   0 -10   54.25    2.25
  -2   0  10   50.58    2.44
  -2   0 -10   54.15    2.28
  -2   0 -10   52.40    2.11
   2   0 -10   48.20    2.30
   2   0 -11    0.28    0.30
  -2   0 -11    0.31    0.27
  -2   0 -11    0.48    0.35
   2   0  11   -0.79    0.61
  -2   0  11    0.55    0.75
   2   0 -12   71.30    3.27
  -2   0 -12   81.98    3.04
  -2   0 -12   77.52    3.23
  -2   0  12   72.27    3.43
   2   0  12   72.42    3.39
  -2   0 -13    0.48    0.33
  -2   0  13    0.48    0.66
   2   0 -13    0.11    0.31
  -2   0  13    1.42    0.79
   2   0  13   -0.84    0.74
  -2   0 -13    1.27    0.32
   2   0  14    3.35    0.50
  -2   0 -14    4.62    0.51
  -2   0  14    4.74    0.72
   2   0  14    4.63    0.80
  -2   0  14    5.52    1.00
  -2   0 -14    5.64    0.44
  -2   0  14    5.25    0.84
   2   0 -14    4.13    0.53
  -2   0 -15    0.16    0.27
  -2   0  15    0.46    0.78
   2   0 -15    0.24    0.28
   2   0 -15    0.27    0.34
   2   0 -15    0.13    0.32
  -2   0  15    0.48    0.55
  -2   0 -15   -0.13    0.37
   2   0  15   -0.38    0.43
  -2   0  15    0.29    0.69
   2   0  15   -0.46    0.75
  -2   0 -15    0.43    0.25
  -2   0 -16  102.73    3.96
  -2   0 -16  103.76    4.26
  -2   0 -16  107.10    4.30
   2   0  16   90.57    4.16
   2   0 -16   91.75    4.29
  -2   0 -16  103.51    4.47
   2   0 -16  104.38    4.38
   2   0  16  100.67    4.17
   2   0  16  104.15    4.57
  -2   0 -16  108.92    4.48
   2   0 -16  107.57    4.27
  -2   0  16  104.66    4.37
  -2   0  16  101.38    4.41
   2   0  16   95.30    4.25
  -2   0  16   99.51    4.57
   2   0  17    0.07    0.26
  -2   0  17   -0.10    0.58
   2   0 -17    0.05    0.25
   2   0 -17    0.20    0.35
  -2   0 -17    0.31    0.40
  -2   0  17    0.44    0.83
   2   0  17   -0.83    0.79
  -2   0  17    0.08    0.33
  -2   0 -17   -0.06    0.35
  -2   0 -17    0.02    0.58
   2   0  17   -0.26    0.37
   2   0  17    0.13    0.31
   2   0 -17   -0.05    0.29
  -2   0 -17    0.08    0.27
  -2   0 -17   -0.33    0.25
  -2   0 -18    3.90    0.64
  -2   0  18    3.38    0.57
  -2   0  18    2.80    0.91
   2   0 -18    2.97    0.53
  -2   0 -18    3.47    0.63
  -2   0  18    4.12    0.78
   2   0  18    2.87    0.81
  -2   0 -18    3.35    0.48
   2   0  18    3.18    0.47
   2   0 -18    3.40    0.50
   2   0  18    3.31    0.57
   2   0 -18    3.37    0.57
  -2   0 -18    2.42    0.34
  -2   0  19   -0.14    0.36
   2   0  19    0.90    0.46
  -2   0 -19    0.13    0.38
  -2   0 -19    0.29    0.62
  -2   0  19   -0.06    0.65
   2   0  19    0.28    0.31
   2   0 -19    0.08    0.24
   2   0  19    0.03    0.33
   2   0 -19    0.21    0.43
  -2   0 -19   -0.16    0.38
   2   0  19   -0.64    0.78
   2   0 -19    0.03    0.32
  -2   0 -19    0.04    0.25
  -2   0  20    0.57    0.42
  -2   0 -20    0.32    0.45
  -2   0 -20    0.55    0.30
   2   0 -20    0.52    0.45
   2   0  20    0.68    0.50
   2   0 -20    0.49    0.41
   2   0  20    0.24    0.35
   2   0  20    0.37    0.33
  -2   0 -20    0.70    0.47
  -2   0 -20    0.65    0.67
  -2   0 -21    0.83    0.67
   2   0 -21   -0.19    0.43
  -2   0 -21   -0.04    0.48
   2   0 -21    0.33    0.43
   2   0  21    0.46    0.41
  -2   0 -21    0.19    0.45
  -2   0  21    0.32    0.43
   2   0 -22   36.71    2.10
  -2   0  22   39.62    2.21
   2   0  22   34.68    2.07
  -2   0 -22   39.23    2.34
  -2   0 -22   37.48    2.33
  -2   0 -22   36.88    2.08
   2   0 -22   37.07    2.20
  -2   0  23    0.25    0.49
  -2   0 -23   -0.04    0.62
   2   0  23    0.29    0.49
   2   0 -23    0.04    0.47
  -2   0 -23    0.34    0.54
  -2   0 -23    0.51    0.72
   2   0 -23   -0.15    0.56
  -2   0 -24   26.62    1.82
   2   0 -24   28.08    1.86
   2   0 -24   32.85    2.05
  -2   0 -24   30.21    2.10
  -2   0 -24   30.43    2.09
   2   0 -24   29.21    1.91
   2   0  24   27.85    1.85
  -2   0  24   30.95    1.95
  -2   0  25    0.12    0.58
  -2   0 -25    0.28    0.80
  -2   0 -25    0.42    0.65
  -2   0 -25    0.28    0.63
   2   0 -25    0.15    0.51
   2   0 -25    0.03    0.66
   2   0  25    0.18    0.53
   2   0 -25    0.04    0.60
  -2   0  26   24.63    1.75
  -2   0 -26   21.10    1.63
  -2   0 -26   21.42    1.83
  -2   0 -26   22.95    1.87
   2   0 -26   23.64    1.80
   2   0  26   21.84    1.65
   2   0 -26   22.56    1.70
   2   0 -26   22.06    1.67
   2   0  27   -0.12    0.59
  -2   0 -27    0.36    0.83
   2   0 -27    0.22    0.66
  -2   0 -27    0.35    0.76
   2   0 -27   -0.27    0.80
  -2   0  27   -0.08    0.61
   2   0 -27    0.25    0.66
  -2   0 -27    0.10    0.69
   2   0 -28    7.48    1.16
  -2   0 -28    7.61    1.15
  -2   0 -28    9.15    1.33
   2   0 -28    8.14    1.09
   2   0  28    9.59    1.13
   2   0 -28   10.91    1.27
  -2   0 -28   11.19    1.33
  -2   0  28   11.15    1.23
  -2   0 -29   -0.15    0.82
   2   0 -29    0.37    0.69
   2   0  29    0.58    0.64
  -2   0 -29   -0.43    0.83
   2   0 -29   -0.43    0.63
  -2   0 -29   -0.05    0.77
  -2   0  29   -0.22    0.70
  -2   0  30   -0.17    0.69
   2   0 -30    0.67    0.70
  -2   0 -30    0.05    0.68
   2   0 -30    0.04    0.66
  -2   0 -30   -0.16    0.84
   2   0  30    0.30    0.61
  -2   0 -30   -0.41    0.79
  -2   0  31    0.04    0.61
  -2   0 -31   -0.16    0.74
   2   0 -31    0.72    0.73
   2   0  31   -0.04    0.58
   2   0 -31   -0.17    0.60
  -2   0 -31    0.16    0.71
  -2   0  32   19.88    1.61
  -2   0 -32   19.04    1.78
   2   0 -32   21.06    1.76
  -2   0 -32   17.87    1.69
   2   0  32   17.71    1.57
   2   0 -32   18.35    1.56
   2   0  33    1.03    0.62
   2   0 -33    0.19    0.68
  -2   0  33    0.56    0.61
  -2   0 -33    1.13    0.82
  -2   0 -33    0.05    0.63
   2   0 -34   11.46    1.30
   2   0  34   10.76    1.12
  -2   0 -34   10.56    1.29
  -2   0 -34   10.63    1.23
   2   0  35    0.36    0.52
   2   0 -35   -0.04    0.65
  -2   0 -35   -0.05    0.65
  -2   0 -35    0.39    0.58
  -2   0 -36    0.13    0.59
  -2   0 -36    0.43    0.54
   2   0 -36   -0.28    0.58
   2   0 -37    0.34    0.60
  -2   0 -37    0.08    0.58
  -2   0 -37    0.65    0.51
   2   0 -37    0.32    0.61
   2   0 -38    0.30    0.56
  -2   0 -38    0.15    0.39
  -2   0 -38   -0.11    0.52
   2   0 -38    0.22    0.57
   2   0  38    0.24    0.56
  -2   0 -39    0.18    0.46
   2   0  39    0.14    0.55
   2   0 -39    0.80    0.56
  -2   0 -39    0.05    0.35
   2   0 -39    0.45    0.47
   2   0 -40    0.35    0.40
  -2   0 -40    0.39    0.39
   2   0 -40    0.60    0.45
   2   0  40    0.45    0.46
   2   0 -41    0.22    0.36
   2   0  41    0.30    0.39
   2   0 -41    0.10    0.31
  -2   0 -41    0.51    0.33
   2   0  41   -0.04    0.28
   2   0  42    4.25    0.51
  -2   1   0 1124.46   42.86
   2   1   0 1228.30   42.63
  -2  -1   0 1088.98   42.85
  -2  -1   0 1041.92   42.65
  -2   1   0 1157.71   42.71
   2   1   0 1101.72   42.81
   2  -1   0 1145.49   42.85
   2   1   0 1186.42   42.77
  -2  -1   0 1236.77   42.80
   2   1   0 1239.42   42.75
  -2  -1   1 1054.50   40.45
   2  -1   1 1097.42   40.63
  -2   1   1 1032.20   40.62
  -2  -1  -1 1021.74   40.61
  -2   1  -1 1099.71   40.63
  -2  -1  -1 1138.09   40.57
   2  -1  -1 1077.25   40.62
   2   1   1 1170.81   40.56
  -2   1   1 1101.91   40.50
   2   1  -1 1183.41   40.52
  -2   1  -1 1193.59   40.38
   2   1   1 1102.02   40.53
   2  -1  -1 1131.17   40.44
   2   1   1  997.90   40.39
   2   1  -1 1048.96   40.58
   2   1  -1 1060.03   40.41
  -2  -1   1 1097.92   40.56
  -2   1  -1 1128.59   40.44
   2   1   1 1051.01   40.58
  -2   1   2   53.36    2.24
  -2  -1  -2   54.61    2.16
  -2   1  -2   58.35    2.02
  -2   1  -2   55.82    2.26
   2   1  -2   51.95    2.11
  -2  -1  -2   53.68    2.26
   2   1  -2   52.96    2.05
  -2  -1  -2   56.13    2.20
  -2   1   2   51.57    2.19
   2  -1  -2   53.81    2.08
  -2  -1   2   58.32    2.13
  -2  -1   2   53.26    2.15
   2   1  -2   49.60    2.20
   2   1   2   44.68    2.00
   2  -1  -2   52.54    2.25
   2  -1   2   56.03    2.28
   2   1   3  118.62    4.73
  -2   1   3  114.60    4.71
  -2   1   3  116.58    4.65
  -2  -1  -3  126.09    4.65
  -2  -1   3  118.17    4.62
   2   1   3  116.28    4.49
  -2   1   3  121.64    4.80
   2   1  -3  122.91    4.58
  -2  -1   3  116.54    4.61
   2   1  -3  120.53    4.53
   2  -1  -3  122.81    4.56
   2  -1   3  114.88    4.66
  -2  -1  -3  119.46    4.63
   2  -1  -3  117.48    4.71
   2  -1   3  122.86    4.74
   2  -1   3  128.82    4.55
   2  -1   3  117.90    4.45
   2  -1   4    1.86    0.38
   2   1   4    2.33    0.21
  -2  -1  -4    2.22    0.30
  -2  -1   4    2.34    0.30
  -2   1   4    1.95    0.39
  -2   1  -4    2.03    0.35
  -2  -1   4    2.73    0.53
   2  -1   4    2.13    0.31
   2  -1  -4    1.33    0.35
   2   1  -4    2.08    0.26
  -2   1   4    1.59    0.42
   2   1   4    2.82    0.39
  -2   1  -5   21.51    1.09
   2  -1  -5   15.68    1.28
  -2   1   5   15.15    1.25
  -2  -1   5   20.48    1.09
   2   1  -5   21.59    0.97
   2  -1  -5   22.27    1.02
   2  -1   5   22.17    1.13
   2   1   5   22.60    1.17
  -2  -1   5   21.94    1.05
   2  -1   5   23.05    1.03
  -2   1   5   22.48    1.19
  -2   1   5   23.14    1.22
  -2  -1  -5   14.25    1.17
  -2  -1  -5   21.85    1.03
  -2  -1   5   20.18    0.98
  -2   1  -6   22.78    1.19
  -2   1   6   23.59    1.28
   2  -1   6   23.06    1.21
   2  -1  -6   25.16    1.12
  -2  -1   6   25.23    1.17
   2   1  -6   22.13    1.07
   2  -1   6   24.03    1.16
  -2  -1  -6   22.09    1.29
   2   1   6   27.98    1.32
  -2  -1   6   22.96    1.22
   2  -1   6   24.58    1.13
   2  -1  -6   23.53    1.32
  -2   1   6   24.43    1.29
   2  -1  -7   46.92    2.16
   2  -1  -7   47.02    2.10
   2  -1   7   46.21    2.02
  -2  -1   7   45.64    2.06
  -2   1   7   52.35    2.21
   2   1   7   42.69    1.86
  -2   1   7   47.12    2.12
   2  -1   7   46.59    1.97
   2  -1   7   46.70    2.09
  -2  -1  -7   45.60    2.16
   2  -1  -7   49.13    1.98
   2   1   7   53.39    2.22
  -2   1  -7   48.11    2.05
   2  -1   8   21.47    1.13
  -2  -1  -8   21.60    1.23
  -2   1  -8   22.15    1.11
  -2   1   8   23.72    1.28
   2  -1  -8   17.34    1.07
  -2   1   8   20.93    1.09
   2  -1  -8   21.69    1.05
  -2  -1   8   20.92    1.16
   2  -1  -8   22.99    1.23
   2   1   8   18.94    0.93
   2  -1   8   22.26    1.15
   2  -1   9   57.70    1.39
  -2   1   9   58.37    1.29
  -2   1  -9   63.12    1.38
  -2  -1   9   55.32    1.42
   2  -1  -9   56.68    1.55
   2   1   9   54.07    0.96
   2  -1  -9   53.42    1.14
  -2  -1  -9   56.17    1.47
  -2   1   9   61.31    1.64
  -2  -1 -10  245.85    3.29
  -2  -1  10  233.17    3.26
  -2   1 -10  251.04    3.14
   2  -1  10  233.22    3.22
  -2   1  10  243.91    3.11
   2   1  10  232.71    2.60
   2  -1 -10  230.59    3.53
  -2   1  10  238.21    3.65
   2  -1 -11  167.68    6.37
  -2   1  11  167.61    6.42
  -2  -1  11  154.73    6.46
   2  -1  11  164.73    6.48
   2   1  11  153.91    6.24
  -2  -1  11  165.68    6.39
  -2  -1 -11  168.69    6.44
  -2  -1 -11  166.73    6.40
   2  -1 -11  154.11    6.54
  -2   1 -11  165.84    6.39
  -2   1  11  163.73    6.62
  -2  -1 -12  183.39    7.23
  -2  -1  12  180.44    7.45
   2  -1  12  191.06    7.47
  -2  -1 -12  177.74    7.37
  -2   1  12  193.25    7.41
  -2  -1 -12  198.15    7.35
  -2   1 -12  193.44    7.35
   2   1  12  185.70    7.22
  -2  -1  12  198.24    7.36
   2  -1 -12  177.93    7.50
  -2   1  12  181.91    7.58
   2  -1 -12  192.29    7.31
  -2   1  13   49.39    2.26
  -2  -1 -13   45.38    2.04
  -2  -1  13   44.31    2.28
   2  -1 -13   43.66    2.27
   2  -1  13   45.47    2.27
  -2  -1  13   44.93    2.18
  -2   1 -13   44.74    2.10
   2   1  13   44.15    2.03
  -2  -1 -13   49.56    2.13
  -2   1  13   45.18    2.45
   2  -1 -13   45.97    2.09
  -2   1 -14  208.20    8.12
   2  -1 -14  195.15    8.30
  -2  -1 -14  209.21    8.13
  -2  -1  14  206.54    8.31
   2  -1 -14  208.83    8.08
   2   1  14  206.81    8.04
   2  -1 -14  199.61    8.20
  -2  -1  14  224.90    8.23
  -2  -1 -14  207.11    8.00
   2  -1  14  206.67    8.30
  -2   1  14  212.95    8.26
  -2  -1 -15    4.31    0.59
   2   1 -15    4.60    0.54
  -2   1  15    4.31    0.60
  -2   1  15    4.25    0.82
   2  -1 -15    4.17    0.58
   2   1 -15    5.36    0.55
  -2  -1  15    5.18    0.93
  -2   1 -15    5.77    0.71
   2  -1  15    5.72    0.82
  -2   1 -15    3.95    0.49
  -2  -1 -15    3.82    0.50
   2  -1 -15    3.01    0.51
  -2  -1  15    5.22    0.85
  -2   1 -15    4.01    0.62
   2  -1 -15    4.70    0.63
   2   1  15    3.76    0.51
   2   1  15    4.98    0.64
   2   1 -15    4.22    0.55
   2   1  15    3.81    0.53
  -2   1 -15    4.37    0.58
  -2   1 -16  128.27    5.50
  -2   1  16  133.77    5.57
   2   1 -16  137.54    5.36
   2   1  16  125.20    5.40
  -2   1 -16  125.91    5.30
   2  -1 -16  143.42    5.30
  -2  -1 -16  128.58    5.15
   2   1 -16  129.96    5.21
  -2   1 -16  131.54    5.59
  -2   1  16  129.83    5.49
  -2  -1  16  129.79    5.57
   2  -1  16  133.81    5.59
  -2  -1  16  140.06    5.49
   2   1  16  128.61    5.31
   2   1  16  120.98    5.32
   2  -1 -16  121.40    5.51
  -2   1 -16  135.38    5.38
   2   1 -16  130.52    5.42
   2  -1 -16  128.40    5.30
  -2  -1 -16  128.02    5.32
  -2   1  17   27.73    1.59
  -2   1 -17   27.52    1.61
  -2  -1 -17   25.10    1.52
   2   1 -17   24.32    1.43
   2  -1 -17   25.57    1.65
   2   1 -17   30.56    1.56
   2  -1 -17   27.65    1.51
  -2   1  17   28.58    1.82
  -2   1 -17   26.73    1.64
  -2   1 -17   28.09    1.72
   2  -1  17   29.26    1.79
   2  -1  17   24.18    1.42
  -2   1 -17   25.85    1.46
   2   1  17   27.35    1.58
  -2  -1  17   27.08    1.67
   2  -1 -17   28.06    1.48
   2   1 -17   28.50    1.59
   2   1  17   27.74    1.57
  -2  -1 -17   28.69    1.35
  -2   1  17   29.04    1.68
  -2  -1 -17   25.64    1.47
   2  -1  17   24.34    1.43
  -2  -1  17   26.43    1.78
   2   1  17   24.74    1.48
  -2   1 -18   11.10    0.83
  -2  -1  18   11.09    0.88
   2  -1 -18   10.23    0.85
  -2  -1  18   10.53    1.09
   2   1  18    9.88    0.92
   2  -1  18    9.01    0.78
  -2   1  18   10.24    0.97
  -2  -1  18   10.26    1.15
  -2  -1 -18   10.92    0.71
   2   1  18   10.89    0.92
   2  -1  18    9.83    1.13
   2  -1 -18    7.59    0.75
  -2   1 -18   10.38    0.96
  -2  -1 -18    9.13    0.79
  -2  -1 -18   11.24    0.95
   2  -1  18    8.34    0.79
  -2   1  18    9.24    0.87
  -2   1 -18   11.12    1.05
  -2  -1  18   10.36    1.03
   2  -1 -18    9.67    0.93
   2   1 -18   10.24    0.90
   2   1 -18    8.89    0.77
   2   1 -18   11.18    0.90
  -2   1 -18   10.06    0.99
  -2  -1 -18    9.92    0.93
   2   1  18    8.78    0.81
  -2   1  18   11.97    1.23
   2   1 -19   -0.07    0.39
   2   1  19    1.04    0.63
   2   1 -19    0.02    0.28
  -2   1 -19    0.36    0.28
  -2   1  19   -0.06    0.38
  -2   1 -19   -0.16    0.66
   2  -1 -19   -0.03    0.28
  -2  -1  19   -0.14    0.66
   2  -1 -19    0.32    0.42
   2  -1  19   -0.17    0.41
   2   1 -19    0.03    0.32
  -2  -1 -19   -0.07    0.43
  -2  -1 -19   -0.02    0.57
  -2  -1 -19    0.12    0.25
  -2   1 -19   -0.06    0.38
   2   1  19    0.07    0.35
  -2   1  19    0.07    0.77
   2  -1  19   -0.14    0.64
   2  -1  19    0.05    0.27
  -2   1 -19    0.57    0.48
  -2  -1  19    0.28    0.32
   2   1  19    0.14    0.37
  -2   1  19    0.08    0.38
  -2  -1 -19   -0.03    0.38
  -2   1 -20    0.74    0.31
  -2   1 -20    0.77    0.69
  -2  -1 -20    0.78    0.61
   2   1 -20    1.01    0.49
  -2  -1 -20    1.18    0.48
   2  -1 -20    0.71    0.37
   2   1  20    0.89    0.43
   2  -1 -20    1.34    0.52
   2   1  20    1.03    0.63
  -2   1 -20    1.86    0.57
   2   1 -20    1.84    0.43
  -2   1  20    1.64    0.49
  -2  -1  20    1.11    0.44
   2   1 -20    1.01    0.47
   2   1  20    0.87    0.42
  -2  -1 -20    1.54    0.58
  -2   1  20    1.28    0.54
  -2   1 -20    2.41    0.66
   2  -1  20    0.92    0.37
   2   1  21    1.93    0.51
  -2   1  21    1.87    0.56
   2   1 -21    1.54    0.57
  -2   1 -21    1.97    0.62
   2   1 -21    1.21    0.40
   2  -1 -21    1.55    0.53
  -2  -1  21    1.78    0.48
  -2  -1 -21    1.43    0.54
  -2  -1 -21    1.53    0.69
  -2  -1 -21    1.09    0.59
  -2   1  21    2.22    0.55
   2   1 -21    2.12    0.57
   2  -1  21    1.21    0.43
   2   1  21    1.90    0.54
  -2   1 -21    1.76    0.64
  -2   1 -21    1.57    0.78
   2   1 -22    8.69    0.81
  -2  -1 -22    9.35    1.11
   2  -1 -22    7.59    0.89
   2   1  22    8.95    0.91
   2   1 -22   10.51    1.04
  -2   1 -22    9.27    1.05
  -2  -1 -22    8.89    1.01
  -2   1 -22    9.73    1.13
   2   1  22    8.43    0.94
  -2   1  22    9.20    0.95
  -2   1 -22   10.27    1.17
  -2  -1 -22    8.68    0.97
   2   1 -22   10.44    1.02
   2  -1  22    7.79    0.83
  -2   1  22    9.28    1.04
  -2  -1  22   10.56    0.95
  -2  -1  23   11.58    1.04
   2   1 -23    9.24    0.89
   2   1 -23    9.81    1.07
  -2   1 -23   10.33    1.18
  -2   1  23    9.64    1.10
  -2  -1 -23   11.75    1.26
  -2   1 -23   12.24    1.23
  -2  -1 -23   11.11    1.16
   2   1  23    9.97    1.07
  -2   1 -23    9.40    1.19
   2   1 -23   10.49    1.08
   2  -1  23    9.17    0.93
   2   1  23    9.59    0.98
   2  -1 -23    9.37    1.04
  -2  -1 -23    9.18    1.02
   2   1 -23   10.08    1.09
  -2   1  23   11.43    1.06
  -2  -1 -24   28.18    1.81
  -2   1 -24   33.15    2.17
   2  -1 -24   28.96    1.90
   2   1 -24   29.91    1.99
   2   1 -24   32.41    2.07
  -2  -1 -24   37.78    2.32
  -2   1  24   37.05    2.18
   2  -1  24   29.52    1.86
   2   1 -24   35.89    2.14
   2   1  24   31.70    2.05
  -2   1 -24   32.75    2.05
  -2  -1 -24   31.77    2.11
   2   1 -24   27.91    1.74
   2  -1 -24   32.42    1.99
  -2   1 -24   31.63    2.20
   2   1  24   31.25    1.93
  -2   1  24   35.63    2.04
  -2  -1  24   32.38    1.96
  -2   1  25    0.58    0.64
  -2   1 -25    0.05    0.56
  -2   1 -25    0.59    0.90
   2   1 -25    0.10    0.47
  -2   1  25    0.36    0.49
   2   1 -25    0.04    0.56
  -2  -1 -25    0.63    0.69
   2   1 -25    0.49    0.63
  -2  -1  25    0.91    0.55
   2  -1 -25    0.66    0.52
  -2  -1 -25    0.39    0.59
  -2   1 -25    0.93    0.74
  -2  -1 -25    0.23    0.65
   2  -1  25    1.01    0.51
   2   1  25    0.35    0.62
   2  -1 -25   -0.03    0.63
  -2   1 -26   41.00    2.55
   2   1 -26   39.15    2.25
  -2  -1 -26   37.85    2.32
  -2   1  26   50.08    2.79
  -2  -1 -26   46.83    2.75
  -2   1 -26   49.08    2.91
   2   1  26   49.80    2.73
   2   1 -26   45.93    2.71
   2  -1 -26   44.93    2.57
  -2   1 -26   46.39    2.79
  -2  -1 -26   50.51    2.96
  -2   1  26   52.05    2.66
   2   1 -26   47.83    2.70
   2  -1  26   44.32    2.49
  -2  -1  26   48.65    2.60
  -2  -1 -27    5.05    1.07
  -2   1 -27    3.26    0.84
   2   1 -27    4.86    0.97
  -2   1 -27    3.09    1.10
  -2   1  27    5.01    0.80
  -2   1 -27    4.76    1.10
   2   1 -27    2.97    0.84
  -2   1 -27    2.98    0.86
   2  -1 -27    3.50    0.76
  -2   1  27    3.93    0.93
  -2  -1  27    4.17    0.78
  -2  -1 -27    3.50    0.88
   2   1  27    3.32    0.87
   2  -1  27    2.75    0.66
  -2   1 -28    0.86    0.97
  -2   1  28    2.32    0.69
  -2   1  28    3.11    0.90
  -2  -1 -28    1.56    0.91
   2   1 -28    2.51    0.81
  -2   1 -28    1.93    0.67
   2   1 -28    2.37    0.79
  -2   1 -28    1.60    0.83
   2  -1  28    2.18    0.66
   2  -1 -28    2.74    0.72
  -2  -1 -28    2.63    0.83
   2   1  28    1.59    0.82
  -2   1 -28    1.84    0.95
   2   1  29   11.11    1.31
  -2   1 -29   12.70    1.48
   2  -1 -29   13.63    1.49
  -2   1 -29   10.14    1.22
   2  -1 -29   10.92    1.17
  -2  -1 -29   12.13    1.51
   2   1 -29   12.95    1.33
  -2   1  29   11.19    1.33
  -2   1 -29   11.69    1.36
   2  -1  29   11.21    1.14
  -2   1 -29   12.65    1.43
   2   1 -29   11.07    1.30
  -2  -1 -29   11.82    1.34
  -2   1  30    2.29    0.82
   2  -1 -30    2.16    0.87
   2   1 -30    3.54    0.85
  -2  -1 -30    2.32    0.94
   2  -1 -30    2.71    0.71
  -2   1 -30    2.36    0.91
  -2   1 -30    3.37    0.99
   2   1 -30    2.29    0.80
   2  -1  30    2.58    0.70
  -2   1 -30    2.39    0.97
   2   1  30    3.60    0.88
  -2  -1 -30    2.18    0.82
  -2   1 -31    2.52    0.96
   2  -1 -31    3.36    0.98
   2   1 -31    1.89    0.80
  -2  -1 -31    1.33    0.92
   2  -1  31    2.08    0.64
   2   1  31    2.15    0.81
  -2   1 -31    2.04    0.84
  -2   1 -31    3.29    1.00
  -2  -1 -31    2.16    0.79
   2  -1 -31    1.87    0.66
   2   1 -31    1.45    0.76
  -2   1  31    3.01    0.89
  -2  -1 -32   11.88    1.29
  -2   1 -32    8.83    1.18
  -2   1 -32   11.03    1.33
   2   1 -32   11.53    1.31
   2   1  32   10.37    1.25
   2   1 -32   11.84    1.28
  -2   1 -32   11.43    1.41
  -2   1  32   12.79    1.36
  -2  -1 -32   12.28    1.48
   2  -1 -32   12.30    1.41
  -2   1 -33    1.03    0.79
   2   1  33    1.99    0.77
  -2  -1 -33    1.56    0.70
  -2   1  33    1.36    0.74
   2   1 -33    1.87    0.80
  -2   1 -33    1.51    0.80
  -2   1 -33    2.28    0.91
   2  -1 -33    2.35    0.90
  -2  -1 -33    1.96    0.94
   2   1  34    7.76    1.07
   2  -1 -34    8.68    1.20
   2   1 -34    8.49    1.09
  -2  -1 -34    8.34    1.23
  -2   1  34    9.62    1.10
  -2   1 -34    9.47    1.18
  -2  -1 -34    7.54    1.03
  -2   1 -34    7.48    1.15
  -2   1 -35    1.74    0.72
  -2  -1 -35    1.33    0.60
   2   1 -35    1.72    0.70
  -2  -1 -35    1.92    0.83
  -2   1  35    1.80    0.67
   2  -1 -35    0.97    0.70
   2   1  35    1.52    0.68
  -2   1 -35    1.24    0.75
  -2   1 -36    0.24    0.55
  -2  -1 -36    0.54    0.64
   2   1 -36    0.23    0.58
   2  -1 -36    0.38    0.63
  -2   1 -36    0.17    0.60
   2   1  36    0.33    0.54
   2   1 -36    0.36    0.67
  -2   1  36    0.10    0.48
  -2  -1 -36    0.13    0.44
  -2   1 -37    1.50    0.64
   2  -1 -37    1.23    0.63
   2  -1 -37    1.35    0.65
  -2  -1 -37    1.76    0.71
   2   1  37    1.97    0.73
   2   1  37    0.71    0.50
  -2   1 -37    1.16    0.57
   2   1 -37    1.55    0.70
   2   1 -37    1.77    0.62
   2  -1 -38    0.31    0.53
   2   1  38    0.22    0.54
  -2  -1 -38   -0.22    0.52
   2   1 -38    0.03    0.46
  -2   1 -38    0.26    0.48
   2   1 -38    0.04    0.59
   2  -1 -38    0.48    0.54
  -2   1 -38   -0.19    0.45
   2  -1 -39    1.14    0.52
   2   1 -39    1.11    0.47
   2  -1 -39    1.29    0.54
  -2   1 -39    1.07    0.46
   2   1 -39    1.76    0.62
  -2  -1 -39    1.19    0.58
  -2   1 -39    1.40    0.49
   2   1  39    1.64    0.58
   2   1 -40    0.25    0.46
  -2  -1 -40    0.24    0.41
   2  -1 -40   -0.29    0.44
  -2   1 -40    0.09    0.31
  -2   1 -40   -0.02    0.31
   2   1  40    0.31    0.30
   2   1  40    0.53    0.44
   2  -1 -40    0.35    0.38
   2   1 -40    0.14    0.34
   2  -1  41    1.39    0.40
  -2  -1 -41    1.72    0.43
   2  -1 -41    0.78    0.34
  -2   1 -41    0.76    0.29
   2   1 -41    1.02    0.41
   2  -1  41    2.13    0.51
   2   1 -41    1.57    0.36
   2  -1 -41    1.09    0.36
   2   1  41    0.95    0.37
   2  -1  42    0.63    0.33
   2  -1 -42    0.83    0.30
  -2  -2   0  582.37   20.17
  -2   2   0  528.15   20.35
  -2   2   0  569.66   20.40
  -2  -2   0  536.78   20.37
   2  -2   0  529.66   20.08
   2  -2   0  562.87   20.37
  -2  -2   0  544.48   20.27
  -2   2   0  560.82   20.32
   2   2   0  514.77   20.08
  -2   2  -1   35.01    1.66
   2   2  -1   31.15    1.58
  -2  -2   1   33.20    1.33
  -2  -2  -1   31.26    1.63
  -2  -2   1   35.96    1.44
   2  -2  -1   32.96    1.43
  -2   2   1   33.50    1.60
   2  -2   1   35.19    1.37
   2  -2   1   29.65    1.55
   2   2   1   33.58    1.39
   2  -2   1   35.22    1.66
  -2  -2  -1   32.84    1.46
   2  -2  -1   30.96    1.62
  -2   2  -1   34.56    1.67
  -2  -2  -1   32.16    1.53
  -2   2   1   33.80    1.63
   2  -2   2  312.81   11.83
  -2   2   2  315.70   12.12
   2   2  -2  298.15   12.10
  -2   2   2  295.68   12.13
  -2   2   2  323.72   11.83
  -2  -2  -2  350.47   12.24
  -2  -2  -2  330.78   11.98
   2  -2   2  338.90   12.09
  -2  -2   2  323.59   11.95
   2  -2  -2  314.76   11.94
   2  -2  -2  322.93   12.16
   2  -2   2  322.81   12.18
   2  -2   2  295.82   12.09
  -2  -2  -2  340.74   12.11
  -2  -2   2  317.66   11.86
  -2   2  -2  320.29   12.16
  -2   2   3   75.74    3.34
  -2   2  -3   89.72    3.39
  -2   2   3   74.69    3.31
   2  -2   3   77.86    2.99
   2  -2   3   84.67    3.29
  -2  -2  -3   84.80    3.41
  -2  -2   3   82.00    3.09
   2  -2  -3   76.20    3.17
  -2  -2  -3   81.21    3.29
  -2  -2  -3   82.29    3.20
   2  -2   3   81.44    3.39
   2  -2   3   80.60    3.32
   2  -2  -3   82.79    3.36
  -2   2   4 1123.44   48.95
  -2  -2   4 1285.87   48.74
  -2  -2  -4 1389.22   48.97
   2  -2  -4 1333.31   48.82
  -2  -2   4 1324.87   48.73
   2   2   4 1322.35   49.05
   2  -2   4 1329.75   48.96
  -2   2   4 1358.79   48.77
   2  -2   4 1332.20   48.69
   2  -2   4 1396.51   49.06
  -2   2   4 1155.71   48.94
  -2  -2  -4 1382.42   48.86
   2  -2   4 1404.14   48.89
   2  -2   5   92.77    3.47
   2  -2  -5   85.28    3.66
  -2  -2   5   87.03    3.36
  -2  -2  -5   84.68    3.43
  -2  -2  -5   85.96    3.55
   2  -2   5   87.54    3.62
  -2   2   5   89.08    3.42
   2  -2   5   86.94    3.33
   2   2   5   87.72    3.65
   2  -2  -5   85.78    3.43
   2   2  -5   86.66    3.27
   2   2   5   80.11    3.25
  -2  -2   6   40.16    1.66
   2   2   6   39.38    1.60
   2   2   6   38.17    1.94
   2  -2   6   37.22    1.88
   2  -2   6   39.15    1.67
  -2  -2  -6   39.70    1.74
   2  -2   6   40.51    1.74
  -2  -2  -6   37.18    1.90
  -2  -2   6   39.46    1.68
   2  -2  -6   40.33    1.77
   2   2  -6   38.22    1.54
   2  -2  -6   39.81    1.95
  -2   2   6   38.81    1.77
  -2  -2  -7  198.66    7.81
  -2  -2   7  194.77    7.56
   2  -2  -7  195.87    7.87
   2   2  -7  181.72    7.72
   2   2  -7  195.51    7.41
   2   2   7  211.51    7.91
  -2   2   7  203.27    7.68
   2  -2   7  206.14    7.61
   2  -2   7  201.54    7.57
   2  -2  -7  204.24    7.63
   2  -2   7  194.19    7.79
   2   2   7  202.51    7.52
   2  -2   8   49.80    2.22
   2  -2  -8   56.75    2.53
   2  -2   8   50.75    2.38
   2   2  -8   48.63    2.01
  -2   2   8   52.13    2.35
   2  -2   8   54.07    2.21
  -2  -2  -8   54.21    2.45
   2   2   8   59.09    2.56
  -2  -2   8   51.56    2.21
   2   2   8   53.64    2.19
   2  -2  -8   57.90    2.29
   2   2  -9   30.12    1.26
   2  -2   9   31.47    1.63
   2   2   9   33.63    1.77
  -2   2   9   32.42    1.64
   2  -2   9   32.33    1.44
  -2  -2  -9   29.93    1.70
   2  -2  -9   36.71    1.55
  -2  -2   9   31.80    1.47
  -2  -2   9   32.12    1.49
   2   2   9   27.75    1.45
   2  -2  -9   29.16    1.70
   2  -2   9   32.53    1.52
   2  -2  10  179.25    7.05
   2   2  10  175.39    6.98
  -2   2  10  182.63    7.17
   2  -2  10  174.00    7.17
  -2  -2 -10  174.23    7.22
   2   2  10  195.70    7.42
   2   2 -10  171.51    6.75
  -2  -2  10  187.77    7.05
  -2  -2  10  191.08    6.99
  -2   2 -10  191.34    7.11
   2  -2 -10  184.29    7.34
   2  -2 -10  194.39    7.04
   2  -2  11  100.91    4.46
  -2  -2  11  111.62    4.37
   2  -2 -11  111.14    4.34
  -2  -2  11  119.75    4.31
  -2   2  11  112.67    4.52
   2  -2  11  113.64    4.40
  -2  -2 -11  111.59    4.53
   2   2  11  104.12    4.31
   2  -2 -11  103.83    4.64
  -2   2 -11  110.99    4.39
   2   2 -11   97.73    4.04
  -2  -2 -11  111.88    4.37
   2  -2 -12  168.29    6.92
  -2   2 -12  181.13    6.68
  -2  -2 -12  181.45    6.67
  -2  -2 -12  175.19    6.77
  -2   2  12  174.00    6.83
  -2  -2  12  195.38    6.63
   2   2 -12  150.43    6.29
   2   2  12  162.27    6.59
   2  -2  12  176.13    6.71
  -2  -2  12  174.61    6.66
  -2  -2 -13  310.78   11.03
   2  -2  13  306.42   11.10
  -2   2 -13  308.41   11.03
   2   2  13  282.67   10.96
  -2  -2  13  308.22   11.06
  -2   2 -13  271.38   10.61
  -2  -2 -13  304.98   11.10
   2   2 -13  261.21   10.62
  -2   2  13  310.93   11.22
  -2  -2  13  320.19   10.99
   2  -2 -13  291.79   11.31
  -2  -2  14   18.64    1.10
  -2  -2 -14   16.32    1.01
  -2   2  14   15.27    1.11
  -2   2 -14   14.43    1.14
   2  -2 -14   16.29    1.23
  -2  -2 -14   16.68    1.16
   2   2 -14   16.21    0.94
   2   2 -14   11.88    0.67
  -2   2 -14   15.25    0.98
  -2   2  14   16.96    1.36
   2  -2  14   15.61    1.22
   2   2  14   16.08    1.04
  -2  -2 -14   15.05    1.07
   2  -2 -14   17.01    1.07
  -2   2 -14   13.96    0.69
  -2   2 -14   18.25    1.12
  -2  -2  14   15.13    1.13
   2   2  14   15.32    1.13
  -2  -2 -14   16.39    1.14
   2  -2 -15   16.77    1.13
  -2   2 -15   18.01    1.14
   2  -2 -15   13.83    1.19
   2   2 -15   17.41    1.00
  -2   2 -15   16.13    1.04
  -2  -2 -15   16.04    1.05
   2   2  15   16.26    1.15
   2   2 -15   17.95    1.11
   2   2  15   17.25    1.25
  -2   2  15   15.42    1.31
  -2  -2 -15   15.47    1.18
  -2   2  15   15.76    1.17
  -2  -2 -15   15.12    1.09
  -2   2 -15   15.87    1.23
  -2   2  15   13.55    1.34
  -2  -2  15   17.82    1.17
  -2  -2  15   17.39    1.25
  -2   2 -15   15.34    0.76
  -2  -2 -15   17.86    1.21
   2   2  15   15.37    1.07
   2  -2  15   17.21    1.28
   2   2 -16  134.46    5.23
  -2  -2 -16  128.86    5.26
  -2  -2  16  143.47    5.44
   2   2 -16  123.37    5.32
   2  -2 -16  126.06    5.64
  -2   2 -16  109.49    4.94
   2   2  16  128.17    5.26
   2  -2 -16  143.44    5.31
  -2   2  16  137.03    5.66
  -2   2 -16  133.22    5.47
  -2   2 -16  140.94    5.68
   2   2  16  133.59    5.48
  -2  -2 -16  132.86    5.35
   2   2  16  133.91    5.41
   2   2 -16  135.29    5.40
   2   2  16  125.88    5.40
   2  -2 -16  123.87    5.27
  -2   2 -16  126.14    5.30
  -2   2 -16  140.95    5.42
  -2  -2  16  133.09    5.48
  -2  -2 -16  135.62    5.58
   2  -2 -16  135.52    5.47
  -2   2  16  129.89    5.52
  -2   2  16  137.49    5.76
   2  -2 -17    1.36    0.46
  -2   2 -17    2.92    0.67
  -2  -2 -17    1.43    0.37
  -2   2  17    1.29    0.48
   2   2 -17    1.21    0.39
   2  -2 -17    1.35    0.43
  -2  -2  17    1.11    0.66
   2  -2 -17    1.08    0.47
   2  -2 -17    1.59    0.46
  -2  -2  17    1.87    0.77
   2   2  17    1.46    0.42
  -2   2  17    0.89    0.47
  -2   2 -17    1.47    0.46
  -2   2 -17    1.49    0.36
  -2   2 -17    1.35    0.55
   2  -2  17    1.42    0.74
   2   2 -17    2.27    0.50
   2   2 -17    1.24    0.39
  -2  -2 -17    1.54    0.54
   2   2  17    1.51    0.72
  -2  -2 -17    1.55    0.48
   2   2  17    1.28    0.45
  -2   2  17    1.34    0.78
   2   2  17    2.23    0.49
  -2   2  17    3.24    0.78
  -2  -2 -18    0.53    0.43
  -2   2 -18    2.65    0.68
  -2   2  18   -0.06    0.45
   2   2 -18    0.36    0.36
   2  -2 -18    0.49    0.38
   2  -2 -18    1.78    0.49
   2  -2  18    0.19    0.65
   2  -2 -18    0.30    0.37
  -2   2  18    0.18    0.41
  -2  -2  18    1.01    0.71
   2   2  18    0.65    0.69
   2   2  18    0.31    0.40
  -2  -2 -18    1.09    0.51
   2   2 -18    1.58    0.50
  -2  -2 -18    0.19    0.29
   2   2  18    0.70    0.46
   2   2  18    0.62    0.37
  -2   2 -18    0.18    0.46
  -2   2  18    0.25    0.72
   2  -2  18    0.23    0.26
   2   2 -18    0.41    0.35
  -2   2 -18    0.07    0.26
  -2  -2  18    0.72    0.62
  -2   2 -18    0.23    0.37
   2   2 -19   17.48    1.22
   2  -2 -19   15.52    1.18
  -2   2  19   17.89    1.35
  -2   2 -19   22.66    1.41
   2   2  19   19.41    1.38
  -2  -2 -19   19.42    1.30
  -2   2 -19   18.32    1.47
   2   2  19   19.58    1.19
  -2   2  19   19.73    1.60
   2   2  19   17.98    1.29
   2  -2  19   16.61    1.44
  -2  -2 -19   19.32    1.46
  -2  -2 -19   16.97    1.11
   2   2  19   17.94    1.43
   2   2 -19   18.85    1.28
   2  -2 -19   17.69    1.43
  -2   2 -19   19.53    1.38
   2  -2 -19   19.85    1.39
   2  -2  19   16.32    1.11
  -2   2  19   19.34    1.40
   2   2  20    1.73    0.54
   2   2 -20    1.36    0.46
  -2   2 -20    3.83    0.73
  -2   2  20    2.47    0.62
   2   2 -20    1.62    0.45
   2  -2 -20    1.17    0.47
   2  -2  20    1.57    0.40
  -2   2 -20    2.15    0.66
  -2  -2 -20    1.69    0.58
  -2   2 -20    2.39    0.56
  -2   2  20    1.58    0.56
   2  -2 -20    2.16    0.58
  -2  -2 -20    1.83    0.50
   2   2  20    2.19    0.58
  -2   2  21    4.15    0.74
  -2   2 -21    3.50    0.91
   2   2 -21    3.71    0.59
   2  -2 -21    2.84    0.59
  -2  -2 -21    4.78    0.68
  -2   2 -21    3.82    0.81
  -2  -2 -21    3.43    0.74
   2   2  21    3.57    0.66
  -2   2  21    4.23    0.75
  -2   2 -21    4.27    0.71
   2  -2  21    3.47    0.52
   2   2 -21    3.50    0.62
   2   2  21    4.14    0.75
   2  -2 -21    3.88    0.70
  -2   2  22    4.95    0.84
  -2   2  22    5.54    0.83
  -2   2 -22    4.46    0.97
  -2   2 -22    5.82    0.82
   2   2  22    4.87    0.78
  -2  -2 -22    4.76    0.87
   2   2  22    4.29    0.84
  -2  -2 -22    4.47    0.71
  -2   2 -22    4.93    0.93
   2   2 -22    5.15    0.83
   2   2 -22    5.14    0.74
   2   2 -22    5.06    0.68
   2  -2 -22    5.64    0.84
   2  -2 -23   93.09    4.39
  -2   2 -23   99.57    4.50
   2   2 -23   93.74    4.34
  -2   2 -23  106.47    4.90
  -2   2 -23   97.74    4.64
   2  -2 -23  101.19    4.65
  -2  -2 -23   91.62    4.49
  -2   2  23  102.27    4.63
   2   2  23  102.58    4.66
  -2   2  23  100.31    4.70
   2   2 -23   97.25    4.52
   2   2 -23   98.74    4.63
   2   2  23   97.35    4.51
   2   2  24    0.36    0.60
  -2   2  24    0.66    0.60
  -2   2 -24   -0.29    0.99
  -2   2  24    0.55    0.64
   2   2 -24    0.25    0.58
  -2   2 -24    0.10    0.72
   2  -2 -24    0.39    0.48
   2  -2 -24    1.02    0.65
  -2   2 -24    0.62    0.60
   2   2 -24    0.51    0.53
   2   2  24    0.65    0.61
   2   2 -24   -0.35    0.59
  -2  -2 -24    0.72    0.50
  -2   2 -25   21.39    1.74
   2  -2 -25   24.08    1.82
  -2   2 -25   22.55    1.73
   2   2  25   22.18    1.67
  -2  -2 -25   20.06    1.61
   2   2  25   23.61    1.81
   2  -2 -25   21.83    1.55
  -2   2 -25   22.22    1.95
   2   2 -25   22.05    1.74
  -2   2  25   23.56    1.82
   2   2 -25   18.65    1.44
   2   2 -25   23.09    1.69
  -2   2  25   24.80    1.76
  -2   2 -26   14.64    1.58
  -2   2  26   16.00    1.54
   2  -2 -26   15.57    1.29
  -2   2 -26   15.26    1.47
   2   2 -26   16.16    1.41
   2  -2 -26   16.36    1.54
  -2   2 -26   15.78    1.61
  -2  -2 -26   14.76    1.37
   2   2 -26   17.86    1.55
  -2   2 -26   16.58    1.73
   2   2 -26   14.33    1.24
   2   2  26   16.74    1.53
   2   2  26   16.85    1.45
  -2   2  26   19.08    1.53
   2   2 -27    0.06    0.53
  -2   2 -27    0.63    1.08
  -2   2 -27    0.09    0.65
   2   2 -27    0.90    0.66
   2  -2 -27    0.74    0.83
  -2   2 -27    0.72    0.74
   2   2  27    1.19    0.81
  -2   2  27    0.54    0.72
  -2   2  27    0.57    0.76
  -2   2 -27    0.39    0.77
   2  -2 -27    0.56    0.49
  -2  -2 -27    0.68    0.60
   2   2 -27    1.37    0.79
   2   2  27    1.07    0.75
   2  -2 -28   21.23    1.59
  -2   2 -28   23.09    1.92
  -2   2 -28   23.29    1.89
  -2   2 -28   22.62    1.81
   2   2  28   25.24    1.95
  -2   2  28   25.86    1.97
  -2   2 -28   23.06    2.04
   2  -2 -28   25.95    1.97
   2   2 -28   23.11    1.75
  -2  -2 -28   22.25    1.75
   2   2 -28   22.11    1.84
  -2   2  28   24.90    1.83
   2   2 -28   20.36    1.49
   2  -2 -29   22.33    1.89
   2  -2 -29   21.42    1.56
  -2   2 -29   21.02    1.87
   2   2 -29   20.91    1.46
  -2   2  29   23.12    1.75
   2   2 -29   20.94    1.79
   2   2  29   25.37    1.93
   2   2 -29   21.90    1.71
  -2   2 -29   19.36    1.76
  -2  -2 -29   20.47    1.68
  -2   2 -29   22.27    2.02
  -2   2 -29   20.13    1.76
  -2   2  29   23.50    1.90
  -2   2  30   -0.19    0.78
   2   2 -30    0.71    0.62
  -2   2 -30    0.20    0.66
   2   2 -30    0.05    0.74
   2  -2 -30    0.07    0.49
  -2   2  30    0.49    0.64
  -2   2 -30    0.17    0.81
  -2   2 -30    1.52    1.14
   2   2 -30    0.39    0.62
  -2   2 -30    0.38    0.65
  -2  -2 -30    0.77    0.57
   2   2  30    0.43    0.72
   2   2 -31   11.87    1.04
  -2   2  31   13.09    1.29
   2   2  31   11.50    1.38
   2   2 -31   11.85    1.36
  -2   2 -31   10.63    1.27
  -2   2 -31   10.67    1.44
  -2  -2 -31   10.99    1.18
   2   2 -31   12.52    1.28
  -2   2 -31   12.43    1.52
  -2   2  31   14.62    1.48
  -2   2 -31   11.65    1.31
   2   2 -32    0.09    0.71
  -2   2  32   -0.57    0.72
  -2   2  32    0.30    0.56
  -2   2 -32   -0.33    0.86
  -2   2 -32   -0.28    0.60
  -2   2 -32    0.77    0.62
   2   2 -32    0.13    0.61
   2   2  32    0.57    0.70
  -2  -2 -32    0.04    0.48
  -2   2 -32    0.37    0.95
  -2   2  33    0.45    0.70
  -2   2 -33    0.58    0.77
  -2   2 -33    0.58    0.55
  -2   2 -33    0.75    0.64
   2   2 -33    0.29    0.58
   2   2  33    0.65    0.73
  -2   2 -33    0.54    0.88
  -2   2 -34    0.46    0.58
  -2   2 -34    0.38    0.82
   2   2  34    0.88    0.68
  -2   2 -34    0.35    0.69
   2   2 -34    0.67    0.59
  -2   2  34    0.73    0.68
  -2   2 -35    2.34    0.80
   2   2 -35    2.57    0.69
   2   2  35    3.19    0.83
  -2   2 -35    2.60    0.69
   2   2  35    3.90    0.87
  -2   2  35    3.56    0.81
   2   2  36    0.73    0.60
   2   2 -36    1.16    0.56
   2   2  36    0.63    0.61
  -2   2 -36    0.67    0.54
  -2   2  36    0.72    0.55
  -2   2 -36    0.64    0.65
  -2   2 -37    1.13    0.49
   2   2 -37    1.91    0.54
   2   2  37    1.82    0.62
  -2   2  37    2.42    0.63
   2   2  37    1.75    0.64
  -2   2 -37    2.29    0.69
   2  -2 -37    1.86    0.59
   2   2  38    0.54    0.51
   2   2  38   -0.03    0.44
  -2   2  38    0.27    0.42
  -2   2 -38    0.05    0.35
   2   2 -38   -0.11    0.38
  -2   2 -38   -0.23    0.48
   2  -2 -38    0.49    0.46
   2   2  39   -0.03    0.41
   2   2 -39    0.25    0.33
   2   2 -39    0.21    0.41
   2   2 -39    1.05    0.58
  -2  -2 -39    0.09    0.47
  -2   2 -39    0.37    0.33
  -2   2 -39    0.39    0.43
   2  -2  39    0.66    0.53
   2  -2 -39   -0.03    0.37
   2  -2 -40    0.30    0.32
   2   2  40    0.49    0.37
  -2  -2 -40    0.45    0.42
   2   2 -40    0.34    0.28
  -2   2 -40    0.16    0.33
   2  -2  40    0.42    0.46
   2   2 -40    0.70    0.46
   2  -2  41   -0.09    0.34
  -2  -2 -41    0.30    0.34
   2   2  41    0.31    0.26
   2   2 -41    0.04    0.33
   2  -2  41    0.12    0.35
  -2   3   0 2310.74   79.53
  -2  -3   0 2305.65   79.54
  -2  -3   0 2128.00   79.02
  -2  -3   0 2274.93   79.16
  -2   3   0 2386.01   79.41
   2  -3   0 2083.08   78.97
  -2  -3   1   42.32    2.19
  -2   3   1   50.79    2.28
   2   3   1   41.59    1.77
  -2  -3   1   56.77    1.94
  -2  -3  -1   43.61    2.22
  -2  -3  -1   31.40    2.00
  -2   3  -1   53.23    2.26
  -2   3   1   49.08    2.12
   2  -3  -1   52.85    2.08
  -2  -3  -1   53.42    1.96
  -2  -3   1   42.59    1.82
  -2  -3  -2 1829.73   65.60
  -2  -3   2 1809.91   65.54
  -2   3  -2 1866.75   65.88
  -2  -3   2 1662.35   65.52
   2  -3  -2 1703.07   65.62
  -2  -3  -2 1818.73   65.83
  -2  -3  -2 1889.56   65.97
   2  -3   2 1782.81   65.78
  -2   3   2 1807.34   65.95
  -2   3   2 1805.27   65.81
   2  -3   3   14.11    0.96
  -2   3   3   14.54    0.74
  -2  -3   3   13.64    0.74
  -2  -3  -3   15.53    1.11
   2  -3   3   13.42    0.70
  -2   3  -3   14.59    1.02
  -2  -3  -3   14.74    0.82
  -2  -3  -3   15.98    1.02
  -2   3   3   14.09    0.97
   2  -3  -3   14.89    0.95
   2  -3   3   14.65    0.94
   2  -3   4    7.00    0.60
  -2   3  -4    6.49    0.66
   2  -3  -4    6.45    0.65
  -2   3   4    6.34    0.46
   2  -3   4    6.70    0.61
  -2   3   4    6.17    0.62
  -2  -3   4    8.73    0.45
  -2  -3  -4    6.48    0.65
   2  -3   4    6.90    0.42
  -2  -3  -5   31.78    1.69
   2  -3   5   33.95    1.56
   2   3   5   32.90    1.31
   2  -3  -5   36.38    1.66
   2  -3   5   31.27    1.62
  -2   3   5   34.83    1.70
   2   3  -5   29.27    1.67
  -2  -3   5   33.20    1.42
  -2   3   5   35.09    1.52
   2  -3  -6   38.71    1.27
   2  -3   6   42.81    1.21
   2   3  -6   37.99    1.41
   2  -3   6   41.94    0.95
  -2  -3   6   38.36    0.80
   2  -3   6   35.60    1.25
  -2  -3   6   42.99    1.03
   2   3   6   38.43    0.85
  -2  -3   6   35.80    0.79
  -2   3   7  273.59   10.90
   2  -3   7  299.70   10.95
   2  -3   7  361.20   10.72
  -2  -3   7  314.64   10.58
   2  -3   7  298.32   10.78
   2  -3  -7  331.61   10.78
   2   3   7  315.63   11.07
  -2  -3  -7  328.10   11.00
   2  -3   7  249.15   10.33
   2  -3   7  324.40   10.55
   2   3   7  310.88   10.51
   2   3  -7  329.95   10.94
   2   3   8    6.30    0.48
   2  -3  -8    7.06    0.80
   2   3   8    6.22    0.73
   2  -3   8    5.60    0.64
   2  -3   8    6.44    0.51
  -2  -3  -8    4.81    0.80
   2  -3  -8    7.38    0.77
   2  -3   8    6.87    0.54
  -2  -3   8    5.89    0.51
  -2   3   8    6.21    0.71
   2   3  -8    6.52    0.68
  -2   3   9   14.58    1.12
   2  -3  -9   14.22    1.13
  -2  -3   9   13.24    0.83
   2  -3  -9   14.31    1.03
   2  -3   9   14.62    1.04
   2   3   9   15.32    1.15
  -2  -3  -9   14.45    1.15
   2  -3   9   14.62    0.86
   2   3  -9   16.15    1.06
   2  -3   9   15.01    0.83
   2   3   9   15.88    0.86
   2  -3 -10  144.27    6.22
   2   3  10  156.25    5.85
   2  -3  10  154.08    5.79
   2  -3  10  148.12    5.81
  -2  -3  10  147.70    5.82
   2  -3 -10  154.49    5.96
  -2  -3  10  150.62    5.83
  -2  -3 -10  136.84    6.12
   2  -3  10  132.21    6.04
   2   3  10  148.97    6.27
   2   3 -10  144.93    6.06
  -2   3  10  153.81    6.24
  -2   3  11   15.68    1.28
   2  -3  11   14.72    1.14
  -2  -3  11   16.75    1.02
   2   3 -11   17.67    1.17
  -2  -3  11   16.75    1.03
  -2  -3 -11   18.32    1.38
   2  -3 -11   18.83    1.18
  -2   3  11   17.07    1.26
   2  -3 -11   15.92    1.26
   2   3  11   20.44    1.07
   2   3  11   22.40    1.44
   2  -3  11   18.12    1.08
   2  -3 -11   16.80    1.19
  -2  -3 -12    1.16    0.73
  -2   3  12    1.23    0.39
  -2   3 -12    1.63    0.47
   2   3 -12    0.57    0.41
   2  -3  12    1.33    0.55
   2  -3 -12    2.53    0.69
   2  -3  12    0.85    0.40
  -2   3  12   -0.90    0.75
   2  -3 -12    0.70    0.44
   2   3 -12    1.19    0.36
  -2  -3  12    0.75    0.42
   2   3  12    1.46    0.52
   2   3  12    3.16    0.52
  -2   3  12    0.28    0.58
   2   3  12    1.41    0.40
  -2  -3  12    1.31    0.49
   2  -3 -12    2.88    0.58
   2   3  12    1.39    0.41
  -2   3 -13    7.04    0.75
   2  -3 -13    8.21    0.80
  -2  -3 -13    5.52    0.67
  -2  -3  13    6.44    0.65
   2  -3  13    6.20    0.75
  -2  -3  13    6.74    0.69
  -2   3  13    4.57    0.86
   2  -3  13    4.66    0.64
  -2   3  13    5.18    0.81
   2  -3 -13    6.58    0.77
   2  -3 -13    4.96    0.75
   2   3 -13    5.76    0.60
  -2  -3 -13    7.04    0.96
   2   3  13    5.23    0.65
   2   3  13    6.01    0.81
   2  -3 -13    5.65    0.60
   2   3  13    5.69    0.65
   2   3 -13    6.56    0.70
   2   3  13    8.26    0.72
  -2  -3 -14    0.32    0.62
   2   3 -14    0.58    0.36
   2  -3 -14    0.49    0.45
  -2   3  14   -0.67    0.84
   2   3  14    0.63    0.41
   2   3  14    0.65    0.39
  -2   3  14   -0.07    0.55
   2  -3 -14    0.28    0.40
   2   3  14   -0.06    0.37
   2  -3  14    0.32    0.36
   2  -3  14    0.53    0.59
  -2  -3  14    1.05    0.46
  -2  -3  14    0.31    0.44
  -2  -3 -14    0.32    0.38
   2  -3 -14    0.57    0.36
   2   3 -14    0.33    0.32
  -2   3  15   38.72    2.30
   2   3 -15   40.47    1.96
   2  -3 -15   34.37    2.18
   2  -3  15   32.54    2.03
   2   3  15   39.62    1.99
   2   3 -15   38.04    1.90
  -2  -3  15   37.64    1.95
   2  -3  15   37.66    1.99
   2  -3 -15   35.50    1.90
  -2   3  15   35.06    2.18
  -2  -3 -15   38.67    2.08
  -2  -3  15   41.69    1.92
   2  -3 -15   38.78    2.00
   2   3  15   36.79    1.94
  -2  -3 -15   38.84    2.10
   2   3  15   37.98    2.05
   2   3  15   40.09    2.35
   2   3 -15   37.18    2.07
   2  -3 -16   24.69    1.76
  -2  -3 -16   24.63    1.59
   2   3 -16   26.59    1.48
  -2   3  16   24.61    1.77
   2  -3 -16   26.18    1.55
  -2   3  16   23.24    1.62
   2  -3 -16   24.66    1.45
   2   3  16   28.56    1.59
   2   3 -16   27.98    1.54
  -2   3 -16   26.09    1.52
  -2  -3  16   28.02    1.59
  -2   3  16   28.59    1.89
   2   3  16   26.75    1.87
  -2  -3 -16   26.25    1.66
  -2  -3 -16   23.52    1.53
   2   3 -16   25.44    1.62
  -2  -3  16   28.40    1.54
   2   3 -16   23.82    1.51
   2   3  16   25.30    1.50
   2  -3  16   24.93    1.61
   2   3  16   25.31    1.57
   2  -3  16   23.33    1.59
   2  -3  17    8.28    0.95
  -2   3 -17    8.99    0.94
   2  -3 -17    7.49    0.94
   2   3 -17    8.88    0.82
   2  -3 -17    7.16    0.78
  -2   3  17    6.50    1.04
  -2  -3 -17    7.54    0.89
  -2   3  17    8.47    0.90
  -2   3  17    8.13    0.89
   2   3  17    7.80    0.79
  -2   3 -17    7.51    0.77
  -2  -3  17    7.81    0.83
   2   3  17    9.96    0.89
   2   3 -17    7.45    0.83
  -2  -3 -17    7.62    0.86
   2  -3  17    6.14    0.80
   2   3 -17    7.45    0.73
  -2   3  17    7.74    0.89
  -2  -3  17    7.72    0.88
   2   3  17    8.71    0.87
   2   3 -17    7.08    0.77
   2   3 -18   12.48    1.06
  -2  -3 -18   12.69    1.10
  -2   3 -18   16.33    1.23
   2   3  18   14.21    1.07
   2   3 -18   17.58    1.15
   2   3 -18   14.10    1.05
  -2   3 -18   13.77    1.09
  -2  -3 -18   15.18    1.26
  -2   3  18   14.12    1.39
   2  -3 -18   15.42    1.17
   2   3  18   14.92    1.18
  -2   3  18   13.31    1.19
  -2   3  18   14.25    1.23
   2  -3  18   14.03    1.25
  -2   3 -19    8.37    0.94
  -2   3 -19    6.86    0.96
   2   3 -19    7.96    0.81
  -2   3  19    5.50    0.81
   2   3 -19    5.76    0.73
   2   3  19    5.52    0.71
   2   3 -19    5.94    0.69
  -2  -3 -19    5.84    0.83
  -2   3  19    5.76    0.86
  -2   3 -19    5.21    0.70
   2  -3  19    6.08    0.92
   2  -3 -19    6.68    0.80
  -2  -3 -19    5.13    0.75
   2   3  19    6.48    0.83
   2   3 -20   35.42    2.01
   2   3 -20   31.42    1.99
   2   3  20   33.47    1.95
   2   3 -20   41.00    2.12
  -2   3 -20   36.65    2.10
   2  -3 -20   36.17    2.13
   2   3  20   37.22    2.15
  -2   3 -20   42.66    2.21
  -2   3 -20   36.45    2.33
  -2   3  20   36.22    2.23
  -2  -3 -20   39.34    2.30
  -2   3 -21    6.15    0.96
  -2   3  21    3.40    0.78
   2   3  21    3.58    0.74
  -2   3  21    3.41    0.75
   2   3  21    4.64    0.69
  -2   3 -21    4.19    0.92
   2   3 -21    4.48    0.75
   2  -3 -21    3.66    0.72
   2   3 -21    3.57    0.65
  -2  -3 -21    3.91    0.80
   2   3 -21    3.84    0.64
   2   3  21    4.65    0.84
  -2   3 -21    4.28    0.69
  -2   3 -22    4.40    0.95
  -2   3  22    2.03    0.72
  -2   3 -22    2.39    0.58
   2   3 -22    1.51    0.66
   2   3 -22    1.31    0.54
   2   3 -22    2.34    0.56
   2   3  22    2.58    0.62
   2  -3 -22    2.05    0.64
  -2   3  22    1.85    0.69
  -2   3 -22    1.64    0.77
  -2  -3 -22    2.23    0.74
   2   3  22    2.11    0.74
   2   3  22    2.32    0.71
  -2  -3 -23    0.46    0.71
  -2   3 -23    1.00    0.93
   2   3 -23    0.48    0.49
  -2   3  23    0.61    0.63
  -2   3 -23    0.90    0.53
   2  -3 -23    0.71    0.61
  -2   3 -23    0.25    0.76
   2   3 -23    0.62    0.64
   2   3  23    1.12    0.67
   2   3 -23    0.40    0.45
  -2   3  23    0.43    0.60
   2   3  23    0.88    0.68
   2   3 -24    1.32    0.55
   2   3  24    1.53    0.79
  -2   3  24    0.99    0.78
   2   3 -24    1.62    0.73
  -2   3  24    1.31    0.70
   2   3 -24    1.47    0.57
  -2  -3 -24    0.82    0.62
   2   3  24    0.97    0.72
  -2   3 -24    1.38    0.78
  -2   3 -24    1.41    0.57
  -2   3 -24    1.94    0.88
  -2   3 -24    0.42    1.07
   2  -3 -24    1.45    0.67
  -2   3 -25   54.86    3.19
   2   3 -25   59.14    3.14
   2   3 -25   57.48    3.33
  -2   3 -25   57.16    3.50
   2   3 -25   65.67    3.29
   2  -3 -25   63.71    3.36
   2   3 -25   56.82    3.09
  -2  -3 -25   62.68    3.50
  -2   3  25   62.52    3.35
   2   3  25   65.20    3.44
  -2   3 -25   63.87    3.32
  -2   3  25   67.60    3.51
   2   3  25   66.76    3.36
  -2   3 -25   61.22    3.59
   2   3  26    1.29    0.80
  -2   3 -26    0.22    1.17
   2   3 -26    1.27    0.65
  -2   3 -26    2.64    1.07
   2   3 -26    1.47    0.87
  -2   3  26    1.41    0.78
   2  -3 -26    1.43    0.81
   2   3 -26    1.70    0.83
  -2   3 -26    2.05    0.89
  -2   3 -26    0.96    0.61
   2   3  26    0.89    0.80
  -2   3  26    1.44    0.87
  -2  -3 -26    1.61    0.87
   2   3 -26    0.30    0.75
  -2   3 -27   18.97    1.82
   2   3 -27   16.84    1.45
  -2  -3 -27   20.06    1.83
   2   3 -27   20.10    1.65
   2   3  27   19.97    1.76
  -2   3 -27   19.17    1.82
  -2   3 -27   18.65    1.83
   2   3 -27   18.07    1.50
  -2   3 -27   17.17    1.51
  -2   3  27   19.24    1.73
   2   3 -27   19.60    1.71
   2  -3 -27   18.29    1.63
   2   3  27   17.31    1.60
  -2   3  27   19.62    1.68
  -2  -3 -28   20.26    1.86
  -2   3 -28   19.64    1.84
   2   3 -28   18.84    1.49
   2  -3 -28   21.79    1.80
  -2   3  28   22.39    1.85
   2   3  28   20.59    1.78
  -2   3 -28   19.54    1.90
  -2   3 -28   16.44    1.51
  -2   3 -28   18.61    1.80
  -2   3  28   19.56    1.71
   2   3 -28   18.26    1.51
   2   3 -28   20.89    1.77
   2   3 -28   19.87    1.71
   2   3  28   20.32    1.70
   2   3 -29    1.64    0.84
  -2   3 -29    2.87    0.73
   2   3 -29    1.76    0.68
   2   3 -29    1.72    0.92
  -2  -3 -29    2.32    0.97
  -2   3 -29    1.96    1.21
   2   3 -29    1.44    0.63
  -2   3  29    1.87    0.80
  -2   3 -29    2.22    1.00
  -2   3  29    1.75    0.87
  -2   3 -29    1.54    0.81
   2  -3 -29    2.37    0.86
   2   3  29    1.89    0.95
   2   3 -30   22.43    1.58
  -2  -3 -30   22.02    1.97
   2   3 -30   20.62    1.77
   2   3 -30   22.80    1.89
  -2   3 -30   20.53    1.90
  -2   3 -30   24.20    2.09
   2  -3 -30   23.31    1.88
  -2   3 -30   20.87    1.69
  -2   3  30   24.71    1.84
  -2   3  30   25.32    2.00
   2   3 -30   22.31    1.69
   2   3  30   24.38    2.00
  -2   3 -30   22.04    1.94
  -2   3  31    1.86    0.89
   2   3 -31    1.09    0.82
   2   3 -31    0.28    0.51
  -2   3 -31    0.80    1.13
  -2   3  31    1.90    0.76
  -2   3 -31    0.93    0.79
   2   3 -31    0.37    0.88
  -2  -3 -31    0.27    0.80
  -2   3 -31    0.86    0.91
   2   3  31    2.17    0.90
  -2   3 -31    1.22    0.59
   2  -3 -31    1.74    0.80
   2   3 -31    1.76    0.69
  -2   3  32    4.71    1.01
  -2   3  32    5.37    0.93
  -2   3 -32    3.85    0.76
  -2   3 -32    3.79    0.93
   2   3 -32    4.26    0.79
   2   3  32    4.79    0.97
  -2  -3 -32    4.75    1.08
   2  -3 -32    4.60    0.98
   2   3 -32    3.12    0.92
  -2   3 -32    4.46    1.19
  -2   3 -32    5.14    1.08
   2   3  32    4.54    0.99
   2   3 -32    6.01    0.82
  -2   3 -33    0.07    0.92
  -2   3  33    0.22    0.58
   2   3 -33    0.95    0.57
   2  -3 -33   -0.09    0.67
  -2   3 -33    0.31    0.61
  -2  -3 -33    0.10    0.75
   2   3 -33    0.15    0.79
  -2   3 -33    0.19    0.48
  -2   3  33    0.05    0.71
   2   3  33   -0.05    0.71
   2   3 -33    0.11    0.50
   2   3  33    0.14    0.56
  -2   3 -33    0.42    0.83
   2   3 -34    0.34    0.78
  -2   3 -34   -0.04    0.44
   2   3  34    0.18    0.58
  -2   3  34    0.04    0.64
   2   3  34    0.93    0.73
   2   3 -34    0.14    0.44
  -2  -3 -34    0.39    0.75
  -2   3  34    0.14    0.50
  -2   3 -34   -0.35    0.75
   2  -3 -34    0.09    0.66
  -2   3 -34    0.16    0.54
  -2   3 -34    0.03    0.90
   2  -3 -35    0.46    0.70
  -2  -3 -35    0.69    0.72
   2   3 -35    0.41    0.73
   2   3  35    0.28    0.56
  -2   3 -35    0.32    0.48
  -2   3 -35   -0.42    0.82
  -2   3 -35    0.19    0.40
   2   3  35    0.37    0.64
  -2   3  35    0.36    0.62
  -2   3 -35    0.23    0.67
   2   3 -35    0.42    0.46
   2   3  36    0.95    0.57
   2   3 -36    0.34    0.67
  -2   3 -36    0.50    0.65
   2  -3 -36    0.58    0.59
   2   3 -36    0.55    0.40
  -2  -3 -36    0.38    0.69
  -2   3 -36    0.45    0.39
  -2   3  36    0.54    0.55
   2   3  36    0.50    0.64
   2  -3 -37    1.07    0.50
   2   3  37    1.54    0.61
   2   3 -37    0.96    0.40
   2   3  37    0.13    0.45
   2   3 -37    1.41    0.69
  -2   3 -37    1.04    0.62
  -2   3 -37    0.67    0.37
   2  -3 -37    0.67    0.57
  -2   3  37    1.02    0.57
  -2  -3 -37    0.38    0.55
   2  -3 -38    0.79    0.51
  -2   3 -38    0.03    0.49
   2   3  38    0.47    0.40
   2   3 -38    0.19    0.29
   2  -3 -38    0.30    0.36
   2   3  38    0.09    0.44
  -2  -3 -38    0.37    0.54
  -2   3  38   -0.16    0.42
   2   3 -38    0.44    0.54
   2  -3 -39    0.41    0.43
  -2   3  39    0.28    0.36
  -2  -3 -39   -0.03    0.45
   2   3  39    0.09    0.30
   2  -3  39    0.42    0.48
  -2   3 -39   -0.22    0.43
   2   3  39   -0.05    0.40
  -2  -3 -40   -0.12    0.36
   2  -3 -40   -0.14    0.34
   2  -3  40    0.13    0.39
   2   3 -40    0.02    0.30
  -2   3 -40    0.02    0.32
  -2  -3 -41    0.04    0.27
   2  -3  41    0.02    0.30
   2  -3 -41    0.09    0.25
   2  -3  41   -0.11    0.33
  -2  -4   0 1218.92   16.17
  -2   4   0 1209.87   17.30
  -2  -4   0 1228.72   16.03
  -2   4  -1  168.25    6.69
  -2  -4   1  161.04    6.23
  -2   4   1  155.81    6.63
  -2   4  -1  166.84    6.66
  -2  -4  -1  159.36    6.27
  -2   4   1  174.35    6.53
  -2  -4  -1  103.22    6.39
   2  -4  -1  165.32    6.19
  -2  -4   1  215.45    6.29
  -2  -4  -1  157.88    6.15
  -2   4   2  184.49    7.06
  -2  -4  -2  173.60    6.65
  -2  -4   2  174.97    6.74
   2  -4  -2  180.18    6.72
  -2   4  -2  191.62    7.20
  -2   4   2  174.70    7.19
  -2  -4   2  176.94    6.80
  -2  -4  -2  178.15    7.15
  -2   4  -3   76.83    3.38
  -2  -4   3   75.64    2.95
   2  -4  -3   70.64    3.38
  -2   4   3   74.41    3.27
   2  -4   3   77.20    3.26
   2  -4   3   77.57    2.99
  -2  -4   3   70.40    3.05
   2  -4   3   84.89    3.16
  -2  -4  -3   72.42    2.85
  -2  -4  -3   78.18    3.39
  -2   4   3   78.08    3.45
   2  -4  -3   74.67    2.97
   2  -4  -4   28.34    1.63
  -2   4  -4   29.05    1.56
  -2  -4  -4   26.71    1.59
  -2   4   4   29.06    1.64
   2  -4  -4   25.98    1.22
  -2   4   4   27.54    1.49
   2  -4  -4   24.56    1.43
   2  -4   4   25.39    1.21
  -2  -4   4   27.37    1.16
   2  -4   4   27.82    1.46
  -2  -4   4   27.11    1.31
   2  -4   4   31.43    1.49
  -2  -4  -4   26.16    1.08
   2  -4   4   27.89    1.30
   2  -4  -4   29.35    1.64
  -2   4  -5   26.72    1.51
   2  -4  -5   28.37    1.25
   2  -4  -5   29.51    1.68
  -2   4   5   27.66    1.53
  -2   4   5   25.41    1.29
  -2  -4   5   23.83    1.29
   2  -4   5   24.75    1.42
   2  -4   5   27.52    1.23
  -2   4   5   27.38    1.64
   2  -4  -5   27.05    1.48
   2  -4   5   26.08    1.38
   2  -4  -5   30.60    1.65
  -2  -4  -5   30.14    1.63
   2  -4  -6   59.23    2.94
  -2   4   6   63.33    2.95
   2  -4  -6   58.44    2.73
  -2  -4   6   55.15    2.57
  -2   4   6   61.42    2.82
   2   4   6   60.46    2.43
   2  -4   6   58.41    2.71
   2  -4   6   70.67    2.69
   2   4  -6   62.68    2.89
   2  -4  -6   61.63    2.90
  -2   4  -6   63.06    2.80
  -2   4   6   59.48    2.62
  -2  -4  -6   62.69    2.93
  -2   4   7  164.05    6.05
   2  -4   7  133.92    6.01
  -2   4   7  153.80    6.31
   2  -4   7  160.39    5.96
   2   4  -7  153.95    6.24
  -2   4  -7  155.15    6.14
   2   4   7  151.18    5.78
   2  -4  -7  151.94    6.06
   2  -4  -7  126.89    6.23
   2  -4  -7  147.48    6.26
  -2   4   7  155.40    6.20
  -2   4   8   39.31    2.10
   2  -4  -8   38.15    2.11
  -2   4  -8   39.86    1.94
   2  -4   8   30.25    1.94
  -2   4   8   43.00    1.94
   2  -4  -8   38.72    1.95
   2   4  -8   36.79    2.02
   2  -4   8   41.37    1.77
   2   4   8   36.69    1.65
   2  -4   8   33.56    1.83
  -2   4  -9  216.74    8.11
   2  -4   9  183.34    8.19
  -2   4   9  211.66    8.35
   2   4  -9  209.97    8.25
   2  -4   9  231.46    7.91
   2   4   9  204.84    7.83
   2  -4  -9  217.52    8.11
   2  -4   9  195.66    7.59
  -2   4   9  232.81    8.19
   2  -4   9  184.68    8.00
   2   4   9  194.75    8.10
  -2  -4   9  213.21    7.87
   2  -4  -9  199.16    8.22
   2   4 -10   23.20    1.46
   2   4  10   25.03    1.44
  -2   4 -10   24.31    1.35
   2   4 -10   22.09    1.27
  -2   4 -10   23.05    1.33
   2  -4 -10   23.12    1.45
   2  -4  10   21.29    0.92
  -2   4  10   23.99    1.56
   2   4  10   22.04    1.34
  -2   4  10   22.21    1.60
   2  -4  10   24.03    1.19
   2  -4 -10   24.11    1.56
   2  -4  10   20.06    1.40
  -2   4 -10   20.10    1.40
   2  -4  10   19.87    1.26
  -2  -4  10   21.76    1.18
   2  -4  10   24.33    1.16
  -2   4  10   22.78    1.39
   2   4  10   22.22    1.35
   2   4  10   21.96    1.36
   2   4  10   22.79    1.16
  -2  -4  11    0.29    0.36
   2  -4 -11    1.46    0.52
   2   4 -11    1.00    0.37
   2  -4 -11    1.97    0.79
   2  -4 -11    0.97    0.67
  -2   4  11    0.65    0.42
   2   4 -11    0.61    0.41
   2   4  11    1.02    0.30
   2  -4  11    0.67    0.43
   2  -4  11    0.59    0.38
  -2   4  11    0.50    0.51
   2  -4  11    0.73    0.21
  -2   4 -11    0.68    0.36
   2   4  11    0.86    0.43
   2   4  11    1.30    0.45
  -2   4 -11    0.91    0.50
   2   4  11    2.62    0.71
  -2   4  11    1.08    0.51
  -2   4 -11    0.85    0.54
  -2   4 -11    0.98    0.43
  -2  -4  11   -0.01    0.41
   2   4  11    1.13    0.43
  -2  -4  12  130.67    5.26
  -2   4  12  142.64    5.81
   2   4 -12  129.58    5.59
  -2   4 -12  125.34    5.60
  -2  -4 -12  131.50    5.51
   2  -4 -12  129.11    5.47
  -2   4  12  121.48    5.72
   2  -4 -12  124.23    5.41
   2   4 -12  138.80    5.39
   2   4  12  137.49    5.47
   2   4  12  125.61    5.44
   2   4 -12  138.10    5.22
   2  -4  12  133.84    5.25
  -2  -4  12  139.30    5.29
   2   4  12  130.47    5.48
   2   4  12  130.01    5.28
  -2   4  12  121.91    5.47
  -2   4 -12  124.90    5.68
   2   4  12  134.07    5.46
   2  -4  12  114.54    5.52
  -2   4 -12  137.71    5.44
   2  -4 -12  117.70    5.68
   2   4 -13    0.81    0.41
  -2   4  13    0.45    0.40
  -2  -4 -13    0.57    0.38
  -2   4 -13    0.93    0.52
   2  -4  13    0.66    0.48
  -2  -4  13    0.43    0.40
  -2   4  13    0.56    0.49
   2  -4 -13    0.42    0.48
   2   4 -13    0.14    0.32
   2   4  13    0.60    0.37
   2  -4 -13    0.64    0.58
   2   4 -13    2.86    0.51
   2   4  13   -0.18    0.35
   2  -4 -13    0.81    0.60
  -2   4  13    0.49    0.45
  -2   4 -13    0.61    0.51
   2  -4  13    0.77    0.40
   2   4  13    1.09    0.42
  -2   4 -13    0.78    0.45
   2   4  13    0.87    0.39
   2  -4 -13    0.55    0.31
   2   4  13    0.63    0.46
   2   4  13    2.78    0.70
  -2  -4  13    0.18    0.37
   2   4 -14    1.69    0.40
  -2   4  14    0.87    0.56
   2   4  14    1.42    0.49
  -2   4  14    1.36    0.49
  -2   4 -14    1.75    0.55
   2  -4 -14    1.41    0.39
   2  -4  14    1.37    0.45
   2  -4 -14    0.85    0.48
   2   4 -14    1.21    0.42
   2  -4 -14    2.36    0.59
   2   4  14    0.79    0.36
  -2   4  14    0.72    0.52
  -2  -4  14    1.30    0.45
   2  -4 -14    2.09    0.64
   2   4 -14    0.49    0.34
   2   4  14    1.70    0.52
  -2   4 -14    0.87    0.57
   2   4  14    1.11    0.40
  -2   4 -14    1.50    0.52
   2   4  14    3.02    0.74
   2  -4  14    1.86    0.56
  -2  -4 -14    1.72    0.50
   2   4  14    1.42    0.48
  -2  -4  14    1.04    0.41
   2   4  15   10.68    1.04
   2  -4 -15    6.61    0.89
   2   4  15    6.88    0.78
   2   4  15    6.94    0.81
   2   4  15    7.40    0.81
   2   4 -15    7.15    0.74
   2  -4  15    6.13    0.78
  -2   4 -15    7.90    0.86
   2  -4 -15    6.99    0.73
  -2   4  15    6.95    0.94
  -2   4  15    6.28    0.83
  -2   4 -15    7.32    0.97
   2  -4  15    7.13    0.80
   2   4 -15    8.35    0.72
  -2   4  15    5.67    0.92
  -2  -4  15    7.50    0.73
  -2  -4 -15    7.08    0.81
  -2   4 -15    6.72    0.87
   2  -4 -15    7.57    0.81
   2   4  15    6.74    0.81
   2   4 -15    5.80    0.76
  -2  -4  15    7.47    0.73
  -2   4 -16    1.46    0.63
   2   4 -16    0.26    0.41
  -2   4  16    0.17    0.49
   2   4 -16    0.25    0.35
  -2  -4  16    0.53    0.46
   2  -4  16    0.63    0.57
  -2   4  16    0.35    0.54
  -2  -4  16    0.92    0.45
  -2   4 -16    0.38    0.58
  -2   4  16    0.30    0.48
   2   4 -16    0.28    0.43
  -2  -4 -16    0.13    0.37
   2   4  16    0.73    0.52
  -2   4 -16    0.88    0.54
   2   4 -16    0.72    0.32
   2   4  16    0.56    0.43
   2   4  16    0.43    0.47
   2   4 -16   -0.32    0.48
   2  -4 -16    0.34    0.35
   2   4 -17    5.02    0.68
   2   4 -17    4.89    0.73
  -2   4  17    4.51    0.79
   2   4 -17    5.67    0.73
  -2   4 -17    4.94    0.92
   2  -4  17    4.69    0.76
   2   4 -17    4.93    0.59
  -2   4  17    5.21    0.81
   2   4  17    5.86    0.83
  -2   4 -17    5.24    0.88
   2   4  17    5.08    0.77
   2  -4 -17    5.17    0.67
  -2   4  17    4.15    0.78
  -2  -4 -17    5.08    0.76
  -2   4 -18   24.28    1.87
   2   4 -18   29.19    1.62
  -2   4  18   25.14    1.78
   2   4  18   28.01    1.69
  -2  -4 -18   27.02    1.79
  -2   4 -18   23.88    1.91
   2  -4 -18   24.57    1.63
   2   4 -18   25.32    1.53
   2   4  18   25.90    1.76
   2   4 -18   26.45    1.74
  -2   4  18   25.82    1.83
   2   4 -18   29.94    1.68
   2   4 -18   26.72    1.69
   2  -4 -19    1.91    0.53
  -2   4  19    0.99    0.58
   2   4 -19    1.55    0.54
   2   4 -19    2.31    0.61
   2   4 -19    1.71    0.52
  -2   4  19    1.02    0.57
   2   4 -19    0.97    0.38
  -2   4 -19    1.69    0.77
  -2  -4 -19    1.50    0.61
   2   4  19    1.13    0.55
   2   4 -19    1.87    0.61
  -2   4 -19    1.83    0.72
   2   4  19    2.36    0.68
  -2   4  20   26.34    1.84
   2   4 -20   29.30    1.75
   2   4 -20   25.90    1.62
   2  -4 -20   28.79    1.81
  -2   4 -20   28.02    2.12
   2   4 -20   28.16    1.87
   2   4  20   27.93    1.75
  -2  -4 -20   27.45    1.90
   2   4 -20   28.93    1.68
   2   4  20   28.04    1.91
   2   4  20   25.57    1.82
   2   4 -20   25.04    1.72
  -2   4  20   25.69    1.88
   2   4 -21    5.44    0.84
   2   4 -21    8.36    0.94
   2   4  21    6.68    1.00
  -2   4  21    5.03    0.92
   2   4 -21    8.33    0.96
  -2   4 -21    9.69    1.18
  -2  -4 -21    6.23    0.98
  -2   4  21    5.21    0.87
  -2   4 -21    6.39    1.11
   2   4 -21    5.68    0.91
   2   4 -21    6.33    0.74
   2  -4 -21    5.83    0.86
   2   4  21    6.12    0.85
   2   4  22    0.47    0.73
   2  -4 -22   -0.08    0.53
   2   4 -22    0.17    0.53
  -2   4  22   -0.04    0.65
   2   4 -22    0.22    0.67
   2   4 -22   -0.21    0.58
  -2   4 -22   -0.16    0.39
   2   4  22    0.50    0.60
  -2   4 -22    3.62    1.02
  -2  -4 -22   -0.09    0.57
   2   4 -22    0.30    0.38
   2   4 -22    2.86    0.75
  -2   4 -22    0.05    0.79
  -2   4  23   13.61    1.41
   2   4 -23   13.68    1.27
   2   4 -23   13.22    1.35
  -2   4 -23   12.88    1.55
  -2  -4 -23   13.44    1.41
   2   4 -23   10.83    1.07
   2  -4 -23   15.09    1.34
  -2   4  23   14.04    1.45
   2   4 -23   12.48    1.20
  -2   4 -23   10.27    1.07
   2   4  23   14.24    1.41
   2   4  23   13.67    1.20
  -2   4  24    7.23    1.18
   2   4 -24    7.86    1.02
  -2   4 -24   10.18    1.42
  -2   4  24    7.69    1.15
   2   4 -24    8.59    1.11
   2   4  24    8.79    1.02
  -2   4 -24    7.53    1.30
   2   4 -24    7.60    1.15
   2   4  24    7.70    1.13
  -2  -4 -24    6.72    1.10
   2  -4 -24    7.42    1.02
   2   4 -24    5.90    0.83
  -2   4 -24    6.61    0.86
   2  -4 -25   -0.34    0.69
  -2  -4 -25    0.30    0.71
   2   4 -25    0.29    0.73
  -2   4 -25   -0.18    0.89
  -2   4 -25   -0.76    1.32
   2   4  25    0.56    0.80
  -2   4  25    0.34    0.84
  -2   4 -25   -0.29    0.46
  -2   4  25    0.28    0.73
   2   4 -25    0.10    0.46
   2   4 -25    0.22    0.69
  -2  -4 -26    1.14    0.79
   2   4 -26    1.99    0.91
   2   4 -26    1.26    0.56
  -2   4 -26    1.24    0.52
   2   4 -26   -0.11    0.84
  -2   4 -26    0.83    0.88
   2   4  26    2.03    0.91
  -2   4  26    1.54    0.83
   2  -4 -26    1.24    0.74
  -2   4 -26    1.47    1.27
  -2   4  26    1.43    0.89
   2   4 -27    0.29    0.79
  -2   4  27    1.59    0.82
   2  -4 -27    1.87    0.79
   2   4  27    1.83    0.77
  -2   4 -27    2.31    0.97
   2   4 -27    2.24    0.59
  -2   4 -27    3.05    1.31
  -2  -4 -27    2.11    0.87
   2   4  27    1.88    0.89
  -2   4  27    1.65    0.96
  -2   4 -27    2.13    0.59
   2   4  27    2.15    0.99
   2   4 -27    2.77    0.97
  -2   4 -28    2.78    1.37
  -2   4  28    2.24    0.87
   2   4 -28    2.91    0.85
   2   4  28    1.94    0.76
   2   4 -28    2.32    0.62
   2   4  28    4.10    1.03
   2   4 -28    2.90    0.95
   2   4  28    2.84    0.90
   2  -4 -28    1.95    0.79
  -2   4 -28    3.12    1.02
  -2   4  28    3.73    1.05
  -2  -4 -28    3.00    0.93
  -2   4 -28    2.02    0.58
  -2   4 -29    3.01    0.68
  -2   4  29    3.92    1.05
  -2   4 -29    4.66    1.35
  -2   4  29    3.45    0.95
   2   4  29    3.36    0.85
  -2  -4 -29    4.17    0.99
   2   4 -29    2.89    0.65
   2  -4 -29    3.33    0.87
  -2   4 -29    4.33    1.03
   2   4 -29    3.56    0.86
  -2   4 -29    4.05    1.23
   2   4 -29    4.32    1.04
   2   4  29    4.01    1.07
   2   4  29    4.86    1.08
   2   4 -30    2.44    0.80
  -2   4 -30    2.57    0.98
   2   4 -30    1.79    0.88
  -2   4 -30    1.62    0.97
  -2   4 -30    2.08    0.56
   2   4  30    2.54    0.77
  -2  -4 -30    1.80    0.86
  -2   4 -30    2.02    1.26
   2  -4 -30    2.43    0.86
   2   4 -30    1.95    0.57
  -2   4  30    2.68    0.97
   2   4 -30    4.07    1.10
  -2   4  30    1.88    0.81
   2   4  30    1.61    0.92
   2   4 -31    0.04    0.87
  -2   4 -31    1.25    1.22
   2   4 -31    0.53    0.66
   2   4 -31    0.24    0.46
  -2   4 -31    0.62    0.88
  -2   4 -31    0.69    0.75
   2   4  31    0.41    0.54
  -2  -4 -31    0.31    0.71
  -2   4  31    0.29    0.84
   2  -4 -31    0.51    0.67
  -2   4 -31    0.11    0.43
  -2   4  31    1.12    0.72
   2   4 -31    0.42    0.84
   2   4  31    0.20    0.78
  -2   4  32    3.16    0.83
  -2   4 -32    2.85    1.12
   2   4 -32    4.34    0.79
  -2   4  32    2.80    0.92
  -2  -4 -32    3.06    0.88
   2   4 -32    1.78    0.78
   2   4  32    3.06    0.95
   2  -4 -32    2.82    0.86
   2   4 -32    2.44    0.59
   2   4 -32    3.36    0.93
  -2   4 -32    3.15    0.86
   2   4  32    1.91    0.72
  -2   4 -32    3.34    1.01
  -2   4 -33   -0.69    0.99
  -2   4 -33    0.60    0.61
   2   4 -33    1.95    0.67
   2  -4 -33   -0.21    0.62
  -2  -4 -33    0.34    0.73
   2   4 -33    0.28    0.41
   2   4  33   -0.18    0.78
   2   4 -33    0.78    0.74
   2   4  33    0.04    0.49
  -2   4  33    0.27    0.70
  -2   4  33    0.04    0.56
  -2   4 -33    0.31    0.79
  -2   4 -34    0.15    0.94
   2   4 -34    0.12    0.61
  -2   4  34    0.21    0.68
   2  -4 -34   -0.20    0.62
   2   4  34    0.45    0.48
   2   4 -34    0.69    0.70
   2   4  34    0.30    0.73
  -2   4 -34    1.04    0.78
  -2   4  34    0.24    0.57
  -2   4 -34    0.08    0.58
   2   4 -34    0.28    0.39
  -2  -4 -34    0.72    0.66
  -2   4 -35    0.39    0.77
   2   4  35    0.10    0.41
   2   4 -35    0.42    0.55
  -2  -4 -35    0.63    0.63
  -2   4 -35    0.87    0.56
  -2   4  35    0.24    0.45
   2   4 -35    0.81    0.67
   2  -4 -35    0.49    0.60
   2   4  35    0.56    0.70
  -2   4 -35    0.39    0.72
  -2   4  35    0.80    0.65
  -2   4  36    1.03    0.46
  -2   4 -36    0.48    0.72
  -2  -4 -36    1.44    0.65
   2   4  36    0.55    0.40
   2  -4 -36    1.00    0.56
   2  -4 -36    0.37    0.40
   2   4  36    1.34    0.66
  -2   4 -36    0.39    0.54
   2   4 -36    1.20    0.67
  -2   4  36    1.27    0.61
  -2   4 -36    0.88    0.48
  -2  -4 -37    0.85    0.56
   2   4 -37    0.17    0.54
   2   4  37    0.71    0.56
   2  -4 -37    0.49    0.50
   2   4  37    0.15    0.33
  -2   4 -37    0.17    0.54
  -2   4  37    0.24    0.51
   2   4  38   -0.03    0.46
   2   4 -38    0.36    0.45
   2  -4  38    0.70    0.50
  -2  -4 -38   -0.12    0.41
   2   4 -38    0.36    0.48
  -2   4 -38    0.18    0.48
   2  -4 -38    0.54    0.42
  -2   4  38    0.15    0.44
  -2  -4 -39   -0.15    0.35
  -2   4  39    0.20    0.34
   2  -4  39   -0.16    0.39
   2  -4 -39   -0.07    0.34
   2   4  39    0.48    0.41
   2   4 -39    0.15    0.42
   2   4 -39    0.10    0.39
  -2   4 -39   -0.02    0.39
   2  -4  40    1.17    0.37
   2   4 -40    1.54    0.42
   2  -4 -40    1.43    0.34
  -2   4 -40    1.27    0.37
  -2  -4 -40    1.60    0.38
  -2  -5   0    8.34    0.91
   2  -5   0    7.71    0.88
   2  -5   0    6.71    0.60
  -2  -5   0    7.46    0.55
  -2  -5   0    8.64    0.56
  -2   5   0    8.54    0.87
  -2   5   1   27.08    1.70
   2  -5   1   28.06    1.70
  -2  -5  -1   30.77    1.84
  -2  -5  -1   29.16    1.29
  -2  -5   1   28.94    1.78
  -2   5  -1   28.62    1.71
   2  -5  -1   27.52    1.34
  -2  -5   1   26.98    1.32
  -2  -5   1   26.95    1.27
   2  -5  -1   28.06    1.74
   2  -5  -2    7.39    0.92
   2  -5   2    7.51    0.84
  -2  -5   2    6.52    0.55
   2   5  -2    5.80    0.68
   2  -5   2    8.57    0.75
  -2   5   2    7.97    0.87
  -2   5  -2    7.25    0.82
  -2  -5  -2    7.60    0.88
  -2  -5   2    5.57    0.81
  -2  -5   2    7.80    0.49
   2  -5  -2    6.57    0.61
  -2   5   2    8.09    0.72
   2   5   2    6.95    0.75
  -2  -5   2    7.62    0.79
  -2   5   2    7.27    0.94
  -2  -5  -2    5.92    0.54
  -2   5  -2    5.33    0.69
  -2  -5   3   49.44    2.18
  -2   5  -3   45.39    2.59
  -2   5   3   44.38    2.56
  -2   5   3   53.11    2.39
  -2  -5   3   46.72    1.98
  -2   5   3   49.12    2.53
  -2  -5   3   52.62    2.61
   2   5  -3   43.57    2.30
   2   5   3   44.95    2.41
  -2  -5  -3   48.45    2.00
  -2   5   3   46.87    2.62
  -2  -5  -3   58.77    2.64
   2  -5  -3   53.08    2.59
   2  -5  -3   50.29    2.11
   2   5   3   46.20    2.40
  -2   5  -3   41.07    2.37
  -2   5   3   43.16    2.39
   2  -5   3   61.57    2.38
   2  -5   3   48.44    2.49
  -2   5   4  275.30   10.82
  -2   5  -4  282.74   10.96
   2  -5   4  278.07   10.97
  -2   5   4  267.50   11.12
  -2   5   4  303.63   11.08
  -2  -5  -4  303.07   11.07
   2  -5   4  304.31   10.78
  -2  -5   4  280.74   11.03
   2   5   4  244.20   10.85
   2   5   4  262.77   10.76
   2  -5  -4  288.62   10.46
   2  -5   4  265.94   10.49
  -2  -5   4  256.88   10.31
  -2  -5   4  277.17   10.59
   2   5  -4  257.35   10.72
  -2   5  -4  263.99   11.06
   2  -5  -4  299.72   11.02
   2   5   4  256.05   10.77
  -2   5   4  267.45   11.06
  -2  -5  -4  290.31   10.33
   2  -5   4  307.96   10.66
  -2   5   4  290.54   10.82
  -2   5  -4  249.68   10.83
  -2   5  -5  127.54    5.35
   2  -5   5  120.04    5.17
  -2  -5   5  122.74    4.84
  -2  -5  -5  142.81    5.37
   2   5   5  117.26    5.04
  -2   5   5  138.52    5.32
   2  -5  -5  130.13    5.27
  -2   5   5  121.75    5.30
   2   5  -5  117.51    4.93
   2  -5  -5  134.21    4.73
  -2   5  -5  124.90    5.20
   2   5  -5  113.98    4.93
   2  -5   5  141.29    4.82
   2   5   5  114.45    5.11
   2  -5   5  121.93    4.73
  -2   5   5  134.51    5.09
   2   5   5  127.03    5.05
  -2   5  -5  114.79    5.09
   2  -5   5  147.82    5.01
  -2  -5   5   83.25    4.46
   2  -5  -5  145.20    5.31
  -2  -5  -5  138.04    4.54
  -2   5   5  129.65    5.10
   2  -5   6  120.63    5.52
  -2   5   6  134.78    5.63
   2  -5   6  123.48    5.28
  -2  -5   6  119.48    5.19
   2  -5  -6  129.32    5.60
   2   5  -6  123.02    5.26
   2  -5   6  114.11    5.08
  -2  -5  -6  145.14    5.71
  -2   5   6  130.05    5.46
   2   5   6  121.92    5.38
  -2   5  -6  126.29    5.54
   2  -5  -6  123.73    5.31
  -2   5   6  120.06    5.60
   2   5  -6  121.38    5.29
  -2   5   6  130.22    5.41
  -2   5  -6  123.65    5.40
  -2  -5  -6  135.48    4.89
   2  -5   6  148.53    5.29
  -2   5  -6  122.97    5.62
   2  -5  -6  136.49    5.07
   2  -5  -6  139.14    5.60
  -2   5  -6  140.68    5.47
  -2   5  -7    0.79    0.44
  -2   5   7    0.98    0.43
  -2   5  -7    1.70    0.47
   2  -5  -7    1.72    0.55
   2   5  -7    0.80    0.35
   2  -5  -7    0.75    0.71
   2   5  -7    1.30    0.39
  -2   5  -7    1.16    0.51
   2  -5   7    1.54    0.37
  -2  -5  -7    1.62    0.55
  -2   5   7    1.65    0.70
   2   5   7    1.08    0.23
   2   5   7    1.84    0.49
  -2   5   7    1.24    0.60
  -2  -5   7    1.15    0.34
  -2   5   7    2.37    0.71
   2  -5  -7   -0.40    0.84
  -2   5  -7    2.04    0.65
  -2   5   7    2.06    0.58
   2  -5   7    1.31    0.36
  -2   5   8    2.04    0.50
  -2   5   8    1.91    0.42
   2   5  -8    1.83    0.43
  -2   5  -8    2.09    0.48
  -2   5   8    1.82    0.48
   2  -5  -8    1.13    0.52
  -2   5  -8    2.91    0.70
   2  -5  -8    0.96    0.83
   2  -5  -8    0.96    0.68
  -2   5  -8    1.51    0.55
  -2  -5  -8    0.75    0.75
  -2  -5  -8    2.03    0.62
   2  -5   8    1.49    0.34
   2   5  -8    2.05    0.46
  -2   5  -8    1.85    0.51
   2   5   8    1.52    0.27
  -2  -5   8    1.44    0.37
  -2   5   8    1.84    0.58
  -2   5  -8    1.58    0.54
   2   5  -8    0.59    0.45
   2   5   8    0.69    0.67
  -2   5   8    1.65    0.72
   2  -5   8    1.39    0.38
  -2   5   8    1.62    0.62
   2   5   8    1.69    0.46
  -2   5  -9  325.61   13.34
  -2   5  -9  361.92   13.16
  -2   5   9  370.79   13.64
  -2  -5  -9  345.98   13.52
   2   5   9  339.50   13.27
   2   5  -9  341.65   13.12
  -2  -5   9  306.22   13.08
  -2   5  -9  335.07   13.50
   2   5  -9  335.49   13.12
   2  -5  -9  315.33   13.50
  -2   5   9  361.18   13.24
   2  -5   9  392.31   13.01
  -2   5   9  328.04   13.62
  -2   5  -9  312.69   13.47
   2   5  -9  329.46   13.01
  -2   5   9  346.15   13.37
   2  -5  -9  348.15   13.24
   2  -5   9  304.06   13.10
  -2   5   9  317.84   13.45
   2   5   9  348.35   13.20
   2   5   9  356.18   12.92
   2   5   9  346.79   13.19
   2  -5  -9  358.44   13.44
  -2   5  -9  361.18   13.26
  -2   5   9  318.61   13.20
  -2   5 -10    2.08    0.57
  -2   5 -10    1.60    0.42
   2  -5 -10    1.89    0.59
   2   5  10    1.44    0.45
   2   5 -10    1.91    0.44
   2   5 -10    1.53    0.44
   2  -5  10    1.39    0.22
   2  -5 -10    2.17    0.81
   2  -5  10    1.80    0.33
  -2   5  10    1.18    0.67
  -2   5 -10    1.54    0.63
  -2   5  10    1.94    0.49
   2   5  10    1.84    0.32
   2   5  10    1.39    0.51
  -2  -5 -10    1.03    0.72
  -2   5  10    1.37    0.41
   2   5 -10    1.69    0.50
  -2   5  10    1.36    0.59
  -2  -5  10    1.58    0.40
   2  -5  10    1.65    0.39
  -2   5  10    1.50    0.55
  -2   5 -10    2.08    0.61
  -2   5 -10    1.77    0.61
   2   5 -10    1.46    0.50
   2   5  10    1.63    0.76
   2  -5 -10    2.25    0.77
   2   5  10    1.69    0.52
  -2   5 -11   74.01    3.12
  -2   5  11   69.13    3.44
   2   5 -11   68.09    3.32
   2   5 -11   70.68    3.04
   2  -5  11   70.42    2.81
  -2   5  11   60.59    3.26
   2   5 -11   66.07    2.92
  -2  -5  11   63.86    2.87
   2   5  11   68.29    3.21
   2  -5 -11   69.35    3.28
   2   5  11   72.83    3.55
  -2  -5  11   59.25    3.01
   2   5  11   67.05    3.12
   2   5 -11   67.52    3.00
  -2   5  11   69.95    3.20
  -2   5  11   62.66    3.45
   2   5  11   64.13    3.19
  -2  -5 -11   65.72    3.13
  -2  -5 -11   68.29    3.43
   2  -5  11   61.83    3.01
   2   5  11   66.09    3.12
   2  -5 -11   65.01    3.14
  -2   5 -11   65.34    3.26
  -2   5  11   62.41    3.12
  -2   5 -11   68.13    3.06
  -2   5 -11   61.60    3.30
  -2   5  12    0.13    0.60
  -2   5  12    0.06    0.39
  -2   5 -12    0.31    0.50
  -2   5  12    0.62    0.50
  -2  -5  12    0.41    0.32
   2  -5  12    0.32    0.27
  -2  -5  12    0.09    0.31
   2  -5  12    0.23    0.35
   2   5 -12    0.13    0.31
  -2  -5 -12    0.14    0.79
   2  -5 -12    0.86    0.64
  -2   5  12    0.51    0.35
   2   5  12    0.62    0.43
   2   5 -12    0.85    0.45
   2   5 -12    0.54    0.39
   2  -5 -12    0.99    0.63
   2   5 -12    0.15    0.34
  -2   5  12    0.14    0.43
   2   5  12    0.73    0.53
   2   5  12    0.14    0.39
  -2  -5 -12    0.54    0.36
  -2   5 -12    0.18    0.48
  -2  -5  12   -0.33    0.38
   2   5  12    1.28    0.71
   2   5  12    0.10    0.32
  -2   5 -12    0.07    0.50
   2   5  12    0.27    0.42
   2   5 -13   39.62    2.31
  -2   5  13   36.95    2.17
   2  -5 -13   37.30    1.97
   2   5 -13   44.68    1.97
  -2   5  13   36.17    2.22
   2   5 -13   43.61    2.06
   2   5  13   39.79    2.11
   2   5  13   41.48    2.19
   2   5 -13   40.12    2.14
  -2   5  13   40.26    2.27
  -2   5  13   35.60    2.40
   2   5 -13   42.94    2.08
  -2   5 -13   41.50    2.15
  -2   5 -13   39.02    2.32
   2   5  13   44.36    2.29
  -2  -5 -13   38.83    2.17
   2   5  13   41.51    2.24
   2  -5  13   31.81    1.96
  -2  -5  13   36.89    1.91
  -2  -5  13   41.18    1.99
  -2   5 -13   36.23    2.26
   2   5  13   41.52    2.18
   2  -5  13   40.77    1.95
   2   5  14    1.13    0.53
   2   5 -14    1.11    0.41
   2   5 -14    3.08    0.57
   2   5  14    1.24    0.54
  -2   5 -14    1.02    0.58
  -2  -5  14    0.58    0.40
  -2   5  14    1.01    0.65
   2   5 -14    1.36    0.42
   2  -5 -14    1.12    0.36
  -2   5  14    0.90    0.51
   2   5  14    1.12    0.43
   2   5  14    1.25    0.49
  -2   5  14    0.53    0.50
   2  -5  14    0.43    0.28
  -2   5 -14    1.13    0.55
  -2   5  14    1.04    0.43
   2   5 -14    0.56    0.42
  -2  -5 -14    0.90    0.41
   2   5 -15   10.05    0.89
   2  -5 -15    9.10    0.84
   2  -5  15    7.15    0.76
   2   5  15    9.88    0.92
  -2   5 -15   10.19    1.19
   2   5  15   13.71    1.22
   2   5  15    9.48    0.97
   2   5  15    9.99    1.01
  -2   5 -15   10.18    1.01
  -2   5  15    8.81    1.13
  -2  -5 -15    9.40    0.95
   2   5 -15    8.47    0.90
  -2   5  15    8.42    0.92
   2   5 -15   10.66    0.87
   2   5  15   10.17    1.01
  -2   5  15    9.53    1.00
  -2   5 -15    8.86    1.04
  -2  -5  15   10.16    0.86
   2   5 -16   10.14    1.04
  -2   5 -16   10.51    1.29
   2   5 -16   12.07    0.99
   2   5  16   10.88    1.00
  -2  -5 -16    9.65    1.01
   2   5  16    9.29    1.06
  -2   5  16    9.71    1.17
  -2   5 -16   12.12    1.14
   2   5 -16   13.84    1.01
   2  -5 -16    9.72    0.91
   2   5 -16   12.22    1.09
   2   5  16   10.43    1.09
   2   5  16   15.60    1.32
  -2   5  16    9.97    1.05
  -2   5 -16    9.94    1.17
   2   5  16   12.08    1.14
   2   5 -17    1.50    0.51
   2   5 -17    1.26    0.51
  -2   5 -17    2.10    0.75
   2  -5 -17    1.26    0.46
  -2   5  17    1.16    0.58
   2   5 -17    0.79    0.56
   2   5  17    1.18    0.46
  -2  -5 -17    1.42    0.53
   2   5 -17    1.29    0.54
  -2   5  17    1.67    0.71
  -2   5 -17    1.53    0.71
   2   5  17    0.95    0.63
  -2   5 -17    0.93    0.67
   2   5  17    1.59    0.62
   2   5  17    1.65    0.58
   2   5  18    0.58    0.61
  -2   5 -18    0.46    0.63
  -2   5 -18    1.75    0.81
   2  -5 -18    0.82    0.43
   2   5 -18    0.77    0.48
  -2   5  18    1.13    0.65
  -2  -5 -18    0.73    0.48
   2   5 -18    1.14    0.49
   2   5 -18    0.62    0.52
   2   5 -18    0.54    0.56
   2   5  18    1.29    0.68
   2   5  18    0.74    0.46
   2   5  18    1.18    0.56
  -2   5  18    0.47    0.59
  -2   5 -18    0.56    0.68
  -2  -5 -19    2.84    0.69
   2   5  19    1.85    0.54
   2   5 -19    2.57    0.70
  -2   5 -19    1.65    0.86
  -2   5  19    1.99    0.72
  -2   5  19    2.55    0.73
   2   5 -19    3.29    0.66
  -2   5  19    2.12    0.73
   2   5 -19    2.71    0.67
   2  -5 -19    1.45    0.52
  -2   5 -19    2.72    0.85
   2   5 -19    2.00    0.64
   2   5  19    2.79    0.75
  -2   5 -19    1.48    0.77
   2   5  19    2.05    0.69
   2   5  19    2.31    0.71
  -2   5 -20    7.54    1.16
  -2   5  20    7.79    1.10
  -2   5 -20   11.57    1.26
   2   5  20    8.15    0.97
  -2   5  20    7.70    1.10
   2   5 -20   10.52    1.05
   2   5 -20    8.15    1.00
  -2   5 -20    8.06    1.27
  -2   5  20    8.21    1.09
   2   5 -20    9.41    1.11
   2   5  20    8.13    1.05
  -2  -5 -20    7.37    0.99
   2   5 -20   10.65    1.02
   2  -5 -20    8.40    0.95
   2   5  20    8.28    1.11
   2   5 -21   13.75    1.29
   2   5 -21   16.57    1.30
  -2   5 -21   14.60    1.61
   2  -5 -21   14.02    1.24
   2   5 -21   19.11    1.35
   2   5  21   16.80    1.38
  -2   5  21   11.57    1.31
   2   5  21   11.76    1.21
   2   5 -21   13.57    1.35
  -2  -5 -21   13.51    1.36
   2   5  21   13.77    1.44
  -2   5  21   13.14    1.37
  -2   5 -21   12.41    1.46
  -2   5  21   14.48    1.47
   2   5 -22    5.81    0.97
   2   5  22    4.32    0.81
   2   5 -22    5.17    0.93
   2  -5 -22    5.22    0.85
   2   5 -22    7.44    1.04
   2   5 -22    5.52    0.98
  -2   5 -22    4.99    1.18
  -2   5  22    4.98    0.92
   2   5  22    6.02    1.03
  -2   5 -22    5.16    1.16
  -2   5  22    4.75    1.04
  -2  -5 -22    5.13    0.95
  -2   5  22    5.40    1.06
   2   5  22    7.09    1.01
   2   5 -23   -0.11    0.58
  -2   5  23    0.28    0.82
   2   5 -23   -0.07    0.66
   2   5  23    0.14    0.78
  -2   5 -23    0.24    0.85
   2   5  23    0.49    0.69
   2   5  23   -0.21    0.54
  -2   5  23   -0.12    0.62
  -2  -5 -23    0.05    0.65
   2   5 -23    0.05    0.68
   2  -5 -23   -0.20    0.57
  -2   5 -23    0.17    0.89
   2   5 -24    4.13    0.87
  -2   5  24    4.13    1.03
  -2   5 -24    3.05    1.12
  -2   5 -24    5.12    1.18
   2   5 -24    4.67    0.94
   2   5 -24    5.46    1.04
   2   5  24    5.90    0.98
   2   5  24    4.96    1.13
  -2   5  24    3.62    0.82
   2   5  24    5.24    0.85
  -2  -5 -24    2.77    0.86
   2  -5 -24    4.49    0.86
   2   5  24    4.01    0.99
  -2   5  25    5.80    1.11
   2   5  25    5.37    1.13
  -2   5 -25    5.71    1.47
   2   5 -25    6.06    1.09
  -2  -5 -25    5.75    1.03
  -2   5 -25    6.47    1.31
   2   5  25    5.59    0.93
   2   5  25    5.10    1.13
   2   5 -25    4.61    0.98
   2   5  25    4.43    0.84
   2   5 -25    6.61    1.04
  -2   5 -25    5.62    1.23
   2  -5 -25    4.85    0.92
  -2   5 -26    9.14    1.60
   2  -5 -26    9.24    1.12
  -2   5  26    9.34    1.29
   2   5 -26    9.60    1.22
  -2   5 -26    7.53    1.45
   2   5 -26    5.64    1.09
   2   5  26    9.01    1.29
   2   5 -26    9.64    1.32
  -2  -5 -26    8.79    1.24
   2   5  26    8.90    1.08
   2   5 -26    9.78    1.29
  -2   5 -26    8.73    1.41
   2  -5 -27    0.22    0.58
  -2   5  27    0.05    0.83
  -2   5 -27    0.53    0.88
   2   5 -27    0.34    0.77
  -2   5 -27   -0.06    0.89
   2   5 -27   -0.61    0.89
   2   5  27    0.27    0.52
   2   5 -27    0.15    0.75
   2   5  27    0.05    0.88
   2   5 -27   -0.05    0.73
  -2   5 -27    0.04    1.39
  -2  -5 -27    0.20    0.70
  -2   5 -28    1.47    1.33
  -2   5  28    0.28    0.82
   2   5 -28    0.29    0.79
   2  -5 -28    0.57    0.62
   2   5 -28    1.93    0.86
   2   5 -28    1.07    0.86
   2   5 -28    0.58    0.81
  -2  -5 -28    0.66    0.69
   2   5  28    0.39    0.51
  -2   5 -28    0.06    0.88
   2   5  28    0.28    0.86
   2   5  29    1.76    0.91
  -2   5  29    1.09    0.94
  -2   5  29    2.03    0.90
   2   5 -29    0.78    0.78
   2  -5 -29    1.48    0.73
   2   5 -29    1.21    0.87
  -2   5 -29    2.92    1.35
   2   5 -29    1.90    0.85
   2   5  29    2.12    0.65
  -2  -5 -29    1.51    0.77
  -2   5 -29    1.58    0.94
  -2   5  30    0.19    0.82
  -2   5 -30    1.13    1.18
  -2   5  30    0.27    0.76
   2   5 -30    0.58    0.74
  -2   5 -30    0.73    0.83
   2   5 -30    0.15    0.75
   2   5  30    0.49    0.48
   2  -5 -30   -0.26    0.60
   2   5 -30    0.52    0.75
  -2  -5 -30   -0.29    0.65
   2   5 -31    1.87    0.76
   2   5 -31    0.76    0.71
   2   5  31    1.15    0.58
  -2   5 -31    0.90    0.80
   2  -5 -31    1.20    0.66
  -2   5  31    1.22    0.76
  -2   5  31    1.95    0.88
  -2   5 -31    1.88    1.19
   2   5 -31    2.00    0.85
  -2  -5 -31    1.18    0.72
  -2   5 -32   -0.17    1.03
   2   5 -32    1.18    0.70
   2   5  32   -0.18    0.44
   2   5 -32   -0.27    0.65
   2  -5 -32    0.16    0.54
  -2   5 -32    0.39    0.74
   2   5  32    0.23    0.79
  -2   5  32    0.09    0.78
   2   5 -32    0.10    0.69
  -2  -5 -32    0.09    0.63
  -2   5  32    0.20    0.62
  -2   5  33   -0.11    0.58
  -2   5 -33    0.76    0.98
   2   5 -33    1.68    0.69
  -2  -5 -33   -0.13    0.59
   2   5 -33   -0.05    0.69
  -2   5 -33    0.22    0.68
   2   5  33   -0.10    0.41
   2  -5 -33    0.26    0.54
  -2   5  33    0.08    0.69
   2   5  33   -0.09    0.70
   2  -5 -34    1.50    0.60
  -2   5 -34    1.89    0.96
  -2   5  34    2.05    0.63
  -2   5 -34    1.16    0.65
   2   5 -34    1.67    0.75
   2   5  34    1.94    0.77
  -2  -5 -34    1.73    0.67
   2   5 -34    2.71    0.67
  -2   5  34    1.93    0.76
  -2   5  35    0.11    0.53
   2   5 -35   -0.04    0.56
  -2   5 -35    0.80    0.53
   2   5  35    0.22    0.62
   2   5 -35   -0.23    0.58
  -2   5 -35    0.42    0.78
  -2   5  35    0.23    0.49
   2  -5 -35    0.06    0.45
  -2  -5 -35    0.32    0.50
  -2   5  36   -0.02    0.42
  -2   5 -36    0.48    0.69
   2   5 -36    0.55    0.49
   2   5 -36    0.15    0.58
  -2   5  36    0.28    0.51
   2  -5 -36    0.56    0.44
   2   5 -36    0.20    0.50
  -2  -5 -36    0.16    0.46
   2   5  36    0.79    0.57
  -2   5  37   -0.11    0.44
   2  -5 -37   -0.07    0.34
   2   5 -37    0.41    0.48
   2   5 -37    0.16    0.48
  -2  -5 -37    0.11    0.39
   2  -5  37    0.55    0.44
   2   5  37    0.52    0.52
  -2   5 -37    0.06    0.48
   2  -5 -38    0.20    0.29
   2   5  38    0.02    0.40
   2   5 -38    0.50    0.44
  -2   5 -38    0.20    0.41
  -2  -5 -38    0.16    0.33
   2  -5  38    0.07    0.35
   2   5 -38    0.12    0.39
  -2   5  38    0.07    0.36
  -2   5 -39    0.08    0.29
   2   5 -39    0.04    0.31
  -2   5  39   -0.21    0.30
   2   5 -39    0.02    0.29
  -2   5 -39    0.28    0.32
   2   5  39    0.12    0.36
   2  -6   0  102.33    3.98
  -2   6   0  106.72    4.53
  -2   6   0   92.08    4.16
   2   6   0   96.33    4.30
  -2  -6   0  115.02    4.58
   2   6   0  100.30    4.23
  -2   6   0   87.56    4.54
  -2  -6   0   94.47    3.91
  -2  -6   0  111.64    4.70
   2  -6   0  102.30    4.54
  -2   6   0   89.76    4.57
  -2  -6   0  102.71    3.99
   2   6   0   88.69    4.28
   2   6   0   90.07    4.20
  -2   6   0   90.96    4.31
   2  -6   1  114.00    4.35
  -2   6   1   86.97    4.11
   2   6   1   83.96    4.02
  -2   6   1  109.68    4.42
   2   6  -1   86.62    4.03
  -2   6  -1   90.61    4.43
   2  -6  -1   93.80    3.79
   2  -6  -1  101.73    4.37
   2   6  -1   82.53    4.07
  -2  -6   1   87.79    3.69
  -2  -6   1   95.95    3.83
   2   6   1   91.84    4.06
  -2  -6   1   94.33    4.38
   2  -6   1   94.62    3.78
   2   6   1   82.16    4.08
  -2   6  -1   91.74    4.01
  -2   6   1   85.47    4.40
  -2   6  -1   86.50    4.35
   2  -6   1   99.18    4.35
   2   6  -1   89.64    4.08
  -2  -6   1  102.19    4.32
   2   6   1   92.28    4.12
  -2  -6  -1   99.54    4.45
  -2  -6  -1   84.03    3.73
  -2   6   1   91.90    3.99
   2   6  -1   98.60    4.04
  -2  -6  -1   99.28    3.77
  -2   6  -1   93.14    4.20
   2  -6   2   17.23    1.19
  -2  -6   2   18.67    1.29
  -2  -6   2   14.47    0.77
   2   6   2   16.65    1.21
  -2   6   2   15.11    1.25
   2   6   2   12.01    1.07
   2   6  -2   12.53    1.10
   2   6   2   12.08    1.11
  -2  -6   2   15.97    1.35
   2   6   2   17.00    1.18
   2   6  -2   18.21    1.19
  -2   6  -2   16.44    1.16
   2  -6  -2   13.70    0.92
  -2   6  -2   12.90    1.29
  -2  -6   2   14.67    0.92
  -2   6  -2   12.70    1.32
  -2  -6   2   11.82    0.91
   2  -6   2   18.23    1.33
   2   6  -2   14.05    1.06
  -2   6   2    9.93    1.02
  -2   6   2   12.73    1.32
  -2  -6  -2   12.74    0.85
  -2   6  -2   14.48    1.20
  -2   6   2   10.39    1.14
   2   6  -2   19.90    1.14
   2  -6  -2   12.78    1.24
  -2   6  -3   46.72    2.52
   2  -6   3   46.74    2.57
  -2  -6  -3   50.10    2.07
  -2   6   3   46.05    2.76
  -2  -6   3   52.44    2.73
  -2  -6   3   48.16    2.22
   2   6  -3   45.57    2.35
  -2  -6   3   45.56    1.98
  -2   6   3   50.18    2.40
  -2   6   3   42.89    2.29
   2  -6   3   61.16    2.52
   2   6  -3   46.24    2.42
   2   6   3   43.50    2.48
  -2   6  -3   48.15    2.77
  -2   6  -3   47.76    2.67
  -2   6  -3   47.62    2.40
  -2   6   3   49.47    2.65
   2   6   3   48.49    2.50
   2  -6  -3   50.23    2.66
  -2   6   3   46.11    2.73
   2  -6  -3   51.90    2.19
   2   6  -3   45.94    2.39
   2   6   3   49.50    2.47
  -2  -6   3   50.37    2.21
  -2   6   3   44.21    2.47
  -2   6  -4    1.86    0.60
  -2   6   4    0.70    0.35
  -2  -6   4    1.73    0.58
   2  -6   4    2.40    0.49
  -2  -6  -4    1.67    0.35
  -2   6  -4    1.97    0.64
   2   6  -4    1.63    0.48
  -2  -6  -4    1.44    0.53
   2   6   4   -0.31    0.80
   2  -6  -4    2.36    0.71
   2  -6  -4    1.02    0.41
   2  -6   4    2.61    0.60
  -2   6  -4    1.16    0.70
  -2  -6   4    1.38    0.36
   2   6  -4    1.18    0.46
  -2   6   4    0.60    0.46
   2   6   4    0.93    0.47
   2   6  -4    3.24    0.55
  -2   6  -4    2.06    0.52
  -2   6   4    1.40    0.69
  -2   6   4    0.71    0.59
  -2   6  -4    1.97    0.64
   2   6   4    1.67    0.54
   2  -6   4    2.50    0.46
  -2   6   4    1.43    0.69
  -2   6   4    0.28    0.66
   2  -6   5    7.60    0.64
  -2  -6  -5    8.48    0.95
  -2  -6   5    5.83    0.61
  -2   6  -5    4.87    0.76
   2   6  -5    6.44    0.69
  -2   6   5    6.01    0.65
  -2   6  -5    7.35    0.91
   2  -6   5    7.55    0.71
  -2   6   5    5.60    0.99
  -2  -6   5    7.05    0.87
   2   6  -5    6.21    0.72
   2   6   5    6.33    0.85
   2  -6   5    5.63    0.78
   2   6   5    7.82    0.86
  -2   6   5    6.14    0.85
   2  -6   5    6.77    0.58
   2   6   5    6.47    0.64
  -2   6   5    7.24    0.73
   2  -6  -5    6.09    0.61
   2   6  -5    6.68    0.73
  -2   6  -5    5.82    0.72
  -2   6   5    7.28    1.02
  -2   6  -5    6.01    0.85
   2   6   5    5.46    0.93
  -2   6   5    6.04    0.78
  -2   6   5    6.86    0.90
   2  -6  -5    8.82    0.99
  -2   6  -5    5.76    0.94
   2  -6  -6   63.85    3.06
  -2  -6   6   55.09    2.64
  -2  -6  -6   64.78    3.16
   2  -6   6   52.50    2.90
  -2   6   6   58.52    2.82
  -2   6   6   62.59    3.11
  -2   6  -6   61.76    2.64
   2  -6  -6   61.23    2.51
   2   6   6   49.41    2.83
  -2  -6   6   57.08    3.03
   2   6  -6   57.15    2.73
   2   6  -6   56.22    2.68
   2   6   6   56.67    2.86
  -2   6  -6   54.83    2.94
   2   6  -6   52.30    2.65
  -2   6   6   59.68    2.88
  -2   6  -6   53.36    2.77
  -2   6  -6   52.67    3.05
   2   6   6   61.03    2.68
  -2   6   6   56.81    2.64
  -2   6   6   55.30    2.69
  -2   6  -6   58.37    3.00
   2  -6   6   64.49    2.69
  -2   6   6   53.20    3.06
   2   6   6   52.43    2.91
  -2   6   6   52.52    3.11
  -2   6  -6   51.59    2.86
  -2  -6  -7   71.28    3.49
   2   6   7   56.90    3.24
  -2   6  -7   70.04    2.99
   2  -6   7   59.59    3.22
  -2  -6   7   61.52    2.97
  -2   6   7   68.34    3.42
   2  -6   7   70.18    2.95
  -2   6  -7   63.33    3.14
  -2   6  -7   63.79    3.42
  -2   6   7   62.80    3.03
   2   6  -7   63.52    3.02
  -2   6   7   73.22    3.25
   2   6   7   64.99    3.19
  -2  -6  -7   62.88    3.38
  -2   6  -7   62.80    3.25
   2  -6  -7   60.27    3.06
  -2   6   7   67.64    2.95
  -2   6   7   67.65    3.17
   2  -6  -7   68.72    2.82
  -2   6   7   62.28    3.40
  -2   6  -7   67.04    3.35
   2   6  -7   64.40    3.00
   2  -6  -7   67.08    3.38
   2   6   7   64.60    2.97
   2  -6  -7   63.35    3.35
   2   6   7   66.58    3.00
  -2   6  -7   64.63    3.28
  -2  -6  -8   10.03    1.07
   2  -6   8    7.78    0.65
  -2   6  -8    7.06    1.01
   2   6   8    8.24    0.77
   2   6  -8    7.43    0.77
  -2   6   8    7.81    0.97
  -2  -6   8    7.03    0.71
   2  -6  -8    7.98    0.94
   2   6  -8    8.33    0.75
   2  -6  -8    7.16    1.07
  -2   6  -8    7.70    0.99
  -2  -6  -8    8.60    1.07
   2   6   8    8.07    0.91
   2   6  -8    6.36    0.75
   2  -6  -8    8.59    0.98
  -2   6   8    7.07    0.78
   2   6   8    7.39    0.93
  -2   6  -8    7.54    0.76
  -2   6  -8    7.20    0.84
  -2   6   8    7.92    0.77
   2  -6   8    6.66    0.85
  -2   6   8   11.26    1.12
  -2   6   8    8.18    0.80
   2   6   8    7.45    0.76
  -2   6   8    7.80    1.03
   2   6  -9    4.63    0.57
  -2   6  -9    4.56    0.66
   2   6  -9    4.71    0.60
   2  -6  -9    4.13    0.95
   2   6   9    4.31    0.62
  -2   6  -9    4.76    0.83
   2  -6   9    4.07    0.55
  -2   6   9    4.28    0.85
  -2   6   9    4.54    0.78
  -2  -6   9    3.96    0.57
   2   6   9    4.61    0.62
   2   6   9    3.63    0.90
  -2   6   9    4.76    0.69
   2  -6  -9    4.48    0.81
  -2   6   9    4.58    0.66
  -2   6   9    4.73    0.68
  -2   6  -9    4.39    0.70
   2   6  -9    3.48    0.64
   2   6   9    4.37    0.77
  -2   6   9    4.10    0.91
  -2   6  -9    4.43    0.84
   2   6  -9    4.07    0.59
  -2   6 -10    7.81    0.83
   2   6  10    6.43    0.77
  -2   6 -10    5.45    0.80
  -2   6 -10    5.98    0.93
  -2   6  10    5.51    0.75
   2   6 -10    6.79    0.70
   2   6  10    5.90    1.01
  -2   6  10    6.28    1.03
   2   6 -10    5.94    0.70
   2   6  10    6.57    0.73
   2   6 -10    5.70    0.72
  -2   6  10    7.08    0.80
  -2   6  10    7.00    0.97
  -2  -6  10    5.60    0.67
   2  -6  10    5.99    0.65
  -2   6 -10    5.84    0.96
   2   6 -10    6.75    0.71
  -2   6 -11   28.10    1.60
  -2  -6  11   20.96    1.47
   2   6 -11   26.67    1.47
  -2   6 -11   23.94    1.82
  -2   6  11   24.27    1.91
  -2   6  11   20.78    1.68
   2   6 -11   25.78    1.49
   2  -6  11   21.49    1.41
   2   6 -11   27.39    1.50
   2   6 -11   23.42    1.49
  -2  -6  11   24.16    1.33
  -2   6 -11   23.99    1.67
   2   6  11   24.99    1.75
  -2   6 -11   22.64    1.75
   2   6  11   25.91    1.57
  -2   6  11   24.37    1.59
   2   6  11   25.08    1.57
   2   6  12    9.68    1.05
   2   6  12    9.95    0.97
  -2   6 -12    9.75    1.14
   2   6 -12   10.60    0.89
   2   6 -12   11.33    0.91
   2   6 -12    8.99    0.89
   2   6 -12   10.42    0.90
  -2   6 -12   10.11    1.07
  -2   6 -12    9.68    0.97
  -2   6  12    8.78    1.19
   2   6  12    9.86    1.17
  -2   6  12    8.69    1.07
  -2   6 -12    8.64    1.08
   2   6  12    9.73    0.95
  -2   6  12    9.67    0.98
  -2   6 -13    3.66    0.77
   2   6  13    3.91    0.70
  -2   6 -13    4.57    0.76
   2   6 -13    3.72    0.58
   2   6 -13    5.22    0.70
   2   6  13    4.49    0.81
  -2   6  13    3.54    0.75
  -2   6 -13    3.52    0.88
  -2   6  13    4.37    0.93
   2   6 -13    4.55    0.60
   2   6 -13    3.85    0.62
  -2   6  13    3.33    0.68
  -2   6 -13    3.63    0.74
   2   6  13    5.83    1.07
  -2   6  13    3.88    0.78
   2   6  13    3.33    0.64
  -2   6 -14   28.47    1.74
   2   6 -14   23.44    1.66
  -2   6 -14   25.81    2.01
  -2   6 -14   25.80    1.86
   2   6 -14   28.39    1.59
   2   6  14   26.06    1.79
  -2   6  14   24.53    1.71
  -2   6  14   24.25    1.77
   2   6 -14   28.63    1.53
  -2  -6 -14   25.44    1.69
  -2   6  14   25.54    2.01
   2   6  14   31.26    1.97
   2   6 -14   24.61    1.63
  -2   6  14   24.02    1.77
  -2   6 -14   23.34    1.79
   2   6  14   26.33    1.73
   2   6 -14   27.08    1.61
   2   6  14   26.75    1.74
   2   6 -14   24.92    1.66
   2   6  15    8.92    1.03
  -2   6 -15    7.63    0.97
   2   6 -15    6.43    0.90
  -2  -6 -15    8.03    0.90
   2   6 -15    7.88    0.82
  -2   6  15    6.79    0.93
   2   6  15    8.43    0.96
   2   6 -15    8.68    0.83
[truncated: 920,339 more chars]
