# Supplementary material for: Design of an open-shell nitrogen-centered diradicaloid with tunable stimuli-responsive electronic properties
Source: Commun Chem. 2022 Oct 14;5:127. doi: 10.1038/s42004-022-00747-8 (PMC9814612; doi:10.1038/s42004-022-00747-8)
Supplement: Supplementary file 10 — Supplementary Data 7 [file 42004_2022_747_MOESM10_ESM.zip › Supplementary Data 7/Supplementary Data 7.cif]

data_exp_1456
_audit_creation_date               2020-10-12
_audit_creation_method
;
Olex2 1.2
(compiled 2018.05.29 svn.r3508 for OlexSys, GUI svn.r5506)
;
_shelx_SHELXL_version_number       '2017/1'
_audit_contact_author_address      ?
_audit_contact_author_email        ?
_audit_contact_author_name         ''
_audit_contact_author_phone        ?
_publ_contact_author_id_orcid      ?
_publ_section_references
;
Dolomanov, O.V., Bourhis, L.J., Gildea, R.J, Howard, J.A.K. & Puschmann, H.
 (2009), J. Appl. Cryst. 42, 339-341.

Sheldrick, G.M. (2015). Acta Cryst. A71, 3-8.

Sheldrick, G.M. (2015). Acta Cryst. C71, 3-8.
;
_chemical_name_common              ?
_chemical_name_systematic          ?
_chemical_formula_moiety           'C44 H60 N2 O2'
_chemical_formula_sum              'C44 H60 N2 O2'
_chemical_formula_weight           648.94
_chemical_melting_point            ?
loop_
  _atom_type_symbol
  _atom_type_description
  _atom_type_scat_dispersion_real
  _atom_type_scat_dispersion_imag
  _atom_type_scat_source
 'C' 'C' 0.0181 0.0091 'International Tables Vol C Tables 4.2.6.8 and 6.1.1.4'
 'H' 'H' 0.0000 0.0000 'International Tables Vol C Tables 4.2.6.8 and 6.1.1.4'
 'N' 'N' 0.0311 0.0180 'International Tables Vol C Tables 4.2.6.8 and 6.1.1.4'
 'O' 'O' 0.0492 0.0322 'International Tables Vol C Tables 4.2.6.8 and 6.1.1.4'

_shelx_space_group_comment
;
The symmetry employed for this shelxl refinement is uniquely defined
by the following loop, which should always be used as a source of
symmetry information in preference to the above space-group names.
They are only intended as comments.
;
_space_group_crystal_system        'triclinic'
_space_group_IT_number             2
_space_group_name_H-M_alt          'P -1'
_space_group_name_Hall             '-P 1'
loop_
  _space_group_symop_operation_xyz
 'x, y, z'
 '-x, -y, -z'

_cell_length_a                     10.2479(3)
_cell_length_b                     12.4899(4)
_cell_length_c                     21.9716(7)
_cell_angle_alpha                  74.823(3)
_cell_angle_beta                   79.678(3)
_cell_angle_gamma                  73.455(3)
_cell_volume                       2585.11(15)
_cell_formula_units_Z              2
_cell_measurement_reflns_used      8032
_cell_measurement_temperature      293.36(12)
_cell_measurement_theta_max        73.1840
_cell_measurement_theta_min        4.1790
_shelx_estimated_absorpt_T_max     0.934
_shelx_estimated_absorpt_T_min     0.868
_exptl_absorpt_coefficient_mu      0.383
_exptl_absorpt_correction_T_max    1.00000
_exptl_absorpt_correction_T_min    0.48933
_exptl_absorpt_correction_type     multi-scan
_exptl_absorpt_process_details
;
CrysAlisPro 1.171.39.32a (Rigaku Oxford Diffraction, 2017)
Empirical absorption correction using spherical harmonics,
 implemented in SCALE3 ABSPACK scaling algorithm.
;
_exptl_absorpt_special_details     ?
_exptl_crystal_colour              'clear light yellow'
_exptl_crystal_colour_lustre       clear
_exptl_crystal_colour_modifier     light
_exptl_crystal_colour_primary      yellow
_exptl_crystal_density_diffrn      0.834
_exptl_crystal_density_meas        ?
_exptl_crystal_density_method      ?
_exptl_crystal_description         block
_exptl_crystal_F_000               708
_exptl_crystal_size_max            0.38
_exptl_crystal_size_mid            0.26
_exptl_crystal_size_min            0.18
_exptl_transmission_factor_max     ?
_exptl_transmission_factor_min     ?
_diffrn_reflns_av_R_equivalents    0.0356
_diffrn_reflns_av_unetI/netI       0.0379
_diffrn_reflns_Laue_measured_fraction_full  0.965
_diffrn_reflns_Laue_measured_fraction_max  0.965
_diffrn_reflns_limit_h_max         11
_diffrn_reflns_limit_h_min         -12
_diffrn_reflns_limit_k_max         14
_diffrn_reflns_limit_k_min         -14
_diffrn_reflns_limit_l_max         22
_diffrn_reflns_limit_l_min         -26
_diffrn_reflns_number              25519
_diffrn_reflns_point_group_measured_fraction_full  0.965
_diffrn_reflns_point_group_measured_fraction_max  0.965
_diffrn_reflns_theta_full          67.079
_diffrn_reflns_theta_max           67.079
_diffrn_reflns_theta_min           4.530
_diffrn_ambient_environment        air
_diffrn_ambient_temperature        293.36(12)
_diffrn_detector                   'CCD plate'
_diffrn_detector_area_resol_mean   ?
_diffrn_measured_fraction_theta_full  0.965
_diffrn_measured_fraction_theta_max  0.965
_diffrn_measurement_details
;
List of Runs (angles in degrees, time in seconds):

  # Type    Start    End  Width  t~exp~   \w     \q     \k     \f   Frames
--------------------------------------------------------------------------
  1  \w    -86.00 -34.00   1.00    2.00    --    0.00 -19.00 120.00   52
  2  \w    -83.00 -58.00   1.00    2.00    --    0.00 -38.00  30.00   25
  3  \w    -40.00  14.00   1.00    2.00    --    0.00 -38.00  30.00   54
  4  \w    -15.00  23.00   1.00    2.00    --    0.00 -19.00 120.00   38
  5  \w    -89.00 -41.00   1.00    2.00    --    0.00 -38.00-120.00   48
  6  \w    -18.00  12.00   1.00    2.00    --    0.00 -38.00-120.00   30
  7  \w    -17.00  31.00   1.00    2.00    --    0.00  38.00  60.00   48
  8  \w     68.00 185.00   1.00    2.00    --   95.80  15.00 -60.00  117
  9  \w     83.00 109.00   1.00    2.00    --   95.80 -82.00 -60.00   26
 10  \w      6.00 120.00   1.00    2.00    --   95.80 -61.00   0.00  114
 11  \w     58.00 120.00   1.00    2.00    --   95.80 -61.00-150.00   62
 12  \w      8.00  43.00   1.00    2.00    --   95.80 -61.00-150.00   35
 13  \w     38.00 114.00   1.00    2.00    --   95.80 -45.00  90.00   76
 14  \w     26.00 105.00   1.00    2.00    --   95.80 -82.00 150.00   79
 15  \w    118.00 165.00   1.00    2.00    --   95.80  45.00   0.00   47
 16  \w     76.00 109.00   1.00    2.00    --   95.80 -30.00 -60.00   33
 17  \w      8.00  40.00   1.00    2.00    --   95.80 -30.00 -60.00   32
 18  \w      6.00 127.00   1.00    2.00    --   95.80 -82.00   0.00  121
 19  \w     76.00 119.00   1.00    2.00    --   95.80 -82.00-120.00   43
 20  \w     80.00 127.00   1.00    2.00    --   95.80 -82.00 120.00   47
 21  \w     76.00 101.00   1.00    2.00    --   95.80  45.00   0.00   25
 22  \w      6.00 102.00   1.00    2.00    --   95.80 -82.00-150.00   96
 23  \w     93.00 119.00   1.00    2.00    --   95.80  30.00 -60.00   26
 24  \w     76.00 101.00   1.00    2.00    --   95.80 -82.00  90.00   25
 25  \w      6.00 115.00   1.00    2.00    --   95.80 -15.00  30.00  109
;
_diffrn_measurement_device         'four-circle diffractometer'
_diffrn_measurement_device_type    'XtaLAB AFC12 (RINC): Kappa dual home/near'
_diffrn_measurement_method         '\w scans'
_diffrn_orient_matrix_type        
 'CrysAlisPro convention (1999,Acta A55,543-557)'
_diffrn_orient_matrix_UB_11        -0.1128067000
_diffrn_orient_matrix_UB_12        0.0456637000
_diffrn_orient_matrix_UB_13        0.0501601000
_diffrn_orient_matrix_UB_21        -0.0241446000
_diffrn_orient_matrix_UB_22        0.1209965000
_diffrn_orient_matrix_UB_23        -0.0434728000
_diffrn_orient_matrix_UB_31        -0.1077194000
_diffrn_orient_matrix_UB_32        -0.0264868000
_diffrn_orient_matrix_UB_33        -0.0306676000
_diffrn_radiation_monochromator    graphite
_diffrn_radiation_probe            x-ray
_diffrn_radiation_type             CuK\a
_diffrn_radiation_wavelength       1.54184
_diffrn_source                     'fine-focus sealed X-ray tube'
_diffrn_source_type                'Enhance (Cu) X-ray Source'
_reflns_Friedel_coverage           0.000
_reflns_Friedel_fraction_full      .
_reflns_Friedel_fraction_max       .
_reflns_number_gt                  6011
_reflns_number_total               8913
_reflns_odcompleteness_completeness  99.68
_reflns_odcompleteness_iscentric   1
_reflns_odcompleteness_theta       66.97
_reflns_special_details
;
 Reflections were merged by SHELXL according to the crystal
 class for the calculation of statistics and refinement.
 
 Structure factors included contributions from the .fab file.
 
 _reflns_Friedel_fraction is defined as the number of unique
 Friedel pairs measured divided by the number that would be
 possible theoretically, ignoring centric projections and
 systematic absences.
;
_reflns_threshold_expression       'I > 2\s(I)'
_computing_cell_refinement         'CrysAlisPro 1.171.39.32a (Rigaku OD, 2017)'
_computing_data_collection         'CrysAlisPro 1.171.39.32a (Rigaku OD, 2017)'
_computing_data_reduction          'CrysAlisPro 1.171.39.32a (Rigaku OD, 2017)'
_computing_molecular_graphics      'Olex2 (Dolomanov et al., 2009)'
_computing_publication_material    'Olex2 (Dolomanov et al., 2009)'
_computing_structure_refinement    'ShelXL (Sheldrick, 2015)'
_computing_structure_solution      'ShelXT (Sheldrick, 2015)'
_refine_diff_density_max           0.465
_refine_diff_density_min           -0.405
_refine_diff_density_rms           0.044
_refine_ls_extinction_coef         .
_refine_ls_extinction_method       none
_refine_ls_goodness_of_fit_ref     1.058
_refine_ls_hydrogen_treatment      mixed
_refine_ls_matrix_type             full
_refine_ls_number_parameters       489
_refine_ls_number_reflns           8913
_refine_ls_number_restraints       102
_refine_ls_R_factor_all            0.0949
_refine_ls_R_factor_gt             0.0755
_refine_ls_restrained_S_all        1.130
_refine_ls_shift/su_max            0.000
_refine_ls_shift/su_mean           0.000
_refine_ls_structure_factor_coef   Fsqd
_refine_ls_weighting_details      
 'w=1/[\s^2^(Fo^2^)+(0.1674P)^2^] where P=(Fo^2^+2Fc^2^)/3'
_refine_ls_weighting_scheme        calc
_refine_ls_wR_factor_gt            0.2340
_refine_ls_wR_factor_ref           0.2531
_refine_special_details            ?
_olex2_refinement_description
;
1. Fixed Uiso
 At 1.2 times of:
  All C(H) groups
 At 1.5 times of:
  All C(H,H,H) groups, All O(H) groups
2. Restrained distances
 C27-C30
 1.52 with sigma of 0.01
 C27-C28
 1.52 with sigma of 0.01
 C27-C29
 1.52 with sigma of 0.01
 C37-C38
 1.52 with sigma of 0.01
 C37-C40
 1.52 with sigma of 0.01
 C37-C39
 1.52 with sigma of 0.01
 C27-C28 = C27-C29 = C27-C30
 1.52 with sigma of 0.01
 C27-C28' = C27-C29' = C27-C30'
 1.52 with sigma of 0.01
 C28-C29 \\sim C29-C30 \\sim C30-C28
 with sigma of 0.02
 C28'-C29' \\sim C29'-C30' \\sim C30'-C28'
 with sigma of 0.02
 C28-C28' \\sim C29-C29' \\sim C30-C30'
 with sigma of 0.02
3. Rigid bond restraints
 C27, C28'
 with sigma for 1-2 distances of 0.001 and sigma for 1-3 distances of 0.001
 C27, C29
 with sigma for 1-2 distances of 0.001 and sigma for 1-3 distances of 0.001
 C27, C29'
 with sigma for 1-2 distances of 0.001 and sigma for 1-3 distances of 0.001
 C27, C30
 with sigma for 1-2 distances of 0.001 and sigma for 1-3 distances of 0.001
 C30', C27
 with sigma for 1-2 distances of 0.001 and sigma for 1-3 distances of 0.001
 C27, C28
 with sigma for 1-2 distances of 0.001 and sigma for 1-3 distances of 0.001
4. Uiso/Uaniso restraints and constraints
C37 \\sim C38: within 2A with sigma of 0.001 and sigma for terminal atoms of
0.002
C37 \\sim C39: within 2A with sigma of 0.001 and sigma for terminal atoms of
0.002
C37 \\sim C40: within 2A with sigma of 0.001 and sigma for terminal atoms of
0.002
C27 \\sim C29: within 2A with sigma of 0.001 and sigma for terminal atoms of
0.002
C27 \\sim C28': within 2A with sigma of 0.01 and sigma for terminal atoms of
0.02
C27 \\sim C29': within 2A with sigma of 0.01 and sigma for terminal atoms of
0.02
C27 \\sim C30: within 2A with sigma of 0.01 and sigma for terminal atoms of 0.02
C27 \\sim C30': within 2A with sigma of 0.01 and sigma for terminal atoms of
0.02
C27 \\sim C28: within 2A with sigma of 0.01 and sigma for terminal atoms of 0.02
C28 \\sim C29 \\sim C30 \\sim C28' \\sim C29' \\sim C30': within 2A with sigma
of 0.04 and sigma for terminal atoms of 0.08
5. Others
 Fixed Sof: C28(0.5) H28A(0.5) H28B(0.5) H28C(0.5) C29(0.5) H29A(0.5)
 H29B(0.5) H29C(0.5) C30(0.5) H30A(0.5) H30B(0.5) H30C(0.5) C28'(0.5) H28D(0.5)
 H28E(0.5) H28F(0.5) C29'(0.5) H29D(0.5) H29E(0.5) H29F(0.5) C30'(0.5)
 H30D(0.5) H30E(0.5) H30F(0.5)
6.a Aromatic/amide H refined with riding coordinates:
 C2(H2), C6(H6), C9(H9), C11(H11), C18(H18), C22(H22), C31(H31), C33(H33)
6.b Idealised Me refined as rotating group:
 C13(H13A,H13B,H13C), C14(H14A,H14B,H14C), C15(H15A,H15B,H15C), C16(H16A,H16B,
 H16C), C24(H24A,H24B,H24C), C25(H25A,H25B,H25C), C26(H26A,H26B,H26C), C28(H28A,
 H28B,H28C), C29(H29A,H29B,H29C), C30(H30A,H30B,H30C), C28'(H28D,H28E,H28F),
 C29'(H29D,H29E,H29F), C30'(H30D,H30E,H30F), C38(H38A,H38B,H38C), C39(H39A,H39B,
 H39C), C40(H40A,H40B,H40C), C42(H42A,H42B,H42C), C43(H43A,H43B,H43C), C44(H44A,
 H44B,H44C)
6.c Idealised tetrahedral OH refined as rotating group:
 O1(H1A), O2(H2B)
;
_atom_sites_solution_hydrogens     mixed
_atom_sites_solution_primary       dual
_atom_sites_solution_secondary     ?
loop_
  _atom_site_label
  _atom_site_type_symbol
  _atom_site_fract_x
  _atom_site_fract_y
  _atom_site_fract_z
  _atom_site_U_iso_or_equiv
  _atom_site_adp_type
  _atom_site_occupancy
  _atom_site_site_symmetry_order
  _atom_site_calc_flag
  _atom_site_refinement_flags_posn
  _atom_site_refinement_flags_adp
  _atom_site_refinement_flags_occupancy
  _atom_site_disorder_assembly
  _atom_site_disorder_group
 C1 C 0.4551(2) 0.11028(18) 0.63210(9) 0.0518(5) Uani 1 1 d . . . . .
 C2 C 0.3713(3) 0.21982(19) 0.63140(9) 0.0623(6) Uani 1 1 d . . . . .
 H2 H 0.349975 0.269431 0.592807 0.075 Uiso 1 1 calc R . . . .
 C3 C 0.3188(3) 0.25635(19) 0.68750(10) 0.0619(6) Uani 1 1 d . . . . .
 C4 C 0.3495(2) 0.18235(18) 0.74553(9) 0.0543(5) Uani 1 1 d . . . . .
 C5 C 0.4317(2) 0.07075(19) 0.74665(9) 0.0565(5) Uani 1 1 d . . . . .
 C6 C 0.4830(2) 0.03725(19) 0.69005(10) 0.0586(5) Uani 1 1 d . . . . .
 H6 H 0.537808 -0.036545 0.691011 0.070 Uiso 1 1 calc R . . . .
 C7 C 0.2926(2) 0.22124(18) 0.80650(9) 0.0545(5) Uani 1 1 d . . . . .
 C8 C 0.3649(2) 0.2733(2) 0.83336(10) 0.0604(6) Uani 1 1 d . . . . .
 C9 C 0.3092(2) 0.3127(2) 0.88839(10) 0.0583(5) Uani 1 1 d . . . . .
 H9 H 0.359042 0.345993 0.906194 0.070 Uiso 1 1 calc R . . . .
 C10 C 0.1789(2) 0.30265(18) 0.91705(9) 0.0530(5) Uani 1 1 d . . . . .
 C11 C 0.1092(2) 0.2495(2) 0.89119(10) 0.0619(6) Uani 1 1 d . . . . .
 H11 H 0.023179 0.241088 0.910607 0.074 Uiso 1 1 calc R . . . .
 C12 C 0.1641(2) 0.2078(2) 0.83661(10) 0.0602(6) Uani 1 1 d . . . . .
 C13 C 0.2236(4) 0.3746(2) 0.68433(13) 0.0982(11) Uani 1 1 d . . . . .
 H13A H 0.214840 0.413150 0.640756 0.147 Uiso 1 1 calc GR . . . .
 H13B H 0.260310 0.417655 0.704282 0.147 Uiso 1 1 calc GR . . . .
 H13C H 0.135174 0.367884 0.705947 0.147 Uiso 1 1 calc GR . . . .
 C14 C 0.4669(4) -0.0121(3) 0.80796(11) 0.0876(9) Uani 1 1 d . . . . .
 H14A H 0.532770 0.009731 0.825112 0.131 Uiso 1 1 calc GR . . . .
 H14B H 0.504911 -0.087800 0.800464 0.131 Uiso 1 1 calc GR . . . .
 H14C H 0.385621 -0.011277 0.837558 0.131 Uiso 1 1 calc GR . . . .
 C15 C 0.0844(3) 0.1496(3) 0.81127(15) 0.0911(9) Uani 1 1 d . . . . .
 H15A H 0.071029 0.187679 0.767998 0.137 Uiso 1 1 calc GR . . . .
 H15B H -0.003074 0.152397 0.836276 0.137 Uiso 1 1 calc GR . . . .
 H15C H 0.133741 0.071118 0.813198 0.137 Uiso 1 1 calc GR . . . .
 C16 C 0.5052(3) 0.2888(3) 0.80295(15) 0.0934(10) Uani 1 1 d . . . . .
 H16A H 0.557979 0.220541 0.789327 0.140 Uiso 1 1 calc GR . . . .
 H16B H 0.551289 0.303091 0.833278 0.140 Uiso 1 1 calc GR . . . .
 H16C H 0.495295 0.352540 0.767007 0.140 Uiso 1 1 calc GR . . . .
 C17 C 0.2877(2) 0.1994(2) 0.44665(10) 0.0601(6) Uani 1 1 d . . . . .
 C18 C 0.3866(2) 0.2332(2) 0.39799(10) 0.0598(6) Uani 1 1 d . . . . .
 H18 H 0.359135 0.268982 0.357920 0.072 Uiso 1 1 calc R . . . .
 C19 C 0.5228(2) 0.2166(2) 0.40592(10) 0.0576(5) Uani 1 1 d . . . . .
 C20 C 0.5595(2) 0.1648(2) 0.46723(10) 0.0550(5) Uani 1 1 d . . . . .
 C21 C 0.4645(2) 0.12948(19) 0.51620(9) 0.0552(5) Uani 1 1 d . . . . .
 C22 C 0.3313(2) 0.1467(2) 0.50566(9) 0.0592(6) Uani 1 1 d . . . . .
 H22 H 0.268990 0.122269 0.539029 0.071 Uiso 1 1 calc R . . . .
 C23 C 0.6287(3) 0.2537(3) 0.35075(11) 0.0757(7) Uani 1 1 d . . . . .
 C24 C 0.6899(4) 0.3409(3) 0.36651(17) 0.1003(10) Uani 1 1 d . . . . .
 H24A H 0.617427 0.404644 0.375863 0.150 Uiso 1 1 calc GR . . . .
 H24B H 0.750816 0.367525 0.330816 0.150 Uiso 1 1 calc GR . . . .
 H24C H 0.739645 0.305018 0.402700 0.150 Uiso 1 1 calc GR . . . .
 C25 C 0.7433(3) 0.1482(3) 0.33995(15) 0.0991(10) Uani 1 1 d . . . . .
 H25A H 0.788931 0.114223 0.377495 0.149 Uiso 1 1 calc GR . . . .
 H25B H 0.807910 0.170887 0.304923 0.149 Uiso 1 1 calc GR . . . .
 H25C H 0.704593 0.093486 0.330681 0.149 Uiso 1 1 calc GR . . . .
 C26 C 0.5646(4) 0.3096(4) 0.28915(13) 0.1106(13) Uani 1 1 d . . . . .
 H26A H 0.532959 0.254523 0.276187 0.166 Uiso 1 1 calc GR . . . .
 H26B H 0.631663 0.336419 0.256787 0.166 Uiso 1 1 calc GR . . . .
 H26C H 0.488688 0.373051 0.295583 0.166 Uiso 1 1 calc GR . . . .
 C27 C 0.1383(3) 0.2215(3) 0.43334(12) 0.0821(7) Uani 1 1 d D U . . .
 C28 C 0.0453(11) 0.1825(9) 0.4914(4) 0.118(4) Uani 0.5 1 d D U P A 1
 H28A H 0.080040 0.102118 0.508333 0.177 Uiso 0.5 1 calc GR . P A 1
 H28B H -0.045124 0.196081 0.479948 0.177 Uiso 0.5 1 calc GR . P A 1
 H28C H 0.041726 0.224474 0.522768 0.177 Uiso 0.5 1 calc GR . P A 1
 C29 C 0.1431(7) 0.1490(6) 0.3855(3) 0.0823(10) Uani 0.5 1 d D U P A 1
 H29A H 0.205625 0.168515 0.348831 0.123 Uiso 0.5 1 calc GR . P A 1
 H29B H 0.053282 0.164319 0.373057 0.123 Uiso 0.5 1 calc GR . P A 1
 H29C H 0.173309 0.069189 0.404999 0.123 Uiso 0.5 1 calc GR . P A 1
 C30 C 0.0840(10) 0.3444(6) 0.3995(4) 0.106(3) Uani 0.5 1 d D U P A 1
 H30A H 0.098610 0.394845 0.422441 0.159 Uiso 0.5 1 calc GR . P A 1
 H30B H -0.012234 0.358707 0.397015 0.159 Uiso 0.5 1 calc GR . P A 1
 H30C H 0.131267 0.357734 0.357378 0.159 Uiso 0.5 1 calc GR . P A 1
 C28' C 0.0713(10) 0.1360(9) 0.4801(6) 0.137(5) Uani 0.5 1 d D U P A 2
 H28D H 0.107067 0.062182 0.469904 0.205 Uiso 0.5 1 calc GR . P A 2
 H28E H -0.025852 0.159837 0.478206 0.205 Uiso 0.5 1 calc GR . P A 2
 H28F H 0.089941 0.131421 0.522151 0.205 Uiso 0.5 1 calc GR . P A 2
 C29' C 0.1263(12) 0.2131(13) 0.3666(3) 0.166(4) Uani 0.5 1 d D U P A 2
 H29D H 0.172678 0.264318 0.335959 0.249 Uiso 0.5 1 calc GR . P A 2
 H29E H 0.031387 0.233693 0.360030 0.249 Uiso 0.5 1 calc GR . P A 2
 H29F H 0.167312 0.135978 0.361847 0.249 Uiso 0.5 1 calc GR . P A 2
 C30' C 0.0694(13) 0.3408(8) 0.4411(8) 0.182(5) Uani 0.5 1 d D U P A 2
 H30D H 0.022119 0.338220 0.483095 0.273 Uiso 0.5 1 calc GR . P A 2
 H30E H 0.004955 0.377055 0.410493 0.273 Uiso 0.5 1 calc GR . P A 2
 H30F H 0.136901 0.383698 0.434550 0.273 Uiso 0.5 1 calc GR . P A 2
 C31 C 0.2019(2) 0.5117(2) 0.96269(9) 0.0578(5) Uani 1 1 d . . . . .
 H31 H 0.203602 0.528491 0.918785 0.069 Uiso 1 1 calc R . . . .
 C32 C 0.2413(2) 0.5834(2) 0.99097(10) 0.0586(5) Uani 1 1 d . . . . .
 C33 C 0.2304(2) 0.5573(2) 1.05730(10) 0.0619(6) Uani 1 1 d . . . . .
 H33 H 0.254047 0.605384 1.077034 0.074 Uiso 1 1 calc R . . . .
 C34 C 0.1861(2) 0.4630(2) 1.09559(9) 0.0578(5) Uani 1 1 d . . . . .
 C35 C 0.1544(2) 0.39133(19) 1.06478(9) 0.0547(5) Uani 1 1 d . . . . .
 C36 C 0.1605(2) 0.41674(19) 0.99829(9) 0.0529(5) Uani 1 1 d . . . . .
 C37 C 0.2936(3) 0.6878(3) 0.95186(14) 0.0909(7) Uani 1 1 d D U . . .
 C38 C 0.1931(4) 0.7977(3) 0.96330(18) 0.1062(9) Uani 1 1 d D U . . .
 H38A H 0.104557 0.800415 0.953397 0.159 Uiso 1 1 calc GR . . . .
 H38B H 0.224072 0.862134 0.936743 0.159 Uiso 1 1 calc GR . . . .
 H38C H 0.186978 0.800341 1.007028 0.159 Uiso 1 1 calc GR . . . .
 C39 C 0.4317(4) 0.6823(3) 0.96930(18) 0.1076(9) Uani 1 1 d D U . . .
 H39A H 0.424065 0.681353 1.013612 0.161 Uiso 1 1 calc GR . . . .
 H39B H 0.462429 0.748083 0.944638 0.161 Uiso 1 1 calc GR . . . .
 H39C H 0.496346 0.613872 0.960734 0.161 Uiso 1 1 calc GR . . . .
 C40 C 0.3036(4) 0.6956(3) 0.87986(16) 0.1123(9) Uani 1 1 d D U . . .
 H40A H 0.356942 0.623945 0.870370 0.168 Uiso 1 1 calc GR . . . .
 H40B H 0.346818 0.755510 0.856858 0.168 Uiso 1 1 calc GR . . . .
 H40C H 0.213343 0.712213 0.867640 0.168 Uiso 1 1 calc GR . . . .
 C41 C 0.1750(3) 0.4378(2) 1.16857(10) 0.0712(7) Uani 1 1 d . . . . .
 C42 C 0.2145(4) 0.5292(4) 1.19172(13) 0.1071(11) Uani 1 1 d . . . . .
 H42A H 0.306734 0.531985 1.174559 0.161 Uiso 1 1 calc GR . . . .
 H42B H 0.207925 0.510023 1.237234 0.161 Uiso 1 1 calc GR . . . .
 H42C H 0.153340 0.602636 1.177820 0.161 Uiso 1 1 calc GR . . . .
 C43 C 0.2716(3) 0.3196(3) 1.19272(13) 0.0970(10) Uani 1 1 d . . . . .
 H43A H 0.243844 0.261384 1.180860 0.146 Uiso 1 1 calc GR . . . .
 H43B H 0.267241 0.304159 1.238103 0.146 Uiso 1 1 calc GR . . . .
 H43C H 0.363849 0.319826 1.174211 0.146 Uiso 1 1 calc GR . . . .
 C44 C 0.0265(3) 0.4361(3) 1.19632(11) 0.0804(8) Uani 1 1 d . . . . .
 H44A H -0.033788 0.508767 1.180178 0.121 Uiso 1 1 calc GR . . . .
 H44B H 0.019021 0.422043 1.241751 0.121 Uiso 1 1 calc GR . . . .
 H44C H 0.001746 0.376571 1.184338 0.121 Uiso 1 1 calc GR . . . .
 N1 N 0.5152(2) 0.07322(19) 0.57605(8) 0.0652(5) Uani 1 1 d . . . . .
 N2 N 0.1174(2) 0.34014(18) 0.97288(8) 0.0614(5) Uani 1 1 d . . . . .
 O1 O 0.69230(17) 0.14550(18) 0.47944(8) 0.0770(5) Uani 1 1 d . . . . .
 H1A H 0.701755 0.105658 0.515304 0.115 Uiso 1 1 calc GR . . . .
 O2 O 0.1135(2) 0.29638(15) 1.09878(7) 0.0775(5) Uani 1 1 d . . . . .
 H2B H 0.109041 0.257797 1.074592 0.116 Uiso 1 1 calc GR . . . .
 H2A H 0.027(5) 0.364(4) 0.970(2) 0.150(16) Uiso 1 1 d . . . . .
 H1 H 0.548(3) -0.014(3) 0.5836(14) 0.090(9) Uiso 1 1 d . . . . .

loop_
  _atom_site_aniso_label
  _atom_site_aniso_U_11
  _atom_site_aniso_U_22
  _atom_site_aniso_U_33
  _atom_site_aniso_U_23
  _atom_site_aniso_U_13
  _atom_site_aniso_U_12
 C1 0.0558(12) 0.0649(12) 0.0384(9) -0.0202(8) -0.0055(8) -0.0129(9)
 C2 0.0870(16) 0.0566(12) 0.0396(10) -0.0135(8) -0.0050(10) -0.0112(11)
 C3 0.0809(16) 0.0561(12) 0.0482(11) -0.0192(9) -0.0027(10) -0.0122(11)
 C4 0.0644(13) 0.0630(12) 0.0407(10) -0.0203(9) -0.0010(9) -0.0190(10)
 C5 0.0695(14) 0.0639(12) 0.0394(10) -0.0157(8) -0.0077(9) -0.0172(11)
 C6 0.0684(14) 0.0581(12) 0.0492(11) -0.0190(9) -0.0130(10) -0.0056(10)
 C7 0.0642(13) 0.0645(12) 0.0402(10) -0.0199(9) -0.0025(9) -0.0194(10)
 C8 0.0596(13) 0.0766(14) 0.0525(11) -0.0308(10) 0.0079(10) -0.0225(11)
 C9 0.0541(12) 0.0785(14) 0.0518(11) -0.0327(10) -0.0017(9) -0.0175(10)
 C10 0.0554(12) 0.0657(12) 0.0397(9) -0.0182(9) -0.0039(8) -0.0130(10)
 C11 0.0594(13) 0.0801(15) 0.0528(11) -0.0269(10) 0.0051(10) -0.0235(11)
 C12 0.0638(14) 0.0761(14) 0.0497(11) -0.0249(10) -0.0018(10) -0.0242(11)
 C13 0.148(3) 0.0633(15) 0.0663(15) -0.0242(12) -0.0017(17) 0.0027(16)
 C14 0.123(2) 0.0814(17) 0.0483(12) -0.0127(11) -0.0186(14) -0.0067(16)
 C15 0.0866(19) 0.129(2) 0.0874(18) -0.0619(17) 0.0057(15) -0.0480(18)
 C16 0.0734(17) 0.135(3) 0.0977(19) -0.0723(19) 0.0309(15) -0.0482(18)
 C17 0.0469(12) 0.0816(15) 0.0515(11) -0.0219(10) -0.0029(9) -0.0110(10)
 C18 0.0524(12) 0.0815(15) 0.0459(10) -0.0150(10) -0.0088(9) -0.0148(11)
 C19 0.0530(12) 0.0760(14) 0.0483(11) -0.0194(10) -0.0062(9) -0.0178(10)
 C20 0.0474(11) 0.0736(13) 0.0513(11) -0.0271(10) -0.0081(9) -0.0130(10)
 C21 0.0584(13) 0.0675(13) 0.0403(10) -0.0242(9) -0.0076(9) -0.0044(10)
 C22 0.0533(12) 0.0774(14) 0.0452(10) -0.0213(10) 0.0020(9) -0.0115(10)
 C23 0.0634(15) 0.111(2) 0.0562(13) -0.0163(13) -0.0005(11) -0.0338(15)
 C24 0.096(2) 0.116(2) 0.101(2) -0.0155(18) -0.0068(17) -0.056(2)
 C25 0.0693(18) 0.148(3) 0.0847(19) -0.0455(19) 0.0226(14) -0.0363(19)
 C26 0.090(2) 0.174(4) 0.0577(15) 0.0111(18) -0.0033(14) -0.054(2)
 C27 0.0491(12) 0.1165(17) 0.0763(14) -0.0177(12) -0.0125(10) -0.0140(12)
 C28 0.057(4) 0.171(9) 0.094(4) -0.019(5) 0.012(3) -0.002(5)
 C29 0.0508(19) 0.116(2) 0.078(2) -0.0170(17) -0.0165(18) -0.0159(19)
 C30 0.057(4) 0.129(4) 0.118(5) -0.001(4) -0.039(4) -0.008(4)
 C28' 0.059(5) 0.134(8) 0.210(11) 0.015(6) -0.034(5) -0.049(5)
 C29' 0.115(7) 0.306(13) 0.074(4) -0.029(6) -0.032(5) -0.047(9)
 C30' 0.089(7) 0.125(6) 0.335(15) -0.070(9) -0.066(11) 0.010(5)
 C31 0.0577(13) 0.0736(14) 0.0411(10) -0.0211(9) 0.0020(9) -0.0118(10)
 C32 0.0537(12) 0.0736(14) 0.0515(11) -0.0242(10) 0.0044(9) -0.0177(10)
 C33 0.0523(12) 0.0837(15) 0.0565(12) -0.0333(11) -0.0025(10) -0.0138(11)
 C34 0.0527(12) 0.0783(14) 0.0418(10) -0.0241(10) -0.0046(8) -0.0063(10)
 C35 0.0521(12) 0.0674(13) 0.0421(10) -0.0183(9) -0.0013(8) -0.0081(10)
 C36 0.0491(11) 0.0697(13) 0.0417(10) -0.0241(9) 0.0013(8) -0.0108(10)
 C37 0.0925(14) 0.0967(14) 0.0908(13) -0.0294(11) 0.0177(11) -0.0448(12)
 C38 0.1002(18) 0.0994(17) 0.1094(17) -0.0177(15) 0.0177(15) -0.0333(15)
 C39 0.0952(17) 0.1094(18) 0.1195(18) -0.0231(15) 0.0081(15) -0.0423(15)
 C40 0.1324(19) 0.1123(18) 0.0909(16) -0.0220(14) 0.0195(15) -0.0490(16)
 C41 0.0768(16) 0.0970(18) 0.0410(11) -0.0248(11) -0.0099(10) -0.0132(13)
 C42 0.134(3) 0.154(3) 0.0569(14) -0.0512(17) -0.0131(16) -0.047(2)
 C43 0.085(2) 0.133(3) 0.0566(14) -0.0098(15) -0.0229(14) -0.0031(18)
 C44 0.0805(17) 0.109(2) 0.0420(11) -0.0220(12) -0.0002(11) -0.0077(15)
 N1 0.0741(13) 0.0756(13) 0.0421(9) -0.0261(9) -0.0119(8) 0.0021(10)
 N2 0.0594(12) 0.0836(13) 0.0494(9) -0.0329(9) 0.0057(8) -0.0218(10)
 O1 0.0583(10) 0.1142(15) 0.0654(10) -0.0236(9) -0.0170(8) -0.0232(9)
 O2 0.0997(13) 0.0763(11) 0.0555(9) -0.0154(8) 0.0000(9) -0.0251(10)

_geom_special_details
;
 All esds (except the esd in the dihedral angle between two l.s. planes)
 are estimated using the full covariance matrix.  The cell esds are taken
 into account individually in the estimation of esds in distances, angles
 and torsion angles; correlations between esds in cell parameters are only
 used when they are defined by crystal symmetry.  An approximate (isotropic)
 treatment of cell esds is used for estimating esds involving l.s. planes.
;
loop_
  _geom_bond_atom_site_label_1
  _geom_bond_atom_site_label_2
  _geom_bond_distance
  _geom_bond_site_symmetry_2
  _geom_bond_publ_flag
 C1 C2 1.391(3) . ?
 C1 C6 1.382(3) . ?
 C1 N1 1.405(2) . ?
 C2 H2 0.9300 . ?
 C2 C3 1.390(3) . ?
 C3 C4 1.393(3) . ?
 C3 C13 1.512(4) . ?
 C4 C5 1.405(3) . ?
 C4 C7 1.507(3) . ?
 C5 C6 1.382(3) . ?
 C5 C14 1.499(3) . ?
 C6 H6 0.9300 . ?
 C7 C8 1.397(3) . ?
 C7 C12 1.398(3) . ?
 C8 C9 1.391(3) . ?
 C8 C16 1.516(3) . ?
 C9 H9 0.9300 . ?
 C9 C10 1.395(3) . ?
 C10 C11 1.373(3) . ?
 C10 N2 1.406(2) . ?
 C11 H11 0.9300 . ?
 C11 C12 1.394(3) . ?
 C12 C15 1.490(4) . ?
 C13 H13A 0.9600 . ?
 C13 H13B 0.9600 . ?
 C13 H13C 0.9600 . ?
 C14 H14A 0.9600 . ?
 C14 H14B 0.9600 . ?
 C14 H14C 0.9600 . ?
 C15 H15A 0.9600 . ?
 C15 H15B 0.9600 . ?
 C15 H15C 0.9600 . ?
 C16 H16A 0.9600 . ?
 C16 H16B 0.9600 . ?
 C16 H16C 0.9600 . ?
 C17 C18 1.402(3) . ?
 C17 C22 1.381(3) . ?
 C17 C27 1.544(3) . ?
 C18 H18 0.9300 . ?
 C18 C19 1.388(3) . ?
 C19 C20 1.400(3) . ?
 C19 C23 1.544(3) . ?
 C20 C21 1.386(3) . ?
 C20 O1 1.375(3) . ?
 C21 C22 1.372(3) . ?
 C21 N1 1.430(3) . ?
 C22 H22 0.9300 . ?
 C23 C24 1.537(4) . ?
 C23 C25 1.534(5) . ?
 C23 C26 1.521(4) . ?
 C24 H24A 0.9600 . ?
 C24 H24B 0.9600 . ?
 C24 H24C 0.9600 . ?
 C25 H25A 0.9600 . ?
 C25 H25B 0.9600 . ?
 C25 H25C 0.9600 . ?
 C26 H26A 0.9600 . ?
 C26 H26B 0.9600 . ?
 C26 H26C 0.9600 . ?
 C27 C28 1.508(6) . ?
 C27 C29 1.542(5) . ?
 C27 C30 1.511(6) . ?
 C27 C28' 1.502(7) . ?
 C27 C29' 1.526(7) . ?
 C27 C30' 1.496(8) . ?
 C28 H28A 0.9600 . ?
 C28 H28B 0.9600 . ?
 C28 H28C 0.9600 . ?
 C29 H29A 0.9600 . ?
 C29 H29B 0.9600 . ?
 C29 H29C 0.9600 . ?
 C30 H30A 0.9600 . ?
 C30 H30B 0.9600 . ?
 C30 H30C 0.9600 . ?
 C28' H28D 0.9600 . ?
 C28' H28E 0.9600 . ?
 C28' H28F 0.9600 . ?
 C29' H29D 0.9600 . ?
 C29' H29E 0.9600 . ?
 C29' H29F 0.9600 . ?
 C30' H30D 0.9600 . ?
 C30' H30E 0.9600 . ?
 C30' H30F 0.9600 . ?
 C31 H31 0.9300 . ?
 C31 C32 1.394(3) . ?
 C31 C36 1.371(3) . ?
 C32 C33 1.399(3) . ?
 C32 C37 1.540(4) . ?
 C33 H33 0.9300 . ?
 C33 C34 1.396(3) . ?
 C34 C35 1.388(3) . ?
 C34 C41 1.541(3) . ?
 C35 C36 1.405(3) . ?
 C35 O2 1.359(3) . ?
 C36 N2 1.425(3) . ?
 C37 C38 1.513(4) . ?
 C37 C39 1.510(4) . ?
 C37 C40 1.546(4) . ?
 C38 H38A 0.9600 . ?
 C38 H38B 0.9600 . ?
 C38 H38C 0.9600 . ?
 C39 H39A 0.9600 . ?
 C39 H39B 0.9600 . ?
 C39 H39C 0.9600 . ?
 C40 H40A 0.9600 . ?
 C40 H40B 0.9600 . ?
 C40 H40C 0.9600 . ?
 C41 C42 1.538(4) . ?
 C41 C43 1.545(4) . ?
 C41 C44 1.538(4) . ?
 C42 H42A 0.9600 . ?
 C42 H42B 0.9600 . ?
 C42 H42C 0.9600 . ?
 C43 H43A 0.9600 . ?
 C43 H43B 0.9600 . ?
 C43 H43C 0.9600 . ?
 C44 H44A 0.9600 . ?
 C44 H44B 0.9600 . ?
 C44 H44C 0.9600 . ?
 N1 H1 1.03(3) . ?
 N2 H2A 0.90(5) . ?
 O1 H1A 0.8200 . ?
 O2 H2B 0.8200 . ?

loop_
  _geom_angle_atom_site_label_1
  _geom_angle_atom_site_label_2
  _geom_angle_atom_site_label_3
  _geom_angle
  _geom_angle_site_symmetry_1
  _geom_angle_site_symmetry_3
  _geom_angle_publ_flag
 C2 C1 N1 122.22(18) . . ?
 C6 C1 C2 118.45(18) . . ?
 C6 C1 N1 119.30(19) . . ?
 C1 C2 H2 119.5 . . ?
 C3 C2 C1 121.05(19) . . ?
 C3 C2 H2 119.5 . . ?
 C2 C3 C4 119.9(2) . . ?
 C2 C3 C13 119.0(2) . . ?
 C4 C3 C13 121.11(19) . . ?
 C3 C4 C5 119.39(17) . . ?
 C3 C4 C7 120.11(19) . . ?
 C5 C4 C7 120.48(17) . . ?
 C4 C5 C14 121.32(19) . . ?
 C6 C5 C4 119.36(18) . . ?
 C6 C5 C14 119.3(2) . . ?
 C1 C6 C5 121.9(2) . . ?
 C1 C6 H6 119.1 . . ?
 C5 C6 H6 119.1 . . ?
 C8 C7 C4 121.08(19) . . ?
 C12 C7 C4 120.18(18) . . ?
 C12 C7 C8 118.72(18) . . ?
 C7 C8 C16 120.79(18) . . ?
 C9 C8 C7 120.6(2) . . ?
 C9 C8 C16 118.6(2) . . ?
 C8 C9 H9 119.8 . . ?
 C8 C9 C10 120.4(2) . . ?
 C10 C9 H9 119.8 . . ?
 C9 C10 N2 123.10(19) . . ?
 C11 C10 C9 118.74(18) . . ?
 C11 C10 N2 118.11(19) . . ?
 C10 C11 H11 119.1 . . ?
 C10 C11 C12 121.7(2) . . ?
 C12 C11 H11 119.1 . . ?
 C7 C12 C15 121.04(19) . . ?
 C11 C12 C7 119.7(2) . . ?
 C11 C12 C15 119.3(2) . . ?
 C3 C13 H13A 109.5 . . ?
 C3 C13 H13B 109.5 . . ?
 C3 C13 H13C 109.5 . . ?
 H13A C13 H13B 109.5 . . ?
 H13A C13 H13C 109.5 . . ?
 H13B C13 H13C 109.5 . . ?
 C5 C14 H14A 109.5 . . ?
 C5 C14 H14B 109.5 . . ?
 C5 C14 H14C 109.5 . . ?
 H14A C14 H14B 109.5 . . ?
 H14A C14 H14C 109.5 . . ?
 H14B C14 H14C 109.5 . . ?
 C12 C15 H15A 109.5 . . ?
 C12 C15 H15B 109.5 . . ?
 C12 C15 H15C 109.5 . . ?
 H15A C15 H15B 109.5 . . ?
 H15A C15 H15C 109.5 . . ?
 H15B C15 H15C 109.5 . . ?
 C8 C16 H16A 109.5 . . ?
 C8 C16 H16B 109.5 . . ?
 C8 C16 H16C 109.5 . . ?
 H16A C16 H16B 109.5 . . ?
 H16A C16 H16C 109.5 . . ?
 H16B C16 H16C 109.5 . . ?
 C18 C17 C27 120.4(2) . . ?
 C22 C17 C18 116.7(2) . . ?
 C22 C17 C27 122.88(19) . . ?
 C17 C18 H18 118.0 . . ?
 C19 C18 C17 124.1(2) . . ?
 C19 C18 H18 118.0 . . ?
 C18 C19 C20 116.28(19) . . ?
 C18 C19 C23 122.32(19) . . ?
 C20 C19 C23 121.4(2) . . ?
 C21 C20 C19 121.03(19) . . ?
 O1 C20 C19 120.20(19) . . ?
 O1 C20 C21 118.75(19) . . ?
 C20 C21 N1 116.04(19) . . ?
 C22 C21 C20 120.36(19) . . ?
 C22 C21 N1 123.59(19) . . ?
 C17 C22 H22 119.2 . . ?
 C21 C22 C17 121.53(19) . . ?
 C21 C22 H22 119.2 . . ?
 C24 C23 C19 110.0(2) . . ?
 C25 C23 C19 109.4(2) . . ?
 C25 C23 C24 109.7(3) . . ?
 C26 C23 C19 111.9(2) . . ?
 C26 C23 C24 107.8(3) . . ?
 C26 C23 C25 108.0(3) . . ?
 C23 C24 H24A 109.5 . . ?
 C23 C24 H24B 109.5 . . ?
 C23 C24 H24C 109.5 . . ?
 H24A C24 H24B 109.5 . . ?
 H24A C24 H24C 109.5 . . ?
 H24B C24 H24C 109.5 . . ?
 C23 C25 H25A 109.5 . . ?
 C23 C25 H25B 109.5 . . ?
 C23 C25 H25C 109.5 . . ?
 H25A C25 H25B 109.5 . . ?
 H25A C25 H25C 109.5 . . ?
 H25B C25 H25C 109.5 . . ?
 C23 C26 H26A 109.5 . . ?
 C23 C26 H26B 109.5 . . ?
 C23 C26 H26C 109.5 . . ?
 H26A C26 H26B 109.5 . . ?
 H26A C26 H26C 109.5 . . ?
 H26B C26 H26C 109.5 . . ?
 C28 C27 C17 113.3(5) . . ?
 C28 C27 C29 107.1(6) . . ?
 C28 C27 C30 113.2(5) . . ?
 C29 C27 C17 106.1(3) . . ?
 C30 C27 C17 111.1(4) . . ?
 C30 C27 C29 105.4(4) . . ?
 C28' C27 C17 109.6(5) . . ?
 C28' C27 C29' 108.1(7) . . ?
 C29' C27 C17 113.4(5) . . ?
 C30' C27 C17 105.7(6) . . ?
 C30' C27 C28' 111.0(7) . . ?
 C30' C27 C29' 109.0(7) . . ?
 C27 C28 H28A 109.5 . . ?
 C27 C28 H28B 109.5 . . ?
 C27 C28 H28C 109.5 . . ?
 H28A C28 H28B 109.5 . . ?
 H28A C28 H28C 109.5 . . ?
 H28B C28 H28C 109.5 . . ?
 C27 C29 H29A 109.5 . . ?
 C27 C29 H29B 109.5 . . ?
 C27 C29 H29C 109.5 . . ?
 H29A C29 H29B 109.5 . . ?
 H29A C29 H29C 109.5 . . ?
 H29B C29 H29C 109.5 . . ?
 C27 C30 H30A 109.5 . . ?
 C27 C30 H30B 109.5 . . ?
 C27 C30 H30C 109.5 . . ?
 H30A C30 H30B 109.5 . . ?
 H30A C30 H30C 109.5 . . ?
 H30B C30 H30C 109.5 . . ?
 C27 C28' H28D 109.5 . . ?
 C27 C28' H28E 109.5 . . ?
 C27 C28' H28F 109.5 . . ?
 H28D C28' H28E 109.5 . . ?
 H28D C28' H28F 109.5 . . ?
 H28E C28' H28F 109.5 . . ?
 C27 C29' H29D 109.5 . . ?
 C27 C29' H29E 109.5 . . ?
 C27 C29' H29F 109.5 . . ?
 H29D C29' H29E 109.5 . . ?
 H29D C29' H29F 109.5 . . ?
 H29E C29' H29F 109.5 . . ?
 C27 C30' H30D 109.5 . . ?
 C27 C30' H30E 109.5 . . ?
 C27 C30' H30F 109.5 . . ?
 H30D C30' H30E 109.5 . . ?
 H30D C30' H30F 109.5 . . ?
 H30E C30' H30F 109.5 . . ?
 C32 C31 H31 119.3 . . ?
 C36 C31 H31 119.3 . . ?
 C36 C31 C32 121.31(19) . . ?
 C31 C32 C33 116.9(2) . . ?
 C31 C32 C37 122.3(2) . . ?
 C33 C32 C37 120.8(2) . . ?
 C32 C33 H33 118.1 . . ?
 C34 C33 C32 123.7(2) . . ?
 C34 C33 H33 118.1 . . ?
 C33 C34 C41 121.9(2) . . ?
 C35 C34 C33 116.83(18) . . ?
 C35 C34 C41 121.2(2) . . ?
 C34 C35 C36 120.9(2) . . ?
 O2 C35 C34 120.27(18) . . ?
 O2 C35 C36 118.78(19) . . ?
 C31 C36 C35 120.14(19) . . ?
 C31 C36 N2 124.52(18) . . ?
 C35 C36 N2 115.31(19) . . ?
 C32 C37 C40 111.3(2) . . ?
 C38 C37 C32 110.3(2) . . ?
 C38 C37 C40 105.5(3) . . ?
 C39 C37 C32 110.6(3) . . ?
 C39 C37 C38 109.3(3) . . ?
 C39 C37 C40 109.7(3) . . ?
 C37 C38 H38A 109.5 . . ?
 C37 C38 H38B 109.5 . . ?
 C37 C38 H38C 109.5 . . ?
 H38A C38 H38B 109.5 . . ?
 H38A C38 H38C 109.5 . . ?
 H38B C38 H38C 109.5 . . ?
 C37 C39 H39A 109.5 . . ?
 C37 C39 H39B 109.5 . . ?
 C37 C39 H39C 109.5 . . ?
 H39A C39 H39B 109.5 . . ?
 H39A C39 H39C 109.5 . . ?
 H39B C39 H39C 109.5 . . ?
 C37 C40 H40A 109.5 . . ?
 C37 C40 H40B 109.5 . . ?
 C37 C40 H40C 109.5 . . ?
 H40A C40 H40B 109.5 . . ?
 H40A C40 H40C 109.5 . . ?
 H40B C40 H40C 109.5 . . ?
 C34 C41 C43 108.9(2) . . ?
 C42 C41 C34 111.8(2) . . ?
 C42 C41 C43 109.0(3) . . ?
 C44 C41 C34 109.34(19) . . ?
 C44 C41 C42 108.2(2) . . ?
 C44 C41 C43 109.5(2) . . ?
 C41 C42 H42A 109.5 . . ?
 C41 C42 H42B 109.5 . . ?
 C41 C42 H42C 109.5 . . ?
 H42A C42 H42B 109.5 . . ?
 H42A C42 H42C 109.5 . . ?
 H42B C42 H42C 109.5 . . ?
 C41 C43 H43A 109.5 . . ?
 C41 C43 H43B 109.5 . . ?
 C41 C43 H43C 109.5 . . ?
 H43A C43 H43B 109.5 . . ?
 H43A C43 H43C 109.5 . . ?
 H43B C43 H43C 109.5 . . ?
 C41 C44 H44A 109.5 . . ?
 C41 C44 H44B 109.5 . . ?
 C41 C44 H44C 109.5 . . ?
 H44A C44 H44B 109.5 . . ?
 H44A C44 H44C 109.5 . . ?
 H44B C44 H44C 109.5 . . ?
 C1 N1 C21 122.10(18) . . ?
 C1 N1 H1 112.4(17) . . ?
 C21 N1 H1 115.0(17) . . ?
 C10 N2 C36 125.09(18) . . ?
 C10 N2 H2A 106(3) . . ?
 C36 N2 H2A 110(3) . . ?
 C20 O1 H1A 109.5 . . ?
 C35 O2 H2B 109.5 . . ?

_smtbx_masks_special_details       ?
loop_
  _smtbx_masks_void_nr
  _smtbx_masks_void_average_x
  _smtbx_masks_void_average_y
  _smtbx_masks_void_average_z
  _smtbx_masks_void_volume
  _smtbx_masks_void_count_electrons
  _smtbx_masks_void_content
 1 -0.232 -0.617 0.617 861.2 158.6 ?

_shelx_res_file
;
TITL exp_1456_a.res in P-1
    exp_1456.res
    created by SHELXL-2017/1 at 15:00:28 on 12-Oct-2020
REM Old TITL exp_1456 in P-1
REM SHELXT solution in P-1
REM R1 0.303, Rweak 0.037, Alpha 0.090, Orientation as input
REM Formula found by SHELXT: C46 N2 O2
CELL 1.54184 10.2479 12.4899 21.9716 74.823 79.678 73.455
ZERR 2 0.0003 0.0004 0.0007 0.003 0.003 0.003
LATT 1
SFAC C H N O
UNIT 88 120 4 4
DFIX 1.52 0.01 C27 C30
DFIX 1.52 0.01 C27 C28
DFIX 1.52 0.01 C27 C29
DFIX 1.52 0.01 C37 C38
DFIX 1.52 0.01 C37 C40
DFIX 1.52 0.01 C37 C39
DFIX 1.52 0.01 C27 C28 C27 C29 C27 C30
DFIX 1.52 0.01 C27 C28' C27 C29' C27 C30'
SADI C28 C29 C29 C30 C30 C28
SADI C28' C29' C29' C30' C30' C28'
SADI C28 C28' C29 C29' C30 C30'
DELU 0.001 0.001 C27 C28'
DELU 0.001 0.001 C27 C29
DELU 0.001 0.001 C27 C29'
DELU 0.001 0.001 C27 C30
DELU 0.001 0.001 C30' C27
DELU 0.001 0.001 C27 C28
SIMU 0.001 0.002 2 C37 C38
SIMU 0.001 0.002 2 C37 C39
SIMU 0.001 0.002 2 C37 C40
SIMU 0.001 0.002 2 C27 C29
SIMU 0.01 0.02 2 C27 C28'
SIMU 0.01 0.02 2 C27 C29'
SIMU 0.01 0.02 2 C27 C30
SIMU 0.01 0.02 2 C27 C30'
SIMU 0.01 0.02 2 C27 C28
SIMU C28 C29 C30 C28' C29' C30'

L.S. 99
PLAN  20
SIZE 0.38 0.26 0.18
BOND $H
list 4
fmap 2 53
acta
ABIN
SHEL 999 0.837
OMIT 1 2 5
OMIT 1 1 4
OMIT 3 3 5
OMIT 1 2 6
OMIT 0 0 4
OMIT -4 -2 3
OMIT 0 3 0
OMIT 2 1 5
OMIT 1 -3 1
OMIT 1 -2 6
OMIT 2 -1 6
OMIT 2 -2 7
OMIT 2 -1 4
OMIT 1 5 11
OMIT -3 -1 2
OMIT 3 2 3
OMIT 1 3 4
OMIT 0 1 7
OMIT 0 -1 7
OMIT 1 0 3
OMIT -1 1 5
OMIT 0 5 1
OMIT 2 3 7
OMIT 0 -2 1
OMIT 0 2 5
OMIT 3 4 7
OMIT 3 2 4
OMIT 0 1 6
OMIT -1 0 2
OMIT 1 1 2
OMIT 0 1 0
OMIT 0 1 2
OMIT 0 -1 6
OMIT 1 3 9
OMIT -3 2 4
OMIT -1 5 2
OMIT 1 5 1
OMIT -2 -2 3
OMIT -2 -1 3
OMIT 2 4 7
OMIT 0 -2 6
OMIT -2 3 8
OMIT -3 3 9
OMIT 5 2 5
OMIT 1 -1 6
OMIT 2 3 6
OMIT 3 1 11
OMIT 1 1 1
OMIT 0 -1 5
OMIT 2 2 6
OMIT 2 2 10
OMIT 2 -1 5
OMIT 4 6 0
OMIT -4 3 1
OMIT 1 2 3
OMIT -1 2 3
OMIT 1 2 7
OMIT -3 4 3
OMIT 4 3 7
OMIT -1 5 5
OMIT 3 3 3
OMIT -2 5 1
OMIT -2 6 2
OMIT -2 -5 1
OMIT -1 3 6
OMIT -4 -1 6
OMIT 2 5 1
OMIT -4 3 7
OMIT 2 2 4
OMIT -5 -4 4
OMIT -5 -3 1
OMIT 3 -4 6
OMIT 1 1 6
OMIT -3 3 0
OMIT 1 3 7
OMIT 1 0 7
OMIT -1 4 7
OMIT -2 0 7
OMIT 4 0 1
OMIT 3 5 9
OMIT 1 8 1
OMIT 3 -5 1
OMIT 5 -1 7
OMIT 0 4 9
OMIT 1 0 5
OMIT 4 1 8
OMIT -3 4 5
OMIT 3 0 2
OMIT 2 4 8
OMIT -2 1 6
OMIT -3 1 6
OMIT 3 -5 2
OMIT 1 4 9
OMIT -4 -2 9
OMIT 3 -1 6
OMIT 5 1 2
OMIT -4 3 8
OMIT 1 3 0
OMIT 1 -1 7
OMIT 2 2 5
OMIT -4 2 5
OMIT 4 0 3
OMIT -4 -2 6
OMIT -2 4 8
OMIT -4 -4 8
OMIT -2 0 9
OMIT 1 3 13
OMIT -2 4 6
OMIT 2 -3 4
OMIT 0 -1 11
OMIT 1 -2 10
OMIT 3 2 6
OMIT 4 -1 11
OMIT -2 2 7
OMIT 6 2 13
OMIT -4 2 7
OMIT 4 5 5
OMIT 0 1 8
OMIT -1 3 4
OMIT 2 3 0
OMIT -6 0 7
OMIT 3 -2 2
OMIT 3 5 2
OMIT 6 7 6
OMIT -5 3 6
OMIT 3 5 0
OMIT -2 -2 8
OMIT 0 2 8
OMIT 1 -4 3
OMIT -2 2 8
OMIT 5 2 2
OMIT 4 -3 4
OMIT 4 5 2
OMIT 3 -4 7
OMIT -6 2 4
OMIT -2 -1 6
OMIT -6 -1 5
OMIT 6 7 5
OMIT 5 6 3
OMIT 3 1 9
OMIT 2 -4 2
OMIT 1 2 0
OMIT -2 0 3
OMIT -2 1 5
OMIT -2 1 3
OMIT 0 4 0
OMIT -3 0 3
OMIT -4 -5 3
OMIT -2 0 5
OMIT 1 5 2
OMIT -2 2 5
OMIT 5 1 5
OMIT 2 0 2
OMIT -2 -1 1
OMIT -2 -2 5
OMIT 4 -1 4
OMIT -4 4 3
OMIT -4 -1 1
OMIT -1 6 2
OMIT 1 4 12
OMIT -5 1 4
OMIT -3 1 4
OMIT -3 -1 1
OMIT 1 -4 4
OMIT 1 1 3
OMIT -2 -1 4
OMIT -2 0 4
OMIT 0 1 1
OMIT 2 3 5
OMIT -4 0 8
OMIT 1 -1 9
OMIT -2 1 4
OMIT 2 3 8
OMIT -4 3 6
OMIT -1 -1 6
OMIT 4 -2 3
OMIT 1 1 7
OMIT 2 5 9
OMIT 1 -3 5
OMIT -3 -4 1
OMIT -1 4 10
OMIT 2 1 11
OMIT -5 1 2
OMIT 0 1 3
OMIT 0 0 3
OMIT -3 0 5
OMIT 3 3 9
OMIT -4 1 4
OMIT 0 -1 8
OMIT -4 -2 5
OMIT 3 -2 1
OMIT 1 3 6
OMIT -1 0 10
OMIT 0 0 2
OMIT -1 2 5
OMIT 0 2 7
OMIT 1 6 2
OMIT -2 -1 9
OMIT 2 4 11
OMIT 0 5 8
OMIT 1 -4 1
OMIT -1 -5 1
OMIT 2 4 5
OMIT -4 0 6
OMIT 0 -3 2
OMIT -3 2 6
OMIT 4 0 10
OMIT 1 0 12
OMIT 3 1 2
OMIT 1 6 1
OMIT 4 0 9
OMIT 5 4 8
OMIT 3 6 10
OMIT 2 0 6
OMIT -4 -3 5
OMIT 2 6 2
OMIT 2 -3 3
OMIT -5 0 8
OMIT -2 0 13
OMIT -6 -2 3
OMIT 0 3 8
OMIT 4 -4 3
OMIT 5 -3 5
OMIT -5 5 4
OMIT 5 5 12
OMIT 3 -4 4
OMIT -2 -4 8
OMIT 3 7 4
OMIT 1 -3 9
OMIT 1 0 2
OMIT 0 5 0
OMIT 3 4 0
OMIT -1 -3 3
OMIT 3 -1 3
OMIT 2 -4 5
OMIT 1 2 11
OMIT 2 6 11
OMIT 6 4 1
OMIT 2 4 3
OMIT 2 -6 2
OMIT 3 -5 9
OMIT -6 1 0
OMIT 0 -3 10
OMIT -6 3 7
OMIT 2 7 5
OMIT 2 -1 11
OMIT 3 0 7
OMIT 1 -5 1
OMIT -4 -1 8
OMIT -2 -1 7
OMIT 1 -3 2
OMIT 2 -1 3
OMIT -5 -1 4
OMIT 4 0 11
OMIT -3 -1 3
OMIT 3 -2 4
OMIT -5 -1 1
OMIT 3 5 4
OMIT -5 0 7
OMIT -5 -1 3
OMIT 3 -2 8
OMIT 2 5 8
OMIT -2 -5 7
OMIT -4 3 2
OMIT 6 -2 5
OMIT 2 1 2
OMIT -1 -1 1
OMIT 0 2 2
OMIT 1 2 2
OMIT -1 1 0
OMIT 1 -1 2
OMIT -1 0 1
OMIT 0 1 4
OMIT 1 3 3
OMIT -1 1 4
OMIT 0 2 3
OMIT 1 -1 5
OMIT -4 -2 2
OMIT -2 0 1
OMIT 5 2 1
OMIT 2 3 4
OMIT 0 2 4
OMIT 1 1 5
OMIT -1 -2 2
OMIT 2 1 0
OMIT -1 1 3
OMIT 0 -6 2
OMIT 1 -2 3
OMIT 2 1 4
OMIT 3 5 5
OMIT 3 -2 5
OMIT -5 1 5
REM <olex2.extras>
REM <HklSrc "%.\\exp_1456.hkl">
REM </olex2.extras>

WGHT    0.167400
FVAR       0.58755
C1    1    0.455051    0.110282    0.632097    11.00000    0.05580    0.06493 =
         0.03844   -0.02024   -0.00553   -0.01290
C2    1    0.371271    0.219819    0.631403    11.00000    0.08704    0.05660 =
         0.03960   -0.01353   -0.00496   -0.01116
AFIX  43
H2    2    0.349975    0.269431    0.592807    11.00000   -1.20000
AFIX   0
C3    1    0.318834    0.256346    0.687498    11.00000    0.08090    0.05611 =
         0.04818   -0.01917   -0.00271   -0.01224
C4    1    0.349527    0.182353    0.745533    11.00000    0.06439    0.06300 =
         0.04065   -0.02027   -0.00103   -0.01902
C5    1    0.431691    0.070746    0.746652    11.00000    0.06955    0.06391 =
         0.03943   -0.01567   -0.00767   -0.01723
C6    1    0.482962    0.037250    0.690055    11.00000    0.06840    0.05810 =
         0.04916   -0.01897   -0.01295   -0.00559
AFIX  43
H6    2    0.537808   -0.036545    0.691011    11.00000   -1.20000
AFIX   0
C7    1    0.292554    0.221237    0.806501    11.00000    0.06417    0.06450 =
         0.04025   -0.01990   -0.00249   -0.01939
C8    1    0.364906    0.273289    0.833358    11.00000    0.05963    0.07656 =
         0.05254   -0.03076    0.00794   -0.02250
C9    1    0.309170    0.312713    0.888386    11.00000    0.05406    0.07849 =
         0.05180   -0.03270   -0.00174   -0.01752
AFIX  43
H9    2    0.359042    0.345993    0.906194    11.00000   -1.20000
AFIX   0
C10   1    0.178901    0.302653    0.917047    11.00000    0.05542    0.06572 =
         0.03971   -0.01820   -0.00392   -0.01301
C11   1    0.109218    0.249494    0.891194    11.00000    0.05935    0.08013 =
         0.05279   -0.02694    0.00508   -0.02350
AFIX  43
H11   2    0.023179    0.241088    0.910607    11.00000   -1.20000
AFIX   0
C12   1    0.164060    0.207798    0.836611    11.00000    0.06384    0.07608 =
         0.04965   -0.02493   -0.00178   -0.02422
C13   1    0.223594    0.374551    0.684332    11.00000    0.14792    0.06333 =
         0.06630   -0.02424   -0.00167    0.00267
AFIX 137
H13A  2    0.214840    0.413150    0.640756    11.00000   -1.50000
H13B  2    0.260310    0.417655    0.704282    11.00000   -1.50000
H13C  2    0.135174    0.367884    0.705947    11.00000   -1.50000
AFIX   0
C14   1    0.466915   -0.012097    0.807957    11.00000    0.12338    0.08140 =
         0.04828   -0.01265   -0.01863   -0.00669
AFIX 137
H14A  2    0.532770    0.009731    0.825112    11.00000   -1.50000
H14B  2    0.504911   -0.087800    0.800464    11.00000   -1.50000
H14C  2    0.385621   -0.011277    0.837558    11.00000   -1.50000
AFIX   0
C15   1    0.084353    0.149571    0.811268    11.00000    0.08658    0.12883 =
         0.08738   -0.06187    0.00572   -0.04799
AFIX 137
H15A  2    0.071029    0.187679    0.767998    11.00000   -1.50000
H15B  2   -0.003074    0.152397    0.836276    11.00000   -1.50000
H15C  2    0.133741    0.071118    0.813198    11.00000   -1.50000
AFIX   0
C16   1    0.505234    0.288786    0.802955    11.00000    0.07339    0.13457 =
         0.09765   -0.07228    0.03089   -0.04822
AFIX 137
H16A  2    0.557979    0.220541    0.789327    11.00000   -1.50000
H16B  2    0.551289    0.303091    0.833278    11.00000   -1.50000
H16C  2    0.495295    0.352540    0.767007    11.00000   -1.50000
AFIX   0
C17   1    0.287730    0.199444    0.446650    11.00000    0.04693    0.08163 =
         0.05148   -0.02189   -0.00285   -0.01101
C18   1    0.386580    0.233216    0.397987    11.00000    0.05243    0.08149 =
         0.04594   -0.01500   -0.00879   -0.01479
AFIX  43
H18   2    0.359135    0.268982    0.357920    11.00000   -1.20000
AFIX   0
C19   1    0.522846    0.216570    0.405915    11.00000    0.05296    0.07597 =
         0.04827   -0.01942   -0.00620   -0.01775
C20   1    0.559525    0.164829    0.467230    11.00000    0.04741    0.07359 =
         0.05132   -0.02710   -0.00807   -0.01305
C21   1    0.464538    0.129478    0.516197    11.00000    0.05837    0.06752 =
         0.04034   -0.02424   -0.00759   -0.00442
C22   1    0.331342    0.146691    0.505660    11.00000    0.05326    0.07739 =
         0.04524   -0.02133    0.00197   -0.01148
AFIX  43
H22   2    0.268990    0.122269    0.539029    11.00000   -1.20000
AFIX   0
C23   1    0.628709    0.253727    0.350749    11.00000    0.06335    0.11131 =
         0.05622   -0.01628   -0.00051   -0.03380
C24   1    0.689893    0.340913    0.366512    11.00000    0.09586    0.11585 =
         0.10135   -0.01555   -0.00681   -0.05620
AFIX 137
H24A  2    0.617427    0.404644    0.375863    11.00000   -1.50000
H24B  2    0.750816    0.367525    0.330816    11.00000   -1.50000
H24C  2    0.739645    0.305018    0.402700    11.00000   -1.50000
AFIX   0
C25   1    0.743254    0.148207    0.339952    11.00000    0.06934    0.14810 =
         0.08465   -0.04548    0.02264   -0.03626
AFIX 137
H25A  2    0.788931    0.114223    0.377495    11.00000   -1.50000
H25B  2    0.807910    0.170887    0.304923    11.00000   -1.50000
H25C  2    0.704593    0.093486    0.330681    11.00000   -1.50000
AFIX   0
C26   1    0.564592    0.309581    0.289146    11.00000    0.08995    0.17400 =
         0.05769    0.01106   -0.00334   -0.05410
AFIX 137
H26A  2    0.532959    0.254523    0.276187    11.00000   -1.50000
H26B  2    0.631663    0.336419    0.256787    11.00000   -1.50000
H26C  2    0.488688    0.373051    0.295583    11.00000   -1.50000
AFIX   0
C27   1    0.138283    0.221477    0.433345    11.00000    0.04915    0.11647 =
         0.07625   -0.01774   -0.01251   -0.01398
PART 1
C28   1    0.045280    0.182495    0.491371    10.50000    0.05683    0.17098 =
         0.09422   -0.01894    0.01202   -0.00198
AFIX 137
H28A  2    0.080040    0.102118    0.508333    10.50000   -1.50000
H28B  2   -0.045124    0.196081    0.479948    10.50000   -1.50000
H28C  2    0.041726    0.224474    0.522768    10.50000   -1.50000
AFIX   0
C29   1    0.143077    0.149041    0.385548    10.50000    0.05083    0.11609 =
         0.07758   -0.01696   -0.01650   -0.01587
AFIX 137
H29A  2    0.205625    0.168515    0.348831    10.50000   -1.50000
H29B  2    0.053282    0.164319    0.373057    10.50000   -1.50000
H29C  2    0.173309    0.069189    0.404999    10.50000   -1.50000
AFIX   0
C30   1    0.084033    0.344403    0.399454    10.50000    0.05726    0.12894 =
         0.11770   -0.00099   -0.03921   -0.00802
AFIX 137
H30A  2    0.098610    0.394845    0.422441    10.50000   -1.50000
H30B  2   -0.012234    0.358707    0.397015    10.50000   -1.50000
H30C  2    0.131267    0.357734    0.357378    10.50000   -1.50000
AFIX   0
PART 0
PART 2
C28'  1    0.071317    0.136018    0.480122    10.50000    0.05886    0.13363 =
         0.21001    0.01529   -0.03371   -0.04857
AFIX 137
H28D  2    0.107067    0.062182    0.469904    10.50000   -1.50000
H28E  2   -0.025852    0.159837    0.478206    10.50000   -1.50000
H28F  2    0.089941    0.131421    0.522151    10.50000   -1.50000
AFIX   0
C29'  1    0.126304    0.213089    0.366608    10.50000    0.11500    0.30564 =
         0.07379   -0.02911   -0.03161   -0.04669
AFIX 137
H29D  2    0.172678    0.264318    0.335959    10.50000   -1.50000
H29E  2    0.031387    0.233693    0.360030    10.50000   -1.50000
H29F  2    0.167312    0.135978    0.361847    10.50000   -1.50000
AFIX   0
C30'  1    0.069393    0.340803    0.441062    10.50000    0.08890    0.12503 =
         0.33496   -0.06974   -0.06633    0.01022
AFIX 137
H30D  2    0.022119    0.338220    0.483095    10.50000   -1.50000
H30E  2    0.004955    0.377055    0.410493    10.50000   -1.50000
H30F  2    0.136901    0.383698    0.434550    10.50000   -1.50000
AFIX   0
PART 0
C31   1    0.201856    0.511658    0.962691    11.00000    0.05774    0.07364 =
         0.04106   -0.02111    0.00201   -0.01182
AFIX  43
H31   2    0.203602    0.528491    0.918785    11.00000   -1.20000
AFIX   0
C32   1    0.241325    0.583445    0.990974    11.00000    0.05370    0.07363 =
         0.05145   -0.02424    0.00442   -0.01769
C33   1    0.230423    0.557255    1.057301    11.00000    0.05233    0.08372 =
         0.05651   -0.03327   -0.00246   -0.01381
AFIX  43
H33   2    0.254047    0.605384    1.077034    11.00000   -1.20000
AFIX   0
C34   1    0.186094    0.462970    1.095586    11.00000    0.05267    0.07832 =
         0.04178   -0.02408   -0.00461   -0.00633
C35   1    0.154376    0.391334    1.064784    11.00000    0.05206    0.06742 =
         0.04208   -0.01833   -0.00131   -0.00810
C36   1    0.160516    0.416740    0.998294    11.00000    0.04906    0.06969 =
         0.04168   -0.02412    0.00135   -0.01078
C37   1    0.293566    0.687819    0.951861    11.00000    0.09247    0.09670 =
         0.09084   -0.02937    0.01775   -0.04481
C38   1    0.193110    0.797725    0.963303    11.00000    0.10023    0.09936 =
         0.10935   -0.01770    0.01773   -0.03334
AFIX 137
H38A  2    0.104557    0.800415    0.953397    11.00000   -1.50000
H38B  2    0.224072    0.862134    0.936743    11.00000   -1.50000
H38C  2    0.186978    0.800341    1.007028    11.00000   -1.50000
AFIX   0
C39   1    0.431674    0.682277    0.969299    11.00000    0.09522    0.10940 =
         0.11948   -0.02310    0.00808   -0.04231
AFIX 137
H39A  2    0.424065    0.681353    1.013612    11.00000   -1.50000
H39B  2    0.462429    0.748083    0.944638    11.00000   -1.50000
H39C  2    0.496346    0.613872    0.960734    11.00000   -1.50000
AFIX   0
C40   1    0.303620    0.695610    0.879861    11.00000    0.13238    0.11231 =
         0.09092   -0.02205    0.01954   -0.04897
AFIX 137
H40A  2    0.356942    0.623945    0.870370    11.00000   -1.50000
H40B  2    0.346818    0.755510    0.856858    11.00000   -1.50000
H40C  2    0.213343    0.712213    0.867640    11.00000   -1.50000
AFIX   0
C41   1    0.175037    0.437801    1.168566    11.00000    0.07682    0.09696 =
         0.04097   -0.02479   -0.00994   -0.01322
C42   1    0.214463    0.529199    1.191721    11.00000    0.13426    0.15380 =
         0.05693   -0.05119   -0.01309   -0.04653
AFIX 137
H42A  2    0.306734    0.531985    1.174559    11.00000   -1.50000
H42B  2    0.207925    0.510023    1.237234    11.00000   -1.50000
H42C  2    0.153340    0.602636    1.177820    11.00000   -1.50000
AFIX   0
C43   1    0.271635    0.319606    1.192721    11.00000    0.08468    0.13344 =
         0.05657   -0.00977   -0.02286   -0.00307
AFIX 137
H43A  2    0.243844    0.261384    1.180860    11.00000   -1.50000
H43B  2    0.267241    0.304159    1.238103    11.00000   -1.50000
H43C  2    0.363849    0.319826    1.174211    11.00000   -1.50000
AFIX   0
C44   1    0.026547    0.436139    1.196317    11.00000    0.08051    0.10883 =
         0.04205   -0.02202   -0.00016   -0.00773
AFIX 137
H44A  2   -0.033788    0.508767    1.180178    11.00000   -1.50000
H44B  2    0.019021    0.422043    1.241751    11.00000   -1.50000
H44C  2    0.001746    0.376571    1.184338    11.00000   -1.50000
AFIX   0
N1    3    0.515196    0.073217    0.576055    11.00000    0.07406    0.07559 =
         0.04212   -0.02606   -0.01192    0.00215
N2    3    0.117434    0.340140    0.972879    11.00000    0.05938    0.08359 =
         0.04943   -0.03289    0.00573   -0.02178
O1    4    0.692300    0.145502    0.479445    11.00000    0.05825    0.11424 =
         0.06540   -0.02358   -0.01700   -0.02319
AFIX 147
H1A   2    0.701755    0.105658    0.515304    11.00000   -1.50000
AFIX   0
O2    4    0.113550    0.296384    1.098779    11.00000    0.09966    0.07628 =
         0.05550   -0.01541    0.00001   -0.02511
AFIX 147
H2B   2    0.109041    0.257797    1.074592    11.00000   -1.50000
AFIX   0
H2A   2    0.027142    0.364345    0.969692    11.00000    0.14963
H1    2    0.548026   -0.014420    0.583625    11.00000    0.09044
HKLF 4


REM  exp_1456_a.res in P-1
REM R1 =  0.0755 for    6011 Fo > 4sig(Fo)  and  0.0949 for all    8913 data
REM    489 parameters refined using    102 restraints

END

WGHT      0.1673      0.0000

REM Highest difference peak  0.465,  deepest hole -0.405,  1-sigma level  0.044
Q1    1   0.4062  0.6399  0.8969  11.00000  0.05    0.47
Q2    1   0.1034  0.2881  0.3758  11.00000  0.05    0.32
Q3    1   0.0433  0.2944  0.4834  11.00000  0.05    0.31
Q4    1   0.1779  0.7777  0.9227  11.00000  0.05    0.27
Q5    1   0.1893  0.5635  0.8992  11.00000  0.05    0.26
Q6    1   0.1145  0.0993  0.4366  11.00000  0.05    0.22
Q7    1   0.3813  0.7245  1.0072  11.00000  0.05    0.22
Q8    1   0.0253  0.3414  0.9827  11.00000  0.05    0.21
Q9    1   0.3264  0.7415  1.0185  11.00000  0.05    0.20
Q10   1   0.2129  0.7450  0.8842  11.00000  0.05    0.19
Q11   1   0.2124  0.5533  0.9812  11.00000  0.05    0.17
Q12   1   0.1386  0.2584  0.4417  11.00000  0.05    0.16
Q13   1   0.0583  0.3270  0.4157  11.00000  0.05    0.15
Q14   1  -0.0614  0.3700  0.4650  11.00000  0.05    0.15
Q15   1   0.1367  0.3986  0.3814  11.00000  0.05    0.15
Q16   1   0.4836  0.3203  0.2789  11.00000  0.05    0.15
Q17   1   0.2739  0.8637  0.9604  11.00000  0.05    0.14
Q18   1   0.3490  0.2244  0.8215  11.00000  0.05    0.14
Q19   1   0.4337  0.2736  0.8213  11.00000  0.05    0.13
Q20   1   0.1871  0.0744  0.3865  11.00000  0.05    0.13
;
_shelx_res_checksum                63716
_shelx_hkl_file
;
   0   0  -2 2296.07   66.08
   0   0  -3  311.96    9.22
   0   0  -3  314.11    9.33
   0   0  -4   22.53    1.03
   0   0  -4   22.19    0.93
   0   0   4   21.53    1.06
   0   0   5  413.46   12.94
   0   0  -5  437.95   12.70
   0   0  -5  428.90   12.89
   0   0   6 1087.59   32.30
   0   0  -6 1094.26   31.95
   0   0  -6 1110.57   32.22
   0   0  -7  867.41   26.00
   0   0  -7  872.19   25.65
   0   0   7  891.77   26.13
   0   0  -8  364.99   11.06
   0   0  -8  366.84   11.47
   0   0   8  365.49   11.63
   0   0   9  190.00    6.73
   0   0  -9  190.29    6.23
   0   0  10  579.06   17.84
   0   0 -10  581.78   17.67
   0   0 -10  537.87   17.09
   0   0 -10  586.92   17.99
   0   0  11  394.56   13.11
   0   0 -11  396.25   12.89
   0   0 -11  388.18   12.75
   0   0 -11  417.75   12.85
   0   0 -11  397.26   13.20
   0   0 -11  381.24   12.29
   0   0 -12   33.29    2.10
   0   0 -12   36.67    2.43
   0   0 -12   33.07    2.73
   0   0 -12   33.44    2.13
   0   0  12   34.95    2.34
   0   0 -12   28.99    1.70
   0   0 -13  228.90    8.48
   0   0 -13  236.72    8.39
   0   0 -13  214.40    8.62
   0   0 -13  231.66    8.28
   0   0 -14  165.85    7.38
   0   0 -14  184.55    7.00
   0   0 -14  189.42    7.14
   0   0 -14  173.99    7.21
   0   0 -15   47.14    2.87
   0   0 -15   36.20    3.35
   0   0 -15   43.30    3.18
   0   0 -15   43.98    2.88
   0   0 -16   75.97    4.66
   0   0 -16   87.75    4.37
   0   0 -16   91.70    4.64
   0   0 -17    5.08    2.24
   0   0 -17    5.22    1.29
   0   0 -17    6.96    1.45
   0   0 -18   55.53    3.52
   0   0 -18   60.13    3.79
   0   0 -19   35.40    2.94
   0   0 -19   33.46    2.67
   0   0 -20   27.18    2.59
   0   0 -20   32.11    2.58
   0   0 -21    0.09    0.78
   0   0 -21    0.12    1.29
   0   0 -21    0.89    1.05
   0   0 -22    1.30    1.21
   0   0 -22    0.62    1.09
   0   0 -22    0.43    0.70
   0   0 -23    2.11    1.07
   0   0 -23    2.58    1.18
   0   0 -23    1.67    0.69
   0   0 -24    2.59    1.05
   0   0 -24    0.48    0.98
   0   0 -24    1.08    0.83
   0   0 -24    0.99    0.58
   0   0 -25    6.45    1.01
   0   0 -25    7.95    1.19
   0   0 -25    9.27    1.42
   0   0 -26    0.41    0.52
   0   0 -26   -0.65    0.60
   0   1 -25    1.27    0.61
   0   1 -25    1.00    0.66
   0   1 -24    1.89    0.83
   0   1 -24    4.15    1.03
   0   1 -23    6.19    1.32
   0   1 -23    5.24    1.17
   0   1 -23    4.35    0.94
   0   1 -22    0.20    0.97
   0   1 -22    0.10    0.99
   0   1 -22    0.08    0.63
   0   1 -21    1.10    0.88
   0   1 -21    0.89    1.13
   0   1 -21    0.21    1.00
   0   1 -20   31.77    2.79
   0   1 -20   34.77    2.69
   0   1 -19    0.22    1.05
   0   1 -19    1.11    0.94
   0   1 -18    4.10    1.17
   0   1 -18    5.00    1.41
   0   1 -17  110.94    5.37
   0   1 -17  117.94    5.64
   0   1 -16   11.50    1.54
   0   1 -16   13.24    1.81
   0   1 -15   14.33    1.61
   0   1 -15    8.94    2.35
   0   1 -14   37.22    2.53
   0   1 -14   33.85    3.03
   0   1 -14   34.96    2.40
   0   1 -13   75.90    4.46
   0   1 -13   87.27    4.02
   0   1 -13   80.54    3.87
   0   1 -12    1.62    0.66
   0   1 -12    2.91    0.76
   0   1 -12    2.86    1.59
   0   1 -12    1.48    0.49
   0   1 -11   16.30    1.42
   0   1 -11   17.42    2.06
   0   1 -11   16.87    1.43
   0  -1  11   15.30    1.73
   0   1 -11   16.83    1.40
   0   1 -11   19.02    1.51
   0   1 -10   64.38    3.04
   0   1 -10   70.03    3.15
   0   1 -10   75.16    3.69
   0  -1  10   65.83    3.72
   0   1 -10   65.96    3.05
   0   1 -10   66.14    3.07
   0   1 -10   68.34    3.20
   0   1  -9   14.69    1.18
   0  -1   9   13.47    1.45
   0   1  -8   65.06    2.79
   0  -1   8   59.92    2.89
   0  -1   7    0.55    0.50
   0   1  -7    0.89    0.40
   0  -1   7    0.48    0.46
   0  -1   6   11.63    0.95
   0   1  -6   12.90    0.91
   0  -1   5  128.52    4.32
   0  -1   5  128.80    4.53
   0   1  -5  138.40    4.48
   0  -1   4  276.79    8.71
   0   1  -4  283.73    8.47
   0  -1   4  264.16    8.30
   0  -1   3 1833.68   53.47
   0  -1   3 1873.80   53.82
   0   1  -3 1854.98   53.61
   0  -1   2 1050.06   30.70
   0   1  -1 5474.99  156.82
   0  -1   1 5413.84  157.04
   0  -1   0    1.78    0.24
   0  -1  -1 1490.55   43.12
   0  -1  -2   71.82    2.30
   0   1   2   74.88    2.31
   0  -1  -3 2600.34   74.92
   0   1   3 2589.63   74.93
   0  -1  -3 2621.45   75.08
   0   1   4  426.61   13.10
   0  -1  -4  447.39   12.92
   0  -1  -5 2478.10   71.04
   0   1   5 2431.92   71.30
   0   1   6   11.41    0.84
   0  -1  -6   10.56    0.65
   0  -1  -7    5.21    0.51
   0   1   7    5.01    0.62
   0   1   8   65.07    2.73
   0  -1  -8   62.33    2.36
   0  -1  -8   61.80    2.34
   0   1   9  212.49    7.19
   0  -1  -9  202.70    6.65
   0  -1  -9  209.80    6.59
   0  -1 -10   87.98    3.31
   0   1  10   91.39    3.85
   0  -1 -10   91.17    3.22
   0   1  11  168.93    6.24
   0  -1 -11  160.67    5.99
   0  -1 -11  166.17    5.34
   0  -1 -11  159.46    6.39
   0  -1 -11  157.25    5.46
   0  -1 -11  163.52    6.18
   0  -1 -11  159.97    6.00
   0  -1 -12   56.69    3.37
   0  -1 -12   49.31    2.24
   0  -1 -12   54.52    2.80
   0  -1 -12   48.65    2.95
   0  -1 -12   55.39    2.85
   0   1  12   51.43    2.90
   0  -1 -13   34.30    2.26
   0  -1 -13   28.01    2.67
   0  -1 -13   30.93    2.44
   0  -1 -13   31.22    2.12
   0   1  13   32.16    2.28
   0  -1 -14  109.61    4.76
   0  -1 -14  102.32    4.95
   0  -1 -14  114.60    4.91
   0  -1 -15   31.53    2.41
   0  -1 -15   30.35    2.25
   0  -1 -15   25.19    2.67
   0  -1 -16    4.94    1.12
   0  -1 -16    4.19    1.22
   0  -1 -16    2.72    1.94
   0  -1 -17   82.20    4.61
   0  -1 -17   82.56    4.33
   0  -1 -18  154.35    6.84
   0  -1 -18  160.47    7.11
   0  -1 -19   13.33    2.08
   0  -1 -19    9.44    1.50
   0  -1 -19    9.17    1.72
   0  -1 -20    9.73    1.52
   0  -1 -20    6.48    1.59
   0  -1 -20    7.74    1.75
   0  -1 -21    9.26    1.51
   0  -1 -21    9.36    1.62
   0  -1 -21   10.04    1.97
   0  -1 -22    7.35    1.70
   0  -1 -22    8.36    1.52
   0  -1 -22    7.14    1.26
   0  -1 -23    4.50    1.13
   0  -1 -23    2.20    1.37
   0  -1 -23    3.97    1.32
   0  -1 -23    4.18    0.97
   0  -1 -24    6.65    1.54
   0  -1 -24    5.76    0.95
   0  -1 -24    5.66    1.13
   0  -1 -24    7.48    1.37
   0  -1 -25    0.94    0.65
   0  -1 -25    1.42    0.87
   0  -1 -25    1.11    0.91
   0  -1 -26    1.16    0.72
   0  -1 -26    1.38    0.74
   0   2 -25    9.83    1.23
   0   2 -25   11.86    1.09
   0   2 -24    0.67    0.63
   0   2 -24    0.81    0.70
   0   2 -24    1.38    0.87
   0   2 -23    0.73    0.55
   0   2 -23    1.19    0.92
   0   2 -23    1.86    0.89
   0   2 -22   -0.22    0.63
   0   2 -22    0.84    0.92
   0   2 -22    0.82    0.96
   0   2 -21    1.90    1.05
   0   2 -21    3.58    1.00
   0   2 -20    4.26    1.31
   0   2 -20    2.92    1.01
   0   2 -19    2.58    1.04
   0   2 -19    1.21    1.13
   0   2 -18    1.51    0.95
   0   2 -18    1.85    1.04
   0   2 -18   -0.36    2.27
   0   2 -17   46.01    3.13
   0   2 -17   38.78    3.63
   0   2 -17   49.07    3.40
   0   2 -16   96.77    4.79
   0   2 -16   85.72    4.55
   0   2 -16   88.03    5.12
   0   2 -15   21.23    2.71
   0   2 -15   20.62    2.09
   0   2 -15   23.29    2.07
   0   2 -14   23.92    2.08
   0   2 -14   20.08    2.33
   0   2 -14   18.89    1.81
   0   2 -14   17.22    2.46
   0   2 -13   17.13    2.03
   0   2 -13   13.37    2.25
   0   2 -13   17.46    1.74
   0   2 -13   18.54    1.69
   0   2 -13   16.39    1.64
   0   2 -12   24.49    2.09
   0   2 -12   19.63    2.31
   0   2 -12   24.01    1.85
   0   2 -12   22.91    1.84
   0   2 -12   20.63    1.74
   0   2 -11    0.61    1.45
   0   2 -11    0.57    0.61
   0   2 -11    0.37    0.56
   0   2 -11    0.57    0.48
   0   2 -11    0.14    0.36
   0   2 -11    1.24    1.12
   0  -2  11    0.59    0.69
   0   2 -11    0.43    0.57
   0  -2  10   54.24    3.45
   0   2 -10   58.71    3.00
   0   2 -10   52.55    2.35
   0   2 -10   61.57    2.93
   0   2 -10   54.29    2.79
   0   2 -10   58.97    3.35
   0   2 -10   56.32    2.81
   0   2 -10   58.74    2.87
   0   2  -9    2.62    0.66
   0  -2   9    1.16    0.67
   0   2  -9    1.89    0.53
   0   2  -9    1.29    0.57
   0   2  -9    1.37    0.53
   0   2  -9    1.31    1.39
   0   2  -9    1.88    0.44
   0   2  -9    2.88    1.09
   0  -2   8  246.76    9.00
   0   2  -8  236.92    7.75
   0   2  -8  255.26    8.26
   0  -2   7  276.84    9.87
   0   2  -7  290.30    9.29
   0  -2   7  284.09    9.10
   0  -2   6   70.49    3.25
   0  -2   6   68.30    2.69
   0   2  -6   65.68    2.82
   0  -2   5  202.11    5.79
   0  -2   5  198.84    6.39
   0   2  -4 1764.76   51.89
   0  -2   4 1809.39   52.56
   0  -2   4 1813.67   51.99
   0   2  -4 1778.75   52.16
   0  -2   3  541.59   16.02
   0   2  -3  511.31   15.45
   0   2  -2  182.32    5.88
   0   2  -2  175.51    5.58
   0  -2   2  182.25    6.00
   0   2  -1    0.15    0.40
   0   2  -1    0.69    0.38
   0  -2   1    0.39    0.41
   0   2   0 3843.96  111.04
   0  -2  -1 4529.06  130.69
   0  -2  -2  483.10   14.17
   0   2   2  463.13   13.89
   0  -2  -2  477.24   13.92
   0   2   2  463.76   14.22
   0  -2  -3  295.32    8.93
   0  -2  -3  309.98    8.74
   0   2   3  303.05    9.12
   0   2   4 2216.08   66.51
   0   2   4 2272.68   66.32
   0  -2  -4 2372.53   66.57
   0  -2  -4 2320.59   66.29
   0  -2  -5    7.68    0.68
   0  -2  -5    6.94    0.54
   0   2   5    7.03    0.53
   0  -2  -6   66.38    2.55
   0   2   6   62.66    2.22
   0  -2  -6   61.37    2.22
   0  -2  -7   15.03    1.05
   0   2   7   14.70    1.02
   0   2   8   84.25    3.30
   0  -2  -8   80.03    3.27
   0   2   9   32.79    1.83
   0  -2  -9   32.51    1.82
   0   2  10  200.04    7.17
   0  -2 -10  210.24    7.18
   0  -2 -11  116.73    4.74
   0  -2 -11  121.21    4.76
   0  -2 -11  118.52    4.95
   0  -2 -11  122.34    4.20
   0  -2 -11  114.90    5.10
   0  -2 -11  115.95    4.76
   0   2  11  114.66    4.77
   0  -2 -12  214.47    7.62
   0  -2 -12  207.31    7.53
   0  -2 -12  193.38    7.82
   0  -2 -12  207.80    6.74
   0  -2 -12  210.69    7.61
   0  -2 -12  202.68    7.72
   0  -2 -12  208.14    6.64
   0   2  12  212.53    7.66
   0   2  13    3.28    0.78
   0  -2 -13    2.92    0.71
   0  -2 -13    3.89    1.63
   0  -2 -13    2.92    0.82
   0  -2 -13    2.54    1.41
   0  -2 -13    5.51    0.96
   0  -2 -14   19.57    2.22
   0  -2 -14   19.61    1.83
   0  -2 -14   21.45    1.82
   0  -2 -15   17.13    1.74
   0  -2 -15   16.52    1.77
   0  -2 -16    2.25    0.90
   0  -2 -16    1.50    1.05
   0  -2 -16    1.89    1.06
   0  -2 -17   72.64    4.13
   0  -2 -17   84.09    4.70
   0  -2 -17   81.56    4.52
   0  -2 -18   36.59    2.85
   0  -2 -18   43.72    3.36
   0  -2 -18   40.19    3.10
   0  -2 -18   36.35    2.68
   0  -2 -19    0.47    1.21
   0  -2 -19    0.38    1.41
   0  -2 -19    1.07    1.11
   0  -2 -19    1.75    1.03
   0  -2 -20    0.31    0.87
   0  -2 -20    0.13    1.27
   0  -2 -20    0.12    0.99
   0  -2 -21   57.71    4.00
   0  -2 -21   55.38    4.41
   0  -2 -21   54.17    3.44
   0  -2 -21   56.09    3.77
   0  -2 -22   14.71    1.89
   0  -2 -22   14.18    2.10
   0  -2 -22   15.01    1.75
   0  -2 -22   14.57    2.34
   0  -2 -23    3.35    0.98
   0  -2 -23    3.67    1.39
   0  -2 -23    3.70    1.41
   0  -2 -23    3.62    1.17
   0  -2 -24    0.51    0.64
   0  -2 -24   -0.25    0.98
   0  -2 -24    1.47    1.08
   0  -2 -24    0.33    0.78
   0  -2 -25    0.99    0.94
   0  -2 -25    0.71    0.64
   0  -2 -25    1.94    1.06
   0  -2 -26   -0.12    0.72
   0  -2 -26    0.30    0.69
   0   3 -24    1.83    0.79
   0   3 -24    1.43    0.67
   0   3 -24    3.23    0.74
   0   3 -23    6.34    1.11
   0   3 -23    6.27    1.06
   0   3 -22    2.45    0.98
   0   3 -22    1.98    0.74
   0   3 -22    1.58    0.94
   0   3 -21    2.71    1.12
   0   3 -21    2.00    0.86
   0   3 -20    0.53    0.84
   0   3 -20    1.43    1.10
   0   3 -19    0.11    1.05
   0   3 -19    0.29    0.82
   0   3 -18    0.65    1.15
   0   3 -18    0.10    0.87
   0   3 -17   -0.58    2.01
   0   3 -17    0.53    1.04
   0   3 -17   -0.10    0.87
   0   3 -16    6.44    2.25
   0   3 -16    8.09    1.57
   0   3 -16    5.62    1.38
   0   3 -15    9.26    2.26
   0   3 -15    7.46    1.51
   0   3 -15    7.61    1.42
   0   3 -14   17.58    1.86
   0   3 -14   13.85    2.24
   0   3 -14   14.68    2.43
   0   3 -14   18.38    1.95
   0   3 -14   15.24    1.73
   0   3 -13   12.63    1.89
   0   3 -13   10.20    1.39
   0   3 -13   12.70    1.54
   0   3 -13   11.00    1.43
   0   3 -13   10.92    2.16
   0   3 -12    7.76    1.60
   0   3 -12    5.20    1.78
   0   3 -12    6.03    1.14
   0   3 -12    5.05    1.02
   0   3 -12    6.07    1.09
   0   3 -11    9.02    1.17
   0   3 -11    7.54    1.93
   0   3 -11    9.68    1.27
   0   3 -11   11.64    1.57
   0   3 -11    9.26    1.18
   0  -3  10    1.57    0.86
   0   3 -10    2.57    1.08
   0   3 -10    1.31    0.53
   0   3 -10    1.33    0.47
   0   3 -10    1.54    0.65
   0   3 -10    1.93    1.47
   0   3 -10    0.94    0.56
   0   3 -10    2.90    0.76
   0   3  -9   13.16    1.06
   0   3  -9   14.51    1.83
   0   3  -9   13.60    1.44
   0   3  -9   12.86    1.26
   0   3  -9   14.74    1.36
   0  -3   9   13.95    1.70
   0   3  -9   12.97    1.27
   0   3  -9   14.66    1.32
   0   3  -8  256.98    8.67
   0   3  -8  255.62    8.63
   0   3  -8  236.66    8.13
   0  -3   8  250.41    8.50
   0   3  -8  266.40    8.60
   0  -3   8  251.61    9.55
   0  -3   7  482.76   15.12
   0  -3   7  505.26   16.18
   0   3  -7  467.16   14.81
   0   3  -7  500.61   15.30
   0  -3   6   69.70    2.88
   0   3  -6   64.09    2.66
   0   3  -6   64.40    2.94
   0  -3   6   71.44    3.54
   0  -3   5  370.42   11.16
   0   3  -5  336.19   10.92
   0   3  -5  356.01   11.29
   0  -3   5  364.22   11.91
   0  -3   4  378.91   12.49
   0  -3   4  400.00   11.87
   0   3  -4  369.30   11.70
   0   3  -3  414.50   12.90
   0   3  -3  404.08   12.48
   0  -3   3  417.96   13.21
   0   3  -2  653.72   19.28
   0   3  -2  653.05   19.69
   0  -3   2  632.01   19.80
   0  -3   1 3097.21   91.77
   0   3  -1 3184.37   91.34
   0   3  -1 3177.84   91.78
   0   3   0   53.03    2.44
   0   3   1 3670.53  106.87
   0  -3  -1 3687.15  106.42
   0  -3  -1 3698.68  106.81
   0  -3  -2 3401.78  105.22
   0  -3  -2 3697.70  104.92
   0   3   2 3720.30  104.90
   0   3   3 3030.45   91.42
   0   3   3 3192.97   91.20
   0  -3  -3 3210.41   91.21
   0   3   4  299.51   10.08
   0   3   4  325.67    9.84
   0  -3  -4  311.15    9.56
   0   3   5  682.34   21.48
   0  -3  -5  720.30   21.25
   0   3   5  708.56   20.92
   0  -3  -5  698.93   20.86
   0   3   5  720.47   21.17
   0  -3  -6 1086.85   32.00
   0   3   6 1063.45   32.27
   0  -3  -6 1050.90   31.52
   0   3   6 1109.98   31.61
   0  -3  -7   80.83    3.28
   0   3   7   78.41    2.87
   0  -3  -7   79.76    2.85
   0  -3  -8    2.28    0.59
   0  -3  -8    2.24    0.42
   0  -3  -9  217.33    7.01
   0  -3  -9  226.37    7.67
   0   3   9  223.70    7.55
   0  -3 -10  633.35   19.88
   0  -3 -10  645.42   19.08
   0   3  10  633.25   19.77
   0  -3 -11   48.56    2.01
   0   3  11   49.18    2.59
   0  -3 -11   50.60    2.68
   0  -3 -11   42.66    2.57
   0  -3 -11   45.28    2.56
   0  -3 -12   76.99    3.73
   0   3  12   76.22    3.64
   0  -3 -12   77.25    3.68
   0  -3 -12   79.11    3.76
   0  -3 -13   25.26    2.03
   0  -3 -13   25.70    1.97
   0  -3 -13   23.01    2.03
   0  -3 -14   28.95    2.22
   0  -3 -14   32.91    2.39
   0  -3 -14   29.95    2.26
   0  -3 -14   30.41    2.43
   0  -3 -15    0.07    1.22
   0  -3 -15    1.40    0.83
   0  -3 -15    2.13    1.10
   0  -3 -15    1.80    0.94
   0  -3 -16    3.06    1.36
   0  -3 -16    4.98    1.23
   0  -3 -16    4.48    1.13
   0  -3 -16    4.08    1.35
   0  -3 -17    4.66    1.27
   0  -3 -17    6.97    1.67
   0  -3 -17    5.10    1.34
   0  -3 -17    7.09    1.68
   0  -3 -18    1.91    1.41
   0  -3 -18    1.52    1.09
   0  -3 -18    3.87    1.46
   0  -3 -18    1.76    0.98
   0  -3 -19    3.77    1.64
   0  -3 -19    5.31    1.46
   0  -3 -19    4.31    1.22
   0  -3 -19    5.95    1.68
   0  -3 -19    4.82    1.58
   0  -3 -20   20.91    2.36
   0  -3 -20   19.39    2.05
   0  -3 -20   22.60    2.89
   0  -3 -20   23.08    2.66
   0  -3 -20   20.45    2.05
   0  -3 -21    4.81    1.20
   0  -3 -21    6.24    1.78
   0  -3 -21    5.66    1.48
   0  -3 -21    5.22    1.76
   0  -3 -22    5.23    1.57
   0  -3 -22    7.08    1.74
   0  -3 -22    5.42    1.20
   0  -3 -22    5.70    1.38
   0  -3 -23    1.83    0.81
   0  -3 -23    1.27    0.94
   0  -3 -23    1.86    1.24
   0  -3 -23    3.51    1.43
   0  -3 -24    0.38    1.08
   0  -3 -24   -0.08    0.74
   0  -3 -24    0.25    1.00
   0  -3 -25    0.32    0.93
   0  -3 -25   -0.10    0.83
   0  -3 -25    0.06    0.58
   0  -3 -26    2.74    0.88
   0  -3 -26    0.29    0.63
   0   4 -23    2.03    0.69
   0   4 -23    1.21    0.72
   0   4 -23    0.99    0.66
   0   4 -22    9.67    1.04
   0   4 -22   14.27    1.52
   0   4 -22   13.27    1.47
   0   4 -21    0.06    0.62
   0   4 -21    0.33    0.87
   0   4 -20    4.38    1.23
   0   4 -20    3.32    0.96
   0   4 -19    1.17    0.90
   0   4 -19    2.52    1.13
   0   4 -18    1.47    1.17
   0   4 -18    0.78    0.86
   0   4 -17    1.01    1.93
   0   4 -17    0.53    1.05
   0   4 -17    0.81    0.91
   0   4 -16   23.14    2.24
   0   4 -16   29.04    3.01
   0   4 -16   25.47    2.49
   0   4 -15   40.15    2.96
   0   4 -15   37.64    3.27
   0   4 -15   40.82    3.01
   0   4 -14   81.52    4.32
   0   4 -14   78.50    4.35
   0   4 -14   75.78    4.49
   0   4 -14   77.67    4.25
   0   4 -13  116.90    5.48
   0   4 -13  119.59    5.45
   0   4 -13  116.51    5.48
   0   4 -13  118.28    5.45
   0   4 -12    0.17    0.70
   0   4 -12    0.25    0.63
   0   4 -12    0.09    0.83
   0   4 -12    0.56    1.38
   0   4 -12    1.32    1.81
   0   4 -11   15.68    1.59
   0   4 -11   16.66    1.84
   0   4 -11   17.29    1.70
   0   4 -11   14.72    2.18
   0   4 -10    7.61    1.39
   0   4 -10    4.66    0.91
   0   4 -10    3.96    1.61
   0   4 -10    4.92    1.00
   0  -4   9   16.17    1.48
   0   4  -9   19.05    1.61
   0   4  -9   18.07    1.67
   0  -4   9   15.16    1.89
   0   4  -9   17.36    1.98
   0   4  -9   14.91    1.26
   0   4  -8  175.87    6.54
   0   4  -8  171.58    6.14
   0   4  -8  162.79    6.33
   0   4  -8  156.71    5.85
   0  -4   8  162.61    6.26
   0  -4   8  159.96    7.19
   0   4  -8  163.99    6.27
   0   4  -7    5.05    1.04
   0   4  -7    8.06    0.87
   0  -4   7    5.61    0.89
   0  -4   7    5.32    1.14
   0   4  -7    4.77    0.85
   0   4  -7    4.85    0.88
   0   4  -6    2.51    0.65
   0  -4   6    1.64    0.58
   0  -4   6    1.45    0.83
   0   4  -6    2.07    0.64
   0   4  -6    1.85    0.64
   0   4  -6    3.02    0.61
   0   4  -5    8.32    0.87
   0   4  -5    9.97    1.05
   0  -4   5    9.74    1.00
   0  -4   5    7.69    1.21
   0  -4   4  193.64    6.50
   0   4  -4  183.73    6.34
   0  -4   4  185.62    7.18
   0  -4   3  298.99   10.38
   0   4  -3  308.42    9.70
   0   4  -3  302.08   10.12
   0   4  -2   36.04    2.10
   0   4  -2   38.87    1.86
   0  -4   2   37.40    2.22
   0   4  -1  685.77   20.78
   0   4  -1  707.06   21.35
   0   4   0  161.96    5.95
   0   4   1 1032.72   30.19
   0  -4  -1  971.92   30.04
   0  -4  -2  951.12   28.91
   0   4   2 1018.55   29.14
   0   4   2  979.09   28.47
   0  -4  -2  923.92   28.40
   0  -4  -3  147.32    5.01
   0  -4  -3  152.59    5.46
   0   4   3  144.29    5.01
   0   4   3  149.67    5.30
   0  -4  -4 1002.63   30.44
   0   4   4 1078.28   30.83
   0  -4  -5  593.21   18.09
   0   4   5  581.90   18.82
   0   4   5  631.36   18.48
   0  -4  -6  829.18   24.89
   0   4   6  845.61   25.02
   0   4   6  800.42   25.72
   0   4   6  878.52   25.36
   0  -4  -7   97.03    3.54
   0   4   7   91.74    4.27
   0   4   7  100.19    3.66
   0  -4  -7  101.08    4.04
   0  -4  -8  356.94   11.46
   0   4   8  330.70   11.77
   0  -4  -8  343.12   10.79
   0   4   8  355.70   10.87
   0  -4  -9    0.52    0.40
   0  -4  -9    0.36    0.50
   0   4   9    1.48    1.03
   0   4   9    1.05    0.34
   0  -4 -10  203.73    7.67
   0   4  10  209.62    8.27
   0  -4 -10  223.67    7.89
   0  -4 -10  205.72    7.82
   0  -4 -10  219.11    8.32
   0  -4 -10  216.40    7.75
   0  -4 -10  221.17    7.04
   0   4  10  219.82    7.67
   0  -4 -11   41.47    2.53
   0  -4 -11   44.86    2.65
   0  -4 -11   43.28    1.96
   0  -4 -11   38.27    2.79
   0  -4 -11   40.61    2.55
   0   4  11   40.63    2.40
   0   4  11   42.38    2.95
   0  -4 -11   40.55    2.48
   0  -4 -12    7.12    1.06
   0  -4 -12    8.31    1.41
   0   4  12    9.61    1.60
   0  -4 -12    6.57    1.03
   0  -4 -12    5.23    1.04
   0   4  12    7.82    1.03
   0  -4 -12    7.79    1.39
   0  -4 -13   34.53    2.39
   0  -4 -13   29.77    2.35
   0  -4 -13   33.27    2.78
   0  -4 -13   36.10    2.50
   0  -4 -14   -0.77    0.98
   0  -4 -14    0.26    0.68
   0  -4 -14   -0.09    0.79
   0  -4 -14    0.60    1.18
   0  -4 -15    4.04    1.17
   0  -4 -15    4.35    1.35
   0  -4 -15    4.84    1.11
   0  -4 -15    4.31    1.48
   0  -4 -16    1.15    1.21
   0  -4 -16   -0.15    1.20
   0  -4 -16    0.92    1.40
   0  -4 -16    0.69    0.81
   0  -4 -16   -0.65    0.95
   0  -4 -17   -0.32    1.29
   0  -4 -17    0.46    0.95
   0  -4 -17    0.62    0.90
   0  -4 -17   -0.12    1.30
   0  -4 -17    0.60    1.48
   0  -4 -18    0.48    1.04
   0  -4 -18    0.11    0.97
   0  -4 -18    2.27    1.48
   0  -4 -18    0.54    0.90
   0  -4 -18    1.93    1.54
   0  -4 -18   -0.33    1.42
   0  -4 -19    0.77    1.29
   0  -4 -19   -0.13    1.39
   0  -4 -19    0.22    0.79
   0  -4 -19    0.11    0.83
   0  -4 -19    0.25    1.06
   0  -4 -19   -0.85    1.21
   0  -4 -20   59.25    3.73
   0  -4 -20   66.40    4.50
   0  -4 -20   71.74    4.94
   0  -4 -20   67.22    3.96
   0  -4 -20   56.83    3.51
   0  -4 -20   62.43    4.08
   0  -4 -21    7.03    1.78
   0  -4 -21    8.77    1.58
   0  -4 -21    8.18    1.57
   0  -4 -21    6.99    1.35
   0  -4 -21    9.10    1.92
   0  -4 -22    3.22    1.19
   0  -4 -22    2.74    1.46
   0  -4 -22    4.28    1.58
   0  -4 -22    2.35    0.95
   0  -4 -23    8.53    1.81
   0  -4 -23    7.04    1.60
   0  -4 -23    7.73    1.35
   0  -4 -24    1.16    1.18
   0  -4 -24    1.73    1.07
   0  -4 -24    0.77    0.71
   0  -4 -25    1.64    0.92
   0  -4 -25    1.12    0.98
   0  -4 -26    5.84    1.09
   0  -4 -26    9.09    1.22
   0   5 -22    3.55    0.82
   0   5 -22    2.25    0.75
   0   5 -21    0.25    0.49
   0   5 -21    0.21    0.76
   0   5 -20    1.19    0.72
   0   5 -20    0.08    0.83
   0   5 -19    0.37    0.92
   0   5 -19    0.40    0.84
   0   5 -18    2.62    1.05
   0   5 -18    5.98    1.40
   0   5 -17    0.21    1.01
   0   5 -17    0.88    0.91
   0   5 -16   37.47    2.86
   0   5 -16   40.49    3.07
   0   5 -16   32.70    3.11
   0   5 -15   63.80    3.88
   0   5 -15   60.99    4.16
   0   5 -15   70.74    4.08
   0   5 -15   71.44    4.21
   0   5 -14    8.02    2.06
   0   5 -14    8.95    1.60
   0   5 -14    7.60    1.51
   0   5 -13   82.92    4.36
   0   5 -13   77.16    4.41
   0   5 -13   78.61    4.32
   0   5 -12   43.97    3.12
   0   5 -12   41.74    2.93
   0   5 -12   43.61    2.99
   0   5 -11    0.28    1.52
   0   5 -11    1.91    0.99
   0   5 -11    1.25    0.80
   0   5 -11    1.00    1.24
   0   5 -10    0.49    0.78
   0   5 -10    0.59    0.69
   0   5 -10   -0.54    1.42
   0   5 -10    1.33    1.13
   0   5  -9    1.78    1.07
   0   5  -9    0.48    0.69
   0   5  -9    0.93    1.35
   0   5  -8    8.79    1.06
   0   5  -8   11.06    1.37
   0  -5   8    9.45    1.24
   0   5  -8   10.10    1.29
   0   5  -8   12.03    1.38
   0   5  -8    9.57    1.69
   0  -5   7   13.20    1.40
   0   5  -7   13.33    1.44
   0   5  -7   14.97    1.44
   0  -5   7   13.00    1.76
   0   5  -7   13.80    1.25
   0   5  -7   13.82    1.44
   0   5  -6  131.68    5.32
   0   5  -6  140.42    5.77
   0   5  -6  146.21    5.74
   0  -5   6  136.14    6.44
   0   5  -6  148.05    5.36
   0   5  -6  145.96    5.64
   0  -5   6  148.71    5.72
   0   5  -5  215.29    7.65
   0  -5   5  224.60    8.79
   0  -5   5  229.09    7.92
   0   5  -5  224.14    8.11
   0   5  -5  223.74    8.02
   0   5  -5  220.49    7.64
   0  -5   4   44.92    2.40
   0   5  -4   46.62    2.54
   0   5  -4   44.60    2.31
   0  -5   4   48.40    3.02
   0   5  -4   45.27    2.34
   0   5  -3   87.17    3.56
   0   5  -3   85.41    3.93
   0   5  -3   83.77    3.44
   0   5  -2   90.67    3.68
   0   5  -2   94.07    4.16
   0   5  -1  230.43    8.14
   0   5  -1  220.65    7.51
   0   5   0    4.64    0.85
   0   5   1   22.33    1.74
   0  -5  -1   20.78    1.74
   0   5   2  123.12    4.44
   0   5   2  131.61    5.10
   0  -5  -2  127.82    4.98
   0   5   3  124.94    4.93
   0   5   3  130.20    4.71
   0  -5  -3  125.96    4.66
   0   5   3  133.66    5.34
   0  -5  -3  131.51    5.21
   0  -5  -4  101.14    3.77
   0   5   4   93.03    3.99
   0   5   5  393.99   12.29
   0  -5  -5  366.16   11.82
   0   5   6    0.71    0.48
   0  -5  -6    1.06    0.53
   0   5   6    0.56    0.41
   0  -5  -7  383.17   12.70
   0   5   7  443.90   13.16
   0  -5  -7  355.05   13.01
   0  -5  -7  406.38   12.53
   0   5   7  417.09   12.72
   0   5   8  139.09    4.93
   0  -5  -8  121.81    5.34
   0   5   8  132.92    5.80
   0  -5  -8  134.53    4.77
   0  -5  -8  130.30    4.97
   0  -5  -9    2.93    0.88
   0   5   9    3.30    1.14
   0  -5  -9    3.65    0.64
   0  -5  -9    2.30    0.77
   0  -5  -9    3.96    0.76
   0   5   9    4.13    0.65
   0  -5  -9    2.94    1.36
   0   5  10   92.99    3.51
   0  -5 -10   85.84    4.09
   0  -5 -10   90.37    4.24
   0  -5 -10   89.86    3.52
   0   5  10   84.76    4.56
   0  -5 -10   87.09    4.21
   0  -5 -10   84.82    3.75
   0  -5 -10   91.34    4.54
   0   5  11    1.73    1.06
   0  -5 -11    4.02    1.38
   0   5  11    2.87    0.71
   0  -5 -11    1.81    0.74
   0  -5 -11    1.55    0.85
   0  -5 -11    1.55    0.65
   0  -5 -11    2.58    0.54
   0  -5 -11    1.55    0.66
   0  -5 -11    1.73    0.83
   0  -5 -12    0.23    0.79
   0  -5 -12    0.82    0.66
   0  -5 -12    1.13    1.12
   0  -5 -12    0.57    0.64
   0  -5 -12    0.71    0.80
   0  -5 -13   35.33    2.67
   0  -5 -13   37.67    3.02
   0  -5 -13   35.58    2.66
   0  -5 -13   32.04    2.43
   0  -5 -13   34.30    2.22
   0  -5 -14    3.39    0.86
   0  -5 -14    2.50    1.50
   0  -5 -14    3.78    1.13
   0  -5 -14    3.86    1.33
   0  -5 -14    2.43    0.91
   0  -5 -15   32.55    2.65
   0  -5 -15   28.98    2.59
   0  -5 -15   33.65    2.20
   0  -5 -15   31.04    2.50
   0  -5 -15   28.54    2.90
   0  -5 -16   21.66    2.30
   0  -5 -16   23.08    2.66
   0  -5 -16   19.35    2.09
   0  -5 -16   24.77    2.41
   0  -5 -17   43.64    3.35
   0  -5 -17   37.42    3.52
   0  -5 -17   40.02    3.16
   0  -5 -17   36.75    2.98
   0  -5 -17   39.11    3.05
   0  -5 -18   15.53    2.17
   0  -5 -18   14.84    2.06
   0  -5 -18   14.97    1.88
   0  -5 -18   14.82    2.07
   0  -5 -18   14.71    2.39
   0  -5 -19    3.31    1.59
   0  -5 -19    1.09    1.07
   0  -5 -19    1.37    1.15
   0  -5 -19    0.14    1.66
   0  -5 -19    1.53    1.01
   0  -5 -19    1.17    1.27
   0  -5 -20   73.66    4.40
   0  -5 -20   73.30    5.04
   0  -5 -20   68.82    4.73
   0  -5 -20   72.76    4.44
   0  -5 -21   19.38    2.14
   0  -5 -21   19.01    2.14
   0  -5 -21   20.90    2.71
   0  -5 -21   20.14    2.56
   0  -5 -22   27.29    2.35
   0  -5 -22   26.92    2.41
   0  -5 -22   29.07    2.91
   0  -5 -22   29.15    2.96
   0  -5 -23   11.53    1.48
   0  -5 -23    9.86    1.89
   0  -5 -23    9.33    1.69
   0  -5 -24   -0.41    1.03
   0  -5 -24    1.15    1.19
   0  -5 -25    4.16    1.23
   0  -5 -25    1.67    0.94
   0  -5 -26    0.42    0.73
   0  -5 -26   -0.11    0.58
   0   6 -21    1.68    0.69
   0   6 -20    1.12    0.56
   0   6 -20    1.54    0.83
   0   6 -19    0.08    0.77
   0   6 -19    0.32    0.62
   0   6 -18    0.09    0.93
   0   6 -18   -0.24    0.72
   0   6 -17    5.90    1.20
   0   6 -17    5.15    1.40
   0   6 -16    2.34    1.05
   0   6 -15    0.28    1.48
   0   6 -15   -0.20    0.84
   0   6 -15    0.10    0.83
   0   6 -14   41.60    3.13
   0   6 -14   36.27    3.00
   0   6 -14   40.53    2.97
   0   6 -13   38.34    2.96
   0   6 -13   34.70    2.79
   0   6 -13   33.58    2.88
   0   6 -12   57.28    3.65
   0   6 -12   66.30    3.92
   0   6 -12   62.85    3.79
   0   6 -11   15.36    1.99
   0   6 -11   18.76    2.10
   0   6 -11   16.02    1.94
   0   6 -10    1.36    0.91
   0   6 -10    3.05    1.29
   0   6 -10    1.66    1.00
   0   6 -10    2.02    1.07
   0   6  -9   20.59    2.01
   0   6  -9   17.40    1.88
   0   6  -9   16.61    1.78
   0   6  -8    7.38    1.31
   0   6  -8    7.29    1.27
   0   6  -8    6.50    1.21
   0   6  -7   33.78    2.43
   0   6  -7   34.99    2.20
   0   6  -7   34.10    2.53
   0   6  -6   70.64    3.66
   0   6  -6   71.74    3.76
   0   6  -5    1.55    0.81
   0   6  -4    9.51    1.27
   0   6  -4    9.25    1.08
   0   6  -4    7.26    1.15
   0   6  -4    9.22    1.18
   0  -6   4    7.74    1.03
   0   6  -3    0.98    0.65
   0   6  -3    1.41    0.69
   0   6  -3    1.31    0.60
   0   6  -2   31.86    2.23
   0   6  -2   26.27    1.74
   0   6  -2   29.04    1.86
   0  -6   2   26.76    1.89
   0   6  -1   46.84    2.83
   0   6  -1   44.17    2.27
   0   6  -1   48.14    2.48
   0  -6   1   46.14    2.51
   0  -6   0   23.43    2.04
   0   6   0   21.89    1.89
   0  -6   0   21.18    2.99
   0  -6   0   20.01    1.55
   0  -6   0   20.09    1.59
   0   6   0   22.42    1.46
   0  -6  -1  105.14    4.30
   0  -6  -1   99.04    4.73
   0   6   1   96.29    4.05
   0  -6  -1   98.70    5.44
   0  -6  -1   94.86    4.09
   0  -6  -1  102.39    4.69
   0   6   1  106.45    4.78
   0  -6  -2  185.33    7.01
   0   6   2  178.23    7.08
   0   6   2  167.49    6.57
   0  -6  -2  166.61    7.44
   0  -6  -2  173.75    6.39
   0   6   2  185.87    6.39
   0  -6  -2  168.34    6.95
   0  -6  -3  445.77   15.39
   0  -6  -3  458.09   15.67
   0  -6  -3  504.73   15.53
   0   6   3  476.69   15.65
   0   6   3  486.67   14.85
   0  -6  -3  437.84   14.78
   0   6   3  465.99   15.10
   0  -6  -4  632.95   20.88
   0   6   4  658.98   20.55
   0   6   4  658.57   21.14
   0  -6  -4  622.92   20.80
   0  -6  -4  698.43   20.71
   0  -6  -5  332.75   10.96
   0  -6  -5  287.35   10.96
   0  -6  -5  320.87   10.35
   0  -6  -5  302.47   10.97
   0   6   5  323.81   11.39
   0   6   5  331.20   10.83
   0  -6  -5  310.41   10.55
   0   6   6    7.45    0.94
   0   6   6    6.73    1.01
   0  -6  -6    6.94    1.69
   0  -6  -6   10.13    1.18
   0  -6  -6    9.35    1.02
   0  -6  -6   10.18    1.48
   0  -6  -7  145.67    6.08
   0  -6  -7  142.22    6.24
   0  -6  -7  142.77    5.43
   0  -6  -7  144.16    6.06
   0   6   7  160.86    5.76
   0   6   7  160.12    6.03
   0  -6  -7  148.06    5.70
   0  -6  -8   -0.36    1.39
   0   6   8   -0.06    0.45
   0  -6  -8    2.65    0.64
   0  -6  -8   -0.17    0.81
   0  -6  -8    0.12    0.58
   0  -6  -9    1.66    0.93
   0  -6  -9    2.48    0.62
   0  -6  -9    0.60    1.49
   0  -6  -9    2.74    0.79
   0   6   9    2.38    0.59
   0  -6 -10   13.26    1.13
   0  -6 -10   13.10    1.84
   0  -6 -10   12.64    1.34
   0  -6 -10   12.87    1.67
   0  -6 -11    0.11    0.77
   0  -6 -11    0.19    0.66
   0  -6 -12   22.22    2.29
   0  -6 -12   22.96    1.84
   0  -6 -12   21.05    2.04
   0  -6 -12   22.91    2.36
   0  -6 -13    0.38    0.92
   0  -6 -13    0.10    0.82
   0  -6 -13    0.36    1.52
   0  -6 -13   -0.07    0.74
   0  -6 -14    7.59    1.17
   0  -6 -14    9.13    2.00
   0  -6 -14    9.30    1.71
   0  -6 -14    6.27    1.37
   0  -6 -15    4.86    1.30
   0  -6 -15    5.88    1.72
   0  -6 -15    4.39    0.98
   0  -6 -15    4.01    1.29
   0  -6 -16   74.42    3.78
   0  -6 -16   70.74    4.39
   0  -6 -16   83.19    4.88
   0  -6 -16   74.53    4.87
   0  -6 -17   72.10    4.84
   0  -6 -17   64.13    4.27
   0  -6 -17   78.35    4.74
   0  -6 -18  129.71    7.03
   0  -6 -18  143.37    6.85
   0  -6 -18  129.13    6.45
   0  -6 -19  132.31    6.59
   0  -6 -19  130.78    6.95
   0  -6 -19  123.65    6.26
   0  -6 -20    0.25    1.04
   0  -6 -20   -0.45    1.10
   0  -6 -20    0.69    0.93
   0  -6 -21    0.70    1.16
   0  -6 -21    0.23    1.00
   0  -6 -21    0.13    1.68
   0  -6 -22    0.42    0.82
   0  -6 -22    0.85    1.48
   0  -6 -22   -1.13    1.36
   0  -6 -23   10.25    1.70
   0  -6 -23   13.72    2.07
   0  -6 -23   11.37    1.48
   0  -6 -24   15.54    1.91
   0  -6 -24   11.75    1.61
   0  -6 -25    1.79    1.03
   0  -6 -25    0.69    0.70
   0  -6 -26    6.92    1.07
   0   7 -20    0.33    0.55
   0   7 -19    0.77    0.53
   0   7 -19    0.56    0.73
   0   7 -18    0.99    0.68
   0   7 -17    1.58    0.84
   0   7 -16    5.21    1.20
   0   7 -15    0.57    0.93
   0   7 -14    3.89    1.27
   0   7 -14    3.95    1.11
   0   7 -13    1.49    1.29
   0   7 -13    2.02    1.03
   0   7 -13    1.31    0.94
   0   7 -12   17.34    2.07
   0   7 -12   10.25    1.73
   0   7 -12   17.06    2.03
   0   7 -12   15.48    2.11
   0   7 -11   78.59    4.24
   0   7 -11   71.11    4.25
   0   7 -11   64.67    3.77
   0   7 -11   78.86    4.44
   0   7 -10   21.46    2.09
   0   7 -10   21.39    2.23
   0   7 -10   27.81    2.54
   0   7 -10   20.64    2.28
   0   7  -9    2.45    1.13
   0   7  -9    0.75    1.06
   0   7  -8    1.18    0.95
   0   7  -8    1.15    0.96
   0   7  -7    1.77    0.96
   0   7  -7    1.83    1.00
   0   7  -6   58.50    3.55
   0   7  -6   52.05    3.25
   0   7  -5  114.42    5.38
   0   7  -5  110.50    5.13
   0   7  -4    9.51    1.42
   0   7  -4    7.02    1.23
   0   7  -3   14.04    1.44
   0   7  -3   12.80    1.50
   0  -7   3   11.45    1.42
   0   7  -2   19.73    1.58
   0  -7   2   16.80    1.69
   0   7  -2   20.57    1.89
   0  -7   1  177.51    7.54
   0   7  -1  182.73    6.55
   0  -7   1  173.11    6.83
   0   7  -1  177.10    7.30
   0  -7   1  183.12    7.01
   0  -7   0   15.65    2.81
   0  -7   0   19.97    2.05
   0   7   0   20.14    1.53
   0  -7   0   18.43    1.71
   0   7   0   18.18    1.83
   0  -7   0   19.46    1.69
   0  -7  -1   10.33    1.31
   0  -7  -1    9.88    1.52
   0   7   1    9.07    1.35
   0  -7  -1    9.73    1.29
   0  -7  -1    9.20    2.58
   0   7   1   10.46    1.10
   0   7   2   36.42    2.50
   0   7   2   44.05    2.93
   0  -7  -2   38.27    2.87
   0  -7  -2   40.79    2.54
   0  -7  -2   35.55    3.38
   0   7   2   36.70    2.09
   0   7   2   39.16    2.36
   0  -7  -2   39.82    2.96
   0  -7  -2   34.42    2.38
   0  -7  -2   39.41    2.55
   0  -7  -2   39.71    2.79
   0  -7  -3  293.25   11.08
   0  -7  -3  296.19   10.67
   0   7   3  321.87   10.45
   0  -7  -3  317.25   10.56
   0   7   3  288.03    9.89
   0  -7  -3  313.26   10.88
   0  -7  -3  299.67   11.37
   0   7   3  291.11   10.63
   0   7   3  310.80   11.29
   0   7   4   36.23    2.04
   0  -7  -4   32.40    2.70
   0  -7  -4   31.60    2.97
   0  -7  -4   36.33    2.66
   0  -7  -4   34.65    2.46
   0   7   4   36.34    2.74
   0   7   4   38.14    2.47
   0  -7  -5   77.41    4.02
   0  -7  -5   85.43    4.17
   0  -7  -5   75.43    4.26
   0  -7  -5   75.77    4.39
   0  -7  -6  278.02   10.37
   0  -7  -6  313.01   10.79
   0  -7  -6  289.77   10.89
   0   7   6  293.03   11.07
   0  -7  -6  294.73   10.30
   0  -7  -6  289.78   10.77
   0   7   6  292.60   10.21
   0  -7  -7  321.16   11.46
   0   7   7  304.70   10.83
   0  -7  -7  322.47   10.98
   0  -7  -7  311.65   11.21
   0  -7  -7  325.33   11.48
   0  -7  -7  322.08   11.71
   0   7   7  311.62   11.88
   0  -7  -8   95.91    4.50
   0  -7  -8   99.09    5.02
   0  -7  -8  104.83    5.03
   0  -7  -8  100.50    4.88
   0  -7  -8   99.57    5.17
   0  -7  -9    1.77    1.36
   0  -7  -9    1.47    1.02
   0  -7  -9    1.41    1.68
   0  -7  -9    0.88    0.97
   0  -7  -9    1.07    0.84
   0  -7 -10  187.02    7.85
   0  -7 -10  194.83    7.47
   0  -7 -10  184.96    7.95
   0  -7 -11    1.12    1.07
   0  -7 -11    1.74    0.93
   0  -7 -11    1.84    1.73
   0  -7 -12    6.74    1.21
   0  -7 -12    5.38    1.85
   0  -7 -12    7.48    1.55
   0  -7 -13    7.34    1.90
   0  -7 -13    8.40    1.35
   0  -7 -13    9.63    1.76
   0  -7 -13    4.91    1.43
   0  -7 -14    0.89    1.74
   0  -7 -14    0.66    0.84
   0  -7 -14    0.79    1.19
   0  -7 -14   -0.13    1.34
   0  -7 -15   55.23    4.11
   0  -7 -15   64.60    4.30
   0  -7 -15   55.13    3.80
   0  -7 -15   57.72    3.40
   0  -7 -16   59.55    3.89
   0  -7 -16   60.56    4.27
   0  -7 -16   56.54    3.34
   0  -7 -16   56.13    4.21
   0  -7 -17   68.49    3.65
   0  -7 -17   63.34    4.49
   0  -7 -17   74.03    4.73
   0  -7 -17   63.51    4.13
   0  -7 -18  129.68    6.28
   0  -7 -18  137.58    7.11
   0  -7 -19    9.86    1.99
   0  -7 -19    9.71    1.79
   0  -7 -19    7.91    1.90
   0  -7 -20   11.43    1.99
   0  -7 -20   14.52    2.08
   0  -7 -20   12.94    1.57
   0  -7 -21   58.72    3.95
   0  -7 -21   56.33    3.87
   0  -7 -22    4.27    1.25
   0  -7 -22    3.47    1.26
   0  -7 -22    2.68    1.68
   0  -7 -23    0.70    0.79
   0  -7 -23    0.26    0.91
   0  -7 -23    0.61    1.33
   0  -7 -24    0.94    1.05
   0  -7 -24    1.23    0.80
   0  -7 -25    3.67    1.01
   0  -7 -26    0.74    0.61
   0   8 -18    0.04    0.41
   0   8 -17    1.62    0.70
   0   8 -16    0.07    0.67
   0   8 -15    0.86    1.01
   0   8 -15   -0.16    0.76
   0   8 -14    0.75    1.04
   0   8 -14    1.51    0.85
   0   8 -14   -0.09    0.83
   0   8 -13    0.20    1.03
   0   8 -13    0.28    0.86
   0   8 -13   -0.10    0.90
   0   8 -12    0.95    1.23
   0   8 -12    1.17    1.16
   0   8 -12    0.39    0.87
   0   8 -11    2.64    1.14
   0   8 -11    1.40    1.17
   0   8 -11    2.54    1.18
   0   8 -10    1.66    1.06
   0   8 -10    0.11    1.04
   0   8 -10    1.31    1.23
   0   8  -9    8.16    1.58
   0   8  -9    6.31    1.50
   0   8  -8    9.32    1.71
   0   8  -8   10.81    1.72
   0   8  -7    6.77    1.47
   0   8  -7    5.38    1.38
   0   8  -6   93.87    4.87
   0   8  -6   97.11    5.20
   0   8  -5   12.11    1.75
   0   8  -5   13.13    1.70
   0   8  -4    8.27    1.41
   0   8  -4    7.24    1.35
   0   8  -3    2.46    1.06
   0  -8   3    2.39    1.04
   0   8  -2    4.14    1.12
   0  -8   2    3.76    1.11
   0  -8   1   62.57    3.69
   0   8  -1   67.95    3.32
   0   8   0   27.91    1.96
   0  -8   0   23.17    2.07
   0  -8   0   26.36    2.24
   0  -8  -1  117.33    5.48
   0  -8  -1  118.70    5.40
   0   8   1  122.42    4.93
   0  -8  -2   14.26    1.70
   0  -8  -2   13.74    1.59
   0  -8  -2   10.05    1.55
   0   8   2   13.11    1.35
   0  -8  -2   11.21    2.76
   0  -8  -3    1.03    0.93
   0  -8  -3    1.50    0.83
   0  -8  -3    1.80    1.29
   0   8   3    2.28    0.79
   0  -8  -3    0.76    1.40
   0  -8  -3    1.50    0.93
   0  -8  -4   18.60    1.90
   0  -8  -4   21.53    2.44
   0  -8  -4   19.87    2.72
   0   8   4   20.72    1.70
   0  -8  -4   22.03    2.13
   0  -8  -4   24.75    2.32
   0  -8  -4   21.94    2.31
   0  -8  -5    8.13    1.77
   0  -8  -5    8.78    1.79
   0  -8  -5   10.20    2.35
   0  -8  -5   10.63    1.56
   0  -8  -6   40.15    2.81
   0  -8  -6   39.89    3.24
   0  -8  -6   37.77    3.42
   0  -8  -6   41.12    3.01
   0  -8  -6   40.33    2.95
   0  -8  -7   88.11    4.70
   0  -8  -7   81.85    4.80
   0  -8  -7   87.81    5.05
   0  -8  -7   80.57    4.22
   0  -8  -7   85.35    4.52
   0  -8  -8   25.58    2.51
   0  -8  -8   31.49    3.04
   0  -8  -8   26.43    2.46
   0  -8  -8   29.22    3.03
   0  -8  -8   24.48    2.17
   0  -8  -9  119.72    6.45
   0  -8  -9  130.90    6.28
   0  -8  -9  127.21    6.19
   0  -8  -9  127.27    5.99
   0  -8  -9  122.74    5.59
   0  -8 -10   45.36    3.05
   0  -8 -10   47.09    3.30
   0  -8 -10   45.47    3.51
   0  -8 -10   45.20    3.80
   0  -8 -10   46.24    3.44
   0  -8 -11   32.37    2.84
   0  -8 -11   34.15    3.23
   0  -8 -11   39.69    3.17
   0  -8 -11   34.26    2.61
   0  -8 -12   37.13    3.14
   0  -8 -12   35.61    3.23
   0  -8 -12   30.27    2.83
   0  -8 -12   35.81    2.67
   0  -8 -13   20.04    2.37
   0  -8 -13   18.96    2.06
   0  -8 -13   24.82    2.90
   0  -8 -14    8.52    1.51
   0  -8 -14   10.92    2.29
   0  -8 -14    6.10    1.60
   0  -8 -15    1.46    2.00
   0  -8 -15    1.55    1.22
   0  -8 -15    2.21    0.99
   0  -8 -15    0.15    1.30
   0  -8 -16    1.79    1.36
   0  -8 -16    0.39    1.23
   0  -8 -16   -0.09    0.91
   0  -8 -16    1.63    2.02
   0  -8 -17   11.32    2.00
   0  -8 -17   13.75    2.21
   0  -8 -17   12.18    1.58
   0  -8 -17   11.57    2.21
   0  -8 -18    1.77    1.31
   0  -8 -18    2.34    1.40
   0  -8 -18    3.16    0.91
   0  -8 -18    3.68    1.64
   0  -8 -19   17.15    1.93
   0  -8 -19   16.56    2.30
   0  -8 -19   13.57    2.01
   0  -8 -20   30.17    2.35
   0  -8 -20   28.81    2.81
   0  -8 -20   26.90    2.54
   0  -8 -21   -1.08    1.23
   0  -8 -21    0.86    0.95
   0  -8 -22   18.42    2.08
   0  -8 -22   20.19    1.86
   0  -8 -23    3.94    1.51
   0  -8 -23    2.10    0.91
   0  -8 -24   18.44    1.80
   0  -8 -24   13.70    1.32
   0  -8 -25    7.48    1.06
   0   9 -17    0.61    0.52
   0   9 -16    0.45    0.67
   0   9 -16   -0.19    0.48
   0   9 -15    0.25    0.63
   0   9 -15    0.80    0.80
   0   9 -14    0.69    0.79
   0   9 -14    0.07    0.67
   0   9 -13    1.70    1.04
   0   9 -13    0.59    0.79
   0   9 -13    1.13    0.83
   0   9 -12    1.36    0.87
   0   9 -12    2.16    1.06
   0   9 -12    1.67    1.09
   0   9 -11    0.74    0.96
   0   9 -11    1.68    1.18
   0   9 -11    0.82    0.98
   0   9 -10    0.43    0.98
   0   9 -10    1.08    0.95
   0   9 -10    0.31    1.10
   0   9  -9    0.34    1.03
   0   9  -9   -0.21    0.93
   0   9  -9    0.75    1.00
   0   9  -8    0.35    1.11
   0   9  -8    0.11    0.97
   0   9  -7   41.74    3.30
   0   9  -7   42.45    3.21
   0   9  -6    6.20    1.63
   0   9  -6    7.39    1.56
   0   9  -5   61.03    3.80
   0   9  -5   63.43    4.18
   0   9  -4   48.36    3.56
   0   9  -4   46.70    3.28
   0   9  -3    0.47    1.32
   0   9  -3    0.29    0.99
   0  -9   2    0.10    0.85
   0  -9   1    0.31    0.87
   0   9   0   12.30    1.53
   0  -9   0   11.81    1.73
   0   9   1    0.57    0.83
   0  -9  -1    0.85    0.96
   0  -9  -1    0.39    0.83
   0  -9  -2   10.03    1.66
   0  -9  -2   10.88    1.73
   0   9   2   12.85    1.51
   0  -9  -3   -0.10    0.95
   0   9   3    0.44    0.88
   0  -9  -3    0.67    1.00
   0  -9  -3   -0.11    0.73
   0  -9  -3   -0.13    2.39
   0   9   4    9.46    1.37
   0  -9  -4    8.28    1.48
   0  -9  -4    6.95    2.40
   0  -9  -4    5.89    1.45
   0  -9  -4    8.82    1.64
   0  -9  -5   94.52    5.57
   0  -9  -5   95.73    5.01
   0  -9  -5   88.48    5.47
   0  -9  -5   95.21    5.17
   0  -9  -5  105.13    5.35
   0  -9  -6    3.79    1.80
   0  -9  -6    6.26    1.71
   0  -9  -6    4.18    2.41
   0  -9  -6    5.69    1.56
   0  -9  -6    4.96    1.40
   0  -9  -7   49.66    3.67
   0  -9  -7   50.76    3.41
   0  -9  -7   49.68    3.93
   0  -9  -7   50.45    3.64
   0  -9  -7   48.49    3.45
   0  -9  -7   49.83    3.99
   0  -9  -8   11.15    2.54
   0  -9  -8    9.85    2.19
   0  -9  -8    7.93    1.67
   0  -9  -8    8.50    1.61
   0  -9  -8   11.40    2.06
   0  -9  -9   14.67    1.93
   0  -9  -9   15.80    2.21
   0  -9  -9   20.05    2.92
   0  -9  -9   18.14    2.76
   0  -9  -9   17.57    2.35
   0  -9 -10   39.98    3.37
   0  -9 -10   44.31    3.99
   0  -9 -10   46.79    3.25
   0  -9 -10   40.45    3.41
   0  -9 -10   42.46    3.66
   0  -9 -11  112.45    5.49
   0  -9 -11  105.44    6.34
   0  -9 -11  106.87    5.64
   0  -9 -11  121.71    6.10
   0  -9 -11  108.77    6.04
   0  -9 -12   22.91    2.70
   0  -9 -12   25.11    2.44
   0  -9 -12   25.37    3.12
   0  -9 -12   31.86    3.11
   0  -9 -12   23.39    3.15
   0  -9 -13    2.78    1.72
   0  -9 -13    6.26    1.51
   0  -9 -13    6.73    2.38
   0  -9 -13    6.60    1.78
   0  -9 -14   19.16    2.80
   0  -9 -14   17.22    2.20
   0  -9 -14   19.41    2.14
   0  -9 -15   20.70    2.30
   0  -9 -15   22.00    2.77
   0  -9 -15   24.35    2.35
   0  -9 -16    1.96    1.10
   0  -9 -16    1.87    1.84
   0  -9 -16    4.86    1.45
   0  -9 -16    2.96    1.84
   0  -9 -17    1.82    1.50
   0  -9 -17    2.07    0.96
   0  -9 -17    2.95    1.28
   0  -9 -17    3.69    1.29
   0  -9 -17    1.92    1.61
   0  -9 -18   -0.15    1.17
   0  -9 -18    0.31    0.83
   0  -9 -18    2.95    1.13
   0  -9 -18    0.55    1.02
   0  -9 -19    1.86    1.10
   0  -9 -19    2.85    1.11
   0  -9 -19   -0.14    1.18
   0  -9 -20    1.13    1.15
   0  -9 -20    0.59    0.79
   0  -9 -21    0.44    0.96
   0  -9 -21    0.47    0.73
   0  -9 -22    0.85    0.90
   0  -9 -23    3.42    0.92
   0  -9 -24   10.41    1.31
   0  10 -15    0.55    0.50
   0  10 -14    0.80    0.57
   0  10 -14    0.27    0.62
   0  10 -13    1.44    0.73
   0  10 -13    2.41    0.85
   0  10 -12    0.36    0.71
   0  10 -12    0.66    0.76
   0  10 -12    0.90    0.68
   0  10 -11    0.56    0.90
   0  10 -11    0.50    0.86
   0  10 -11   -0.15    0.73
   0  10 -10    1.87    1.06
   0  10 -10    1.17    0.81
   0  10 -10    1.49    1.02
   0  10  -9    1.42    1.01
   0  10  -9    2.44    1.14
   0  10  -9    3.01    1.03
   0  10  -8   10.87    1.80
   0  10  -8    9.11    1.56
   0  10  -8    9.36    1.56
   0  10  -7   -0.11    1.12
   0  10  -7   -0.31    0.94
   0  10  -6    7.04    1.60
   0  10  -6    7.37    1.53
   0  10  -5   13.85    2.09
   0  10  -5   15.02    1.97
   0  10  -4   12.15    1.81
   0  10  -4   14.04    2.13
   0  10  -3    5.84    1.33
   0  10  -3    3.98    1.60
   0  10  -2   -0.40    1.02
   0 -10   1   54.37    3.64
   0 -10   0    2.08    1.22
   0 -10  -1    7.97    1.56
   0 -10  -2   11.61    1.87
   0 -10  -3   11.43    1.84
   0  10   3   17.40    1.95
   0 -10  -3   14.09    2.07
   0 -10  -4   11.19    1.86
   0 -10  -4    8.97    1.63
   0 -10  -4   12.15    1.92
   0 -10  -5    6.49    1.69
   0 -10  -5    6.17    1.45
   0 -10  -5    5.93    1.64
   0 -10  -6   15.25    2.95
   0 -10  -6   21.10    2.57
   0 -10  -6   18.80    2.32
   0 -10  -7    1.01    2.29
   0 -10  -7    2.25    1.35
   0 -10  -7    3.55    1.66
   0 -10  -7    1.07    1.89
   0 -10  -8   34.25    2.97
   0 -10  -8   35.57    3.67
   0 -10  -8   37.33    3.29
   0 -10  -8   32.48    3.56
   0 -10  -8   32.18    3.09
   0 -10  -9   29.66    3.04
   0 -10  -9   34.22    3.70
   0 -10  -9   36.61    3.25
   0 -10  -9   31.70    2.87
   0 -10  -9   26.96    3.38
   0 -10 -10   32.70    3.36
   0 -10 -10   26.40    2.67
   0 -10 -10   29.80    3.04
   0 -10 -10   26.49    3.45
   0 -10 -11  103.03    6.07
   0 -10 -11  109.13    6.50
   0 -10 -11  107.07    5.54
   0 -10 -11  113.44    5.93
   0 -10 -12    0.11    1.25
   0 -10 -12    0.40    1.47
   0 -10 -12    2.93    2.11
   0 -10 -12    1.27    1.98
   0 -10 -12   -0.78    1.39
   0 -10 -13    5.84    2.01
   0 -10 -13    3.62    1.36
   0 -10 -13    3.93    1.62
   0 -10 -13    4.57    2.14
   0 -10 -13    2.14    1.64
   0 -10 -14   22.18    2.60
   0 -10 -14   17.25    2.59
   0 -10 -14   18.00    2.14
   0 -10 -14   19.59    2.62
   0 -10 -14   16.21    2.94
   0 -10 -15    6.58    1.84
   0 -10 -15    9.29    1.60
   0 -10 -15   11.30    2.21
   0 -10 -15    7.69    1.76
   0 -10 -16    1.34    1.29
   0 -10 -16    1.05    1.45
   0 -10 -16    2.30    1.14
   0 -10 -17    3.40    1.09
   0 -10 -17    3.98    1.38
   0 -10 -18   -0.36    0.75
   0 -10 -18   -0.14    1.23
   0 -10 -18    0.41    1.13
   0 -10 -19    1.89    1.24
   0 -10 -19    1.98    1.01
   0 -10 -20    0.34    0.93
   0 -10 -20   -0.15    0.73
   0 -10 -21    1.26    0.96
   0 -10 -21    0.06    0.63
   0 -10 -22    3.74    1.00
   0 -10 -23    0.35    0.52
   0  11 -13    0.33    0.41
   0  11 -12    1.16    0.57
   0  11 -12    1.31    0.64
   0  11 -11    0.17    0.62
   0  11 -11   -0.25    0.50
   0  11 -11    0.24    0.59
   0  11 -10   -0.70    0.74
   0  11 -10    0.49    0.68
   0  11 -10    0.71    0.72
   0  11  -9    0.16    0.79
   0  11  -9    0.79    0.78
   0  11  -9    0.42    0.70
   0  11  -8   -0.35    0.83
   0  11  -8    0.23    0.81
   0  11  -8    0.47    0.76
   0  11  -7   -0.29    0.95
   0  11  -7    0.35    0.90
   0  11  -7   -0.34    0.78
   0  11  -6    2.61    1.29
   0  11  -6    4.87    1.15
   0  11  -5    9.29    1.73
   0  11  -5   10.58    1.50
   0  11  -4    1.39    1.21
   0  11  -4    0.85    0.90
   0  11  -3   -0.10    0.85
   0  11  -2    2.49    1.12
   0  11  -1   -0.57    0.87
   0  11   0   14.85    1.81
   0 -11  -1    0.83    1.12
   0  11   1    0.60    1.25
   0 -11  -2   48.66    3.68
   0  11   2   56.12    3.85
   0 -11  -3   14.14    2.10
   0 -11  -4   19.38    2.43
   0 -11  -5   44.90    3.44
   0 -11  -5   50.80    3.84
   0 -11  -6    2.34    1.45
   0 -11  -6    1.91    1.21
   0 -11  -7    9.36    1.83
   0 -11  -7    8.14    1.94
   0 -11  -8   25.93    2.83
   0 -11  -8   25.91    2.71
   0 -11  -8   24.47    2.73
   0 -11  -9    5.24    1.71
   0 -11  -9    3.59    1.54
   0 -11  -9    4.76    2.26
   0 -11  -9    4.39    1.55
   0 -11 -10   87.17    5.75
   0 -11 -10   90.94    5.04
   0 -11 -10   99.49    5.55
   0 -11 -10   86.13    5.42
   0 -11 -10   80.57    5.07
   0 -11 -11    6.69    1.69
   0 -11 -11    4.16    2.15
   0 -11 -11    6.14    1.72
   0 -11 -11    4.48    2.08
   0 -11 -12   -1.06    1.88
   0 -11 -12    1.24    1.91
   0 -11 -12    0.46    1.33
   0 -11 -12    0.11    1.17
   0 -11 -13    0.10    1.61
   0 -11 -13    0.31    1.12
   0 -11 -13    0.88    1.77
   0 -11 -13    1.83    1.43
   0 -11 -13   -0.26    1.38
   0 -11 -14   -0.63    1.18
   0 -11 -14    0.27    1.51
   0 -11 -14   -0.28    1.67
   0 -11 -14   -0.45    1.25
   0 -11 -14    0.20    1.02
   0 -11 -15    0.68    1.69
   0 -11 -15    0.71    1.32
   0 -11 -15    2.17    1.26
   0 -11 -15    0.59    1.41
   0 -11 -15    2.13    1.11
   0 -11 -16    0.28    1.13
   0 -11 -16   -0.51    1.52
   0 -11 -16   -0.25    0.96
   0 -11 -16   -0.22    1.13
   0 -11 -17    0.66    1.04
   0 -11 -17    0.31    0.93
   0 -11 -17   -0.15    0.75
   0 -11 -18    0.54    0.92
   0 -11 -19    1.14    0.80
   0 -11 -20    0.09    0.81
   0 -11 -20   -0.30    0.64
   0 -11 -21    6.29    1.15
   0 -11 -22    1.41    0.63
   0  12 -10    0.63    0.46
   0  12 -10    0.14    0.40
   0  12  -9    0.21    0.55
   0  12  -9   -0.04    0.49
   0  12  -9   -0.26    0.47
   0  12  -8    0.67    0.60
   0  12  -8   -0.25    0.62
   0  12  -8    0.16    0.60
   0  12  -7    0.43    0.62
   0  12  -7    0.35    0.72
   0  12  -7    0.87    0.71
   0  12  -6   -0.08    0.75
   0  12  -6    0.21    0.71
   0  12  -6    0.45    0.74
   0  12  -5    0.69    0.71
   0  12  -5    0.43    0.89
   0  12  -4   -0.07    0.67
   0  12  -4   -0.66    1.03
   0  12  -3    0.15    0.71
   0  12  -2    2.07    0.92
   0  12  -1    0.49    0.76
   0  12   0    0.25    0.72
   0  12   1    0.75    0.78
   0  12   1    0.11    1.13
   0 -12  -2    1.21    1.02
   0  12   2   -0.34    1.14
   0  12   2    0.08    0.72
   0  12   3    9.91    1.70
   0 -12  -3    9.41    1.75
   0  12   4   36.42    3.01
   0 -12  -4   37.29    3.15
   0 -12  -5   16.65    2.20
   0 -12  -6    5.83    1.68
   0 -12  -7   14.32    1.94
   0 -12  -7   12.95    2.11
   0 -12  -8   31.60    2.86
   0 -12  -8   33.10    3.14
   0 -12  -9   17.78    2.42
   0 -12  -9   14.77    2.12
   0 -12 -10    0.64    1.21
   0 -12 -10    0.13    1.10
   0 -12 -11    1.55    1.18
   0 -12 -11    0.14    1.09
   0 -12 -11    0.88    1.35
   0 -12 -12   11.04    1.91
   0 -12 -12    7.53    1.55
   0 -12 -13   -0.80    1.28
   0 -12 -14    0.13    1.16
   0 -12 -14    1.45    1.20
   0 -12 -15    2.22    1.16
   0 -12 -15    1.98    1.15
   0 -12 -16    0.09    0.96
   0 -12 -16    1.15    1.07
   0 -12 -17    0.11    0.92
   0 -12 -17    0.41    0.91
   0 -12 -18    0.46    0.82
   0 -12 -18   -0.21    0.75
   0 -12 -19   -0.50    0.70
   0 -12 -19   -0.16    0.73
   0  13  -7    0.82    0.50
   0  13  -6    0.03    0.39
   0  13  -6    0.84    0.56
   0  13  -6    1.10    0.51
   0  13  -5    0.75    0.64
   0  13  -5    0.49    0.56
   0  13  -5    0.69    0.50
   0  13  -4    3.62    0.92
   0  13  -4    1.88    0.62
   0  13  -4    2.00    0.76
   0  13  -3    1.97    0.68
   0  13  -2   -0.22    0.55
   0  13  -1    0.58    0.59
   0  13   0    0.84    0.66
   0  13   1    0.36    0.82
   0  13   1    0.81    0.66
   0  13   2    0.37    0.93
   0  13   2    0.26    0.63
   0  13   3    2.71    0.83
   0  13   3    3.80    1.17
   0  13   4    2.05    1.08
   0  13   4    1.50    0.72
   0  13   5    5.38    1.25
   0 -13  -5    4.43    1.31
   0  13   5    3.45    0.91
   0 -13  -6   29.31    2.54
   0  13   6   21.31    1.74
   0  13   6   25.85    2.28
   0 -13  -7   25.04    2.44
   0  13   7   21.46    2.08
   0  13   8    1.15    0.86
   0 -13  -8    2.37    1.28
   0 -13  -9    1.07    1.13
   0 -13 -10   15.08    1.76
   0 -13 -10   15.68    1.98
   0 -13 -11    1.03    1.10
   0 -13 -11   -0.10    0.81
   0 -13 -12    1.17    0.90
   0 -13 -12    3.66    1.26
   0 -13 -13    0.86    0.94
   0 -13 -14    1.36    0.96
   0 -13 -15    1.79    0.87
   0 -13 -15    0.94    0.92
   0 -13 -16   -0.31    0.72
   0 -13 -16    0.82    0.76
   0 -13 -17    0.79    0.64
   0 -13 -17    0.74    0.67
   0  14  -2    0.23    0.42
   0  14   0   -0.11    0.60
   0  14   1    1.18    0.70
   0  14   2    0.93    0.69
   0  14   3    1.60    0.76
   0  14   4    5.57    1.02
   0  14   5    8.25    1.17
   0  14   6    1.45    0.77
   0  14   7    0.45    0.69
   0  14   8    0.19    0.62
   0  14   9    1.25    0.70
   0 -14 -10    1.43    0.90
   0  14  10    1.85    0.67
   0 -14 -11    0.48    0.80
   0  14  11    0.56    0.56
   0  14  12    3.26    0.68
   0 -14 -12    3.86    0.94
   0  14  13    5.12    0.69
   0 -14 -13    7.17    1.08
  -1  14  11    0.04    0.41
  -1  14  10    1.31    0.55
  -1  14   9    0.78    0.55
  -1  14   8    0.21    0.51
  -1  14   7    0.16    0.55
  -1  14   6    0.60    0.60
  -1  14   5    0.06    0.56
  -1  14   1    0.66    0.56
  -1  14   0   -0.17    0.47
  -1  14  -1   -0.08    0.40
   1 -13 -16    1.20    0.67
   1 -13 -15    1.48    0.64
   1 -13 -14    0.42    0.77
   1 -13 -14   -0.06    0.55
   1 -13 -13    9.75    1.36
   1 -13 -13    6.09    1.03
   1 -13 -12    1.99    1.00
   1 -13 -11    0.43    0.96
   1 -13 -10    0.09    0.96
   1 -13  -9    2.27    1.07
   1 -13  -8    0.46    0.95
  -1  13   8   -0.08    0.79
   1 -13  -7    0.27    0.89
  -1  13   7    0.66    0.90
  -1  13   6    0.08    0.80
   1 -13  -6   -0.69    0.84
  -1  13   5    5.84    1.02
   1 -13  -5    7.60    1.28
  -1  13   4    1.08    0.72
  -1  13   3    2.62    0.83
  -1  13   2   -0.25    0.63
  -1  13   1    0.24    0.86
  -1  13   1    1.86    0.77
  -1  13   0    1.30    0.85
  -1  13   0    2.04    0.76
  -1  13  -1    0.06    0.60
  -1  13  -1   -0.57    0.79
  -1  13  -2    1.07    0.64
  -1  13  -2    1.72    0.79
  -1  13  -3   -0.24    0.51
  -1  13  -3    0.59    0.54
  -1  13  -3   -0.06    0.58
  -1  13  -4    0.48    0.56
  -1  13  -4   -0.04    0.43
  -1  13  -4   -0.04    0.48
  -1  13  -5    3.71    0.70
  -1  13  -5    3.23    0.64
  -1  13  -6    0.11    0.39
   1 -12 -19    1.15    0.62
   1 -12 -18    0.96    0.69
   1 -12 -18    1.29    0.77
   1 -12 -17    0.35    0.76
   1 -12 -17    0.17    0.73
   1 -12 -16    2.17    0.98
   1 -12 -16    2.05    0.99
   1 -12 -15   -0.41    0.94
   1 -12 -15    0.27    0.92
   1 -12 -14    4.68    1.16
   1 -12 -14    5.72    1.42
   1 -12 -13    1.20    1.01
   1 -12 -13    1.12    1.02
   1 -12 -12    5.85    1.52
   1 -12 -12    4.39    1.38
   1 -12 -12    5.14    1.36
   1 -12 -11    4.69    1.31
   1 -12 -11    7.40    1.54
   1 -12 -11    6.27    1.52
   1 -12 -10    4.32    1.31
   1 -12 -10    4.20    1.47
   1 -12  -9    0.12    1.14
   1 -12  -9    1.00    0.99
   1 -12  -8    0.24    1.10
   1 -12  -7    5.68    1.55
   1 -12  -6    9.92    1.73
   1 -12  -5   -0.23    1.10
   1 -12  -4    0.55    1.06
   1 -12  -3    1.64    1.05
   1 -12  -2   -0.94    0.91
  -1  12   1    2.23    1.24
  -1  12   1    1.81    0.92
  -1  12   0    1.66    1.10
  -1  12   0    0.43    0.81
  -1  12  -1   -0.20    1.03
  -1  12  -1   -0.17    0.80
  -1  12  -2   -0.10    0.92
  -1  12  -2    0.25    0.82
  -1  12  -3    2.35    1.00
  -1  12  -3    4.60    1.17
  -1  12  -4    3.09    1.05
  -1  12  -4    2.67    0.98
  -1  12  -5    2.43    0.92
  -1  12  -5    1.89    0.77
  -1  12  -5    2.49    0.88
  -1  12  -6    2.27    0.83
  -1  12  -6    1.15    0.65
  -1  12  -6    3.26    0.88
  -1  12  -7    1.90    0.81
  -1  12  -7    1.33    0.55
  -1  12  -7    1.35    0.73
  -1  12  -8    0.45    0.54
  -1  12  -8    0.98    0.62
  -1  12  -9    0.20    0.44
  -1  12  -9    0.12    0.48
   1 -11 -21    0.85    0.60
   1 -11 -20    2.62    0.71
   1 -11 -20    2.88    0.93
   1 -11 -19    1.42    0.78
   1 -11 -19    2.02    1.03
   1 -11 -18   -0.45    1.13
   1 -11 -18   -0.11    0.64
   1 -11 -18    0.70    0.87
   1 -11 -18    2.02    1.03
   1 -11 -17    0.09    0.93
   1 -11 -17    0.22    1.01
   1 -11 -17    0.10    1.16
   1 -11 -17    0.86    0.75
   1 -11 -16    1.41    1.18
   1 -11 -16    1.77    0.93
   1 -11 -16    1.47    1.15
   1 -11 -16   -0.11    1.27
   1 -11 -15    0.88    1.23
   1 -11 -15    1.30    1.28
   1 -11 -15    1.99    1.05
   1 -11 -15   -0.49    1.50
   1 -11 -14    0.40    1.17
   1 -11 -14   -0.13    1.54
   1 -11 -14    0.23    1.19
   1 -11 -14   -0.47    0.98
   1 -11 -13    6.61    1.64
   1 -11 -13    3.57    1.87
   1 -11 -13    6.02    1.44
   1 -11 -12    2.10    1.28
   1 -11 -12   -0.14    1.16
   1 -11 -12   -0.14    1.88
   1 -11 -11    1.12    1.17
   1 -11 -11    1.68    1.45
   1 -11 -11    0.98    1.28
   1 -11 -10    2.45    1.39
   1 -11 -10    4.58    1.61
   1 -11 -10    0.83    1.07
   1 -11  -9    5.81    1.66
   1 -11  -9    3.41    1.41
   1 -11  -8    1.05    1.27
   1 -11  -8    0.40    0.99
   1 -11  -7   16.30    2.19
   1 -11  -7   13.14    1.89
   1 -11  -7   12.42    2.05
   1 -11  -6    1.56    1.32
   1 -11  -6    0.35    1.23
   1 -11  -5    7.82    1.76
   1 -11  -5    8.53    1.83
   1 -11  -4   28.15    2.77
   1 -11  -3    0.48    1.02
   1 -11  -2    9.01    1.62
  -1  11   1    5.99    1.69
   1 -11  -1    6.15    1.39
  -1  11   0    7.17    1.68
  -1  11  -1    3.76    1.27
  -1  11  -1    3.79    1.42
  -1  11  -2    0.20    0.90
  -1  11  -2   -0.47    1.00
  -1  11  -3    0.60    0.94
  -1  11  -3   -0.56    0.97
  -1  11  -4    0.39    0.89
  -1  11  -4    1.40    1.08
  -1  11  -5   10.86    1.56
  -1  11  -5    7.43    1.48
  -1  11  -6    1.44    0.94
  -1  11  -6    1.32    1.05
  -1  11  -7    2.26    0.89
  -1  11  -7    2.42    1.01
  -1  11  -7    4.20    1.10
  -1  11  -8    0.62    0.85
  -1  11  -8    1.24    0.86
  -1  11  -8    1.03    0.71
  -1  11  -9    0.20    0.65
  -1  11  -9    0.90    0.82
  -1  11  -9    1.49    0.70
  -1  11 -10    0.37    0.70
  -1  11 -10    0.13    0.46
  -1  11 -10    1.11    0.64
  -1  11 -11    0.52    0.64
  -1  11 -11    1.42    0.58
  -1  11 -12    0.46    0.39
  -1  11 -12    0.59    0.54
   1 -10 -22    0.34    0.72
   1 -10 -22    0.31    0.63
   1 -10 -21    4.82    1.08
   1 -10 -21    4.48    1.15
   1 -10 -21    3.88    0.79
   1 -10 -20    1.39    0.78
   1 -10 -20    1.64    0.96
   1 -10 -20    1.59    1.18
   1 -10 -19    1.02    1.18
   1 -10 -19    1.59    0.68
   1 -10 -19    1.21    1.20
   1 -10 -19    1.86    1.01
   1 -10 -18    2.06    1.12
   1 -10 -18    1.16    0.77
   1 -10 -18    0.57    1.36
   1 -10 -17    1.03    0.88
   1 -10 -17    1.62    1.54
   1 -10 -16   -0.27    1.40
   1 -10 -16    0.80    1.21
   1 -10 -16    0.14    1.25
   1 -10 -16   -0.27    0.96
   1 -10 -15    0.24    1.12
   1 -10 -15    0.42    1.66
   1 -10 -15   -0.48    0.98
   1 -10 -15    0.58    1.33
   1 -10 -14   -0.89    1.29
   1 -10 -14    0.51    1.07
   1 -10 -14    0.59    1.65
   1 -10 -14    1.28    1.36
   1 -10 -13   19.70    2.64
   1 -10 -13   18.01    2.87
   1 -10 -13   19.30    2.25
   1 -10 -12    1.88    1.88
   1 -10 -12    1.34    1.36
   1 -10 -12    0.22    1.28
   1 -10 -11    6.34    1.59
   1 -10 -11    6.66    2.35
   1 -10 -11    7.61    1.81
   1 -10 -11    4.76    1.82
   1 -10 -10   14.89    2.19
   1 -10 -10   13.67    2.30
   1 -10 -10   19.46    2.54
   1 -10 -10   15.83    2.23
   1 -10 -10   13.25    2.87
   1 -10  -9    5.64    1.61
   1 -10  -9    3.40    1.98
   1 -10  -9    5.19    1.57
   1 -10  -9    7.15    1.86
   1 -10  -8    0.92    1.36
   1 -10  -8    0.14    1.07
   1 -10  -7    4.15    1.34
   1 -10  -7    3.39    1.62
   1 -10  -6   -0.39    1.15
   1 -10  -6   -0.13    1.19
   1 -10  -6   -0.11    1.19
   1 -10  -5    1.85    1.13
   1 -10  -5    2.55    1.42
   1 -10  -5    1.26    1.31
  -1  10   5    1.21    0.97
   1 -10  -4    2.38    1.40
  -1  10   4    2.54    1.08
   1 -10  -4    0.57    1.13
  -1  10   3    4.64    1.29
   1 -10  -3    3.29    1.35
   1 -10  -3    4.51    1.50
   1 -10  -2    0.56    1.16
   1 -10  -2    0.71    1.09
  -1  10   2    0.33    0.96
   1 -10  -1    0.46    1.01
  -1  10   1    0.81    1.01
  -1  10   0    0.24    1.09
   1 -10   0    0.11    0.94
  -1  10   0    0.56    1.01
  -1  10  -1    4.28    1.40
  -1  10  -2   11.55    1.97
  -1  10  -3    0.49    1.14
  -1  10  -3    0.22    1.06
  -1  10  -4    0.66    1.15
  -1  10  -4    1.33    1.13
  -1  10  -5    2.53    1.20
  -1  10  -5    3.41    1.34
  -1  10  -6   10.17    1.73
  -1  10  -6   13.21    1.92
  -1  10  -7    1.89    1.19
  -1  10  -7    1.07    1.03
  -1  10  -8    0.30    0.97
  -1  10  -8    1.36    0.89
  -1  10  -8    0.20    0.91
  -1  10  -9    1.94    0.85
  -1  10  -9    0.64    0.89
  -1  10  -9    0.84    1.00
  -1  10 -10   -0.21    0.66
  -1  10 -10    0.58    0.84
  -1  10 -10    1.21    1.02
  -1  10 -11    3.07    0.78
  -1  10 -11    3.35    1.03
  -1  10 -11    1.96    0.84
  -1  10 -12    0.19    0.50
  -1  10 -12   -0.48    0.76
  -1  10 -12    0.19    0.62
  -1  10 -13    0.71    0.74
  -1  10 -13    1.11    0.60
  -1  10 -14    0.97    0.63
  -1  10 -14    0.55    0.43
  -1  10 -15    0.59    0.45
   1  -9 -23    1.45    0.67
   1  -9 -23    1.08    0.81
   1  -9 -22   -0.08    0.77
   1  -9 -22    1.40    0.99
   1  -9 -21   -0.10    0.88
   1  -9 -21    0.37    1.13
   1  -9 -21    0.06    0.65
   1  -9 -20    0.11    0.96
   1  -9 -20    0.23    0.79
   1  -9 -20   -0.11    1.29
   1  -9 -19    1.44    1.42
   1  -9 -19    0.06    0.66
   1  -9 -19    0.83    0.95
   1  -9 -19   -0.25    1.12
   1  -9 -18   -0.13    1.18
   1  -9 -18    0.13    1.50
   1  -9 -18   -0.08    0.74
   1  -9 -17    5.30    1.94
   1  -9 -17    6.97    1.37
   1  -9 -16   -0.09    0.93
   1  -9 -16    1.17    1.71
   1  -9 -15   24.42    2.36
   1  -9 -15   26.13    3.29
   1  -9 -15   19.51    2.69
   1  -9 -14   41.98    3.98
   1  -9 -14   48.22    3.90
   1  -9 -14   48.47    3.36
   1  -9 -13   18.97    2.80
   1  -9 -13   18.89    2.15
   1  -9 -13   20.27    2.53
   1  -9 -12   13.80    2.25
   1  -9 -12   15.41    2.68
   1  -9 -12   16.77    2.42
   1  -9 -12   16.91    2.15
   1  -9 -11  140.82    6.86
   1  -9 -11  124.93    6.32
   1  -9 -11  132.21    7.24
   1  -9 -11  131.72    6.24
   1  -9 -10    8.17    1.82
   1  -9 -10    6.42    1.57
   1  -9 -10    8.23    2.08
   1  -9 -10    9.49    2.47
   1  -9  -9    1.57    1.21
   1  -9  -9    1.25    2.17
   1  -9  -9    0.31    1.22
   1  -9  -9    2.15    1.92
   1  -9  -8   21.17    2.43
   1  -9  -8   21.64    3.03
   1  -9  -8   24.11    2.97
   1  -9  -7    9.99    2.54
   1  -9  -7    8.24    2.36
   1  -9  -7   12.76    1.92
   1  -9  -6   -0.89    2.20
   1  -9  -6    0.72    1.04
   1  -9  -6    0.41    1.16
  -1   9   6    0.08    0.84
  -1   9   5    1.24    0.99
   1  -9  -5    0.58    0.88
   1  -9  -5    0.41    1.19
   1  -9  -5    1.04    1.19
  -1   9   4    4.24    1.04
   1  -9  -4    1.85    1.10
   1  -9  -4    1.25    1.08
   1  -9  -4    3.09    1.11
   1  -9  -3    0.22    0.97
   1  -9  -3    0.20    1.04
  -1   9   3    0.30    0.77
  -1   9   2    1.39    0.95
   1  -9  -2    1.08    1.04
   1  -9  -2    0.10    0.97
   1  -9  -1   14.30    1.83
   1  -9  -1   11.56    1.77
  -1   9   1   15.15    1.63
   1  -9   0    0.50    1.00
  -1   9   0    0.88    1.00
   1  -9   0    0.21    0.90
  -1   9  -1    8.57    1.41
   1  -9   1    8.48    1.41
  -1   9  -2    1.86    1.09
  -1   9  -2   -0.47    1.19
  -1   9  -3    2.96    1.32
  -1   9  -3    5.30    1.41
  -1   9  -4   42.23    3.23
  -1   9  -4   45.90    3.42
  -1   9  -5   18.61    2.29
  -1   9  -5   15.60    2.14
  -1   9  -6   13.44    1.96
  -1   9  -6   11.99    1.90
  -1   9  -7   29.25    2.74
  -1   9  -7   29.04    2.73
  -1   9  -8    4.63    1.44
  -1   9  -8    4.14    1.32
  -1   9  -9    0.22    1.10
  -1   9  -9    1.38    0.89
  -1   9  -9    0.74    0.94
  -1   9 -10    1.37    1.17
  -1   9 -10    1.38    0.91
  -1   9 -10    1.10    0.99
  -1   9 -11    3.95    1.35
  -1   9 -11    3.68    1.11
  -1   9 -11    3.98    1.03
  -1   9 -12    0.78    0.72
  -1   9 -12    1.08    0.87
  -1   9 -13    2.34    0.84
  -1   9 -13    1.65    0.71
  -1   9 -14    0.43    0.62
  -1   9 -15   -0.15    0.46
   1  -8 -24   17.39    1.52
   1  -8 -23   13.10    1.46
   1  -8 -23   13.95    1.67
   1  -8 -22   11.49    1.70
   1  -8 -22   10.71    1.59
   1  -8 -21   12.22    1.97
   1  -8 -21   11.61    1.75
   1  -8 -21   13.23    1.47
   1  -8 -20    0.48    1.00
   1  -8 -20    0.17    0.82
   1  -8 -20    2.07    1.56
   1  -8 -19    1.18    0.75
   1  -8 -19    1.69    1.21
   1  -8 -19   -0.13    1.54
   1  -8 -18   10.58    2.31
   1  -8 -18   15.70    2.27
   1  -8 -18   14.55    1.63
   1  -8 -17   20.26    2.94
   1  -8 -17   24.29    2.83
   1  -8 -17   18.90    2.04
   1  -8 -16   28.88    3.44
   1  -8 -16   34.50    2.68
   1  -8 -16   32.66    3.27
   1  -8 -15    5.14    1.37
   1  -8 -15    4.64    2.11
   1  -8 -14    6.42    1.52
   1  -8 -14    8.68    2.27
   1  -8 -13   41.27    3.30
   1  -8 -13   46.05    3.68
   1  -8 -13   45.46    3.95
   1  -8 -13   42.18    3.06
   1  -8 -12   31.61    2.94
   1  -8 -12   30.59    2.99
   1  -8 -12   33.31    3.33
   1  -8 -12   28.19    2.60
   1  -8 -11   92.26    5.73
   1  -8 -11  105.90    5.61
   1  -8 -11   96.67    5.13
   1  -8 -11   92.00    4.88
   1  -8 -10   64.72    4.13
   1  -8 -10   63.62    4.08
   1  -8 -10   59.38    4.37
   1  -8 -10   55.65    3.58
   1  -8  -9   23.93    2.44
   1  -8  -9   21.25    2.76
   1  -8  -9   19.37    2.12
   1  -8  -9   21.30    2.70
   1  -8  -8   29.16    2.47
   1  -8  -8   27.85    2.59
   1  -8  -8   29.51    2.97
   1  -8  -8   31.50    3.14
   1  -8  -7   40.51    3.50
   1  -8  -7   37.91    3.37
  -1   8   6   57.15    3.06
   1  -8  -6   48.98    3.90
   1  -8  -6   53.42    3.93
   1  -8  -6   59.51    3.63
   1  -8  -5    1.69    1.94
   1  -8  -5    0.70    0.78
   1  -8  -5    1.62    1.45
  -1   8   5    1.90    0.86
   1  -8  -5    1.41    0.87
  -1   8   4    0.70    0.68
   1  -8  -4   -0.89    2.19
   1  -8  -4    0.29    0.75
   1  -8  -4    0.96    0.95
   1  -8  -3   28.68    2.32
   1  -8  -3   25.74    2.21
  -1   8   3   26.11    1.97
   1  -8  -2    0.19    0.85
   1  -8  -2   -0.17    0.82
  -1   8   2    0.19    0.68
   1  -8  -1    2.00    0.91
  -1   8   1    2.67    0.85
   1  -8  -1    1.54    0.93
   1  -8   0    6.72    1.26
  -1   8   0    6.53    1.10
   1  -8   0    5.89    1.18
  -1   8  -1   62.16    3.28
   1  -8   1   62.19    3.61
   1  -8   1   64.91    3.61
  -1   8  -2    2.36    1.01
   1  -8   2    0.27    0.82
  -1   8  -3   14.51    1.65
  -1   8  -3   13.00    1.78
  -1   8  -4   12.41    1.77
  -1   8  -4   13.16    1.65
  -1   8  -5   46.52    3.38
  -1   8  -5   47.36    3.33
  -1   8  -6   57.45    3.77
  -1   8  -6   55.44    3.71
  -1   8  -7   55.56    3.73
  -1   8  -7   52.17    3.63
  -1   8  -8    0.45    1.05
  -1   8  -8    0.34    1.19
  -1   8  -9   18.83    2.21
  -1   8  -9   20.61    2.42
  -1   8 -10    1.42    0.98
  -1   8 -10    0.54    1.06
  -1   8 -11    2.37    1.07
  -1   8 -11    2.55    1.02
  -1   8 -12    1.26    1.03
  -1   8 -12    1.81    0.93
  -1   8 -13    1.26    0.98
  -1   8 -13    2.78    0.91
  -1   8 -14   -0.08    0.69
  -1   8 -14    0.49    0.66
  -1   8 -15    0.14    0.65
  -1   8 -16    1.01    0.89
  -1   8 -16    0.12    0.56
  -1   8 -17    0.55    0.71
  -1   8 -17    0.04    0.43
  -1   8 -18    1.06    0.63
   1  -7 -25    4.40    0.87
   1  -7 -24    1.21    0.96
   1  -7 -23    3.55    1.31
   1  -7 -23    2.48    0.91
   1  -7 -22    9.76    1.81
   1  -7 -22    7.45    1.44
   1  -7 -21   16.28    2.01
   1  -7 -21   17.50    1.67
   1  -7 -21   18.58    2.49
   1  -7 -20   24.83    2.81
   1  -7 -20   20.18    2.14
   1  -7 -20   27.05    2.67
   1  -7 -19    8.56    1.71
   1  -7 -19    6.49    1.44
   1  -7 -19    6.29    2.00
   1  -7 -19    5.40    1.10
   1  -7 -18   19.85    2.77
   1  -7 -18   15.18    1.71
   1  -7 -18   18.17    2.44
   1  -7 -18   13.34    1.94
   1  -7 -17   -0.24    1.13
   1  -7 -17    0.69    0.95
   1  -7 -17    1.69    1.45
   1  -7 -17    1.00    1.66
   1  -7 -16    5.82    1.48
   1  -7 -16    6.87    2.05
   1  -7 -16    9.52    1.93
   1  -7 -16    7.78    1.42
   1  -7 -15   14.94    1.82
   1  -7 -15   13.30    2.48
   1  -7 -15   12.06    1.91
   1  -7 -14   14.81    2.53
   1  -7 -14   16.62    1.88
   1  -7 -14   14.62    2.00
   1  -7 -13   36.59    2.71
   1  -7 -13   36.31    3.00
   1  -7 -13   37.04    3.44
   1  -7 -13   35.51    2.88
   1  -7 -12   92.03    4.82
   1  -7 -12   93.17    4.65
   1  -7 -12   93.80    5.46
   1  -7 -11   70.41    4.55
   1  -7 -11   72.11    4.15
   1  -7 -11   69.32    3.83
   1  -7 -10    8.22    1.84
   1  -7 -10    7.03    1.83
   1  -7 -10    6.71    1.35
   1  -7  -9  131.61    6.08
   1  -7  -9  136.70    5.80
   1  -7  -9  126.88    6.42
   1  -7  -8  216.19    8.91
   1  -7  -8  212.97    8.52
   1  -7  -8  204.91    8.01
   1  -7  -7   85.24    4.71
   1  -7  -7   83.23    4.15
   1  -7  -7   85.87    4.76
   1  -7  -6   11.76    2.13
   1  -7  -6   11.12    1.48
   1  -7  -6   12.01    1.93
   1  -7  -5    8.24    2.12
   1  -7  -5    7.26    1.58
   1  -7  -5    7.53    1.28
   1  -7  -5    8.70    1.27
   1  -7  -4   23.70    1.98
   1  -7  -4   21.07    1.85
   1  -7  -4   24.19    2.84
   1  -7  -4   18.56    2.17
   1  -7  -3   10.20    1.38
  -1   7   3   11.73    1.68
   1  -7  -3    7.06    2.36
   1  -7  -3   10.56    1.73
   1  -7  -3   11.46    1.34
  -1   7   3   10.19    1.14
   1  -7  -2   -0.22    0.61
   1  -7  -2    0.14    0.66
  -1   7   2   -0.16    0.64
  -1   7   2    0.75    0.72
   1  -7  -2   -0.86    1.31
   1  -7  -2   -0.12    2.23
  -1   7   1   10.91    1.17
   1  -7  -1    9.68    1.29
  -1   7   0    4.11    0.88
   1  -7   0    4.67    0.99
   1  -7   0    4.55    0.99
   1  -7   1    4.33    0.97
  -1   7  -1    3.69    0.93
   1  -7   1    4.80    1.02
   1  -7   2   59.73    3.26
   1  -7   2   65.37    3.38
  -1   7  -2   57.61    3.06
  -1   7  -3    3.56    1.00
  -1   7  -4   65.18    3.41
  -1   7  -4   67.92    3.84
  -1   7  -5    3.78    1.16
  -1   7  -5    4.00    1.21
  -1   7  -6  361.20   12.88
  -1   7  -6  366.21   12.38
  -1   7  -6  345.32   12.69
  -1   7  -7   18.76    2.20
  -1   7  -7   23.68    2.28
  -1   7  -8    2.10    1.14
  -1   7  -8    1.57    1.08
  -1   7  -9    3.16    1.25
  -1   7  -9    3.83    1.29
  -1   7 -10   18.55    2.15
  -1   7 -10   16.86    1.94
  -1   7 -10   22.09    2.06
  -1   7 -11   27.69    2.38
  -1   7 -11   29.93    2.45
  -1   7 -11   30.27    2.61
  -1   7 -12   11.46    1.78
  -1   7 -12   11.62    1.58
  -1   7 -12    9.83    1.61
  -1   7 -13    3.46    1.16
  -1   7 -13    4.66    1.58
  -1   7 -13    1.80    0.91
  -1   7 -13    3.11    1.45
  -1   7 -14    0.93    1.14
  -1   7 -14    0.56    1.24
  -1   7 -14    1.77    0.91
  -1   7 -14    1.61    0.89
  -1   7 -15    1.03    0.84
  -1   7 -15    1.56    1.07
  -1   7 -15    0.54    1.20
  -1   7 -16   -0.09    0.93
  -1   7 -16    0.53    0.69
  -1   7 -17    3.75    1.08
  -1   7 -17    2.55    0.80
  -1   7 -18   -0.05    0.47
  -1   7 -18    0.07    0.74
  -1   7 -19   -0.11    0.62
  -1   7 -20    1.23    0.54
   1  -6 -25    8.02    1.18
   1  -6 -24    7.74    1.38
   1  -6 -23   16.64    1.70
   1  -6 -23   21.00    2.19
   1  -6 -23   15.61    1.66
   1  -6 -22    0.67    1.31
   1  -6 -22    0.10    0.93
   1  -6 -22    0.69    0.97
   1  -6 -21   -0.34    1.08
   1  -6 -21    1.98    1.59
   1  -6 -21    3.04    1.35
   1  -6 -20    2.57    1.23
   1  -6 -20    1.19    1.56
   1  -6 -20   -1.01    1.33
   1  -6 -19    4.29    1.43
   1  -6 -19    2.95    1.24
   1  -6 -19    2.20    1.64
   1  -6 -18   15.87    2.23
   1  -6 -18   17.74    1.72
   1  -6 -18   19.06    2.38
   1  -6 -18   15.70    2.52
   1  -6 -18   16.31    2.23
   1  -6 -17    6.36    2.06
   1  -6 -17    8.33    1.37
   1  -6 -17    8.01    1.67
   1  -6 -17    5.42    1.52
   1  -6 -16   35.92    3.34
   1  -6 -16   32.93    3.04
   1  -6 -16   32.01    2.96
   1  -6 -16   37.75    2.64
   1  -6 -15   14.85    2.28
   1  -6 -15   12.66    1.60
   1  -6 -15   14.55    1.95
   1  -6 -15   11.73    1.94
   1  -6 -14   16.44    2.33
   1  -6 -14   16.69    2.12
   1  -6 -14   16.40    1.81
   1  -6 -14   19.46    2.24
   1  -6 -14   17.78    2.06
   1  -6 -13    3.13    1.20
   1  -6 -13    1.57    1.45
   1  -6 -13    3.49    1.13
   1  -6 -13    3.31    1.05
   1  -6 -13    5.04    1.56
   1  -6 -12   -0.43    0.87
   1  -6 -12    0.23    0.96
   1  -6 -12    0.31    0.80
   1  -6 -12    0.40    1.42
   1  -6 -12    1.52    1.39
   1  -6 -11    8.19    1.27
   1  -6 -11    7.65    1.62
   1  -6 -11    4.03    1.17
   1  -6 -11    9.33    1.71
   1  -6 -10  291.67   10.89
   1  -6 -10  285.49   10.05
   1  -6 -10  280.74   10.21
   1  -6 -10  280.64   10.45
   1  -6  -9  239.47    8.47
   1  -6  -9  245.61    9.03
   1  -6  -9  244.77    9.52
   1  -6  -9  245.61    8.79
   1  -6  -8  224.46    8.65
   1  -6  -8  236.35    8.39
  -1   6   8  234.91    8.45
   1  -6  -8  225.53    9.00
   1  -6  -8  234.12    8.14
   1  -6  -7    7.06    1.76
  -1   6   7    8.23    1.10
   1  -6  -7    6.93    1.15
   1  -6  -7    7.59    1.02
   1  -6  -7    7.66    1.46
   1  -6  -6   31.46    2.66
   1  -6  -6   30.34    1.93
  -1   6   6   33.01    2.16
   1  -6  -6   28.55    2.03
   1  -6  -6   27.66    2.39
  -1   6   5    7.82    1.12
   1  -6  -5    9.91    1.59
   1  -6  -5   10.35    1.14
  -1   6   5    9.83    1.49
   1  -6  -5    8.63    1.90
  -1   6   4  186.85    7.17
   1  -6  -4  178.79    7.48
   1  -6  -4  183.58    7.81
   1  -6  -4  196.48    6.89
  -1   6   4  192.97    7.90
   1  -6  -4  187.81    6.94
   1  -6  -3  110.57    4.63
   1  -6  -3  120.31    4.81
  -1   6   3  110.69    5.42
   1  -6  -3  103.17    5.14
   1  -6  -3  111.88    5.31
   1  -6  -3  118.42    4.64
  -1   6   3  114.03    4.89
   1  -6  -3   99.99    5.47
   1  -6  -2    2.81    0.74
  -1   6   2    1.98    0.88
   1  -6  -2    1.76    1.07
   1  -6  -2    1.26    1.05
   1  -6  -2    2.25    1.84
  -1   6   2    2.00    0.73
   1  -6  -2    2.15    0.77
   1  -6  -1   55.54    4.03
  -1   6   1   64.09    2.95
   1  -6  -1   69.99    3.23
  -1   6   1   69.81    3.97
  -1   6   1   70.63    3.50
   1  -6  -1   61.51    3.77
   1  -6  -1   67.57    3.85
   1  -6   0   88.16    4.68
  -1   6   0   81.22    3.65
  -1   6   0   99.78    4.91
  -1   6   0   94.30    4.24
  -1   6   0   93.23    4.00
   1  -6   0   93.20    3.95
  -1   6  -1  155.44    5.98
  -1   6  -1  180.96    7.31
   1  -6   1  170.33    6.25
   1  -6   1  157.90    7.05
  -1   6  -1  170.42    6.27
  -1   6  -2    6.44    1.25
   1  -6   2    6.27    0.97
  -1   6  -2    5.15    0.88
   1  -6   2    5.47    0.92
  -1   6  -2    4.57    0.89
   1  -6   3  190.55    7.05
  -1   6  -3  197.97    7.97
  -1   6  -3  192.53    6.91
  -1   6  -3  184.05    6.95
  -1   6  -4   48.40    2.68
  -1   6  -4   48.18    2.89
  -1   6  -5  430.85   13.82
  -1   6  -5  426.05   14.26
  -1   6  -5  412.10   13.48
  -1   6  -6    1.86    0.89
  -1   6  -6    5.92    0.98
  -1   6  -7   34.51    2.56
  -1   6  -7   31.84    2.18
  -1   6  -8    0.55    0.87
  -1   6  -8   -0.39    0.97
  -1   6  -9    0.35    1.11
  -1   6  -9    1.03    0.94
  -1   6 -10   37.44    2.75
  -1   6 -10   34.68    2.58
  -1   6 -10   33.87    2.55
  -1   6 -11  102.33    4.72
  -1   6 -11   93.10    4.69
  -1   6 -11  101.76    5.12
  -1   6 -11  101.64    4.94
  -1   6 -12   15.03    1.77
  -1   6 -12   11.72    1.69
  -1   6 -12   17.21    2.07
  -1   6 -12   17.38    2.18
  -1   6 -13   13.25    1.73
  -1   6 -13   14.81    2.04
  -1   6 -13   13.61    2.10
  -1   6 -13   14.88    1.76
  -1   6 -14    2.31    1.03
  -1   6 -14    2.26    1.15
  -1   6 -14    1.47    0.95
  -1   6 -14    4.56    1.76
  -1   6 -15    1.04    0.89
  -1   6 -15    0.47    1.50
  -1   6 -15    0.31    1.06
  -1   6 -16    1.30    1.13
  -1   6 -16    0.71    0.83
  -1   6 -16   -0.28    1.62
  -1   6 -17   -0.75    0.99
  -1   6 -17    0.40    0.76
  -1   6 -18    0.81    0.71
  -1   6 -18    0.42    0.88
  -1   6 -19    0.81    0.82
  -1   6 -19    0.90    0.58
  -1   6 -20    1.10    0.74
  -1   6 -21    3.22    0.73
   1  -5 -26    8.35    0.99
   1  -5 -25   13.74    1.48
   1  -5 -24    1.02    1.04
   1  -5 -24    0.15    0.80
   1  -5 -23   14.35    1.93
   1  -5 -23   11.59    1.69
   1  -5 -22  105.88    5.41
   1  -5 -22   93.04    4.92
   1  -5 -22   94.30    4.77
   1  -5 -22   92.85    5.10
   1  -5 -21   18.25    2.48
   1  -5 -21   22.99    2.26
   1  -5 -21   18.26    2.22
   1  -5 -21   21.81    2.45
   1  -5 -20   18.68    2.58
   1  -5 -20   24.69    2.41
   1  -5 -20   17.23    2.31
   1  -5 -20   17.15    2.25
   1  -5 -19  183.21    8.41
   1  -5 -19  180.83    8.55
   1  -5 -19  176.77    8.21
   1  -5 -19  205.94    8.49
   1  -5 -19  173.70    7.88
   1  -5 -18   52.10    3.63
   1  -5 -18   51.47    3.84
   1  -5 -18   50.72    2.96
   1  -5 -18   46.59    3.89
   1  -5 -18   59.08    4.25
   1  -5 -17   11.06    1.41
   1  -5 -17   11.81    2.03
   1  -5 -17   12.86    2.25
   1  -5 -17   10.43    1.94
   1  -5 -17   12.85    1.86
   1  -5 -16    8.09    1.90
   1  -5 -16    8.76    1.32
   1  -5 -16    9.92    1.82
   1  -5 -16    8.52    1.78
   1  -5 -16    6.50    1.42
   1  -5 -15   11.42    1.84
   1  -5 -15   13.48    1.52
   1  -5 -15   11.92    1.76
   1  -5 -15   10.84    1.96
   1  -5 -15   10.62    1.81
   1  -5 -14   11.59    1.74
   1  -5 -14   12.07    1.93
   1  -5 -14   10.57    1.60
   1  -5 -14   12.83    1.89
   1  -5 -13   27.28    2.53
   1  -5 -13   29.30    2.65
   1  -5 -13   32.12    2.72
   1  -5 -13   30.56    2.49
   1  -5 -12   42.83    3.00
   1  -5 -12   39.61    2.80
   1  -5 -12   33.51    2.77
   1  -5 -12   36.72    2.84
   1  -5 -11    6.31    1.46
   1  -5 -11    5.96    1.21
   1  -5 -11    6.36    0.87
   1  -5 -11    5.86    1.12
   1  -5 -11    5.42    1.17
  -1   5  10   53.66    3.74
   1  -5 -10   61.29    3.53
   1  -5 -10   62.03    3.48
   1  -5 -10   58.28    3.53
  -1   5  10   58.65    2.85
   1  -5 -10   54.63    3.23
   1  -5 -10   56.28    2.74
   1  -5  -9   26.43    2.05
   1  -5  -9   24.07    1.59
  -1   5   9   20.73    2.23
  -1   5   9   25.58    1.73
   1  -5  -9   22.69    2.06
   1  -5  -9   20.87    2.04
   1  -5  -9   22.68    1.93
   1  -5  -8    8.46    1.44
   1  -5  -8    7.74    1.25
   1  -5  -8    8.47    0.98
  -1   5   8    8.99    1.04
  -1   5   7  165.76    6.03
   1  -5  -7  147.74    6.35
   1  -5  -7  162.42    5.79
   1  -5  -6   49.90    2.54
   1  -5  -6   49.34    2.42
  -1   5   6   48.96    2.55
   1  -5  -6   46.42    2.88
  -1   5   5   26.37    1.75
   1  -5  -5   26.69    1.64
   1  -5  -5   22.43    1.94
   1  -5  -4   34.92    2.43
  -1   5   4   39.22    2.19
  -1   5   4   35.94    2.18
   1  -5  -4   39.36    2.08
  -1   5   3  381.78   12.57
   1  -5  -3  389.26   12.27
  -1   5   3  385.69   13.26
   1  -5  -3  377.87   13.00
   1  -5  -2   43.10    2.75
  -1   5   2   39.70    2.68
   1  -5  -2   43.30    2.19
  -1   5   2   40.00    2.34
  -1   5   1  202.30    7.24
   1  -5  -1  187.02    7.57
  -1   5   1  211.96    7.92
  -1   5   0  220.96    7.98
  -1   5   0  208.92    7.00
   1  -5   0  186.22    6.81
   1  -5   0  188.74    7.60
  -1   5  -1   44.64    2.87
  -1   5  -1   41.90    2.21
  -1   5  -2    2.15    0.82
  -1   5  -2    0.94    0.65
  -1   5  -2    1.45    0.56
  -1   5  -3  544.54   16.75
  -1   5  -3  514.40   16.63
  -1   5  -3  570.07   17.86
  -1   5  -4   75.90    3.97
  -1   5  -4   74.03    3.29
  -1   5  -4   73.00    3.25
  -1   5  -5   40.52    2.25
  -1   5  -5   43.07    2.53
  -1   5  -5   39.12    2.49
   1  -5   5   43.25    3.18
  -1   5  -5   41.47    2.23
  -1   5  -6   29.77    1.92
   1  -5   6   34.70    2.85
  -1   5  -6   34.23    2.02
  -1   5  -6   31.62    2.25
   1  -5   6   32.25    2.07
  -1   5  -6   33.06    2.22
  -1   5  -7  118.24    5.01
  -1   5  -7  140.61    5.60
   1  -5   7  135.48    5.41
  -1   5  -7  134.25    5.19
  -1   5  -7  132.85    5.32
  -1   5  -8    0.67    1.21
  -1   5  -8    0.31    0.70
  -1   5  -8    0.15    0.65
  -1   5  -8   -0.06    0.94
  -1   5  -9   31.72    2.54
  -1   5  -9   35.28    2.42
  -1   5  -9   34.94    2.44
  -1   5  -9   32.80    2.43
  -1   5 -10    2.95    1.25
  -1   5 -10    2.78    1.44
  -1   5 -10    1.57    0.76
  -1   5 -10    2.76    1.03
  -1   5 -10    3.27    0.94
  -1   5 -11   20.61    2.30
  -1   5 -11   19.01    1.90
  -1   5 -11   24.12    2.18
  -1   5 -11   15.87    1.75
  -1   5 -11   21.21    2.11
  -1   5 -12   33.90    2.54
  -1   5 -12   35.76    2.64
  -1   5 -12   36.72    2.83
  -1   5 -12   31.30    2.90
  -1   5 -12   37.81    2.85
  -1   5 -13   37.19    2.94
  -1   5 -13   37.10    2.91
  -1   5 -13   35.28    2.62
  -1   5 -13   39.01    2.75
  -1   5 -14   29.73    2.45
  -1   5 -14   27.05    2.36
  -1   5 -14   27.21    2.76
  -1   5 -14   30.61    2.68
  -1   5 -15   11.13    1.81
  -1   5 -15    9.68    1.57
  -1   5 -15   10.85    2.28
  -1   5 -16    3.84    1.44
  -1   5 -16    3.12    1.05
  -1   5 -16    2.61    1.84
  -1   5 -17   38.07    2.93
  -1   5 -17   34.63    3.14
  -1   5 -17   40.08    2.73
  -1   5 -18   -0.09    0.94
  -1   5 -18   -1.39    1.65
  -1   5 -18    0.97    0.79
  -1   5 -19   -0.07    0.62
  -1   5 -19    0.44    0.95
  -1   5 -20    0.05    0.49
  -1   5 -20    0.15    0.76
  -1   5 -21    0.38    0.71
  -1   5 -22    1.65    0.70
  -1   5 -22    1.45    0.66
   1  -4 -26    1.93    0.71
   1  -4 -25    1.91    0.91
   1  -4 -25    0.33    0.69
   1  -4 -24    1.24    0.80
   1  -4 -24    2.54    0.99
   1  -4 -24    1.30    1.04
   1  -4 -23    5.21    1.49
   1  -4 -23    5.21    1.25
   1  -4 -23    5.34    1.27
   1  -4 -22    5.28    1.19
   1  -4 -22    6.94    1.85
   1  -4 -22    7.41    1.46
   1  -4 -22    8.50    1.69
   1  -4 -21   29.84    2.95
   1  -4 -21   27.59    2.65
   1  -4 -21   29.07    2.51
   1  -4 -21   27.54    2.43
   1  -4 -21   28.10    2.92
   1  -4 -20  113.99    5.80
   1  -4 -20  135.85    6.06
   1  -4 -20  110.13    6.48
   1  -4 -20  114.25    6.13
   1  -4 -20  119.45    6.27
   1  -4 -19   36.08    3.01
   1  -4 -19   41.00    3.49
   1  -4 -19   39.01    3.34
   1  -4 -19   37.72    3.56
   1  -4 -18   17.95    2.09
   1  -4 -18   11.76    2.05
   1  -4 -18   14.68    2.27
   1  -4 -18   16.57    2.23
   1  -4 -17    7.81    1.54
   1  -4 -17    8.63    1.87
   1  -4 -17    7.10    1.69
   1  -4 -17   10.28    1.63
   1  -4 -17   10.17    1.93
   1  -4 -16    7.08    1.59
   1  -4 -16    8.78    1.78
   1  -4 -16    6.31    1.34
   1  -4 -16    9.84    1.77
   1  -4 -16    8.38    1.68
   1  -4 -15    0.47    1.14
   1  -4 -15    1.34    1.12
   1  -4 -15    0.42    0.78
   1  -4 -15    1.09    1.07
   1  -4 -15    0.92    1.05
   1  -4 -14    7.23    1.51
   1  -4 -14    8.08    1.49
   1  -4 -14    4.63    1.23
   1  -4 -14    9.09    1.61
   1  -4 -14    7.06    1.29
   1  -4 -13   15.48    1.81
   1  -4 -13   17.21    1.92
   1  -4 -13   13.42    1.64
   1  -4 -13   13.29    1.81
   1  -4 -13   16.35    1.84
   1  -4 -12   20.06    1.95
   1  -4 -12   18.85    1.81
   1  -4 -12   21.65    2.02
   1  -4 -12   18.85    1.95
   1  -4 -12   18.90    1.99
   1  -4 -11   43.87    2.77
  -1   4  11   42.75    3.18
   1  -4 -11   44.66    2.94
   1  -4 -11   44.07    2.73
   1  -4 -11   39.19    2.68
   1  -4 -11   41.18    2.16
   1  -4 -11   45.15    2.88
   1  -4 -11   40.49    2.76
   1  -4 -10    9.59    1.22
   1  -4 -10   11.37    1.63
   1  -4 -10   11.90    1.06
   1  -4 -10   12.41    1.49
   1  -4 -10   15.71    1.61
  -1   4  10   12.24    1.28
   1  -4 -10   11.72    1.50
   1  -4 -10   11.46    1.35
  -1   4  10   13.30    1.79
   1  -4  -9  509.26   16.96
   1  -4  -9  531.50   17.13
  -1   4   9  496.41   17.58
   1  -4  -9  520.97   16.99
   1  -4  -9  544.20   16.36
  -1   4   9  539.70   16.47
   1  -4  -9  553.70   17.15
   1  -4  -9  521.43   17.20
   1  -4  -8    1.01    0.78
   1  -4  -8    1.57    0.79
   1  -4  -8    1.94    0.72
   1  -4  -8    1.63    0.65
  -1   4   8    1.53    0.51
  -1   4   8    1.41    0.99
   1  -4  -8    1.81    0.53
   1  -4  -7   29.95    2.00
  -1   4   7   28.06    2.27
  -1   4   7   31.57    1.82
   1  -4  -7   32.89    1.73
  -1   4   6   50.85    3.11
  -1   4   6   56.93    2.62
   1  -4  -6   58.41    2.51
   1  -4  -5  445.32   13.65
  -1   4   5  434.53   13.79
  -1   4   4  483.21   14.86
   1  -4  -4  503.97   14.73
   1  -4  -3  120.39    4.39
   1  -4  -3  120.45    4.95
  -1   4   3  122.23    4.61
   1  -4  -2  404.43   13.57
  -1   4   2  419.26   13.23
  -1   4   2  428.54   13.79
  -1   4   1  142.27    5.25
  -1   4   1  151.08    5.76
   1  -4  -1  134.09    5.56
  -1   4   0   84.77    3.32
  -1   4   0   86.47    4.00
  -1   4  -1  158.89    6.14
   1  -4   1  151.01    5.29
  -1   4  -1  151.68    5.32
  -1   4  -2  404.04   12.60
  -1   4  -2  404.05   13.45
  -1   4  -3    0.98    0.63
   1  -4   3    1.75    0.82
  -1   4  -3    1.87    0.54
   1  -4   4   28.41    2.24
  -1   4  -4   27.25    2.02
  -1   4  -4   25.57    1.54
  -1   4  -5  857.14   26.32
   1  -4   5  883.41   27.73
  -1   4  -5  898.30   26.77
  -1   4  -5  877.99   26.26
   1  -4   6  134.02    4.85
  -1   4  -6  117.19    4.86
  -1   4  -6  126.37    4.78
   1  -4   6  125.51    5.88
  -1   4  -6  127.91    5.05
  -1   4  -6  119.62    4.58
   1  -4   7  280.87   11.20
  -1   4  -7  310.40    9.97
  -1   4  -7  317.06   10.03
  -1   4  -7  297.47   10.15
   1  -4   7  308.57   10.00
  -1   4  -7  292.90   10.19
  -1   4  -7  310.89   10.08
  -1   4  -7  299.16   10.15
  -1   4  -7  272.61    9.63
   1  -4   8  104.76    4.43
  -1   4  -8  109.01    4.57
  -1   4  -8   95.58    4.07
  -1   4  -8  108.14    4.62
  -1   4  -8  115.69    4.52
  -1   4  -8  113.39    4.60
  -1   4  -8  107.78    4.62
   1  -4   8  103.96    5.58
  -1   4  -9    2.88    0.79
  -1   4  -9    4.32    1.37
  -1   4  -9    3.36    0.64
   1  -4   9    3.71    0.77
  -1   4  -9    3.68    1.11
  -1   4  -9    1.63    0.80
  -1   4 -10    8.47    1.13
  -1   4 -10    9.29    1.20
  -1   4 -10    9.26    1.66
  -1   4 -10    9.21    1.51
  -1   4 -10    9.94    1.32
  -1   4 -11   26.97    2.07
  -1   4 -11   31.91    2.64
  -1   4 -11   28.92    2.33
  -1   4 -11   28.17    2.13
  -1   4 -11   30.06    2.26
  -1   4 -12   13.12    1.96
  -1   4 -12   13.73    1.54
  -1   4 -12   14.30    1.70
  -1   4 -12   15.86    2.21
  -1   4 -12   13.56    1.56
  -1   4 -13    2.85    0.99
  -1   4 -13    4.25    1.95
  -1   4 -13    3.51    1.63
  -1   4 -13    3.50    1.08
  -1   4 -13    3.25    0.99
  -1   4 -14    3.19    1.19
  -1   4 -14    2.71    0.99
  -1   4 -14    1.76    1.87
  -1   4 -14    2.18    1.00
  -1   4 -14    4.76    1.86
  -1   4 -15   29.50    2.52
  -1   4 -15   27.58    2.36
  -1   4 -15   31.99    3.05
  -1   4 -16   30.33    3.22
  -1   4 -16   31.80    2.56
  -1   4 -16   32.97    2.73
  -1   4 -17   10.70    2.32
  -1   4 -17    8.38    1.41
  -1   4 -17    7.28    1.55
  -1   4 -18    1.52    1.00
  -1   4 -18    1.23    1.98
  -1   4 -18    1.20    1.15
  -1   4 -19    0.96    0.96
  -1   4 -19    0.24    0.78
  -1   4 -20    3.71    0.86
  -1   4 -20    3.97    1.15
  -1   4 -21    0.93    0.93
  -1   4 -22    0.51    0.71
  -1   4 -23    0.81    0.65
  -1   4 -23    0.94    0.65
  -1   4 -23    0.61    0.55
   1  -3 -26   17.26    1.39
   1  -3 -25    3.20    0.92
   1  -3 -25    3.35    1.04
   1  -3 -25    2.90    0.80
   1  -3 -24    3.70    1.19
   1  -3 -24    5.10    1.11
   1  -3 -24    4.16    1.15
   1  -3 -23    0.37    0.96
   1  -3 -23    0.80    0.94
   1  -3 -23   -0.30    1.13
   1  -3 -23    0.75    0.76
   1  -3 -22   10.20    1.55
   1  -3 -22   14.36    1.99
   1  -3 -22   12.20    2.00
   1  -3 -22   12.40    1.85
   1  -3 -21   13.48    1.97
   1  -3 -21   10.98    1.99
   1  -3 -21   13.68    1.83
   1  -3 -21   13.58    2.08
   1  -3 -20   28.52    2.64
   1  -3 -20   30.61    2.96
   1  -3 -20   35.28    2.69
   1  -3 -20   33.26    3.07
   1  -3 -20   29.30    3.21
   1  -3 -19    0.65    1.33
   1  -3 -19   -0.13    1.23
   1  -3 -19    0.13    1.10
   1  -3 -19    0.34    0.96
   1  -3 -18   16.21    2.21
   1  -3 -18   15.41    2.21
   1  -3 -18   13.11    1.82
   1  -3 -17    6.70    1.54
   1  -3 -17    4.75    1.29
   1  -3 -17    3.39    1.46
   1  -3 -16   28.00    2.66
   1  -3 -16   25.39    2.14
   1  -3 -16   28.33    2.50
   1  -3 -16   28.70    2.61
   1  -3 -15   20.24    2.15
   1  -3 -15   22.68    2.10
   1  -3 -15   15.79    1.78
   1  -3 -15   18.98    2.07
   1  -3 -14    2.03    0.95
   1  -3 -14    0.80    0.93
   1  -3 -14    2.01    0.86
   1  -3 -14    1.28    1.04
   1  -3 -13   49.19    2.90
   1  -3 -13   53.85    3.22
   1  -3 -13   53.01    3.13
   1  -3 -13   48.39    3.14
   1  -3 -12    6.93    1.18
   1  -3 -12    4.48    1.15
   1  -3 -12    5.31    0.98
   1  -3 -12    5.52    1.09
   1  -3 -11   19.55    1.67
  -1   3  11   19.70    2.10
   1  -3 -11   19.35    1.44
   1  -3 -11   18.74    1.70
   1  -3 -11   19.59    1.76
   1  -3 -11   23.06    1.84
   1  -3 -11   19.84    1.33
  -1   3  11   19.14    1.60
   1  -3 -11   17.03    1.57
   1  -3 -10  527.15   16.69
  -1   3  10  524.45   16.57
   1  -3 -10  536.95   16.84
  -1   3  10  506.60   17.41
   1  -3 -10  506.51   16.18
   1  -3 -10  532.32   16.03
   1  -3 -10  491.17   16.75
   1  -3 -10  538.34   16.74
  -1   3   9   14.94    1.69
  -1   3   9    9.97    1.08
   1  -3  -9   11.24    1.30
   1  -3  -9   10.90    1.22
   1  -3  -9   12.14    1.01
   1  -3  -9   10.85    1.25
   1  -3  -9   11.40    1.20
  -1   3   8  494.49   16.60
   1  -3  -8  528.85   16.11
  -1   3   8  502.39   15.61
   1  -3  -8  507.45   15.53
   1  -3  -7   59.77    2.49
  -1   3   7   62.48    2.60
  -1   3   7   62.33    3.27
   1  -3  -7   55.62    2.76
  -1   3   6   10.17    1.32
   1  -3  -6    9.87    0.84
  -1   3   6   10.30    0.90
  -1   3   5  457.25   14.06
  -1   3   5  454.28   14.75
   1  -3  -5  457.88   13.92
  -1   3   4  104.60    4.23
  -1   3   4   96.87    3.61
   1  -3  -4  104.57    3.57
   1  -3  -3  147.04    4.99
   1  -3  -3  157.28    5.59
  -1   3   3  153.38    5.17
  -1   3   3  142.67    5.07
   1  -3  -2 1571.45   47.74
  -1   3   2 1649.74   47.38
   1  -3  -1 1119.00   35.26
  -1   3   1 1205.27   35.41
  -1   3   1 1214.02   34.92
  -1   3   0 1245.34   36.57
  -1   3   0 1253.37   37.29
  -1   3  -1   23.16    1.24
   1  -3   1   20.04    1.17
  -1   3  -1   22.01    1.63
  -1   3  -2  108.41    3.82
  -1   3  -2  111.21    4.44
   1  -3   2  106.36    3.77
   1  -3   2  106.27    4.43
  -1   3  -3 1016.12   30.75
   1  -3   3 1014.84   30.95
  -1   3  -3 1020.84   30.01
   1  -3   4  128.67    5.34
  -1   3  -4  133.72    5.12
  -1   3  -4  126.40    4.43
  -1   3  -5  253.24    8.65
   1  -3   5  266.44    9.52
  -1   3  -5  268.49    8.37
  -1   3  -6  185.56    6.27
  -1   3  -6  186.47    6.62
   1  -3   6  183.82    7.46
   1  -3   6  200.53    6.46
  -1   3  -7  426.41   13.67
  -1   3  -7  446.97   14.14
   1  -3   7  436.63   15.24
  -1   3  -7  453.01   14.16
  -1   3  -7  456.07   13.94
   1  -3   7  455.75   13.93
   1  -3   8  584.85   20.17
  -1   3  -8  628.72   18.87
  -1   3  -8  568.42   18.34
  -1   3  -8  606.96   18.83
   1  -3   8  611.60   18.65
  -1   3  -8  595.28   18.88
  -1   3  -8  636.33   18.99
  -1   3  -8  639.76   19.01
  -1   3  -9   82.29    3.72
  -1   3  -9   88.72    3.77
   1  -3   9   78.64    4.57
  -1   3  -9   79.55    3.62
   1  -3   9   81.53    3.47
  -1   3  -9   77.71    3.21
  -1   3  -9   80.59    3.61
  -1   3  -9   76.16    3.50
  -1   3  -9   85.45    3.86
  -1   3 -10    0.42    0.55
  -1   3 -10    0.79    0.64
  -1   3 -10    1.29    1.08
  -1   3 -10    1.02    0.53
  -1   3 -10    1.18    0.61
  -1   3 -11   57.75    3.41
  -1   3 -11   53.13    3.09
  -1   3 -11   54.63    2.98
  -1   3 -11   51.01    2.84
  -1   3 -11   50.81    2.83
  -1   3 -12   14.43    1.87
  -1   3 -12   14.03    1.49
  -1   3 -12   13.82    1.52
  -1   3 -12   16.32    2.21
  -1   3 -12   14.02    1.47
  -1   3 -13    8.57    2.03
  -1   3 -13    5.21    1.17
  -1   3 -13    6.58    1.14
  -1   3 -13    4.81    1.03
  -1   3 -13    7.35    1.76
  -1   3 -14   22.06    1.99
  -1   3 -14   24.26    2.74
  -1   3 -14   25.86    2.15
  -1   3 -14   25.49    2.23
  -1   3 -14   30.34    2.66
  -1   3 -15    5.82    1.26
  -1   3 -15    8.33    2.02
  -1   3 -15    6.84    1.29
  -1   3 -15    5.41    2.22
  -1   3 -16   16.56    2.84
  -1   3 -16   18.10    1.89
  -1   3 -16   17.50    2.64
  -1   3 -16   19.17    2.08
  -1   3 -17    0.81    1.06
  -1   3 -17   -1.13    2.07
  -1   3 -17    0.19    0.86
  -1   3 -18    6.24    1.41
  -1   3 -18    4.75    1.18
  -1   3 -18    3.28    2.30
  -1   3 -19   -0.18    0.78
  -1   3 -19    1.05    2.02
  -1   3 -19   -0.30    0.93
  -1   3 -20   -0.67    0.94
  -1   3 -20    0.16    0.73
  -1   3 -21    0.40    0.57
  -1   3 -21    0.87    0.90
  -1   3 -22    0.38    0.79
  -1   3 -23   -0.12    0.69
  -1   3 -23    1.40    0.85
  -1   3 -23    0.92    0.79
  -1   3 -24    0.47    0.49
  -1   3 -24    0.32    0.62
  -1   3 -24    1.10    0.64
   1  -2 -26   -0.60    0.60
   1  -2 -26    0.05    0.47
   1  -2 -25    0.33    0.80
   1  -2 -25   -0.16    0.72
   1  -2 -25    0.19    0.60
   1  -2 -24    5.33    1.01
   1  -2 -24    4.82    1.25
   1  -2 -24    6.34    1.33
   1  -2 -24    5.68    1.13
   1  -2 -23    1.38    1.10
   1  -2 -23    1.99    0.87
   1  -2 -23    1.29    1.00
   1  -2 -23    2.11    1.03
   1  -2 -22   26.95    2.61
   1  -2 -22   25.66    2.80
   1  -2 -22   27.85    2.38
   1  -2 -22   28.14    2.59
   1  -2 -21    1.15    0.95
   1  -2 -21    2.61    1.33
   1  -2 -21    0.97    1.28
   1  -2 -21    1.74    1.36
   1  -2 -20  118.94    5.88
   1  -2 -20  127.29    6.32
   1  -2 -20  124.31    6.31
   1  -2 -19   21.61    2.51
   1  -2 -19   21.69    2.52
   1  -2 -19   18.20    2.14
   1  -2 -18   57.26    3.98
   1  -2 -18   54.25    3.65
   1  -2 -18   56.07    3.90
   1  -2 -17   22.89    2.31
   1  -2 -17   25.44    2.55
   1  -2 -17   24.77    2.53
   1  -2 -16   10.51    1.53
   1  -2 -16   12.27    1.79
   1  -2 -16   11.43    1.76
   1  -2 -15    0.28    0.74
   1  -2 -15   -0.62    1.11
   1  -2 -15    0.41    0.90
   1  -2 -14   16.07    1.72
   1  -2 -14   16.13    1.81
   1  -2 -14   15.56    1.34
   1  -2 -14   14.06    1.72
   1  -2 -13    7.63    1.23
   1  -2 -13    8.96    1.35
   1  -2 -13    8.16    1.29
   1  -2 -13    7.40    1.13
   1  -2 -13    7.07    0.92
   1  -2 -12  210.32    7.41
   1  -2 -12  202.66    7.23
   1  -2 -12  221.19    7.94
   1  -2 -12  213.57    7.80
   1  -2 -12  205.57    7.77
   1  -2 -12  202.16    7.84
  -1   2  12  211.71    7.87
   1  -2 -12  207.91    7.25
   1  -2 -11    2.88    0.90
   1  -2 -11    4.17    0.83
  -1   2  11    2.02    0.69
   1  -2 -11    2.00    0.71
   1  -2 -11    3.17    0.86
   1  -2 -11    1.90    0.57
   1  -2 -11    2.51    0.54
  -1   2  10  721.70   22.23
   1  -2 -10  709.06   21.75
   1  -2 -10  712.70   22.31
   1  -2 -10  734.52   22.28
   1  -2 -10  741.96   22.35
   1  -2 -10  701.67   22.22
  -1   2   9 1974.17   58.23
   1  -2  -9 2009.07   58.29
   1  -2  -9 1960.29   57.85
   1  -2  -8    1.80    0.52
   1  -2  -8    4.74    0.61
   1  -2  -7  148.15    5.09
  -1   2   6   63.73    2.54
  -1   2   5  810.59   24.06
  -1   2   4   18.02    1.07
  -1   2   3   46.45    1.94
  -1   2   3   44.69    1.93
   1  -2  -3   47.30    1.88
  -1   2   2 2110.05   62.36
   1  -2  -2 2237.96   62.75
  -1   2   2 2129.00   62.36
   1  -2  -1  512.63   16.62
  -1   2   1  564.92   16.29
  -1   2   0   33.70    1.46
  -1   2  -1 3602.91  101.87
   1  -2   1 3459.03  101.85
   1  -2   2 4201.79  115.44
   1  -2   2 4081.12  116.11
   1  -2   3  222.82    7.95
  -1   2  -3  241.00    7.31
  -1   2  -4   29.59    1.32
   1  -2   4   25.41    1.78
  -1   2  -5 1499.77   43.52
   1  -2   5 1500.56   44.28
  -1   2  -5 1467.12   43.20
  -1   2  -6   40.91    1.74
  -1   2  -6   41.49    1.97
   1  -2   6   39.07    2.49
   1  -2   6   42.04    1.81
   1  -2   7  227.79    7.15
  -1   2  -7  221.38    7.38
   1  -2   7  210.24    8.18
  -1   2  -7  218.88    7.00
  -1   2  -8  490.59   15.08
   1  -2   8  482.86   16.21
   1  -2   8  488.26   14.80
  -1   2  -8  475.38   14.59
  -1   2  -9   15.26    1.30
   1  -2   9   12.98    1.03
  -1   2  -9   13.00    0.92
  -1   2  -9   11.79    1.32
  -1   2  -9   15.53    1.59
  -1   2  -9   12.97    1.15
   1  -2   9   11.06    1.49
  -1   2 -10    8.26    0.97
   1  -2  10    7.42    1.26
  -1   2 -10    7.37    0.93
  -1   2 -10   10.44    1.55
  -1   2 -10    8.53    1.03
  -1   2 -10    7.39    1.21
  -1   2 -10    6.68    0.89
  -1   2 -10    7.33    0.70
  -1   2 -11    0.06    0.46
  -1   2 -11   -0.06    0.45
  -1   2 -11    0.93    1.13
  -1   2 -11    0.12    0.54
  -1   2 -11    0.24    0.43
  -1   2 -11    0.71    1.26
  -1   2 -12   38.28    2.88
  -1   2 -12   33.61    2.19
  -1   2 -12   34.21    2.20
  -1   2 -12   38.81    2.60
  -1   2 -12   37.47    2.37
  -1   2 -13   50.49    3.51
  -1   2 -13   54.21    2.98
  -1   2 -13   50.37    2.88
  -1   2 -13   56.03    3.31
  -1   2 -13   53.28    3.04
  -1   2 -14   68.24    3.64
  -1   2 -14   69.22    3.77
  -1   2 -14   75.78    4.47
  -1   2 -14   82.52    4.27
  -1   2 -15   34.51    2.47
  -1   2 -15   35.74    3.02
  -1   2 -15   35.95    2.57
  -1   2 -15   33.41    3.20
  -1   2 -16   19.32    2.02
  -1   2 -16   19.95    2.98
  -1   2 -16   19.99    1.93
  -1   2 -16   19.39    2.59
  -1   2 -17   42.02    3.65
  -1   2 -17   43.15    3.08
  -1   2 -17   40.14    3.86
  -1   2 -17   44.39    2.95
  -1   2 -18    0.47    0.83
  -1   2 -18    0.82    1.03
  -1   2 -18   -0.47    2.18
  -1   2 -19    5.76    1.36
  -1   2 -19    3.48    1.02
  -1   2 -19    1.56    2.14
  -1   2 -20    0.30    0.94
  -1   2 -20    0.26    0.78
  -1   2 -21    2.43    0.85
  -1   2 -21    3.04    1.11
  -1   2 -22    0.09    0.81
  -1   2 -23    0.81    0.95
  -1   2 -23    0.07    0.75
  -1   2 -24    3.73    0.81
  -1   2 -24    3.16    0.95
  -1   2 -24    5.40    1.15
  -1   2 -25    5.42    0.83
  -1   2 -25    3.55    0.82
   1  -1 -26    2.00    0.63
   1  -1 -25    0.68    0.64
   1  -1 -25    0.91    0.75
   1  -1 -25    1.03    0.79
   1  -1 -24    1.73    0.90
   1  -1 -24    0.33    0.91
   1  -1 -24    1.79    0.87
   1  -1 -24    0.26    0.59
   1  -1 -23    6.66    1.65
   1  -1 -23   11.96    1.67
   1  -1 -23    8.55    1.27
   1  -1 -23    8.73    1.53
   1  -1 -22    6.08    1.24
   1  -1 -22    6.32    1.51
   1  -1 -22    6.80    1.45
   1  -1 -21   66.36    3.91
   1  -1 -21   65.73    4.21
   1  -1 -21   67.48    4.20
   1  -1 -20    0.61    1.23
   1  -1 -20    1.73    1.02
   1  -1 -20    2.66    1.37
   1  -1 -19   16.18    2.22
   1  -1 -19   17.15    2.31
   1  -1 -19   14.43    1.88
   1  -1 -18  271.39   10.36
   1  -1 -18  251.07   10.19
   1  -1 -18  236.28    9.75
   1  -1 -17  308.50   11.88
   1  -1 -17  305.95   11.54
   1  -1 -17  325.87   11.99
   1  -1 -16   71.27    4.19
   1  -1 -16   67.52    3.93
   1  -1 -15    7.14    1.26
   1  -1 -15    8.85    1.48
   1  -1 -14    0.36    0.86
   1  -1 -14    0.59    0.72
   1  -1 -13   15.76    1.67
   1  -1 -13   15.03    1.53
   1  -1 -12   25.85    1.91
   1  -1 -12   24.72    1.88
  -1   1  12   24.78    1.96
   1  -1 -12   24.03    1.59
   1  -1 -12   23.66    1.57
   1  -1 -12   24.72    1.94
   1  -1 -12   25.90    1.58
   1  -1 -11  503.15   15.30
  -1   1  11  498.56   15.97
   1  -1 -11  487.81   15.79
   1  -1 -11  469.44   15.30
   1  -1 -11  503.26   15.81
   1  -1 -10 1241.39   39.80
   1  -1 -10 1317.06   39.08
   1  -1 -10 1352.26   39.50
  -1   1  10 1358.27   39.65
   1  -1 -10 1343.30   39.54
   1  -1 -10 1314.33   39.11
  -1   1   9  103.66    4.28
   1  -1  -9  109.49    4.04
   1  -1  -8  397.56   12.35
   1  -1  -7  101.67    3.71
   1  -1  -6  380.92   11.72
   1  -1  -5   77.25    2.86
   1  -1  -4 2045.95   58.97
  -1   1   4 2017.91   58.93
   1  -1  -3 1421.15   41.66
  -1   1   3 1440.65   41.65
  -1   1   2 1153.93   34.57
  -1   1   2 1214.10   34.53
   1  -1  -2 1184.88   34.53
   1  -1  -2 1191.64   34.59
  -1   1   1  189.65    5.64
   1  -1  -1  176.28    5.64
  -1   1   0  269.78    8.11
   1  -1   1  425.83   12.55
  -1   1  -2  369.30   10.58
   1  -1   2  345.67   10.55
   1  -1   3 2289.84   67.04
  -1   1  -3 2358.97   67.05
  -1   1  -4 5034.33  145.08
  -1   1  -4 5032.32  144.87
  -1   1  -5  269.91    8.43
  -1   1  -5  271.93    8.18
   1  -1   6   65.44    2.45
  -1   1  -6   72.60    2.42
  -1   1  -6   70.46    2.69
  -1   1  -7    6.02    0.51
  -1   1  -7    6.97    0.71
   1  -1   7    7.57    0.61
  -1   1  -8  897.14   24.83
  -1   1  -8  794.78   24.25
  -1   1  -9   54.35    2.06
  -1   1  -9   53.43    2.47
  -1   1 -10  256.01    8.29
  -1   1 -10  241.96    8.49
  -1   1 -10  234.62    8.11
  -1   1 -10  236.79    7.50
  -1   1 -11    0.94    0.54
  -1   1 -11    0.16    0.37
  -1   1 -11    0.84    0.33
  -1   1 -11    0.99    0.62
  -1   1 -11    0.46    0.48
  -1   1 -12    5.06    0.82
  -1   1 -12    6.01    0.96
  -1   1 -12    3.78    1.66
  -1   1 -12    3.86    0.74
  -1   1 -13   75.28    3.57
  -1   1 -13   65.03    4.00
  -1   1 -13   69.01    3.38
  -1   1 -14   69.37    3.52
  -1   1 -14   62.97    3.33
  -1   1 -14   62.55    3.97
  -1   1 -15  135.88    5.84
  -1   1 -15  129.62    6.34
  -1   1 -15  142.20    5.79
  -1   1 -16    8.22    1.31
  -1   1 -16    6.85    2.31
  -1   1 -16    7.15    1.34
  -1   1 -17   15.19    1.82
  -1   1 -17   12.67    2.79
  -1   1 -17   15.46    1.70
  -1   1 -18    4.68    1.11
  -1   1 -18    5.68    1.30
  -1   1 -19    0.31    0.90
  -1   1 -19    1.01    0.81
  -1   1 -20    3.13    0.98
  -1   1 -20    3.31    1.24
  -1   1 -21   -0.80    1.05
  -1   1 -21    0.49    0.69
  -1   1 -22    7.63    1.37
  -1   1 -22    7.17    1.09
  -1   1 -23    0.89    0.84
  -1   1 -23    0.27    1.08
  -1   1 -24    0.58    0.68
  -1   1 -24    1.10    1.09
  -1   1 -25    5.12    0.80
  -1   1 -25    7.03    1.06
  -1   1 -25    5.46    1.16
   1   0 -25    0.16    0.69
   1   0 -25    0.59    0.71
   1   0 -25    0.06    0.60
   1   0 -24    0.84    0.95
   1   0 -24    1.79    0.67
   1   0 -24    2.03    0.94
   1   0 -24    1.69    0.86
   1   0 -23    7.56    1.41
   1   0 -23    6.41    1.45
   1   0 -23    6.50    1.27
   1   0 -23    6.87    1.17
   1   0 -22    8.42    1.48
   1   0 -22    7.38    1.46
   1   0 -22    5.02    1.15
   1   0 -21   10.91    1.76
   1   0 -21   15.39    2.03
   1   0 -21   13.05    1.71
   1   0 -20   10.15    1.61
   1   0 -20   10.59    1.84
   1   0 -20   11.31    1.89
   1   0 -19    0.76    1.02
   1   0 -19    0.49    1.23
   1   0 -19    3.21    1.31
   1   0 -18   99.92    5.14
   1   0 -18   97.85    5.41
   1   0 -17   99.55    5.31
   1   0 -17   99.58    5.15
   1   0 -16    2.77    1.27
   1   0 -16    3.24    1.07
   1   0 -15   15.93    1.81
   1   0 -15   19.23    2.03
   1   0 -14    0.08    0.64
   1   0 -14    0.35    0.84
   1   0 -13   62.71    3.39
   1   0 -13   63.00    3.33
  -1   0  12    7.12    1.11
   1   0 -12    7.27    1.14
   1   0 -12    6.48    1.05
   1   0 -12    6.05    1.74
   1   0 -12    8.92    0.95
   1   0 -11   50.24    2.32
  -1   0  11   48.60    2.83
   1   0 -11   53.63    2.77
   1   0 -11   45.41    2.40
   1   0 -11   48.89    2.70
   1   0 -10   47.61    2.19
   1   0 -10   47.15    2.49
  -1   0  10   43.42    2.53
   1   0 -10   46.41    2.47
   1   0 -10   44.44    2.26
  -1   0   9  351.77   11.42
   1   0  -9  345.71   11.02
   1   0  -9  343.78   10.90
   1   0  -8   76.27    3.02
   1   0  -8   78.12    3.07
   1   0  -7  495.31   15.30
   1   0  -7  515.85   15.37
   1   0  -6    1.20    0.41
   1   0  -6    9.43    0.71
   1   0  -5   37.68    1.64
   1   0  -4 1876.85   51.16
  -1   0   4 1650.16   51.13
  -1   0   3   84.02    2.91
   1   0  -3   86.74    2.94
  -1   0   2   73.86    2.42
   1   0  -2   70.50    2.48
  -1   0   1 1140.77   32.68
  -1   0   1 1109.31   32.88
   1   0   0 1590.10   45.15
  -1   0   0 1517.18   45.29
   1   0   0 1573.61   45.36
  -1   0  -1 3088.40   89.74
   1   0   1 3124.43   89.86
  -1   0  -1 3146.92   89.85
   1   0   2  390.97   11.51
  -1   0  -2  394.86   11.81
   1   0   2  394.26   11.86
  -1   0  -2  403.61   11.55
   1   0   3  852.33   24.33
  -1   0  -3  845.17   24.48
   1   0   3  796.72   24.80
  -1   0  -3  842.38   24.34
  -1   0  -4  581.17   16.62
  -1   0  -4  574.22   16.39
   1   0   4  566.91   16.40
   1   0   4  542.74   16.98
   1   0   4  533.70   16.66
  -1   0  -5  964.37   27.64
   1   0   5  959.08   27.70
  -1   0  -5  958.14   27.96
   1   0   5  949.54   28.41
   1   0   5  928.84   28.01
  -1   0  -6  205.06    6.27
   1   0   6  197.92    6.35
   1   0   6  199.98    6.81
  -1   0  -6  193.40    5.87
  -1   0  -7   73.83    2.66
  -1   0  -7   65.01    2.20
   1   0   7   78.22    3.26
   1   0   7   69.49    2.75
   1   0   8   40.63    2.33
  -1   0  -8   34.97    1.32
   1   0   8   36.46    1.87
  -1   0  -8   39.91    1.79
  -1   0  -9 1735.90   49.27
   1   0   9 1688.10   49.50
   1   0   9 1738.53   50.33
  -1   0  -9 1649.62   48.57
   1   0  10  121.91    5.49
  -1   0 -10  120.04    3.87
  -1   0 -10  129.03    4.77
   1   0  10  121.36    4.78
  -1   0 -11  469.25   14.07
  -1   0 -11  505.95   15.11
  -1   0 -11  433.67   15.24
   1   0  11  472.14   16.25
  -1   0 -11  515.94   15.25
  -1   0 -12   15.58    1.97
  -1   0 -12   19.63    1.77
   1   0  12   18.13    2.00
  -1   0 -12   15.64    1.36
  -1   0 -12   18.05    1.49
  -1   0 -13  170.46    7.13
  -1   0 -13  171.57    6.60
  -1   0 -13  187.97    6.80
  -1   0 -13  190.86    6.99
  -1   0 -14    1.93    0.80
  -1   0 -14    3.04    2.02
  -1   0 -14    1.98    1.30
  -1   0 -14    2.08    0.69
  -1   0 -15    1.72    1.51
  -1   0 -15    1.16    1.97
  -1   0 -15    0.95    0.89
  -1   0 -15    0.37    0.64
  -1   0 -16   75.80    3.86
  -1   0 -16   69.83    4.49
  -1   0 -16   78.38    4.49
  -1   0 -16   76.10    3.99
  -1   0 -17    2.02    2.10
  -1   0 -17    0.85    0.96
  -1   0 -17    0.69    0.81
  -1   0 -17   -0.12    2.26
  -1   0 -18   16.98    2.86
  -1   0 -18   14.74    1.92
  -1   0 -18   14.98    3.11
  -1   0 -18   12.62    1.59
  -1   0 -19   15.73    2.88
  -1   0 -19   17.02    2.00
  -1   0 -19   17.50    1.84
  -1   0 -20    9.22    1.61
  -1   0 -20    7.27    1.27
  -1   0 -21    0.43    0.80
  -1   0 -21   -0.10    0.99
  -1   0 -22    8.27    1.20
  -1   0 -22   10.50    1.59
  -1   0 -23   12.97    1.63
  -1   0 -23   13.34    2.19
  -1   0 -24    5.26    1.07
  -1   0 -24    6.73    1.52
  -1   0 -25    1.48    0.93
  -1   0 -25    0.16    0.51
  -1   0 -26    1.25    0.77
  -1   0 -26    2.04    0.70
   1   1 -25    0.28    0.63
   1   1 -25   -0.13    0.49
   1   1 -25    0.10    0.53
   1   1 -24    0.90    0.73
   1   1 -24    0.83    0.54
   1   1 -24    0.35    0.73
   1   1 -24    0.39    0.83
   1   1 -23    2.65    1.00
   1   1 -23    2.38    0.81
   1   1 -23    4.01    1.14
   1   1 -22   -0.09    0.91
   1   1 -22    1.10    0.98
   1   1 -22    1.09    0.84
   1   1 -21   -0.11    1.13
   1   1 -21   -0.10    0.84
   1   1 -21   -0.43    1.05
   1   1 -20    1.94    1.22
   1   1 -20    3.66    1.46
   1   1 -20    3.49    1.09
   1   1 -19    3.71    1.34
   1   1 -19    3.74    1.20
   1   1 -18    3.21    1.15
   1   1 -18    2.73    1.39
   1   1 -17  140.03    6.47
   1   1 -17  148.52    6.76
   1   1 -16  138.93    6.41
   1   1 -16  134.43    6.15
   1   1 -15   22.57    2.14
   1   1 -15   23.90    2.22
   1   1 -14  271.99    9.39
   1   1 -14  264.15    9.43
   1   1 -13   31.94    2.31
   1   1 -13   36.16    2.49
   1   1 -12  100.29    4.38
   1   1 -12   98.66    4.35
   1   1 -12   87.04    3.94
   1   1 -12   89.48    4.56
   1   1 -11  169.80    6.33
   1   1 -11  164.11    6.59
   1   1 -11  167.44    6.34
   1   1 -11  163.09    6.06
  -1  -1  11  160.38    6.61
  -1  -1  10   52.12    2.90
   1   1 -10   46.00    3.49
   1   1 -10   50.71    2.54
   1   1 -10   52.74    2.69
   1   1 -10   52.87    2.71
   1   1 -10   54.19    3.12
   1   1 -10   52.45    2.70
   1   1  -9   13.04    0.99
  -1  -1   9   12.72    1.24
   1   1  -9    9.81    2.13
   1   1  -9   10.54    1.08
   1   1  -9   11.82    1.09
   1   1  -9   12.02    1.13
   1   1  -9   12.96    1.64
   1   1  -8  308.17    9.87
   1   1  -8  298.14    9.56
   1   1  -7  147.97    5.04
   1   1  -6   40.60    1.80
   1   1  -5  104.69    3.66
   1   1  -4  221.91    6.80
  -1  -1   4  207.82    6.87
   1   1  -3 2270.40   65.97
  -1  -1   3 2288.65   66.03
   1   1  -2   35.20    1.37
   1   1  -2   33.43    1.38
  -1  -1   2   34.41    1.40
  -1  -1   1  871.75   25.61
   1   1  -1  888.33   25.60
  -1  -1   0 6776.55  195.42
   1   1   0 6808.31  195.33
   1   1   1  119.05    3.57
  -1  -1  -1  114.43    3.59
  -1  -1  -2   50.67    1.60
   1   1   2   51.92    1.59
   1   1   2   49.31    1.59
  -1  -1  -2   50.89    1.61
   1   1   3 2073.15   60.03
  -1  -1  -3 2093.20   60.04
   1   1   4  963.77   28.03
   1   1   5 1016.27   29.66
   1   1   6   45.21    1.84
  -1  -1  -6   45.09    1.45
  -1  -1  -7   96.06    3.02
   1   1   7  100.13    3.53
  -1  -1  -8  171.19    5.23
   1   1   8  171.43    5.80
   1   1   9   44.05    2.12
  -1  -1  -9   41.57    1.57
  -1  -1 -10 1645.02   47.79
  -1  -1 -10 1665.73   48.04
   1   1  10 1717.92   48.97
   1   1  11  206.34    6.78
  -1  -1 -11  195.17    5.71
  -1  -1 -11  227.69    6.81
  -1  -1 -11  218.88    7.00
  -1  -1 -11  163.73    5.37
  -1  -1 -11  184.44    5.39
  -1  -1 -12  483.38   15.75
   1   1  12  473.49   16.06
  -1  -1 -12  502.52   15.84
  -1  -1 -12  532.92   16.04
  -1  -1 -12  513.12   16.19
  -1  -1 -13   47.65    2.83
  -1  -1 -13   48.38    2.58
   1   1  13   45.68    2.77
  -1  -1 -13   49.11    3.07
  -1  -1 -13   46.12    2.60
  -1  -1 -14    0.59    0.56
  -1  -1 -14    0.91    0.70
  -1  -1 -14    0.66    1.50
  -1  -1 -14    0.30    1.20
  -1  -1 -15  120.94    5.52
  -1  -1 -15  117.93    5.10
  -1  -1 -15  121.63    5.27
  -1  -1 -15  121.30    5.71
  -1  -1 -16  152.68    6.33
  -1  -1 -16  146.52    6.09
  -1  -1 -16  143.62    6.75
  -1  -1 -16  148.20    6.73
  -1  -1 -17    2.62    2.01
  -1  -1 -17    0.76    0.72
  -1  -1 -17    2.24    2.15
  -1  -1 -17    1.23    0.93
  -1  -1 -18  268.59   10.73
  -1  -1 -18  276.00   10.10
  -1  -1 -18  272.65   10.35
  -1  -1 -19   55.41    3.40
  -1  -1 -19   54.42    3.63
  -1  -1 -19   63.30    4.41
  -1  -1 -20   17.40    1.82
  -1  -1 -20   19.63    2.13
  -1  -1 -21   16.32    1.93
  -1  -1 -21   18.76    1.85
  -1  -1 -21   16.84    1.97
  -1  -1 -22    0.60    0.92
  -1  -1 -22   -0.24    0.68
  -1  -1 -23    8.46    1.38
  -1  -1 -24    0.91    0.78
  -1  -1 -25    4.43    0.84
   1   2 -25    5.32    0.86
   1   2 -24    0.76    0.79
   1   2 -24    0.42    0.44
   1   2 -24    1.77    0.76
   1   2 -24    0.80    0.60
   1   2 -23    1.65    0.70
   1   2 -23    1.18    0.91
   1   2 -23    1.98    0.89
   1   2 -22    2.41    1.08
   1   2 -22    0.46    0.74
   1   2 -22    0.78    0.86
   1   2 -21    1.19    0.99
   1   2 -21    2.14    0.97
   1   2 -21    2.18    1.17
   1   2 -20    2.56    1.03
   1   2 -20    1.24    1.22
   1   2 -19    0.70    1.17
   1   2 -19    1.46    1.00
   1   2 -18   16.27    1.98
   1   2 -18   15.96    2.09
   1   2 -17  154.68    6.96
   1   2 -17  144.69    6.64
   1   2 -16  289.44   10.51
   1   2 -16  248.87   10.08
   1   2 -15   66.85    3.85
   1   2 -15   58.55    4.08
   1   2 -14    6.62    1.33
   1   2 -14    6.71    1.24
   1   2 -14    2.71    1.77
   1   2 -13   14.60    1.67
   1   2 -13   18.15    1.76
   1   2 -13   12.63    1.96
   1   2 -12    6.83    1.62
   1   2 -12    7.40    1.15
   1   2 -12    6.57    1.10
   1   2 -11    4.44    1.42
   1   2 -11    3.83    0.90
   1   2 -11    4.86    0.93
  -1  -2  11    5.79    1.17
   1   2 -10    3.28    0.75
  -1  -2  10    3.07    0.90
   1   2 -10    3.32    0.71
   1   2 -10    4.04    0.81
   1   2 -10    3.17    1.33
   1   2 -10    3.15    1.87
   1   2  -9  182.12    7.53
   1   2  -9  190.60    6.95
  -1  -2   9  192.44    7.59
   1   2  -9  211.08    7.30
   1   2  -9  198.27    7.02
   1   2  -9  189.91    6.92
  -1  -2   8    0.93    0.63
   1   2  -8    0.10    0.41
  -1  -2   7    1.58    0.59
  -1  -2   6  249.09    8.48
  -1  -2   5    1.85    0.55
  -1  -2   4 1322.22   37.99
  -1  -2   4 1260.67   37.78
  -1  -2   3  561.86   16.19
  -1  -2   3  568.36   16.29
   1   2  -2   30.93    1.48
  -1  -2   2   35.17    1.50
  -1  -2   1 2817.46   81.37
  -1  -2   0   18.10    0.80
  -1  -2   0   18.24    0.88
   1   2   0   16.35    0.74
  -1  -2  -1  951.46   27.21
   1   2   1  925.99   27.23
   1   2   2 2743.28   78.77
   1   2   2 2697.36   78.72
   1   2   2 2766.11   78.85
   1   2   3  124.68    4.00
   1   2   3  125.89    3.86
   1   2   4 2317.89   67.01
  -1  -2  -4 2343.23   67.27
  -1  -2  -5  890.09   26.39
  -1  -2  -5  903.03   26.04
  -1  -2  -6  157.47    4.77
   1   2   6  158.24    5.17
  -1  -2  -6  164.50    5.19
  -1  -2  -7  126.69    4.38
   1   2   7  122.89    4.36
  -1  -2  -7  129.13    3.87
  -1  -2  -8  434.16   13.00
  -1  -2  -8  416.64   12.31
   1   2   8  429.82   13.00
  -1  -2  -9  357.95   10.51
   1   2   9  365.76   11.34
  -1  -2  -9  356.75   10.54
  -1  -2  -9  360.47   11.30
   1   2  10  293.43    9.34
  -1  -2 -10  303.30    9.32
  -1  -2 -10  277.31    8.31
  -1  -2 -11    2.23    1.21
  -1  -2 -11    2.32    0.56
   1   2  11    2.47    0.63
  -1  -2 -11    1.76    0.16
  -1  -2 -11    2.42    1.02
  -1  -2 -12    2.24    0.59
  -1  -2 -12    2.20    1.40
  -1  -2 -12    1.40    0.63
  -1  -2 -12    2.11    0.62
  -1  -2 -12    4.17    1.25
   1   2  12    1.16    0.57
   1   2  13    9.96    1.19
  -1  -2 -13    9.71    1.80
  -1  -2 -13   10.02    1.14
  -1  -2 -13   11.04    1.16
  -1  -2 -13    9.63    1.19
  -1  -2 -13   10.64    1.56
  -1  -2 -14   22.10    1.84
  -1  -2 -14   25.54    2.26
  -1  -2 -14   25.48    2.44
  -1  -2 -14   23.63    1.82
  -1  -2 -15   76.79    3.76
  -1  -2 -15   77.38    3.89
  -1  -2 -15   71.94    4.25
  -1  -2 -15   78.70    4.20
  -1  -2 -16    0.89    1.76
  -1  -2 -16   -0.18    0.77
  -1  -2 -16    0.24    0.70
  -1  -2 -16    1.03    1.76
  -1  -2 -17   21.57    2.10
  -1  -2 -17   21.52    2.95
  -1  -2 -17   19.77    1.88
  -1  -2 -17   18.67    2.60
  -1  -2 -18   34.75    2.52
  -1  -2 -18   29.15    3.08
  -1  -2 -18   29.96    2.59
  -1  -2 -19   10.64    1.52
  -1  -2 -19   10.96    1.72
  -1  -2 -20   14.08    1.69
  -1  -2 -20   16.81    2.15
  -1  -2 -20   13.83    1.85
  -1  -2 -21    0.64    0.94
  -1  -2 -21    0.89    0.74
  -1  -2 -21   -0.83    1.22
  -1  -2 -22    2.42    1.02
  -1  -2 -22    1.61    1.19
  -1  -2 -22    1.14    0.73
  -1  -2 -23    8.73    1.41
  -1  -2 -24   -0.77    0.72
  -1  -2 -25    0.11    1.02
  -1  -2 -26    0.35    0.78
  -1  -2 -27    0.11    0.57
   1   3 -24    4.01    0.78
   1   3 -23    2.53    0.66
   1   3 -23    3.73    0.97
   1   3 -23    5.21    0.94
   1   3 -22    0.13    0.65
   1   3 -22    0.25    0.86
   1   3 -22   -0.23    0.75
   1   3 -21    1.15    1.07
   1   3 -21    2.44    0.93
   1   3 -21    1.70    1.07
   1   3 -20    1.11    0.86
   1   3 -20    0.32    0.99
   1   3 -19    0.81    0.88
   1   3 -19    1.00    1.21
   1   3 -18    4.00    1.26
   1   3 -18    4.07    1.45
   1   3 -17    1.67    1.38
   1   3 -17    0.32    0.92
   1   3 -16   18.36    2.12
   1   3 -16   20.42    2.40
   1   3 -15   23.81    2.39
   1   3 -15   22.47    2.79
   1   3 -14  119.48    5.44
   1   3 -14  105.03    5.51
   1   3 -13   97.33    4.71
   1   3 -13   89.21    4.88
   1   3 -13  102.15    4.73
   1   3 -12    1.37    0.77
   1   3 -12    1.44    1.57
   1   3 -12    1.77    0.77
   1   3 -11    3.49    1.50
   1   3 -11    3.45    0.86
   1   3 -11    2.40    0.79
   1   3 -10   23.18    1.82
  -1  -3  10   24.00    2.29
   1   3 -10   23.52    1.85
   1   3 -10   25.68    1.88
   1   3 -10   25.52    2.20
   1   3  -9   71.76    3.50
   1   3  -9   64.43    3.21
   1   3  -9   71.41    3.29
   1   3  -9   57.57    3.66
   1   3  -9   68.75    3.27
   1   3  -9   65.10    3.18
  -1  -3   9   64.89    3.78
   1   3  -8  112.44    4.48
   1   3  -8  117.75    4.72
   1   3  -8  117.00    4.50
   1   3  -8  108.85    4.49
  -1  -3   8  106.12    5.00
   1   3  -8  115.21    4.55
   1   3  -7   75.95    3.31
  -1  -3   7   70.25    3.64
  -1  -3   6   58.13    2.73
  -1  -3   6   61.24    3.08
  -1  -3   5   48.76    2.58
  -1  -3   5   50.00    2.35
  -1  -3   4  331.07   10.96
  -1  -3   4  341.86   10.69
  -1  -3   3   54.53    2.36
  -1  -3   3   56.84    2.57
  -1  -3   2   59.67    2.54
   1   3  -1  460.83   13.71
  -1  -3   1  448.90   13.84
   1   3   0    7.05    0.61
  -1  -3  -1 2594.01   75.63
   1   3   1 2605.74   75.55
   1   3   1 2641.95   75.64
   1   3   2 1645.08   48.54
  -1  -3  -2 1706.07   48.61
   1   3   3  833.86   24.58
   1   3   3  821.55   24.60
   1   3   3  836.94   24.36
   1   3   4    5.48    0.72
   1   3   4    5.05    0.55
   1   3   4    4.28    0.44
  -1  -3  -5 1040.12   30.68
   1   3   5 1080.38   30.99
   1   3   5 1051.76   30.69
  -1  -3  -5 1054.66   31.03
   1   3   6 1266.83   36.39
  -1  -3  -6 1250.63   36.94
  -1  -3  -6 1245.06   36.48
  -1  -3  -7   14.13    1.02
  -1  -3  -7   14.12    0.73
  -1  -3  -8  104.53    3.87
  -1  -3  -8  101.30    3.31
   1   3   8  100.48    3.77
   1   3   9   69.23    3.01
  -1  -3  -9   76.16    2.52
  -1  -3  -9   75.74    3.14
  -1  -3 -10  164.72    5.03
  -1  -3 -10  169.82    6.17
   1   3  10  154.26    5.76
  -1  -3 -10  157.11    5.82
   1   3  11   97.83    4.14
  -1  -3 -11  109.69    4.55
  -1  -3 -11  101.77    3.33
  -1  -3 -11  103.63    3.28
  -1  -3 -11  105.40    4.24
  -1  -3 -12  137.83    5.53
  -1  -3 -12  143.79    5.61
  -1  -3 -12  137.96    5.46
   1   3  12  143.20    5.55
  -1  -3 -12  153.73    5.94
  -1  -3 -12  141.69    5.57
  -1  -3 -12  146.03    5.78
  -1  -3 -13   11.62    1.25
  -1  -3 -13   11.90    1.47
  -1  -3 -13   11.53    1.32
  -1  -3 -13   15.49    1.87
   1   3  13   11.07    1.22
  -1  -3 -13   13.81    1.68
  -1  -3 -13   11.78    1.24
  -1  -3 -14   75.13    4.13
  -1  -3 -14   82.32    4.11
  -1  -3 -14   85.00    4.28
  -1  -3 -14   78.49    3.80
  -1  -3 -14   82.69    3.97
  -1  -3 -15   51.28    3.08
  -1  -3 -15   52.42    3.50
  -1  -3 -15   50.50    3.34
  -1  -3 -15   50.30    2.95
  -1  -3 -15   52.24    3.36
  -1  -3 -16   -0.21    1.05
  -1  -3 -16    0.87    1.70
  -1  -3 -16    0.08    0.66
  -1  -3 -16   -0.28    1.66
  -1  -3 -16    0.27    0.74
  -1  -3 -16    0.73    0.82
  -1  -3 -17   35.23    2.56
  -1  -3 -17   38.09    3.06
  -1  -3 -17   39.49    2.84
  -1  -3 -18   -0.09    0.76
  -1  -3 -18   -0.12    1.29
  -1  -3 -18    0.31    0.92
  -1  -3 -19   17.58    2.70
  -1  -3 -19   15.75    1.76
  -1  -3 -19   13.67    2.16
  -1  -3 -19   15.29    1.92
  -1  -3 -19   15.74    2.11
  -1  -3 -20    3.17    1.15
  -1  -3 -20    2.63    0.95
  -1  -3 -20    6.49    1.93
  -1  -3 -20    2.12    1.53
  -1  -3 -21   13.83    1.60
  -1  -3 -21   13.41    1.82
  -1  -3 -21   14.39    2.49
  -1  -3 -21   14.41    1.99
  -1  -3 -22    0.08    0.65
  -1  -3 -22    0.77    1.26
  -1  -3 -22   -0.51    1.27
  -1  -3 -22    0.30    0.92
  -1  -3 -23    1.73    1.07
  -1  -3 -23    0.47    1.22
  -1  -3 -23    0.45    0.85
  -1  -3 -24    2.04    1.22
  -1  -3 -24    1.05    0.73
  -1  -3 -25    0.91    1.03
  -1  -3 -26    1.22    0.81
  -1  -3 -27    2.06    0.78
   1   4 -23    3.03    0.66
   1   4 -23    4.57    0.87
   1   4 -22   -0.28    0.75
   1   4 -22    0.76    0.59
   1   4 -22   -0.25    0.72
   1   4 -21    4.82    1.09
   1   4 -21    4.80    1.01
   1   4 -21    3.63    1.17
   1   4 -20    3.69    1.00
   1   4 -20    2.20    1.06
   1   4 -19    6.32    1.46
   1   4 -19    5.86    1.30
   1   4 -18    3.36    1.47
   1   4 -18    3.57    1.17
   1   4 -17    3.07    1.23
   1   4 -16    3.30    1.27
   1   4 -15   12.61    1.83
   1   4 -14   17.27    1.98
   1   4 -14   16.88    1.97
   1   4 -14   12.46    2.33
   1   4 -13   51.19    3.30
   1   4 -13   50.94    3.57
   1   4 -13   54.49    3.35
   1   4 -12   14.95    1.67
   1   4 -12   12.90    1.71
   1   4 -12   18.23    1.86
   1   4 -12   14.40    2.05
   1   4 -11   19.82    2.13
   1   4 -11   17.65    1.76
   1   4 -11   16.46    1.70
   1   4 -11   19.43    1.84
   1   4 -10   25.12    2.00
   1   4 -10   24.51    1.97
   1   4 -10   27.68    2.29
   1   4 -10   26.14    1.99
   1   4  -9    1.66    0.56
   1   4  -9    2.17    0.80
  -1  -4   9    2.21    0.90
   1   4  -9    3.45    0.82
   1   4  -9    3.99    1.25
   1   4  -9    3.05    0.78
   1   4  -8   12.66    1.52
   1   4  -8   12.70    1.26
  -1  -4   8   10.82    1.48
   1   4  -8   11.59    1.25
   1   4  -8    9.18    1.03
   1   4  -8   10.40    1.21
  -1  -4   7   19.91    1.60
   1   4  -7   19.93    1.59
   1   4  -7   19.87    1.44
   1   4  -7   17.61    1.46
  -1  -4   7   17.46    1.80
  -1  -4   6  514.64   15.87
  -1  -4   6  485.85   16.36
   1   4  -6  477.90   15.42
   1   4  -6  511.70   15.64
   1   4  -5   67.94    2.97
  -1  -4   5   71.82    3.21
  -1  -4   5   72.02    3.57
  -1  -4   4  204.31    7.48
  -1  -4   4  215.51    7.19
   1   4  -4  200.45    6.91
  -1  -4   3   50.68    2.36
  -1  -4   3   46.60    2.49
   1   4  -3   45.69    2.32
   1   4  -3   47.40    2.20
   1   4  -2  300.23    9.36
  -1  -4   2  286.78    9.65
  -1  -4   1  174.03    6.05
   1   4  -1  173.36    5.86
   1   4   0  187.92    6.31
   1   4   1  827.85   24.08
   1   4   1  798.94   23.89
  -1  -4  -1  792.53   24.09
   1   4   2  473.07   14.07
  -1  -4  -2  439.02   13.96
   1   4   2  458.79   13.83
   1   4   3  839.41   24.60
   1   4   3  821.79   24.86
   1   4   4  240.05    7.87
   1   4   4  241.02    7.58
   1   4   5  780.78   24.18
   1   4   5  802.69   23.66
   1   4   5  815.01   24.01
  -1  -4  -6   68.54    2.54
   1   4   6   69.53    2.85
   1   4   6   65.88    3.03
   1   4   7   38.93    1.60
  -1  -4  -7   36.47    1.64
   1   4   7   41.04    2.23
  -1  -4  -8 1586.09   45.15
   1   4   8 1523.64   46.10
   1   4   8 1540.86   44.99
  -1  -4  -8 1526.27   45.80
  -1  -4  -9    1.54    0.39
  -1  -4  -9    0.20    0.44
  -1  -4 -10  260.06    7.85
  -1  -4 -10  233.24    9.31
  -1  -4 -10  250.85    8.68
  -1  -4 -10  263.30    9.00
   1   4  10  242.62    8.49
  -1  -4 -11   33.23    2.11
  -1  -4 -11   36.13    1.50
  -1  -4 -11   35.14    2.67
  -1  -4 -11   30.29    1.99
   1   4  11   33.14    2.04
  -1  -4 -11   36.58    2.36
  -1  -4 -12   13.39    1.77
  -1  -4 -12   14.41    1.72
  -1  -4 -12   16.45    1.48
  -1  -4 -12   17.01    1.65
   1   4  12   14.59    1.34
  -1  -4 -12   15.26    1.44
  -1  -4 -12   14.43    1.38
  -1  -4 -13  199.12    7.62
  -1  -4 -13  195.60    7.58
  -1  -4 -13  216.53    8.73
  -1  -4 -13  203.58    7.69
   1   4  13  203.20    7.60
  -1  -4 -13  218.06    8.11
  -1  -4 -13  200.71    7.55
  -1  -4 -14  106.58    5.16
  -1  -4 -14  121.47    5.56
  -1  -4 -14  121.38    5.22
  -1  -4 -14  117.02    5.06
  -1  -4 -14  121.75    6.15
  -1  -4 -15  189.62    7.86
  -1  -4 -15  192.98    7.70
  -1  -4 -15  193.78    7.84
  -1  -4 -15  216.90    8.35
  -1  -4 -15  197.81    9.00
  -1  -4 -16   10.91    1.88
  -1  -4 -16   13.06    1.85
  -1  -4 -16   13.57    1.74
  -1  -4 -16   11.13    2.00
  -1  -4 -16   12.76    1.57
  -1  -4 -16   12.54    1.59
  -1  -4 -17   21.30    2.20
  -1  -4 -17   17.40    1.96
  -1  -4 -17   18.13    2.63
  -1  -4 -17   17.70    1.86
  -1  -4 -17   17.75    2.33
  -1  -4 -17   17.22    2.15
  -1  -4 -18   47.07    3.38
  -1  -4 -18   58.65    4.55
  -1  -4 -18   52.58    3.32
  -1  -4 -18   52.95    3.62
  -1  -4 -18   59.97    4.03
  -1  -4 -18   57.02    3.66
  -1  -4 -19   29.42    2.92
  -1  -4 -19   27.60    2.69
  -1  -4 -19   25.05    2.42
  -1  -4 -19   29.40    2.39
  -1  -4 -19   28.37    2.53
  -1  -4 -19   24.72    3.10
  -1  -4 -20    5.70    1.32
  -1  -4 -20   10.59    1.94
  -1  -4 -20    7.68    1.90
  -1  -4 -20    2.62    1.68
  -1  -4 -20    6.36    1.26
  -1  -4 -21    0.90    1.47
  -1  -4 -21    0.52    1.43
  -1  -4 -21    1.03    1.56
  -1  -4 -21    0.42    0.94
  -1  -4 -21    0.09    0.66
  -1  -4 -22    7.79    1.62
  -1  -4 -22    5.00    1.24
  -1  -4 -22    4.94    1.65
  -1  -4 -23    1.35    1.36
  -1  -4 -23    3.50    1.17
  -1  -4 -23    0.69    0.74
  -1  -4 -24    1.43    1.24
  -1  -4 -25    0.54    0.87
  -1  -4 -26    7.54    1.33
  -1  -4 -27    1.77    0.71
   1   5 -22    7.18    0.88
   1   5 -22    6.83    0.76
   1   5 -22    9.12    1.09
   1   5 -21    5.91    1.03
   1   5 -21    3.50    0.84
   1   5 -21    6.86    1.17
   1   5 -20    0.86    0.73
   1   5 -19    0.51    0.84
   1   5 -18    1.34    0.94
   1   5 -17    2.16    1.13
   1   5 -16    6.08    1.45
   1   5 -15    4.51    1.35
   1   5 -14   98.00    4.98
   1   5 -14   90.93    4.88
   1   5 -14  101.53    5.04
   1   5 -13   57.83    3.96
   1   5 -13   69.24    4.01
   1   5 -13   72.60    4.09
   1   5 -13   65.26    3.95
   1   5 -12    1.15    1.04
   1   5 -12    0.84    1.12
   1   5 -12    0.19    0.87
   1   5 -12    0.83    1.54
   1   5 -11   47.42    3.11
   1   5 -11   53.30    3.23
   1   5 -11   51.98    3.19
   1   5 -11   47.27    3.26
   1   5 -10    2.30    1.33
   1   5 -10    1.85    0.96
   1   5 -10    2.91    0.96
   1   5 -10    2.51    0.92
   1   5  -9   20.96    1.87
   1   5  -9   22.81    1.92
   1   5  -9   20.05    1.94
   1   5  -8   21.88    1.85
   1   5  -8   22.47    1.98
  -1  -5   8   18.63    2.06
   1   5  -8   24.25    1.87
  -1  -5   7   86.91    4.19
  -1  -5   7   85.34    4.65
   1   5  -7   82.40    3.77
   1   5  -7   92.71    4.03
   1   5  -7   86.89    4.11
   1   5  -7   92.49    4.03
   1   5  -6    2.57    0.67
   1   5  -6    2.55    0.75
  -1  -5   6    4.72    1.01
  -1  -5   6    2.28    0.77
   1   5  -5  269.75    9.24
  -1  -5   5  286.40    9.64
   1   5  -5  272.01    9.30
  -1  -5   5  275.71   10.06
   1   5  -4  459.29   14.60
  -1  -5   4  472.70   15.35
   1   5  -4  481.19   14.66
  -1  -5   4  494.65   14.95
   1   5  -3  201.97    7.44
  -1  -5   3  213.54    7.85
   1   5  -3  220.71    7.37
  -1  -5   3  221.28    7.54
   1   5  -2   72.05    3.08
   1   5  -1  211.47    7.21
   1   5   0    0.41    0.52
   1   5   0    2.89    0.57
   1   5   1    3.43    0.64
  -1  -5  -1    3.33    0.84
   1   5   1    3.04    0.63
  -1  -5  -2   24.80    1.68
   1   5   2   28.85    1.56
   1   5   2   27.55    1.71
   1   5   3  245.08    8.58
   1   5   3  271.76    8.75
   1   5   3  258.96    8.33
   1   5   4  119.05    4.66
   1   5   4  124.49    4.44
   1   5   4  127.29    4.86
   1   5   5  141.90    5.39
   1   5   5  150.23    5.10
   1   5   6   54.68    2.64
   1   5   7  401.76   12.70
   1   5   7  380.70   13.00
   1   5   7  397.49   12.22
  -1  -5  -8   73.97    3.46
  -1  -5  -8   62.52    3.30
   1   5   8   59.94    3.35
  -1  -5  -8   65.32    3.35
   1   5   8   68.90    2.66
  -1  -5  -9   37.33    2.65
   1   5   9   37.58    2.56
  -1  -5  -9   39.48    2.53
   1   5   9   37.30    1.68
  -1  -5  -9   39.68    2.50
  -1  -5 -10  198.05    7.89
  -1  -5 -10  207.37    7.53
  -1  -5 -10  192.99    7.25
  -1  -5 -10  186.41    6.70
   1   5  10  187.14    7.52
  -1  -5 -11    2.83    0.72
   1   5  11    5.18    1.20
  -1  -5 -11    4.71    1.10
   1   5  11    3.89    0.74
  -1  -5 -11    2.60    0.83
  -1  -5 -11    3.31    1.28
  -1  -5 -11    2.67    0.63
  -1  -5 -11    2.21    0.94
  -1  -5 -12   11.52    1.32
   1   5  12   11.35    1.25
  -1  -5 -12   12.39    1.39
   1   5  12   11.79    1.63
  -1  -5 -12   13.96    1.78
  -1  -5 -12   11.71    1.72
  -1  -5 -12   14.06    1.62
  -1  -5 -12   12.85    1.35
  -1  -5 -12   11.59    1.13
  -1  -5 -13   16.15    1.60
  -1  -5 -13   18.21    1.94
  -1  -5 -13   19.74    2.12
  -1  -5 -13   16.80    2.10
  -1  -5 -13   18.27    1.74
  -1  -5 -13   21.39    2.05
  -1  -5 -14   44.05    3.05
  -1  -5 -14   40.50    3.30
  -1  -5 -14   40.00    2.90
  -1  -5 -14   36.04    2.53
  -1  -5 -14   42.78    3.06
  -1  -5 -14   36.04    2.60
  -1  -5 -15   18.58    2.16
  -1  -5 -15   19.21    2.24
  -1  -5 -15   17.40    2.33
  -1  -5 -15   21.10    2.23
  -1  -5 -15   16.74    1.82
  -1  -5 -15   16.14    1.72
  -1  -5 -16  134.44    6.21
  -1  -5 -16  154.70    6.88
  -1  -5 -16  134.76    6.05
  -1  -5 -16  146.48    6.70
  -1  -5 -16  131.77    6.15
  -1  -5 -16  144.64    7.37
  -1  -5 -17   -0.11    0.95
  -1  -5 -17    0.59    1.57
  -1  -5 -17    0.71    1.04
  -1  -5 -17    1.67    1.24
  -1  -5 -17   -0.29    0.73
  -1  -5 -17    1.74    1.35
  -1  -5 -18    6.43    1.96
  -1  -5 -18    5.09    1.71
  -1  -5 -18    4.95    1.39
  -1  -5 -18    3.83    1.09
  -1  -5 -18    3.38    1.18
  -1  -5 -18    3.81    1.66
  -1  -5 -19    5.47    1.86
  -1  -5 -19    5.11    1.72
  -1  -5 -19    4.43    1.85
  -1  -5 -19    2.43    1.09
  -1  -5 -19    3.63    1.18
  -1  -5 -20    7.32    1.93
  -1  -5 -20    5.18    1.33
  -1  -5 -20    7.11    1.93
  -1  -5 -20    6.38    1.36
  -1  -5 -20    9.30    1.97
  -1  -5 -21   20.31    2.75
  -1  -5 -21   15.60    1.95
  -1  -5 -21   19.98    2.04
  -1  -5 -21   18.25    2.31
  -1  -5 -21   17.06    2.46
  -1  -5 -22    0.37    0.71
  -1  -5 -22    0.47    1.19
  -1  -5 -22    1.62    1.65
  -1  -5 -22    2.95    1.41
  -1  -5 -23    2.16    1.59
  -1  -5 -23    4.49    1.54
  -1  -5 -24   -0.48    0.96
  -1  -5 -25   -1.08    1.18
  -1  -5 -26    0.07    0.80
   1   6 -21    0.04    0.48
   1   6 -21    0.38    0.43
   1   6 -20   -0.06    0.57
   1   6 -19    1.29    0.74
   1   6 -18    0.42    0.89
   1   6 -17    1.05    0.91
   1   6 -16    5.45    1.38
   1   6 -16    3.79    1.39
   1   6 -15   28.50    2.62
   1   6 -15   28.32    2.53
   1   6 -15   29.72    2.59
   1   6 -14    7.55    1.62
   1   6 -14    6.68    1.52
   1   6 -14    5.77    1.47
   1   6 -13    9.95    1.77
   1   6 -13   10.82    1.74
   1   6 -13   10.75    1.82
   1   6 -12   49.77    3.34
   1   6 -12   50.02    3.35
   1   6 -12   44.47    3.26
   1   6 -12   39.60    3.14
   1   6 -11    2.50    1.15
   1   6 -11    3.16    1.19
   1   6 -11    1.51    1.46
   1   6 -11    2.10    1.20
   1   6 -10   46.34    3.17
   1   6 -10   49.21    3.23
   1   6 -10   51.28    3.23
   1   6 -10   49.50    3.31
   1   6  -9   18.85    1.97
   1   6  -9   16.60    1.78
   1   6  -9   17.37    1.87
   1   6  -8   22.78    2.02
   1   6  -8   20.08    1.85
   1   6  -8   19.82    1.88
   1   6  -7    2.75    0.92
   1   6  -7    2.35    1.00
  -1  -6   6   67.08    4.10
   1   6  -6   73.88    3.60
   1   6  -5    2.17    0.71
  -1  -6   5    3.10    0.90
   1   6  -4   80.61    4.00
  -1  -6   4   83.48    3.95
   1   6  -4   85.89    3.80
   1   6  -4   80.70    3.69
   1   6  -3  103.71    4.55
  -1  -6   3  105.47    4.68
   1   6  -3  106.00    4.42
   1   6  -3  109.37    4.79
  -1  -6   3  109.17    4.61
   1   6  -2   87.16    3.93
  -1  -6   2   82.59    3.99
   1   6  -2   91.31    3.86
  -1  -6   2   93.85    3.97
  -1  -6   1   37.45    2.38
   1   6  -1   41.53    2.27
   1   6  -1   38.24    2.08
  -1  -6   0   73.73    4.06
  -1  -6   0   72.66    3.53
  -1  -6   0   71.47    3.42
   1   6   0   66.90    3.12
   1   6   0   75.17    3.35
  -1  -6  -1    3.27    0.93
  -1  -6  -1    2.60    0.69
  -1  -6  -1    3.06    0.83
   1   6   1    2.77    0.67
   1   6   1    2.99    0.68
  -1  -6  -1    2.60    1.03
   1   6   2   44.12    2.40
  -1  -6  -2   41.70    2.40
   1   6   2   39.45    2.11
  -1  -6  -2   39.52    2.59
  -1  -6  -2   39.18    2.97
  -1  -6  -2   37.91    2.31
   1   6   3  340.77   11.07
  -1  -6  -3  316.39   10.74
   1   6   3  316.02   10.87
  -1  -6  -3  341.55   11.07
  -1  -6  -3  321.98   11.21
   1   6   3  340.45   10.62
  -1  -6  -3  306.52   11.21
   1   6   4  393.56   11.93
  -1  -6  -4  360.80   12.05
   1   6   4  366.92   12.19
  -1  -6  -4  348.69   12.45
   1   6   4  396.35   12.47
  -1  -6  -4  358.72   12.46
   1   6   5   59.38    2.71
   1   6   5   60.40    2.99
  -1  -6  -5   56.69    2.83
  -1  -6  -5   55.52    3.16
   1   6   5   62.65    3.19
  -1  -6  -5   59.13    3.38
  -1  -6  -5   57.27    3.13
  -1  -6  -6   10.45    1.44
  -1  -6  -6    9.96    1.13
  -1  -6  -6   12.31    1.49
  -1  -6  -6   10.23    1.32
   1   6   6   11.52    1.19
  -1  -6  -6   10.10    1.84
  -1  -6  -7    6.48    1.25
  -1  -6  -7    7.24    1.26
  -1  -6  -7    2.93    1.53
   1   6   7    4.89    0.84
  -1  -6  -7    4.89    0.85
  -1  -6  -7    6.00    1.10
  -1  -6  -8  116.18    4.78
  -1  -6  -8  120.51    5.51
   1   6   8  123.88    5.08
   1   6   8  127.15    4.60
  -1  -6  -8  123.23    5.40
  -1  -6  -9   41.79    2.80
  -1  -6  -9   39.30    2.88
  -1  -6  -9   38.66    2.27
   1   6   9   41.38    2.00
  -1  -6  -9   37.89    2.73
  -1  -6 -10    8.48    1.53
  -1  -6 -10    8.26    1.30
  -1  -6 -10    6.73    0.97
  -1  -6 -10    7.99    1.41
   1   6  10    8.33    1.40
  -1  -6 -10    9.06    1.60
  -1  -6 -11   79.26    3.68
  -1  -6 -11   85.47    4.65
  -1  -6 -11   87.24    4.44
   1   6  11   76.73    4.38
  -1  -6 -11   84.11    4.41
  -1  -6 -11   82.64    4.24
  -1  -6 -12   65.87    3.25
  -1  -6 -12   62.45    4.06
  -1  -6 -12   66.62    3.96
  -1  -6 -12   70.55    3.99
  -1  -6 -12   64.28    3.51
  -1  -6 -12   68.76    3.86
  -1  -6 -13   39.54    3.02
  -1  -6 -13   44.07    3.35
  -1  -6 -13   37.69    2.67
  -1  -6 -13   38.96    2.39
  -1  -6 -13   43.12    3.11
  -1  -6 -13   41.18    3.14
  -1  -6 -14   29.32    2.69
  -1  -6 -14   30.64    2.72
  -1  -6 -14   29.58    2.38
  -1  -6 -14   27.47    1.99
  -1  -6 -14   27.51    2.84
  -1  -6 -14   31.90    2.77
  -1  -6 -15   59.02    4.00
  -1  -6 -15   60.70    3.83
  -1  -6 -15   61.31    4.39
  -1  -6 -15   62.15    4.07
  -1  -6 -15   53.32    3.44
  -1  -6 -16  203.06    9.23
  -1  -6 -16  199.52    8.67
  -1  -6 -16  185.74    7.98
  -1  -6 -16  210.96    8.80
  -1  -6 -16  190.94    8.11
  -1  -6 -17  165.33    7.28
  -1  -6 -17  167.79    7.35
  -1  -6 -17  171.30    7.91
  -1  -6 -17  173.98    7.95
  -1  -6 -17  173.48    8.51
  -1  -6 -18   52.03    3.68
  -1  -6 -18   52.13    4.03
  -1  -6 -18   48.11    3.34
  -1  -6 -18   51.65    3.82
  -1  -6 -18   43.70    3.92
  -1  -6 -19    3.31    1.88
  -1  -6 -19    2.21    1.84
  -1  -6 -19    3.12    1.09
  -1  -6 -19    3.25    1.65
  -1  -6 -19    3.01    1.32
  -1  -6 -20   32.94    2.97
  -1  -6 -20   31.08    3.23
  -1  -6 -20   29.33    2.51
  -1  -6 -20   31.13    3.27
  -1  -6 -20   26.95    2.81
  -1  -6 -21    1.90    1.15
  -1  -6 -21    2.84    1.39
  -1  -6 -21    1.71    1.67
  -1  -6 -22    0.25    1.57
  -1  -6 -22    1.15    1.39
  -1  -6 -22   -0.21    0.93
  -1  -6 -23    1.12    1.46
  -1  -6 -23   -0.61    1.34
  -1  -6 -23   -1.40    1.38
  -1  -6 -24    1.40    1.15
  -1  -6 -24    3.02    1.37
  -1  -6 -25   -0.43    0.89
  -1  -6 -25    0.49    1.11
  -1  -6 -26    3.22    0.89
  -1  -6 -26    4.37    1.09
   1   7 -20    1.08    0.63
   1   7 -19    0.57    0.75
   1   7 -19    0.59    0.60
   1   7 -18    3.38    1.01
   1   7 -18    2.62    0.85
   1   7 -17    0.34    0.94
   1   7 -17    0.66    0.76
   1   7 -16    2.98    1.18
   1   7 -16    2.70    1.06
   1   7 -15    0.30    1.01
   1   7 -15    0.61    0.98
   1   7 -14    0.41    1.09
   1   7 -14    0.54    1.03
   1   7 -14   -0.21    1.02
   1   7 -13   12.03    1.83
   1   7 -13   13.88    1.89
   1   7 -13   12.18    1.75
   1   7 -12    0.56    1.02
   1   7 -12   -0.11    1.07
   1   7 -12    0.41    1.09
   1   7 -11    6.59    1.54
   1   7 -11    6.57    1.50
   1   7 -11    7.39    1.54
   1   7 -10   12.55    1.85
   1   7 -10   11.36    1.84
   1   7 -10   12.89    1.81
   1   7  -9   12.33    1.83
   1   7  -9   11.44    1.66
   1   7  -8    0.31    0.88
   1   7  -8   -0.36    0.75
   1   7  -7   30.03    2.36
   1   7  -6    2.17    0.86
   1   7  -5    0.15    0.57
   1   7  -4    4.65    0.95
   1   7  -3   32.97    2.37
  -1  -7   3   32.84    2.45
   1   7  -2   11.14    1.38
  -1  -7   2   11.64    1.46
  -1  -7   1    5.21    1.12
  -1  -7   1    5.37    1.04
   1   7   0   36.35    2.30
   1   7   0   36.47    2.12
  -1  -7   0   38.14    2.53
  -1  -7   0   44.02    2.50
  -1  -7   0   34.27    2.45
  -1  -7   0   34.85    2.47
   1   7   0   37.26    2.26
  -1  -7  -1   39.98    2.99
  -1  -7  -1   31.49    2.27
   1   7   1   35.02    1.98
  -1  -7  -1   31.07    2.29
   1   7   1   29.60    2.11
  -1  -7  -1   32.42    2.24
  -1  -7  -1   34.00    3.13
   1   7   1   33.38    2.08
  -1  -7  -1   32.97    2.32
   1   7   2   96.82    4.55
  -1  -7  -2   92.39    4.33
   1   7   2   99.97    4.45
  -1  -7  -2  109.07    4.63
  -1  -7  -2   92.11    4.55
  -1  -7  -2   99.79    4.58
  -1  -7  -2   99.09    4.88
  -1  -7  -2  101.49    4.93
  -1  -7  -2   94.39    5.05
   1   7   2  102.80    4.00
   1   7   2  104.75    4.27
   1   7   3  219.40    7.69
   1   7   3  213.37    8.04
  -1  -7  -3  215.28    8.50
  -1  -7  -3  214.70    8.40
   1   7   3  222.15    8.09
  -1  -7  -3  210.55    8.24
  -1  -7  -3  218.94    8.23
  -1  -7  -3  216.49    8.33
  -1  -7  -4  270.83   10.51
  -1  -7  -4  284.15   10.42
  -1  -7  -4  289.27   10.53
  -1  -7  -4  283.38   10.51
   1   7   4  282.24   10.14
  -1  -7  -4  306.35   10.49
   1   7   4  304.34    9.87
  -1  -7  -4  286.46   10.12
   1   7   4  301.81   10.36
  -1  -7  -5  139.54    6.11
   1   7   5  130.08    5.54
  -1  -7  -5  131.63    5.92
  -1  -7  -5  136.74    5.54
  -1  -7  -5  135.11    6.00
  -1  -7  -5  136.06    5.97
   1   7   5  136.85    5.77
   1   7   5  146.16    5.40
   1   7   6  212.68    7.95
  -1  -7  -6  205.23    8.27
  -1  -7  -6  212.45    7.88
   1   7   6  215.45    8.22
  -1  -7  -6  213.29    8.40
  -1  -7  -6  226.80    8.50
  -1  -7  -6  216.52    8.31
   1   7   7  122.01    5.42
  -1  -7  -7  124.21    5.50
  -1  -7  -7  118.16    5.49
  -1  -7  -7  118.71    4.97
  -1  -7  -7  115.66    5.47
  -1  -7  -7  117.00    5.44
   1   7   7  106.60    4.92
  -1  -7  -8  116.65    5.05
  -1  -7  -8  123.75    5.67
  -1  -7  -8  121.28    5.67
  -1  -7  -8  123.95    5.67
  -1  -7  -8  128.26    5.77
  -1  -7  -9    1.55    0.94
  -1  -7  -9    0.21    0.93
  -1  -7  -9    0.36    1.76
  -1  -7  -9    0.61    1.09
  -1  -7  -9    0.33    0.71
  -1  -7 -10   25.00    2.39
  -1  -7 -10   19.18    2.47
  -1  -7 -10   19.98    1.75
  -1  -7 -10   19.26    2.21
  -1  -7 -11    8.59    2.13
  -1  -7 -11    8.88    1.65
  -1  -7 -11   10.24    1.77
  -1  -7 -11   10.67    1.34
  -1  -7 -12   20.06    2.59
  -1  -7 -12   20.42    2.36
  -1  -7 -12   22.37    2.28
  -1  -7 -12   20.22    1.80
  -1  -7 -12   26.00    2.59
  -1  -7 -12   22.75    2.49
  -1  -7 -13    3.68    1.75
  -1  -7 -13    4.59    1.37
  -1  -7 -13    1.81    1.40
  -1  -7 -13    1.48    1.32
  -1  -7 -13    2.72    0.98
  -1  -7 -14   10.63    2.23
  -1  -7 -14    6.54    1.84
  -1  -7 -14    9.66    1.79
  -1  -7 -14    7.43    1.20
  -1  -7 -14    8.27    1.85
  -1  -7 -15  138.58    5.73
  -1  -7 -15  135.51    6.79
  -1  -7 -15  147.74    6.98
  -1  -7 -15  128.22    6.87
  -1  -7 -15  123.69    6.32
  -1  -7 -16   61.71    4.16
  -1  -7 -16   61.00    4.58
  -1  -7 -16   58.33    4.28
  -1  -7 -16   61.37    4.48
  -1  -7 -17  101.85    5.69
  -1  -7 -17   83.08    5.55
  -1  -7 -17   91.61    5.57
  -1  -7 -18   12.34    2.34
  -1  -7 -18   10.59    1.58
  -1  -7 -18    9.88    2.19
  -1  -7 -18   13.57    2.14
  -1  -7 -19   92.63    5.81
  -1  -7 -19   98.85    5.63
  -1  -7 -19   98.78    5.78
  -1  -7 -20    4.83    1.90
  -1  -7 -20    0.67    1.24
  -1  -7 -20    1.96    1.84
  -1  -7 -20    1.53    1.42
  -1  -7 -21    1.11    1.04
  -1  -7 -21    0.28    1.52
  -1  -7 -21    0.13    1.58
  -1  -7 -21    1.14    1.39
  -1  -7 -22   15.51    2.28
  -1  -7 -22   13.58    2.07
  -1  -7 -22   12.19    1.97
  -1  -7 -22   11.62    1.75
  -1  -7 -23    0.21    1.33
  -1  -7 -23    1.10    1.09
  -1  -7 -23    0.27    0.78
  -1  -7 -23    0.40    1.20
  -1  -7 -24    0.92    1.22
  -1  -7 -24   -0.36    0.98
  -1  -7 -25    2.25    1.08
  -1  -7 -26    2.98    0.87
   1   8 -19    0.04    0.43
   1   8 -18    1.61    0.72
   1   8 -18    1.11    0.58
   1   8 -17    0.67    0.78
   1   8 -17    0.19    0.64
   1   8 -16    2.62    0.94
   1   8 -16    1.55    0.89
   1   8 -15    2.74    1.04
   1   8 -15    2.40    1.05
   1   8 -14    0.65    1.02
   1   8 -14    1.18    1.04
   1   8 -14    0.37    0.92
   1   8 -13    1.07    1.07
   1   8 -13    0.30    0.97
   1   8 -13    1.68    1.11
   1   8 -12   14.43    1.99
   1   8 -12   13.40    1.88
   1   8 -12   14.08    1.90
   1   8 -11    0.44    1.17
   1   8 -11    1.43    1.13
   1   8 -11   -0.11    1.10
   1   8 -10    3.31    1.29
   1   8 -10    1.66    1.19
   1   8 -10    3.16    1.32
   1   8  -9   13.84    1.91
   1   8  -9   19.97    2.20
   1   8  -9   14.87    1.99
   1   8  -8   18.54    2.02
   1   8  -8   17.22    2.18
   1   8  -7    1.61    1.02
   1   8  -6   11.00    1.56
   1   8  -5   16.55    1.74
   1   8  -4   23.78    2.05
   1   8  -3   -0.19    0.83
   1   8  -3    0.31    0.68
  -1  -8   2    9.24    1.50
   1   8  -2   13.26    1.62
   1   8  -1   19.85    1.89
  -1  -8   1   18.26    1.97
  -1  -8   0    0.09    0.79
  -1  -8  -1    4.47    1.12
  -1  -8  -1    2.28    2.15
  -1  -8  -1    5.07    1.13
   1   8   1    6.63    1.05
  -1  -8  -2   81.22    4.54
  -1  -8  -2   66.45    4.60
  -1  -8  -2   69.95    3.85
  -1  -8  -2   75.42    4.11
   1   8   2   77.97    3.53
  -1  -8  -2   74.63    4.13
  -1  -8  -3    2.16    1.04
  -1  -8  -3    1.89    1.51
  -1  -8  -3    2.75    0.95
  -1  -8  -3    1.25    1.15
  -1  -8  -3    2.49    1.82
  -1  -8  -4   11.81    1.64
  -1  -8  -4   11.64    2.03
  -1  -8  -4   13.01    1.93
  -1  -8  -4   12.57    1.67
  -1  -8  -4    9.39    2.32
  -1  -8  -5    4.47    1.74
  -1  -8  -5    4.58    1.97
  -1  -8  -5    4.89    1.22
  -1  -8  -5    6.08    1.37
  -1  -8  -5    4.75    1.47
  -1  -8  -5    5.31    1.32
  -1  -8  -6  102.90    4.91
  -1  -8  -6  107.17    5.30
  -1  -8  -6  107.05    5.48
  -1  -8  -6  102.96    5.37
  -1  -8  -6  103.00    5.16
  -1  -8  -6  101.30    5.33
  -1  -8  -7  269.02   10.23
  -1  -8  -7  262.20   10.36
  -1  -8  -7  261.31   10.40
  -1  -8  -7  265.18    9.77
  -1  -8  -7  267.03   10.30
  -1  -8  -8   71.63    3.81
  -1  -8  -8   70.49    4.36
  -1  -8  -8   74.40    4.55
  -1  -8  -8   74.45    4.35
  -1  -8  -8   65.96    4.18
  -1  -8  -9   43.22    3.50
  -1  -8  -9   51.41    3.79
  -1  -8  -9   45.85    3.39
  -1  -8  -9   45.93    3.34
  -1  -8  -9   40.76    2.79
  -1  -8 -10   70.10    4.26
  -1  -8 -10   60.44    3.57
  -1  -8 -10   66.96    4.37
  -1  -8 -10   69.57    4.30
  -1  -8 -10   71.22    4.46
  -1  -8 -11    0.89    1.37
  -1  -8 -11    1.24    1.31
  -1  -8 -11    0.43    1.95
  -1  -8 -11    1.25    1.08
  -1  -8 -11   -0.25    0.77
  -1  -8 -12    0.65    1.19
  -1  -8 -12    2.42    2.02
  -1  -8 -12    0.25    0.81
  -1  -8 -12    1.32    1.63
  -1  -8 -13   75.34    3.96
  -1  -8 -13   72.68    4.70
  -1  -8 -13   72.81    4.68
  -1  -8 -13   72.99    4.74
  -1  -8 -13   74.99    4.81
  -1  -8 -14   31.63    2.42
  -1  -8 -14   26.56    2.93
  -1  -8 -14   29.97    3.04
  -1  -8 -14   32.34    3.32
  -1  -8 -14   29.60    3.30
  -1  -8 -15    0.57    1.69
  -1  -8 -15    0.60    0.80
  -1  -8 -15    0.59    1.26
  -1  -8 -15   -0.34    2.18
  -1  -8 -15   -0.15    1.58
  -1  -8 -16   32.41    2.46
  -1  -8 -16   32.53    3.35
  -1  -8 -16   34.53    3.45
  -1  -8 -16   32.95    3.24
  -1  -8 -16   29.71    3.12
  -1  -8 -17    1.65    1.35
  -1  -8 -17    1.46    2.13
  -1  -8 -17    2.93    1.23
  -1  -8 -17    2.62    1.89
  -1  -8 -17    1.23    1.38
  -1  -8 -18   38.34    3.45
  -1  -8 -18   30.01    3.18
  -1  -8 -18   34.95    3.58
  -1  -8 -18   34.95    3.34
  -1  -8 -18   37.54    2.92
  -1  -8 -19    0.14    1.24
  -1  -8 -19   -0.15    1.26
  -1  -8 -19   -1.14    1.90
  -1  -8 -19    0.10    0.87
  -1  -8 -19   -0.14    1.76
  -1  -8 -20   10.33    1.91
  -1  -8 -20   11.34    2.32
  -1  -8 -20    8.65    1.79
  -1  -8 -20   10.43    2.13
  -1  -8 -21   14.57    2.08
  -1  -8 -21   13.12    1.98
  -1  -8 -21   15.74    2.11
  -1  -8 -21   16.12    2.43
  -1  -8 -22    0.22    0.92
  -1  -8 -22   -0.32    1.02
  -1  -8 -22    0.34    1.43
  -1  -8 -22    1.12    1.25
  -1  -8 -23   -0.09    0.76
  -1  -8 -23    1.33    1.04
  -1  -8 -23   -0.30    1.16
  -1  -8 -24    2.38    0.95
  -1  -8 -24    1.16    1.07
  -1  -8 -25    7.05    1.20
  -1  -8 -26    0.58    0.60
   1   9 -17    0.97    0.56
   1   9 -17    0.24    0.42
   1   9 -16    0.28    0.61
   1   9 -16    0.34    0.63
   1   9 -15    0.47    0.75
   1   9 -15    0.55    0.76
   1   9 -14    0.24    0.78
   1   9 -14    0.45    0.79
   1   9 -13    0.50    0.88
   1   9 -13    1.29    0.89
   1   9 -13    1.92    1.00
   1   9 -12    1.70    0.96
   1   9 -12    1.99    1.05
   1   9 -12    0.80    1.01
   1   9 -11    5.44    1.45
   1   9 -11    6.94    1.46
   1   9 -11    7.06    1.52
   1   9 -10    6.55    1.49
   1   9 -10    7.78    1.52
   1   9 -10    9.62    1.73
   1   9  -9    1.39    1.30
   1   9  -9    1.39    1.14
   1   9  -9    0.89    1.07
   1   9  -8    1.53    1.31
   1   9  -8    0.90    1.06
   1   9  -7   33.11    2.65
   1   9  -6   27.20    2.36
   1   9  -5    0.09    0.91
   1   9  -4   19.65    2.03
   1   9  -3   52.62    3.27
   1   9  -3   56.20    3.73
   1   9  -2   28.73    2.28
   1   9  -2   31.71    2.71
  -1  -9   1    1.51    1.00
   1   9  -1    2.71    1.13
   1   9   0    0.90    0.88
  -1  -9   0    1.51    1.07
  -1  -9  -1    3.04    1.17
  -1  -9  -2    0.88    1.07
  -1  -9  -2   -1.73    2.40
  -1  -9  -2   -0.33    0.81
  -1  -9  -3   31.62    2.71
  -1  -9  -3   25.81    2.50
  -1  -9  -3   22.22    3.11
  -1  -9  -3   25.14    2.39
  -1  -9  -4    5.76    2.47
  -1  -9  -4    7.18    1.46
  -1  -9  -4    5.26    1.47
  -1  -9  -4    6.85    1.94
  -1  -9  -5    3.14    1.35
  -1  -9  -5    5.73    1.90
  -1  -9  -5    3.51    1.26
  -1  -9  -5    2.79    2.29
  -1  -9  -5    3.11    1.42
  -1  -9  -5    1.11    1.39
  -1  -9  -6   29.19    2.60
  -1  -9  -6   29.00    2.83
  -1  -9  -6   36.10    3.16
  -1  -9  -6   26.51    2.86
  -1  -9  -6   36.95    3.02
  -1  -9  -6   30.85    3.29
  -1  -9  -7   16.88    2.84
  -1  -9  -7   13.87    2.31
  -1  -9  -7   12.81    1.80
  -1  -9  -7   13.45    2.12
  -1  -9  -7   16.25    2.20
  -1  -9  -7   11.99    2.16
  -1  -9  -8   25.74    2.93
  -1  -9  -8   25.50    2.74
  -1  -9  -8   23.36    2.29
  -1  -9  -8   27.92    3.25
  -1  -9  -8   28.37    2.99
  -1  -9  -9   35.31    2.75
  -1  -9  -9   33.30    3.16
  -1  -9  -9   39.49    3.52
  -1  -9  -9   38.06    3.08
  -1  -9  -9   37.05    3.71
  -1  -9  -9   31.16    3.22
  -1  -9 -10   58.71    3.67
  -1  -9 -10   61.22    4.45
  -1  -9 -10   52.28    4.17
  -1  -9 -10   60.25    4.42
  -1  -9 -10   62.72    4.05
  -1  -9 -10   68.06    4.44
  -1  -9 -11   90.44    5.61
  -1  -9 -11   86.69    5.34
  -1  -9 -11   93.07    4.80
  -1  -9 -11  103.62    5.38
  -1  -9 -11   97.25    5.72
  -1  -9 -11   90.35    5.50
  -1  -9 -12  236.56   10.23
  -1  -9 -12  235.44    9.23
  -1  -9 -12  247.57    9.90
  -1  -9 -12  219.76    9.80
  -1  -9 -12  239.21    9.98
  -1  -9 -12  246.11   10.48
  -1  -9 -13   18.63    2.97
  -1  -9 -13   16.69    2.23
  -1  -9 -13   14.23    1.91
  -1  -9 -13   17.38    2.91
  -1  -9 -13   18.11    2.43
  -1  -9 -14   16.41    2.18
  -1  -9 -14   17.95    2.91
  -1  -9 -14   12.90    1.80
  -1  -9 -14   12.17    2.45
  -1  -9 -14   16.94    2.40
  -1  -9 -15    2.34    2.30
  -1  -9 -15    0.47    0.96
  -1  -9 -15    0.16    1.42
  -1  -9 -15    1.64    1.62
  -1  -9 -15   -0.38    1.33
  -1  -9 -15    0.15    1.73
  -1  -9 -16    7.98    2.43
  -1  -9 -16    4.82    1.20
  -1  -9 -16    4.54    1.71
  -1  -9 -16    7.68    1.87
  -1  -9 -16    2.84    1.40
  -1  -9 -16    5.70    2.01
  -1  -9 -17    5.43    1.16
  -1  -9 -17    4.43    2.13
  -1  -9 -17    4.06    2.15
  -1  -9 -17    3.63    1.54
  -1  -9 -17    6.26    1.56
  -1  -9 -17    4.64    1.70
  -1  -9 -18    3.87    1.90
  -1  -9 -18    0.55    0.96
  -1  -9 -18    0.47    1.35
  -1  -9 -18    2.49    2.00
  -1  -9 -18    1.81    1.41
  -1  -9 -19    1.48    1.06
  -1  -9 -19    4.50    1.88
  -1  -9 -19    3.53    1.84
  -1  -9 -19    2.51    1.47
  -1  -9 -19    3.65    1.41
  -1  -9 -20    2.11    1.49
  -1  -9 -20   -0.27    1.06
  -1  -9 -20    0.42    0.78
  -1  -9 -20    2.54    1.22
  -1  -9 -20    1.02    1.54
  -1  -9 -21    1.21    1.15
  -1  -9 -21    0.58    1.30
  -1  -9 -21    1.49    1.38
  -1  -9 -21    1.64    1.10
  -1  -9 -22    0.52    0.93
  -1  -9 -22    4.67    1.19
  -1  -9 -22    2.14    1.37
  -1  -9 -23   -1.37    1.07
  -1  -9 -23    1.47    1.21
  -1  -9 -23    0.41    0.78
  -1  -9 -24    1.66    0.65
  -1  -9 -24    2.35    1.00
  -1  -9 -25    6.02    0.96
   1  10 -15    0.30    0.50
   1  10 -15    0.75    0.50
   1  10 -14    0.80    0.65
   1  10 -14    0.23    0.60
   1  10 -13    0.70    0.75
   1  10 -13   -0.06    0.65
   1  10 -12    3.24    0.97
   1  10 -12    3.45    0.98
   1  10 -12    2.02    0.96
   1  10 -11   -0.54    0.87
   1  10 -11    0.23    0.80
   1  10 -11    0.43    0.84
   1  10 -10    2.87    1.22
   1  10 -10    4.08    1.14
   1  10 -10    4.50    1.33
   1  10  -9    0.10    0.99
   1  10  -9    0.21    1.08
   1  10  -9    1.67    0.99
   1  10  -8   38.87    2.97
   1  10  -8   31.78    2.87
   1  10  -8   33.51    2.61
   1  10  -7    7.77    1.44
   1  10  -6   24.11    2.29
   1  10  -5   70.25    3.96
   1  10  -4    3.18    1.10
   1  10  -3    2.84    0.97
   1  10  -3    1.81    1.27
   1  10  -2   13.39    1.64
   1  10  -2   15.42    2.05
   1  10  -1    4.87    1.40
   1  10  -1    4.07    1.04
   1  10   0   -0.45    0.97
  -1 -10   0    0.24    1.06
  -1 -10  -1    4.65    1.45
   1  10   1    4.36    1.35
  -1 -10  -2   40.68    3.29
  -1 -10  -3   27.98    2.68
  -1 -10  -3   27.49    2.84
  -1 -10  -4    8.75    1.67
  -1 -10  -4   10.06    1.87
  -1 -10  -4    6.30    2.76
  -1 -10  -5   36.68    3.23
  -1 -10  -5   35.20    3.23
  -1 -10  -5   33.99    3.77
  -1 -10  -5   35.75    3.22
  -1 -10  -6   17.63    3.18
  -1 -10  -6   27.69    2.79
  -1 -10  -6   21.43    2.62
  -1 -10  -6   22.10    2.49
  -1 -10  -6   21.85    2.84
  -1 -10  -7   20.12    2.70
  -1 -10  -7   18.99    3.29
  -1 -10  -7   15.19    2.51
  -1 -10  -7   16.32    2.33
  -1 -10  -7   23.14    2.65
  -1 -10  -7   19.47    2.30
  -1 -10  -8   88.75    5.00
  -1 -10  -8   94.15    5.59
  -1 -10  -8   81.72    5.15
  -1 -10  -8   93.44    5.69
  -1 -10  -8   99.28    5.44
  -1 -10  -8   97.57    5.70
  -1 -10  -9    6.36    1.66
  -1 -10  -9    5.82    1.66
  -1 -10  -9    5.50    2.10
  -1 -10  -9    3.88    2.05
  -1 -10  -9    9.53    2.70
  -1 -10 -10    2.78    1.35
  -1 -10 -10    1.25    1.46
  -1 -10 -10    4.49    1.67
  -1 -10 -10    3.20    2.19
  -1 -10 -10    1.67    2.24
  -1 -10 -10    1.81    2.02
  -1 -10 -11  103.18    6.13
  -1 -10 -11  113.50    6.44
  -1 -10 -11  108.48    5.90
  -1 -10 -11   99.88    5.76
  -1 -10 -11  108.23    6.10
  -1 -10 -11   98.49    5.26
  -1 -10 -12   72.32    4.27
  -1 -10 -12   66.23    4.71
  -1 -10 -12   72.96    5.22
  -1 -10 -12   79.55    4.85
  -1 -10 -12   75.62    5.21
  -1 -10 -12   76.74    5.04
  -1 -10 -13  102.89    6.09
  -1 -10 -13   88.84    5.45
  -1 -10 -13   99.67    5.73
  -1 -10 -13   99.20    5.95
  -1 -10 -13   97.79    5.58
  -1 -10 -13   91.75    4.96
  -1 -10 -14    1.66    2.34
  -1 -10 -14    1.49    1.73
  -1 -10 -14    0.12    1.93
  -1 -10 -14    2.61    2.09
  -1 -10 -14   -0.13    1.41
  -1 -10 -14    0.91    1.09
  -1 -10 -15   -1.35    1.86
  -1 -10 -15    1.07    1.06
  -1 -10 -15    1.82    2.06
  -1 -10 -15    2.48    1.43
  -1 -10 -15    0.30    1.87
  -1 -10 -16    0.45    0.98
  -1 -10 -16    1.92    1.92
  -1 -10 -16    0.22    1.92
  -1 -10 -16   -2.72    1.93
  -1 -10 -16    0.50    1.14
  -1 -10 -17   10.94    2.31
  -1 -10 -17   10.39    1.79
  -1 -10 -17    7.75    1.98
  -1 -10 -17    7.41    2.00
  -1 -10 -17   10.39    2.25
  -1 -10 -17   10.20    1.46
  -1 -10 -18    9.55    1.92
  -1 -10 -18    4.17    1.74
  -1 -10 -18    6.60    1.89
  -1 -10 -18    6.23    1.45
  -1 -10 -18    5.57    1.68
  -1 -10 -19   -0.56    1.24
  -1 -10 -19    2.25    1.58
  -1 -10 -19    2.91    1.53
  -1 -10 -19    1.79    1.06
  -1 -10 -19    0.47    1.42
  -1 -10 -20    1.30    1.24
  -1 -10 -20    2.76    1.27
  -1 -10 -20    1.88    1.30
  -1 -10 -20    1.33    0.78
  -1 -10 -20    1.70    1.48
  -1 -10 -21    6.29    1.58
  -1 -10 -21    4.97    1.26
  -1 -10 -21    5.23    1.37
  -1 -10 -22    0.91    0.90
  -1 -10 -22    1.02    1.05
  -1 -10 -23    2.54    0.84
  -1 -10 -23    2.32    0.94
  -1 -10 -24    4.03    0.86
   1  11 -13    1.84    0.59
   1  11 -13    1.55    0.50
   1  11 -12    0.46    0.52
   1  11 -12    0.67    0.62
   1  11 -11   -0.06    0.67
   1  11 -11    0.16    0.65
   1  11 -11   -0.13    0.66
   1  11 -10    0.99    0.69
   1  11 -10    1.29    0.83
   1  11 -10    0.46    0.75
   1  11  -9    0.52    0.84
   1  11  -9    0.81    0.89
   1  11  -9    1.22    0.82
   1  11  -8    2.73    1.20
   1  11  -8    1.76    0.88
   1  11  -8    1.79    1.00
   1  11  -7    3.04    1.00
   1  11  -7    1.55    1.02
   1  11  -6    7.25    1.27
   1  11  -5    1.01    0.86
   1  11  -4   21.22    2.01
   1  11  -3   38.03    3.14
   1  11  -3   36.83    2.63
   1  11  -2    6.90    1.31
   1  11  -2    7.00    1.64
   1  11  -1    0.59    1.17
   1  11  -1   -0.43    0.79
   1  11   0    0.35    1.03
   1  11   0   -0.08    0.78
   1  11   1    2.07    0.88
   1  11   1    1.26    1.15
  -1 -11  -1    1.89    1.29
  -1 -11  -2    6.82    1.70
   1  11   2    8.77    1.68
   1  11   3   22.08    2.33
  -1 -11  -3   19.17    2.44
  -1 -11  -4    4.09    1.23
  -1 -11  -4    3.90    1.63
  -1 -11  -5   -0.14    1.01
  -1 -11  -5   -0.71    1.41
  -1 -11  -6   -0.88    1.20
  -1 -11  -6    0.14    1.42
  -1 -11  -6   -1.36    2.59
  -1 -11  -7    0.81    2.48
  -1 -11  -7    1.57    1.59
  -1 -11  -7    0.92    1.25
  -1 -11  -8   40.67    3.49
  -1 -11  -8   46.04    4.37
  -1 -11  -8   47.85    3.85
  -1 -11  -8   47.15    3.84
  -1 -11  -8   47.10    3.66
  -1 -11  -9   30.53    3.55
  -1 -11  -9   34.40    3.18
  -1 -11  -9   31.11    3.47
  -1 -11  -9   31.09    3.27
  -1 -11  -9   31.02    3.23
  -1 -11  -9   30.05    2.97
  -1 -11 -10   37.07    3.10
  -1 -11 -10   41.84    3.97
  -1 -11 -10   39.00    3.66
  -1 -11 -10   34.82    3.22
  -1 -11 -10   36.84    3.68
  -1 -11 -11  197.73    8.31
  -1 -11 -11  205.40    8.87
  -1 -11 -11  188.42    8.29
  -1 -11 -11  179.94    8.69
  -1 -11 -11  202.07    9.35
  -1 -11 -11  207.42    9.36
  -1 -11 -12   50.64    3.66
  -1 -11 -12   45.57    4.08
  -1 -11 -12   53.40    4.42
  -1 -11 -12   47.81    3.51
  -1 -11 -12   55.75    4.12
  -1 -11 -12   54.79    4.24
  -1 -11 -13    1.19    1.74
  -1 -11 -13    4.57    1.81
  -1 -11 -13    3.47    1.27
  -1 -11 -13    1.85    2.12
  -1 -11 -13    1.78    1.52
  -1 -11 -13    0.81    1.41
  -1 -11 -14   10.24    1.67
  -1 -11 -14   14.67    2.48
  -1 -11 -14    9.17    2.05
  -1 -11 -14   14.01    2.18
  -1 -11 -14   14.76    2.21
  -1 -11 -14    8.87    2.19
  -1 -11 -15    7.47    2.14
  -1 -11 -15    5.42    1.66
  -1 -11 -15    6.72    1.65
  -1 -11 -15    4.60    1.25
  -1 -11 -15    3.51    1.78
  -1 -11 -15    5.06    1.80
  -1 -11 -16    3.32    1.07
  -1 -11 -16    4.65    1.50
  -1 -11 -16    2.93    1.61
  -1 -11 -16    5.26    1.90
  -1 -11 -16    2.80    1.47
  -1 -11 -16    3.21    1.70
  -1 -11 -17    2.08    1.18
  -1 -11 -17    2.64    1.64
  -1 -11 -17    3.53    1.71
  -1 -11 -18    1.09    1.33
  -1 -11 -18    0.27    1.35
  -1 -11 -18    0.39    0.89
  -1 -11 -18    1.74    1.52
  -1 -11 -19    4.54    1.38
  -1 -11 -19    4.72    1.51
  -1 -11 -19    4.69    1.12
  -1 -11 -20    0.92    1.12
  -1 -11 -20    1.07    1.01
  -1 -11 -20    0.72    0.74
  -1 -11 -21    2.50    1.09
  -1 -11 -21    2.42    0.95
  -1 -11 -22    2.81    0.85
  -1 -11 -22    5.00    1.04
  -1 -11 -23    4.50    0.82
   1  12 -11    0.27    0.42
   1  12 -10    1.30    0.61
   1  12 -10    0.72    0.44
   1  12 -10    1.18    0.56
   1  12  -9    0.66    0.66
   1  12  -9    0.48    0.65
   1  12  -9    0.68    0.48
   1  12  -8    2.89    0.73
   1  12  -8    4.38    0.93
   1  12  -8    3.71    1.02
   1  12  -7   -0.07    0.74
   1  12  -7    1.37    0.67
   1  12  -6    1.08    0.70
   1  12  -6    1.79    0.92
   1  12  -5    1.48    0.79
   1  12  -4    2.92    0.85
   1  12  -3    0.10    0.99
   1  12  -3    0.28    0.72
   1  12  -2    0.53    1.05
   1  12  -2    0.73    0.70
   1  12  -1   -0.11    1.01
   1  12  -1    0.07    0.65
   1  12   0   -0.53    0.76
   1  12   0    0.11    1.09
   1  12   1   -0.11    0.95
   1  12   1   -0.46    0.76
   1  12   2    4.78    1.35
   1  12   2    3.60    0.98
   1  12   3    4.31    1.28
  -1 -12  -3    4.35    1.49
   1  12   3    2.62    0.89
   1  12   4    1.08    0.75
  -1 -12  -4    0.93    1.30
   1  12   4    0.21    0.99
   1  12   5   10.02    1.61
  -1 -12  -5   12.29    2.09
  -1 -12  -6    0.69    1.35
  -1 -12  -6    0.79    1.06
  -1 -12  -7   13.31    2.02
  -1 -12  -7   14.49    2.33
  -1 -12  -8   -0.14    1.52
  -1 -12  -8   -0.57    1.15
  -1 -12  -9    1.93    1.62
  -1 -12  -9    1.92    1.33
  -1 -12 -10   59.25    4.23
  -1 -12 -10   51.33    4.05
  -1 -12 -10   60.98    4.29
  -1 -12 -11    0.60    1.31
  -1 -12 -11   -0.67    1.94
  -1 -12 -12    0.90    1.31
  -1 -12 -12    0.74    1.90
  -1 -12 -13    0.99    1.65
  -1 -12 -13    2.01    1.39
  -1 -12 -13    2.66    1.36
  -1 -12 -14    4.91    1.46
  -1 -12 -14    1.09    1.63
  -1 -12 -14    3.86    1.45
  -1 -12 -14    2.89    1.57
  -1 -12 -15    0.14    1.05
  -1 -12 -15   -0.71    1.45
  -1 -12 -15    1.02    1.25
  -1 -12 -15    1.06    1.43
  -1 -12 -16    5.70    1.43
  -1 -12 -16    4.30    1.45
  -1 -12 -16    5.39    1.46
  -1 -12 -16    4.77    1.54
  -1 -12 -17   -0.37    0.92
  -1 -12 -17    0.73    1.07
  -1 -12 -17   -0.42    1.11
  -1 -12 -17   -0.51    1.13
  -1 -12 -18   -0.55    1.16
  -1 -12 -18    0.08    0.85
  -1 -12 -19   -0.32    0.93
  -1 -12 -19    0.32    0.71
  -1 -12 -20    0.27    0.52
  -1 -12 -20    0.08    0.72
  -1 -12 -21    4.60    0.93
   1  13  -8    0.51    0.49
   1  13  -7    1.41    0.59
   1  13  -6    0.90    0.43
   1  13  -6    2.28    0.72
   1  13  -5    0.61    0.48
   1  13  -5    0.92    0.74
   1  13  -4   -0.48    0.77
   1  13  -4   -0.28    0.79
   1  13  -4    0.17    0.51
   1  13  -3    0.30    0.73
   1  13  -3    0.19    0.49
   1  13  -2    1.21    0.88
   1  13  -2    0.66    0.54
   1  13  -1   -0.51    0.86
   1  13  -1   -0.22    0.52
   1  13   0   -0.09    0.77
   1  13   0   -0.17    0.59
   1  13   1   -1.00    0.95
   1  13   1   -0.12    0.58
   1  13   2    0.06    0.57
   1  13   2    0.55    0.92
   1  13   3    0.47    0.87
   1  13   4   12.45    1.67
   1  13   5    0.94    0.91
  -1 -13  -6    1.99    1.33
   1  13   6    0.75    0.90
   1  13   7    0.56    0.83
  -1 -13  -7    2.38    1.36
  -1 -13  -8   19.46    2.14
   1  13   8   21.26    2.05
  -1 -13  -8   20.09    2.37
  -1 -13  -9    2.26    1.37
   1  13   9    0.18    0.84
  -1 -13  -9    0.57    1.01
  -1 -13 -10    0.35    1.11
  -1 -13 -10    2.22    1.35
  -1 -13 -11   12.41    1.88
  -1 -13 -11   16.97    2.16
  -1 -13 -12    2.58    1.22
  -1 -13 -13    1.38    1.07
  -1 -13 -14    6.11    1.41
  -1 -13 -14    9.03    1.57
  -1 -13 -15    8.94    1.56
  -1 -13 -15    9.24    1.50
  -1 -13 -16    0.08    0.85
  -1 -13 -16   -0.58    0.89
  -1 -13 -17   -0.07    0.71
  -1 -13 -17    0.35    0.86
  -1 -13 -18    1.61    0.68
  -1 -13 -18    1.42    0.79
  -1 -13 -19    0.06    0.59
   1  14  -4    0.67    0.46
   1  14  -4    1.40    0.49
   1  14  -3    0.09    0.49
   1  14  -3   -0.05    0.46
   1  14  -2    0.30    0.56
   1  14  -2   -0.15    0.54
   1  14  -1   -0.61    0.63
   1  14   0   -0.24    0.61
   1  14   1    0.06    0.64
   1  14   2    0.33    0.65
   1  14   3    0.34    0.67
   1  14   4   -0.07    0.66
   1  14   5   -0.28    0.69
   1  14   6    3.90    1.00
   1  14   7    6.65    1.11
   1  14   8    0.14    0.65
   1  14   9    0.48    0.69
  -1 -14 -10   16.61    1.79
   1  14  10   15.00    1.47
   1  14  11    0.06    0.58
  -1 -14 -11    0.33    0.87
  -1 -14 -12    1.29    0.78
   1  14  12    3.57    0.78
  -1 -14 -12    4.44    1.15
   1  14  13    4.29    0.75
  -1 -14 -13    6.34    1.13
  -1 -14 -14    0.25    0.66
  -1 -14 -15   -0.69    0.60
   1  15   3    0.04    0.36
   1  15   4    0.60    0.40
   1  15   5    0.38    0.41
   1  15   6    0.30    0.40
  -2  14   6    2.52    0.59
  -2  14   5    2.86    0.60
  -2  14   4    0.82    0.44
  -2  14   3    1.41    0.46
   2 -13 -14    0.53    0.56
   2 -13 -13    2.32    0.74
   2 -13 -12    0.48    0.70
   2 -13 -11    3.72    0.95
   2 -13 -10    0.40    0.73
   2 -13  -9    0.61    0.75
   2 -13  -8    3.08    0.91
   2 -13  -7    2.13    0.81
  -2  13   6    4.64    1.07
   2 -13  -6    2.87    0.83
  -2  13   5   10.12    1.30
  -2  13   5    8.76    1.10
  -2  13   4   11.89    1.41
  -2  13   4   10.11    1.18
  -2  13   3    1.43    0.74
  -2  13   3    2.94    0.91
  -2  13   2   10.35    1.28
  -2  13   2    7.14    1.05
  -2  13   1    0.38    0.61
  -2  13   1    1.01    0.70
  -2  13   0    0.41    0.64
  -2  13   0    0.37    0.56
  -2  13  -1    0.54    0.60
  -2  13  -1   -0.05    0.55
  -2  13  -2    0.24    0.49
  -2  13  -2   -0.18    0.51
  -2  13  -3    0.80    0.49
  -2  13  -3    0.86    0.49
  -2  13  -4   -0.21    0.38
  -2  13  -4    0.11    0.41
   2 -12 -17    0.92    0.65
   2 -12 -16    0.45    0.63
   2 -12 -15    0.58    0.68
   2 -12 -14    1.43    0.80
   2 -12 -14    0.55    0.72
   2 -12 -14    0.80    0.92
   2 -12 -13    6.66    1.20
   2 -12 -13    6.77    1.31
   2 -12 -13    5.73    1.18
   2 -12 -12    3.23    1.07
   2 -12 -12    1.88    0.93
   2 -12 -12    3.78    1.21
   2 -12 -11   -0.26    0.76
   2 -12 -11    1.35    1.05
   2 -12 -10    0.79    0.96
   2 -12  -9   -0.10    0.99
   2 -12  -9    0.09    0.93
   2 -12  -8    0.19    1.00
   2 -12  -8    1.32    1.07
   2 -12  -7   -0.40    0.94
   2 -12  -6    2.76    1.21
   2 -12  -5   -0.28    0.92
  -2  12   4    0.48    0.98
   2 -12  -4    1.15    0.94
  -2  12   3   10.86    1.60
  -2  12   2    1.79    1.01
  -2  12   1    0.18    0.93
  -2  12   1    0.50    0.81
  -2  12   0   -0.65    0.86
  -2  12   0   -0.54    0.88
  -2  12  -1    0.32    0.77
  -2  12  -1    0.34    0.78
  -2  12  -2    0.46    0.76
  -2  12  -2    0.48    0.79
  -2  12  -3   -0.07    0.72
  -2  12  -3    0.36    0.74
  -2  12  -4    0.27    0.73
  -2  12  -4    0.40    0.69
  -2  12  -4    0.20    0.48
  -2  12  -5    2.59    0.84
  -2  12  -5    3.34    0.83
  -2  12  -6   -0.21    0.52
  -2  12  -6    1.10    0.67
  -2  12  -7    0.38    0.47
  -2  12  -7    0.34    0.56
  -2  12  -8   -0.44    0.50
   2 -11 -19    5.16    0.97
   2 -11 -19    5.24    0.85
   2 -11 -18    1.13    0.79
   2 -11 -18    1.26    0.76
   2 -11 -18    0.52    0.56
   2 -11 -17    2.74    0.80
   2 -11 -17    3.06    1.06
   2 -11 -17    3.67    1.02
   2 -11 -16    3.60    1.01
   2 -11 -16    1.89    1.02
   2 -11 -16    3.51    1.14
   2 -11 -15    0.22    1.01
   2 -11 -15    0.84    0.87
   2 -11 -14    8.76    1.49
   2 -11 -14    9.15    1.65
   2 -11 -13    0.36    1.04
   2 -11 -13   -0.12    0.95
   2 -11 -13    1.64    1.20
   2 -11 -12    1.07    1.18
   2 -11 -12    0.72    1.07
   2 -11 -12    0.23    1.23
   2 -11 -11    0.30    1.18
   2 -11 -11    1.18    1.18
   2 -11 -11    1.09    1.04
   2 -11 -10    0.24    1.18
   2 -11 -10   -0.72    1.01
   2 -11  -9   -0.12    0.96
   2 -11  -9    0.73    1.08
   2 -11  -8    1.09    1.21
   2 -11  -8   -0.24    1.18
   2 -11  -8   -0.80    1.04
   2 -11  -7   -0.12    1.13
   2 -11  -7    0.88    1.15
   2 -11  -6    0.12    1.13
   2 -11  -6   -0.22    1.05
  -2  11   5    2.76    0.94
   2 -11  -5    2.42    1.28
   2 -11  -5    1.76    1.18
   2 -11  -4    4.65    1.37
  -2  11   4    4.61    1.12
   2 -11  -4    3.50    1.34
  -2  11   3    1.64    0.93
   2 -11  -3    2.38    1.14
   2 -11  -2    0.60    0.90
  -2  11   2    1.06    0.94
  -2  11   1   10.82    1.78
  -2  11   0    0.77    1.06
  -2  11  -1    4.32    1.30
  -2  11  -2    0.70    0.93
  -2  11  -2    0.10    1.00
  -2  11  -3    2.90    1.09
  -2  11  -3    4.47    1.28
  -2  11  -4    1.13    0.92
  -2  11  -4    0.66    0.93
  -2  11  -5    0.61    0.86
  -2  11  -5    0.63    0.95
  -2  11  -6    2.46    0.94
  -2  11  -6    2.10    0.77
  -2  11  -6    2.01    0.95
  -2  11  -7    2.98    0.91
  -2  11  -7    3.39    1.00
  -2  11  -7    0.79    0.58
  -2  11  -8    0.50    0.66
  -2  11  -8    1.39    0.85
  -2  11  -9    1.28    0.74
  -2  11  -9    0.94    0.58
  -2  11 -10    0.84    0.67
  -2  11 -10   -0.12    0.43
  -2  11 -11    0.94    0.56
   2 -10 -21   -0.30    0.59
   2 -10 -20    7.69    1.01
   2 -10 -20    7.74    1.20
   2 -10 -19    4.35    0.78
   2 -10 -19    4.00    0.99
   2 -10 -19    3.77    1.15
   2 -10 -18    0.65    0.86
   2 -10 -18    0.42    0.70
   2 -10 -18    0.09    1.03
   2 -10 -18   -0.20    1.06
   2 -10 -17    1.28    0.85
   2 -10 -17    1.80    1.20
   2 -10 -17    1.57    1.05
   2 -10 -17    0.93    1.11
   2 -10 -16   -0.36    1.16
   2 -10 -16    0.49    0.85
   2 -10 -16    1.44    1.12
   2 -10 -16   -0.34    1.21
   2 -10 -15    6.72    1.37
   2 -10 -15    6.82    1.76
   2 -10 -15    7.45    1.66
   2 -10 -14    1.06    1.19
   2 -10 -14    0.58    1.06
   2 -10 -14    1.19    1.45
   2 -10 -13    0.81    1.25
   2 -10 -13    1.11    1.61
   2 -10 -13    1.43    1.27
   2 -10 -12   10.32    1.77
   2 -10 -12   12.28    2.00
   2 -10 -12    8.55    2.11
   2 -10 -11    2.84    1.81
   2 -10 -11    5.56    1.56
   2 -10 -11    5.47    1.54
   2 -10 -10    1.48    1.21
   2 -10 -10    0.91    1.74
   2 -10  -9    0.39    1.06
   2 -10  -8    0.64    1.03
   2 -10  -8   -0.64    1.13
   2 -10  -8    0.57    1.34
  -2  10   7    2.23    0.93
   2 -10  -7    3.85    1.34
   2 -10  -7    2.42    1.47
   2 -10  -7    1.48    1.24
  -2  10   6    4.05    1.13
   2 -10  -6    2.89    1.40
   2 -10  -6    2.39    1.13
   2 -10  -6    3.98    1.52
  -2  10   5    2.57    1.15
   2 -10  -5    0.91    1.15
   2 -10  -5    2.96    1.36
   2 -10  -4   33.03    2.93
   2 -10  -4   35.79    3.06
  -2  10   4   33.56    2.46
   2 -10  -3   -0.11    1.11
   2 -10  -3   -0.70    1.15
  -2  10   3    0.16    0.99
  -2  10   2    4.80    1.24
   2 -10  -2    4.03    1.25
   2 -10  -2    5.82    1.52
  -2  10   1    0.98    1.05
   2 -10  -1   -0.42    0.95
  -2  10   0    0.33    1.07
  -2  10   0    0.71    1.03
  -2  10  -1    2.08    1.14
  -2  10  -1    1.06    1.08
  -2  10  -2    3.97    1.39
  -2  10  -2    4.22    1.31
  -2  10  -3   -0.23    1.01
  -2  10  -3   -0.67    1.09
  -2  10  -4    0.99    1.10
  -2  10  -4    1.67    1.08
  -2  10  -5    3.53    1.18
  -2  10  -5    4.13    1.38
  -2  10  -6    2.52    1.13
  -2  10  -6    1.37    1.11
  -2  10  -7    1.71    1.10
  -2  10  -7    1.03    0.93
  -2  10  -8    0.20    0.57
  -2  10  -8    2.05    1.00
  -2  10  -8    1.42    1.11
  -2  10  -9    4.44    1.06
  -2  10  -9    3.58    0.86
  -2  10 -10    1.34    0.77
  -2  10 -11    1.25    0.68
  -2  10 -12    2.97    0.66
  -2  10 -14    0.97    0.54
   2  -9 -22    0.26    0.62
   2  -9 -22    0.37    0.59
   2  -9 -21   10.86    1.45
   2  -9 -21    9.69    1.07
   2  -9 -21   10.53    1.39
   2  -9 -20    9.25    1.01
   2  -9 -20   13.12    1.69
   2  -9 -20   10.22    1.56
   2  -9 -20   12.32    1.38
   2  -9 -19    4.67    0.90
   2  -9 -19    4.64    1.14
   2  -9 -19    4.22    1.23
   2  -9 -19    3.00    1.31
   2  -9 -18   21.47    1.82
   2  -9 -18   17.89    2.31
   2  -9 -17    4.14    1.12
   2  -9 -17    3.57    1.56
   2  -9 -16   17.34    1.95
   2  -9 -16   19.36    2.33
   2  -9 -16   13.22    2.22
   2  -9 -15    4.00    1.52
   2  -9 -15    2.66    1.79
   2  -9 -15    2.61    1.18
   2  -9 -14   11.06    1.78
   2  -9 -14   12.16    2.12
   2  -9 -14    9.93    2.20
   2  -9 -13   16.23    2.77
   2  -9 -13   21.98    2.36
   2  -9 -13   24.72    2.80
   2  -9 -12    0.70    1.28
   2  -9 -12    0.65    1.27
   2  -9 -12    0.15    1.71
   2  -9 -11   10.03    1.89
   2  -9 -11    9.08    1.83
   2  -9 -11    8.21    2.25
   2  -9 -10   16.49    2.63
   2  -9 -10   22.65    2.59
   2  -9 -10   18.94    2.31
   2  -9  -9    2.60    1.21
   2  -9  -9    3.73    1.98
  -2   9   8    0.08    0.85
   2  -9  -8    1.01    1.08
   2  -9  -8   -0.31    1.83
   2  -9  -7   11.45    1.73
  -2   9   7    8.80    1.40
   2  -9  -7    8.93    1.72
   2  -9  -7    5.67    1.96
  -2   9   6   -0.08    0.91
   2  -9  -6    0.11    1.16
   2  -9  -6   -0.47    0.93
  -2   9   5    6.78    1.28
   2  -9  -5    8.68    1.52
   2  -9  -5    7.55    1.59
   2  -9  -4    4.93    1.43
   2  -9  -4    5.07    1.51
  -2   9   4    4.92    1.22
   2  -9  -3   23.01    2.35
  -2   9   3   21.13    2.00
   2  -9  -3   24.05    2.38
  -2   9   2    2.69    1.07
   2  -9  -2    0.62    0.91
   2  -9  -2    0.43    0.94
  -2   9   1    7.83    1.39
   2  -9  -1    6.84    1.44
   2  -9  -1    6.77    1.39
   2  -9   0    1.31    1.07
  -2   9   0    2.09    1.05
   2  -9   0    1.69    1.00
  -2   9  -1    4.35    1.26
  -2   9  -2    4.62    1.36
  -2   9  -2    1.61    1.11
  -2   9  -3    0.46    1.09
  -2   9  -3    0.69    1.21
  -2   9  -4    4.17    1.55
  -2   9  -4    1.27    1.11
  -2   9  -5    9.13    1.81
  -2   9  -5    9.57    1.63
  -2   9  -6    1.89    1.05
  -2   9  -7    1.49    0.99
  -2   9  -8   16.76    1.93
  -2   9  -9    0.39    0.69
  -2   9  -9    0.19    0.87
  -2   9 -10   -0.28    0.67
  -2   9 -10    1.03    0.83
  -2   9 -11    2.72    0.91
  -2   9 -12    2.73    0.88
  -2   9 -12    3.24    1.14
  -2   9 -13    0.66    0.86
  -2   9 -13    0.29    0.53
  -2   9 -14    1.54    0.57
  -2   9 -14    1.45    0.82
  -2   9 -15    0.10    0.57
  -2   9 -16    2.10    0.59
   2  -8 -23    2.80    0.76
   2  -8 -23    2.94    0.72
   2  -8 -22    2.84    1.05
   2  -8 -22    1.90    0.86
   2  -8 -21   26.74    2.27
   2  -8 -21   25.16    1.84
   2  -8 -21   22.13    2.18
   2  -8 -20    4.11    1.25
   2  -8 -20    3.19    1.34
   2  -8 -20    3.67    0.85
   2  -8 -19    9.47    1.94
   2  -8 -19   10.42    1.78
   2  -8 -19    9.64    1.25
   2  -8 -18   36.09    2.56
   2  -8 -18   44.35    3.37
   2  -8 -18   37.55    3.27
   2  -8 -17   88.25    4.42
   2  -8 -17   88.52    5.35
   2  -8 -17   79.69    5.03
   2  -8 -16   38.24    2.90
   2  -8 -16   40.10    3.56
   2  -8 -15   84.25    5.48
   2  -8 -15   95.05    4.84
   2  -8 -14    2.83    1.92
   2  -8 -14    1.54    1.24
   2  -8 -14    2.58    1.53
   2  -8 -13    1.28    1.40
   2  -8 -13    0.83    1.08
   2  -8 -13    1.95    1.67
   2  -8 -12   86.24    5.58
   2  -8 -12   90.18    4.84
   2  -8 -12   98.18    5.55
   2  -8 -11   83.28    4.70
   2  -8 -11   83.61    5.47
   2  -8 -10    2.03    1.28
   2  -8 -10    7.27    2.02
   2  -8 -10    5.94    1.62
   2  -8  -9   24.05    2.49
   2  -8  -9   28.49    3.20
   2  -8  -9   33.62    2.94
   2  -8  -8   43.29    3.23
   2  -8  -8   31.93    3.32
   2  -8  -7    4.78    1.34
   2  -8  -7    5.32    1.40
   2  -8  -7    3.25    1.72
   2  -8  -6    3.80    1.24
   2  -8  -6    3.35    1.52
   2  -8  -6    4.44    1.16
   2  -8  -5    1.69    1.04
  -2   8   5    1.89    0.93
   2  -8  -5    0.28    1.44
   2  -8  -5    1.70    0.94
   2  -8  -4   21.00    2.15
  -2   8   4   17.31    1.70
   2  -8  -4   20.06    1.97
  -2   8   3    2.23    0.96
   2  -8  -3    2.38    0.99
   2  -8  -2    9.04    1.51
  -2   8   2    7.24    1.24
   2  -8  -1   24.82    2.23
   2  -8  -1   25.28    2.24
  -2   8   1   24.26    2.06
   2  -8   0   21.98    2.10
   2  -8   0   25.95    2.21
  -2   8   0   25.70    2.13
   2  -8   1   32.35    2.53
  -2   8  -1   37.45    2.56
   2  -8   2   41.76    2.81
  -2   8  -2   41.81    2.80
  -2   8  -3   -0.32    1.04
  -2   8  -3    0.43    0.93
  -2   8  -4    0.11    1.02
  -2   8  -4    2.53    1.29
  -2   8  -5   33.30    2.69
  -2   8  -5   29.79    2.68
  -2   8  -6   14.16    1.95
  -2   8  -6   20.60    2.21
  -2   8  -7  107.13    5.41
  -2   8  -8    4.56    1.29
  -2   8  -9    3.09    1.01
  -2   8  -9    2.86    1.11
  -2   8 -10    0.39    0.88
  -2   8 -10    0.08    0.71
  -2   8 -10    1.34    1.25
  -2   8 -11   20.09    2.05
  -2   8 -11   23.04    1.95
  -2   8 -12   -0.17    0.76
  -2   8 -12    1.01    1.14
  -2   8 -12    0.35    0.64
  -2   8 -13    2.32    1.11
  -2   8 -13    1.36    0.87
  -2   8 -14    0.59    0.89
  -2   8 -14    1.91    0.75
  -2   8 -15    0.22    0.51
  -2   8 -15    0.59    0.85
  -2   8 -16    0.44    0.73
  -2   8 -17    0.05    0.57
  -2   8 -18    0.83    0.48
   2  -7 -24    2.06    0.67
   2  -7 -23    0.27    0.79
   2  -7 -23    0.20    0.63
   2  -7 -22    9.02    1.39
   2  -7 -22    8.14    1.41
   2  -7 -21    4.43    1.45
   2  -7 -21    5.18    1.25
   2  -7 -20    4.28    0.91
   2  -7 -20    6.72    1.68
   2  -7 -19    7.26    1.82
   2  -7 -19    7.99    1.67
   2  -7 -19    7.56    1.23
   2  -7 -18  108.19    5.07
   2  -7 -18  106.09    5.92
   2  -7 -18  120.11    6.12
   2  -7 -17  190.01    7.72
   2  -7 -17  183.22    8.69
   2  -7 -16   44.30    3.91
   2  -7 -16   51.17    3.29
   2  -7 -15   21.93    2.86
   2  -7 -15   28.85    2.45
   2  -7 -14    6.16    1.48
   2  -7 -14    6.43    2.01
   2  -7 -13   43.64    3.12
   2  -7 -13   36.72    3.59
   2  -7 -12  181.54    7.45
   2  -7 -12  164.89    8.12
   2  -7 -11   91.26    4.67
   2  -7 -11   86.11    5.26
   2  -7 -10   66.91    3.85
   2  -7 -10   64.11    4.44
   2  -7  -9   22.50    2.20
   2  -7  -9   23.74    2.63
   2  -7  -8    2.18    1.46
   2  -7  -7   65.73    4.31
   2  -7  -6   50.16    3.08
   2  -7  -6   50.21    3.72
   2  -7  -5   19.84    2.66
   2  -7  -5   21.02    1.96
   2  -7  -5   19.78    2.39
   2  -7  -4    9.99    1.45
   2  -7  -4    8.20    1.91
   2  -7  -4    9.99    1.34
   2  -7  -3    5.79    1.06
   2  -7  -3    4.23    1.55
   2  -7  -3    5.78    1.14
   2  -7  -2   -0.30    0.72
  -2   7   2    0.83    0.71
   2  -7  -1   16.10    1.66
  -2   7   1   15.20    1.58
   2  -7   0    2.30    0.85
  -2   7   0    2.12    0.84
   2  -7   1   36.58    2.45
   2  -7   1   34.45    2.39
  -2   7  -1   37.02    2.40
  -2   7  -2   49.69    2.90
   2  -7   2   48.50    2.93
   2  -7   3   52.11    3.12
  -2   7  -3   55.05    3.17
  -2   7  -4   14.98    1.78
  -2   7  -4   16.94    1.75
  -2   7  -5   10.89    1.62
  -2   7  -5    9.79    1.27
  -2   7  -5    9.08    1.56
  -2   7  -6   76.19    4.19
  -2   7  -6   72.48    3.61
  -2   7  -7  140.95    5.89
  -2   7  -7  147.27    6.69
  -2   7  -7  152.56    6.57
  -2   7  -8   33.98    2.93
  -2   7  -8   33.14    2.48
  -2   7  -8   33.10    2.69
  -2   7  -9   -0.08    1.11
  -2   7  -9    0.10    0.91
  -2   7  -9   -0.79    1.24
  -2   7 -10   -0.40    0.88
  -2   7 -10   -0.34    0.75
  -2   7 -10   -0.23    1.09
  -2   7 -10    1.09    1.27
  -2   7 -11   -0.10    0.87
  -2   7 -11   -0.50    0.77
  -2   7 -11   -0.16    1.22
  -2   7 -11   -0.11    1.04
  -2   7 -12    7.78    1.40
  -2   7 -12    6.20    1.18
  -2   7 -12    9.18    1.77
  -2   7 -12    7.55    1.60
  -2   7 -13    6.59    1.64
  -2   7 -13    6.05    1.12
  -2   7 -13    6.38    1.33
  -2   7 -13    4.89    1.43
  -2   7 -14   11.09    1.71
  -2   7 -14   11.82    1.51
  -2   7 -14   13.21    1.82
  -2   7 -15    1.22    1.23
  -2   7 -15    0.36    0.98
  -2   7 -15    0.50    0.71
  -2   7 -16   -0.62    1.22
  -2   7 -16    0.81    0.88
  -2   7 -16   -0.18    0.57
  -2   7 -17    0.07    0.74
  -2   7 -18    1.00    0.71
  -2   7 -19    0.50    0.51
   2  -6 -24    0.81    0.79
   2  -6 -23   -0.07    0.65
   2  -6 -23    0.85    0.97
   2  -6 -22    1.88    1.23
   2  -6 -22    2.04    1.00
   2  -6 -21    0.76    1.26
   2  -6 -21   -0.21    0.96
   2  -6 -20    1.75    1.13
   2  -6 -20    0.72    1.38
   2  -6 -19    8.75    1.30
   2  -6 -19   11.18    2.01
   2  -6 -19   13.89    2.00
   2  -6 -18   40.00    2.73
   2  -6 -18   38.18    3.42
   2  -6 -17    6.18    1.91
   2  -6 -17    7.10    1.40
   2  -6 -16   11.27    1.68
   2  -6 -16   10.80    2.17
   2  -6 -15    0.92    1.01
   2  -6 -15    2.03    1.60
   2  -6 -14   26.65    2.91
   2  -6 -14   25.74    2.34
   2  -6 -13   27.47    2.37
   2  -6 -13   22.13    2.75
   2  -6 -12    0.53    1.03
   2  -6 -12    1.25    1.57
   2  -6 -11    1.79    1.01
   2  -6 -11    0.12    1.38
   2  -6 -10   12.85    1.61
   2  -6 -10   11.01    1.88
   2  -6  -9    6.12    1.25
   2  -6  -9    6.79    1.62
   2  -6  -8   57.36    3.22
   2  -6  -8   52.95    3.61
   2  -6  -7    7.70    1.59
   2  -6  -6   21.09    2.21
   2  -6  -5  233.79    9.61
   2  -6  -5  265.30    9.04
  -2   6   5  246.30    9.24
  -2   6   4   75.05    3.80
   2  -6  -4   77.98    3.58
   2  -6  -4   66.66    4.02
   2  -6  -3   41.16    2.40
   2  -6  -3   34.80    2.91
  -2   6   3   38.22    3.04
  -2   6   3   39.96    2.58
  -2   6   2    8.89    1.24
   2  -6  -2    6.30    1.02
  -2   6   2    6.11    1.03
   2  -6  -2    4.12    1.37
  -2   6   2    4.39    1.13
   2  -6  -2    7.82    1.49
  -2   6   1   35.77    2.95
   2  -6  -1   33.67    2.19
   2  -6  -1   32.63    2.81
  -2   6   1   36.91    2.45
   2  -6   0   67.33    3.28
  -2   6   0   69.82    4.30
  -2   6   0   62.91    3.45
   2  -6   1   36.58    2.22
  -2   6  -1   32.86    2.17
   2  -6   2    1.89    0.76
  -2   6  -2    2.29    0.66
  -2   6  -2    1.05    0.82
   2  -6   3   22.31    1.75
  -2   6  -3   22.61    1.77
  -2   6  -3   22.97    1.86
   2  -6   4    3.42    0.85
  -2   6  -4    3.01    1.02
  -2   6  -4    2.87    0.88
  -2   6  -5   20.39    1.76
  -2   6  -5   19.90    1.88
  -2   6  -6  353.75   12.53
  -2   6  -6  363.03   12.10
  -2   6  -7  128.51    5.90
  -2   6  -7  133.54    5.49
  -2   6  -7  123.86    5.74
  -2   6  -7  137.66    5.76
  -2   6  -8    3.83    1.16
  -2   6  -8    5.43    1.22
  -2   6  -8    3.85    1.19
  -2   6  -8    4.86    1.50
  -2   6  -9    0.46    0.91
  -2   6  -9    0.94    1.29
  -2   6  -9    0.41    1.02
  -2   6 -10    2.53    1.03
  -2   6 -10    2.54    1.20
  -2   6 -10    1.56    1.40
  -2   6 -10    4.00    0.99
  -2   6 -11   16.59    2.17
  -2   6 -11   14.91    1.77
  -2   6 -11   12.83    2.07
  -2   6 -11   15.43    1.99
  -2   6 -11   14.84    1.63
  -2   6 -12    3.77    1.67
  -2   6 -12    6.42    1.72
  -2   6 -12    5.87    1.27
  -2   6 -12    5.64    1.46
  -2   6 -12    3.66    1.05
  -2   6 -13   22.62    2.12
  -2   6 -13   19.37    1.87
  -2   6 -13   17.55    2.22
  -2   6 -13   26.11    2.47
  -2   6 -13   26.40    2.57
  -2   6 -14    7.41    1.85
  -2   6 -14    8.89    1.60
  -2   6 -14    5.58    1.11
  -2   6 -14    7.77    1.32
  -2   6 -15    4.06    1.08
  -2   6 -15    5.35    1.89
  -2   6 -15    5.00    1.34
  -2   6 -16    1.68    1.11
  -2   6 -16    0.97    0.70
  -2   6 -16    1.19    1.58
  -2   6 -17    7.96    1.13
  -2   6 -17   12.02    1.96
  -2   6 -17   10.38    1.56
  -2   6 -18    2.48    0.99
  -2   6 -19    0.32    0.69
  -2   6 -20    0.87    0.62
   2  -5 -24   11.22    1.37
   2  -5 -23    5.69    0.99
   2  -5 -23    6.44    1.33
   2  -5 -22    0.44    0.83
   2  -5 -22    0.30    1.10
   2  -5 -21   12.86    2.01
   2  -5 -21   12.15    1.82
   2  -5 -21   12.43    1.75
   2  -5 -20   25.58    2.42
   2  -5 -20   27.17    2.75
   2  -5 -20   29.22    2.84
   2  -5 -20   30.53    2.70
   2  -5 -19    6.53    1.13
   2  -5 -19    7.47    1.48
   2  -5 -19    5.42    1.60
   2  -5 -19    5.93    1.85
   2  -5 -18    9.01    2.03
   2  -5 -18   10.66    1.49
   2  -5 -18   12.46    2.09
   2  -5 -18   10.22    1.71
   2  -5 -18    9.51    1.74
   2  -5 -17   39.16    2.65
   2  -5 -17   31.58    2.84
   2  -5 -17   37.72    3.31
   2  -5 -17   28.51    3.07
   2  -5 -17   29.48    2.83
   2  -5 -16    4.29    1.65
   2  -5 -16    2.78    1.09
   2  -5 -16    2.25    1.26
   2  -5 -16    2.55    1.26
   2  -5 -15    1.51    1.39
   2  -5 -15    1.70    1.10
   2  -5 -15    1.24    1.18
   2  -5 -15    0.12    0.76
   2  -5 -14   23.05    2.52
   2  -5 -14   21.05    2.28
   2  -5 -14   20.61    2.13
   2  -5 -14   18.13    2.27
   2  -5 -13   60.86    3.79
   2  -5 -13   55.22    3.91
   2  -5 -13   55.83    3.86
   2  -5 -12    7.32    1.57
   2  -5 -12    9.30    1.52
   2  -5 -12    4.72    1.41
  -2   5  12    7.39    1.25
   2  -5 -11   51.77    3.42
  -2   5  11   58.75    3.42
   2  -5 -11   54.94    3.67
   2  -5 -11   54.93    3.66
   2  -5 -10  115.42    5.52
   2  -5 -10  117.59    5.86
   2  -5 -10  124.09    5.82
  -2   5  10  129.24    5.60
   2  -5  -9   22.26    2.22
  -2   5   9   24.97    1.91
   2  -5  -9   24.24    2.29
   2  -5  -8   68.58    3.28
  -2   5   8   75.11    3.59
   2  -5  -8   62.42    3.75
   2  -5  -7   69.44    4.00
   2  -5  -7   77.62    3.50
  -2   5   7   79.86    3.78
   2  -5  -6  133.58    6.09
  -2   5   6  146.80    5.80
   2  -5  -6  147.11    5.53
   2  -5  -5    5.53    0.91
  -2   5   5    4.42    0.89
  -2   5   5    5.03    0.87
   2  -5  -5    5.48    1.24
  -2   5   4   64.81    3.34
   2  -5  -4   68.65    3.23
  -2   5   4   69.14    4.08
  -2   5   4   69.09    3.33
   2  -5  -4   70.34    3.23
   2  -5  -4   64.02    3.75
  -2   5   3  245.76    8.43
  -2   5   3  222.52    8.40
  -2   5   3  242.43    9.38
   2  -5  -3  242.18    9.14
   2  -5  -3  232.87    8.15
   2  -5  -3  210.90    8.86
   2  -5  -3  250.52    8.26
   2  -5  -2   23.35    2.21
  -2   5   2   24.24    1.82
  -2   5   2   27.64    1.97
   2  -5  -2   22.80    2.32
   2  -5  -2   29.65    1.83
  -2   5   2   27.67    2.38
   2  -5  -1    2.36    0.68
  -2   5   1    2.07    0.89
   2  -5  -1    2.91    0.72
   2  -5  -1    1.40    1.13
   2  -5  -1    2.77    1.14
  -2   5   1    4.16    0.81
   2  -5   0  190.36    8.01
   2  -5   0  199.85    6.96
   2  -5   0  194.77    7.02
  -2   5   0  204.45    7.38
  -2   5   0  202.98    8.24
   2  -5   1  138.56    5.28
  -2   5  -1  143.99    5.69
   2  -5   1  135.69    6.36
   2  -5   1  147.60    5.45
  -2   5  -1  147.51    6.53
  -2   5  -2    0.52    0.64
   2  -5   2    0.88    0.52
   2  -5   2    0.91    0.55
  -2   5  -2    0.53    0.65
  -2   5  -3  196.88    7.93
  -2   5  -3  177.75    6.80
  -2   5  -4   88.84    4.75
  -2   5  -4   90.00    4.03
  -2   5  -5  177.22    6.90
  -2   5  -5  188.10    6.91
  -2   5  -6    0.20    0.74
  -2   5  -6    0.88    0.86
  -2   5  -6    0.21    0.56
  -2   5  -7    6.52    1.18
  -2   5  -7    6.93    1.25
  -2   5  -7    5.15    1.01
  -2   5  -7    5.69    1.11
  -2   5  -8    1.20    1.05
  -2   5  -8    0.08    0.72
  -2   5  -8    0.93    0.74
  -2   5  -8    2.44    1.07
  -2   5  -8    0.43    0.86
  -2   5  -9   31.16    2.41
  -2   5  -9   30.70    2.32
  -2   5  -9   29.73    2.31
  -2   5  -9   25.68    2.16
  -2   5  -9   34.35    2.47
  -2   5 -10    6.67    1.57
  -2   5 -10    9.75    1.77
  -2   5 -10    8.08    1.27
  -2   5 -10    7.21    1.14
  -2   5 -10    8.90    1.42
  -2   5 -11   29.32    2.51
  -2   5 -11   27.82    2.58
  -2   5 -11   27.62    2.12
  -2   5 -11   31.64    2.68
  -2   5 -11   28.10    2.28
  -2   5 -12    7.65    1.89
  -2   5 -12    5.53    1.19
  -2   5 -12    6.49    1.92
  -2   5 -12    8.16    1.55
  -2   5 -12    7.48    1.21
  -2   5 -13   23.17    2.68
  -2   5 -13   25.53    2.12
  -2   5 -13   30.21    2.76
  -2   5 -13   26.96    2.26
  -2   5 -13   31.64    2.63
  -2   5 -14   10.67    2.13
  -2   5 -14    9.65    2.29
  -2   5 -14   10.30    1.39
  -2   5 -14    8.89    1.61
  -2   5 -14    9.31    1.45
  -2   5 -15    1.54    1.65
  -2   5 -15    1.02    1.08
  -2   5 -15    0.70    0.83
  -2   5 -15   -0.31    1.90
  -2   5 -16    4.51    1.05
  -2   5 -16    6.56    1.47
  -2   5 -16    8.58    2.16
  -2   5 -17    2.45    1.92
  -2   5 -17    3.90    0.98
  -2   5 -17    2.26    1.13
  -2   5 -18    0.96    1.03
  -2   5 -18    0.92    0.64
  -2   5 -18    0.10    1.69
  -2   5 -19    2.50    0.98
  -2   5 -19   -0.36    1.55
  -2   5 -20    0.81    0.77
  -2   5 -21    5.34    0.92
  -2   5 -22    1.91    0.66
   2  -4 -25   10.66    1.10
   2  -4 -24   -0.20    0.77
   2  -4 -23    2.13    0.88
   2  -4 -23    0.60    1.00
   2  -4 -23    1.38    0.99
   2  -4 -22   24.82    2.44
   2  -4 -22   23.39    2.22
   2  -4 -22   25.67    2.13
   2  -4 -22   28.51    2.55
   2  -4 -21    9.41    1.47
   2  -4 -21    7.81    1.45
   2  -4 -21    7.97    1.59
   2  -4 -21    7.65    1.49
   2  -4 -21    7.28    1.65
   2  -4 -20   19.60    2.37
   2  -4 -20   17.85    2.37
   2  -4 -20   19.06    2.30
   2  -4 -20   20.24    2.25
   2  -4 -19  130.84    6.92
   2  -4 -19  145.86    6.88
   2  -4 -19  145.34    6.96
   2  -4 -19  155.72    7.37
   2  -4 -18    7.87    1.65
   2  -4 -18    7.88    1.81
   2  -4 -18    9.44    1.80
   2  -4 -18    7.81    1.86
   2  -4 -17   22.61    2.44
   2  -4 -17   22.64    2.57
   2  -4 -17   22.05    2.57
   2  -4 -17   24.57    2.75
   2  -4 -16    0.55    1.04
   2  -4 -16    0.68    1.37
   2  -4 -16   -0.37    1.31
   2  -4 -16   -0.24    1.01
   2  -4 -15    9.67    1.68
   2  -4 -15   10.81    1.73
   2  -4 -15    8.59    1.75
   2  -4 -15    8.87    1.83
  -2   4  14   15.01    1.74
   2  -4 -14   14.17    1.98
   2  -4 -14   14.42    1.87
   2  -4 -14   14.25    1.94
   2  -4 -14   13.83    1.80
   2  -4 -13   77.54    4.35
   2  -4 -13   81.74    4.36
   2  -4 -13   70.59    4.33
   2  -4 -13   74.44    4.30
  -2   4  13   77.09    4.20
   2  -4 -12   39.19    2.88
   2  -4 -12   36.98    2.96
  -2   4  12   39.05    2.75
   2  -4 -12   38.73    2.78
   2  -4 -12   37.58    2.75
   2  -4 -11  121.36    5.52
   2  -4 -11  118.61    5.42
   2  -4 -11  116.17    5.63
  -2   4  11  121.88    5.50
   2  -4 -11  119.33    4.84
   2  -4 -10  159.45    5.82
  -2   4  10  151.19    6.41
   2  -4 -10  146.09    6.56
   2  -4 -10  142.21    6.30
   2  -4 -10  158.70    6.49
   2  -4  -9  103.69    4.13
   2  -4  -9   92.36    4.72
  -2   4   9   97.99    4.58
  -2   4   9   95.02    5.16
   2  -4  -9   85.09    4.42
  -2   4   9   98.77    4.20
   2  -4  -9   94.08    4.56
  -2   4   9  103.10    4.40
   2  -4  -8  171.24    6.14
   2  -4  -8  161.89    6.61
   2  -4  -8  160.05    6.81
  -2   4   8  177.84    6.40
  -2   4   8  158.68    7.25
   2  -4  -8  164.80    6.65
  -2   4   8  166.12    6.66
   2  -4  -7   59.91    3.39
  -2   4   7   61.06    3.03
   2  -4  -7   57.22    3.24
   2  -4  -7   65.35    2.93
   2  -4  -6  134.70    5.68
   2  -4  -6  133.96    5.52
   2  -4  -6  149.26    5.26
   2  -4  -6  130.68    5.72
  -2   4   6  140.87    5.41
  -2   4   5  141.81    5.20
   2  -4  -5  138.23    5.03
  -2   4   4   51.85    2.70
  -2   4   4   55.27    2.66
   2  -4  -4   56.44    2.60
   2  -4  -3   40.75    2.65
   2  -4  -3   33.62    1.92
  -2   4   3   38.29    2.07
  -2   4   3   35.38    2.08
  -2   4   2    2.79    0.81
  -2   4   2    2.10    0.59
  -2   4   2    2.80    0.64
   2  -4  -2    4.23    1.13
   2  -4  -1  493.00   16.03
  -2   4   1  513.95   15.35
   2  -4  -1  456.99   15.01
  -2   4   1  486.29   16.13
  -2   4   0    3.89    1.04
   2  -4   0    2.27    0.62
  -2   4   0    2.77    0.70
   2  -4   0    2.51    1.00
  -2   4  -1  278.09    9.97
  -2   4  -1  271.89    9.13
   2  -4   1  264.99    8.85
  -2   4  -2   53.08    3.24
   2  -4   2   55.69    2.55
  -2   4  -3 1168.15   34.01
   2  -4   3 1064.80   32.60
  -2   4  -4   85.02    4.20
  -2   4  -4   74.22    3.35
   2  -4   5   15.77    1.88
  -2   4  -5   18.04    1.33
  -2   4  -5   15.97    1.69
  -2   4  -5   13.85    1.27
  -2   4  -5   14.58    1.48
  -2   4  -5   15.68    1.39
   2  -4   6  206.83    8.78
  -2   4  -6  213.35    7.32
  -2   4  -6  209.77    7.46
  -2   4  -6  207.10    7.50
  -2   4  -6  217.89    7.45
  -2   4  -6  207.37    7.61
  -2   4  -6  211.87    7.66
  -2   4  -7   73.02    3.51
   2  -4   7   68.47    4.38
  -2   4  -7   69.70    3.18
  -2   4  -7   75.08    3.49
  -2   4  -7   69.59    3.41
  -2   4  -7   76.45    3.60
  -2   4  -7   79.61    3.51
  -2   4  -8    1.07    0.85
  -2   4  -8    2.57    1.07
  -2   4  -8    0.13    0.55
  -2   4  -8    1.28    0.89
  -2   4  -8    0.52    0.47
  -2   4  -8    0.89    0.51
   2  -4   8    0.91    0.48
  -2   4  -8    0.42    0.66
  -2   4  -9  123.57    5.18
  -2   4  -9  120.19    5.26
  -2   4  -9  122.71    5.34
  -2   4  -9  131.98    5.41
  -2   4  -9  130.25    5.24
  -2   4 -10    5.84    1.52
  -2   4 -10    6.36    1.26
  -2   4 -10    2.00    0.72
  -2   4 -10    2.28    0.73
  -2   4 -10    2.01    0.86
  -2   4 -11   -1.89    1.51
  -2   4 -11    0.14    0.51
  -2   4 -11    0.23    0.63
  -2   4 -11   -0.09    0.78
  -2   4 -12   32.05    2.30
  -2   4 -12   33.97    2.57
  -2   4 -12   33.03    2.92
  -2   4 -12   32.81    2.74
  -2   4 -12   29.46    2.17
  -2   4 -13    6.37    1.84
  -2   4 -13    5.62    1.12
  -2   4 -13    5.09    1.03
  -2   4 -13    4.12    1.26
  -2   4 -13    5.03    2.02
  -2   4 -14   17.18    2.28
  -2   4 -14   13.46    1.53
  -2   4 -14   13.97    1.65
  -2   4 -14   16.46    1.88
  -2   4 -14   14.77    2.50
  -2   4 -15   21.57    2.20
  -2   4 -15   22.08    2.02
  -2   4 -15   28.01    2.90
  -2   4 -15   18.65    2.72
  -2   4 -16    1.09    1.79
  -2   4 -16    0.40    0.99
  -2   4 -16    0.52    0.83
  -2   4 -16    1.04    2.14
  -2   4 -17   46.28    3.14
  -2   4 -17   42.06    2.79
  -2   4 -17   46.87    3.76
  -2   4 -18    0.09    0.99
  -2   4 -18    0.08    0.66
  -2   4 -18    2.10    2.03
  -2   4 -19    1.24    0.94
  -2   4 -19    0.11    1.84
  -2   4 -20    0.71    0.82
  -2   4 -20   -0.10    1.74
  -2   4 -21    0.34    0.79
  -2   4 -22    1.89    0.72
  -2   4 -22    0.71    0.66
  -2   4 -23    1.59    0.69
   2  -3 -25    0.39    0.59
   2  -3 -24    1.16    0.85
   2  -3 -24    1.32    0.71
   2  -3 -24    1.07    0.80
   2  -3 -23    0.64    0.79
   2  -3 -23    0.38    0.80
   2  -3 -23    0.96    0.92
   2  -3 -23    0.52    0.98
   2  -3 -22    0.41    1.19
   2  -3 -22    0.76    0.88
   2  -3 -22    0.47    0.96
   2  -3 -22    0.34    0.99
   2  -3 -21   -0.11    1.24
   2  -3 -21    0.81    0.85
   2  -3 -21    0.64    0.97
   2  -3 -21   -0.53    0.99
   2  -3 -21   -0.25    1.08
   2  -3 -20   27.61    2.88
   2  -3 -20   28.05    2.93
   2  -3 -20   29.05    2.76
   2  -3 -20   28.87    2.65
   2  -3 -19    0.56    1.31
   2  -3 -19    3.86    1.51
   2  -3 -19   -0.45    1.28
   2  -3 -19    1.34    1.19
   2  -3 -18    0.91    1.19
   2  -3 -18    0.42    1.19
   2  -3 -18    0.75    1.32
   2  -3 -18    3.81    1.47
   2  -3 -17   42.62    3.24
   2  -3 -17   42.99    3.53
   2  -3 -17   39.99    3.28
   2  -3 -16   22.19    2.36
  -2   3  16   23.47    2.36
   2  -3 -16   21.83    2.39
   2  -3 -16   22.48    2.55
   2  -3 -15    6.39    1.37
   2  -3 -15    8.56    1.50
   2  -3 -15    6.79    1.51
  -2   3  15    6.84    1.38
  -2   3  14    2.28    0.95
   2  -3 -14    4.18    1.21
   2  -3 -14    4.21    1.15
   2  -3 -14    4.35    1.27
   2  -3 -13   67.46    3.78
   2  -3 -13   61.19    3.85
   2  -3 -13   64.75    3.28
   2  -3 -13   64.99    3.76
  -2   3  13   60.74    3.76
   2  -3 -12   16.09    1.49
   2  -3 -12   16.84    1.77
   2  -3 -12   16.53    1.82
   2  -3 -12   19.28    1.87
  -2   3  12   16.20    1.77
   2  -3 -11    7.68    1.02
   2  -3 -11    6.79    0.91
   2  -3 -11    7.07    1.33
   2  -3 -11    8.82    1.29
   2  -3 -11    6.10    1.13
  -2   3  11    7.26    1.21
   2  -3 -10   26.72    1.73
  -2   3  10   27.86    1.96
   2  -3 -10   25.56    2.02
  -2   3  10   25.70    2.07
   2  -3 -10   22.14    1.89
   2  -3 -10   24.45    2.11
   2  -3 -10   23.70    1.72
   2  -3  -9   84.99    3.66
   2  -3  -9   86.89    4.17
  -2   3   9   82.75    4.10
   2  -3  -9   85.13    3.97
   2  -3  -9   73.82    3.80
   2  -3  -9   88.45    3.63
  -2   3   9   87.61    3.86
   2  -3  -8    3.30    0.66
   2  -3  -8    5.70    1.01
   2  -3  -8    3.37    0.91
   2  -3  -8    2.82    0.76
   2  -3  -8    4.33    0.77
  -2   3   8    3.86    0.75
  -2   3   8    5.43    0.77
   2  -3  -7    0.57    0.53
  -2   3   7    1.21    0.50
   2  -3  -7    0.68    0.51
   2  -3  -7    0.63    0.65
   2  -3  -7    0.97    0.53
   2  -3  -7    0.24    0.54
   2  -3  -6  250.24    8.19
  -2   3   6  245.24    8.35
   2  -3  -6  243.35    8.53
   2  -3  -5  225.34    7.42
   2  -3  -5  222.79    7.71
  -2   3   5  215.66    7.58
   2  -3  -4  741.75   22.41
  -2   3   4  747.65   22.49
  -2   3   4  742.66   22.61
  -2   3   3  329.98   10.74
  -2   3   3  335.74   10.60
  -2   3   2    2.81    0.60
  -2   3   2    2.31    0.50
  -2   3   1  228.93    7.57
  -2   3   0  596.88   18.23
   2  -3   0  600.42   18.10
  -2   3  -1  225.11    7.52
   2  -3   1  226.49    7.36
   2  -3   2    2.30    0.51
   2  -3   3   94.09    3.51
   2  -3   4    5.54    0.68
  -2   3  -5  628.15   19.02
  -2   3  -6  263.50    8.70
  -2   3  -6  278.00    9.03
  -2   3  -6  267.50    8.89
  -2   3  -7  272.65    9.21
  -2   3  -7  280.02    9.11
  -2   3  -7  261.21    8.73
  -2   3  -7  272.91    9.30
  -2   3  -7  262.29    8.94
  -2   3  -8  481.20   15.78
   2  -3   8  494.74   15.44
  -2   3  -8  487.08   15.73
  -2   3  -8  493.58   15.68
  -2   3  -8  502.41   15.91
  -2   3  -8  490.29   15.36
  -2   3  -8  521.26   16.01
  -2   3  -8  512.24   15.67
  -2   3  -9    3.11    0.86
  -2   3  -9    3.53    0.96
  -2   3  -9    1.87    0.50
  -2   3  -9    1.90    0.63
  -2   3  -9    2.13    0.63
  -2   3  -9    2.36    1.13
   2  -3   9    1.73    0.50
  -2   3  -9    2.26    0.71
  -2   3  -9    1.78    0.56
  -2   3 -10    1.76    0.97
  -2   3 -10    0.42    0.48
  -2   3 -10    0.75    0.61
  -2   3 -10    1.06    0.55
  -2   3 -10    1.52    1.24
  -2   3 -10    0.89    0.49
  -2   3 -11    5.52    0.94
  -2   3 -11    5.84    1.56
  -2   3 -11    6.43    1.08
  -2   3 -11    6.22    0.94
  -2   3 -12    0.57    1.34
  -2   3 -12    1.86    0.74
  -2   3 -12    1.80    0.73
  -2   3 -12    1.25    0.76
  -2   3 -13    0.37    0.60
  -2   3 -13    0.88    1.49
  -2   3 -13    0.87    1.85
  -2   3 -13    0.67    0.75
  -2   3 -13    1.01    0.70
  -2   3 -14   23.29    2.08
  -2   3 -14   21.88    1.92
  -2   3 -14   24.15    2.58
  -2   3 -14   24.45    2.92
  -2   3 -15    1.12    1.76
  -2   3 -15    0.83    0.78
  -2   3 -15    1.81    2.21
  -2   3 -15    0.09    0.85
  -2   3 -16   40.35    2.73
  -2   3 -16   37.45    3.71
  -2   3 -16   40.12    2.92
  -2   3 -16   46.86    3.59
  -2   3 -17    3.30    1.17
  -2   3 -17    4.49    2.50
  -2   3 -17    4.07    1.01
  -2   3 -17    6.67    2.26
  -2   3 -18   -0.87    2.23
  -2   3 -18    0.19    0.99
  -2   3 -18   -0.08    0.66
  -2   3 -18    0.81    2.12
  -2   3 -19    1.88    1.07
  -2   3 -19    3.55    2.17
  -2   3 -20    3.18    2.12
  -2   3 -20    2.90    1.06
  -2   3 -21    0.24    0.80
  -2   3 -22    0.93    0.73
  -2   3 -22    0.41    0.86
  -2   3 -23    0.27    0.70
  -2   3 -23    0.41    0.56
  -2   3 -23   -0.16    0.73
  -2   3 -24    0.05    0.57
   2  -2 -25    0.40    0.57
   2  -2 -25    0.51    0.56
   2  -2 -24   11.17    1.38
   2  -2 -24   12.25    1.28
   2  -2 -24    9.96    1.40
   2  -2 -24   10.64    1.36
   2  -2 -23   -0.08    0.90
   2  -2 -23    0.29    0.95
   2  -2 -23   -0.21    0.85
   2  -2 -23   -0.08    0.76
   2  -2 -22    9.65    1.72
   2  -2 -22    9.64    1.62
   2  -2 -22    9.88    1.51
   2  -2 -22    8.47    1.68
   2  -2 -21    3.97    1.31
   2  -2 -21    4.06    1.23
   2  -2 -21    4.49    1.44
   2  -2 -21    4.56    1.43
   2  -2 -20   23.92    2.75
   2  -2 -20   25.41    2.70
   2  -2 -20   25.06    2.49
   2  -2 -20   30.65    2.78
   2  -2 -19    3.34    1.33
   2  -2 -19    4.12    1.48
   2  -2 -19    4.69    1.62
   2  -2 -18    9.73    1.93
   2  -2 -18    6.24    1.53
   2  -2 -18   11.49    1.86
  -2   2  18   12.40    1.92
   2  -2 -17    3.76    1.42
   2  -2 -17    4.93    1.50
   2  -2 -17    5.61    1.56
  -2   2  17    3.53    1.23
   2  -2 -16   54.91    3.85
   2  -2 -16   52.07    3.57
  -2   2  16   51.08    3.80
   2  -2 -16   56.21    3.72
   2  -2 -15    2.11    1.19
   2  -2 -15    0.94    1.01
   2  -2 -15    0.53    0.90
   2  -2 -15    0.34    0.62
   2  -2 -14   11.40    1.65
   2  -2 -14   11.90    1.29
   2  -2 -14   13.72    1.68
   2  -2 -14   11.18    1.68
   2  -2 -13    1.18    0.63
   2  -2 -13    1.41    0.85
   2  -2 -13    0.90    0.77
   2  -2 -13    3.06    1.12
   2  -2 -12   53.31    2.92
   2  -2 -12   56.92    3.21
   2  -2 -12   57.35    3.23
   2  -2 -12   54.81    3.31
   2  -2 -12   55.75    2.85
   2  -2 -11   15.79    1.38
   2  -2 -11   18.08    1.64
   2  -2 -11   15.94    1.58
  -2   2  11   17.88    2.19
   2  -2 -11   18.39    1.76
  -2   2  10    7.86    1.54
   2  -2 -10    5.58    0.98
  -2   2  10    6.50    0.98
   2  -2 -10    6.29    0.90
   2  -2 -10    4.90    1.03
   2  -2 -10    5.99    0.86
   2  -2  -9    4.45    0.86
   2  -2  -9    4.59    0.90
  -2   2   9    4.85    1.29
   2  -2  -9    4.02    0.74
   2  -2  -9    4.59    0.95
   2  -2  -9    4.21    0.72
  -2   2   9    3.29    0.77
  -2   2   8  289.22    9.38
   2  -2  -8  273.13    9.27
   2  -2  -8  274.09    9.42
  -2   2   8  274.07   10.14
  -2   2   7   34.57    1.87
   2  -2  -7   32.22    1.86
  -2   2   7   32.53    2.38
  -2   2   7   32.89    1.89
   2  -2  -7   34.08    1.97
  -2   2   6  144.56    5.77
   2  -2  -6  145.36    5.25
  -2   2   6  134.89    5.06
  -2   2   5  151.09    5.42
   2  -2  -5  154.75    5.49
   2  -2  -4  101.78    3.82
  -2   2   4   96.12    3.77
   2  -2  -3 1019.89   30.60
  -2   2   3 1043.90   30.65
  -2   2   2  711.52   20.08
  -2   2   2  624.32   20.21
  -2   2   1  224.09    7.15
   2  -2   0  877.12   24.77
  -2   2   0  847.89   24.76
  -2   2  -1 1392.38   41.13
   2  -2   1 1418.04   41.06
   2  -2   2  973.77   28.63
   2  -2   3  931.62   27.42
   2  -2   4  184.13    5.92
  -2   2  -5    0.23    0.34
  -2   2  -5    0.10    0.33
  -2   2  -6  338.75   10.81
  -2   2  -6  346.01   10.58
  -2   2  -7   37.17    1.69
  -2   2  -7   34.99    1.85
  -2   2  -8  272.10    8.49
  -2   2  -8  264.35    8.83
   2  -2   8  261.08    8.50
  -2   2  -8  271.48    9.21
  -2   2  -8  282.10    9.22
  -2   2  -8  264.81    8.95
  -2   2  -9  462.26   14.44
   2  -2   9  458.91   14.51
  -2   2  -9  494.74   15.28
  -2   2  -9  479.79   14.92
  -2   2  -9  496.79   15.10
  -2   2  -9  493.45   15.39
  -2   2  -9  500.30   14.88
  -2   2 -10    0.65    0.46
  -2   2 -10    0.58    0.53
   2  -2  10    0.38    0.69
  -2   2 -10    1.64    0.89
  -2   2 -10    0.47    0.46
  -2   2 -10    0.95    1.18
  -2   2 -11    0.87    0.54
  -2   2 -11    2.13    0.98
  -2   2 -11    1.19    0.65
  -2   2 -11    1.01    0.50
  -2   2 -11    0.93    0.47
  -2   2 -12    3.30    1.42
  -2   2 -12    2.31    0.70
  -2   2 -12    5.24    1.63
  -2   2 -12    3.96    0.78
  -2   2 -12    2.38    0.80
  -2   2 -13   30.59    2.06
  -2   2 -13   29.52    2.20
  -2   2 -13   29.28    2.57
  -2   2 -14    4.05    1.03
  -2   2 -14    2.02    1.87
  -2   2 -14    3.83    1.65
  -2   2 -14    3.07    0.81
  -2   2 -15    6.84    2.06
  -2   2 -15    8.40    1.36
  -2   2 -15    6.84    2.35
  -2   2 -15    7.06    1.15
  -2   2 -16    5.42    1.12
  -2   2 -16    4.94    1.22
  -2   2 -16    5.09    2.54
  -2   2 -16    5.81    2.12
  -2   2 -17    2.10    2.14
  -2   2 -17    0.85    0.91
  -2   2 -17    0.38    2.36
  -2   2 -17    1.58    0.77
  -2   2 -18    4.82    1.30
  -2   2 -18    4.78    1.06
  -2   2 -18    5.08    2.69
  -2   2 -19    1.16    0.95
  -2   2 -19   -1.17    2.45
  -2   2 -20    0.65    0.93
  -2   2 -21    0.17    0.89
  -2   2 -22    0.08    0.76
  -2   2 -23    0.48    0.91
  -2   2 -23   -0.69    0.68
  -2   2 -23    0.63    0.87
  -2   2 -24    0.63    0.72
  -2   2 -24    1.15    0.76
  -2   2 -24    0.87    0.50
  -2   2 -25    1.49    0.59
   2  -1 -25    0.62    0.59
   2  -1 -25   -0.06    0.50
   2  -1 -24    1.23    0.86
   2  -1 -24    0.86    0.63
   2  -1 -24    1.56    0.82
   2  -1 -24    1.34    0.88
   2  -1 -23   -0.32    0.85
   2  -1 -23    1.18    0.83
   2  -1 -23    0.11    0.86
   2  -1 -23    0.67    0.97
   2  -1 -22    1.02    0.85
   2  -1 -22    1.41    1.08
   2  -1 -22    1.60    1.07
   2  -1 -22   -0.33    1.07
   2  -1 -21   12.68    1.81
   2  -1 -21   13.14    1.80
   2  -1 -21   11.27    1.87
   2  -1 -20   26.36    2.51
   2  -1 -20   27.20    2.62
   2  -1 -20   29.97    2.92
   2  -1 -19   39.65    3.40
   2  -1 -19   40.75    3.23
   2  -1 -19   42.94    3.25
  -2   1  19   43.23    3.49
   2  -1 -18   42.75    3.30
   2  -1 -18   44.48    3.33
   2  -1 -18   39.55    3.41
   2  -1 -17  168.65    7.77
   2  -1 -17  167.37    7.42
   2  -1 -17  165.52    7.39
   2  -1 -16    3.07    1.32
   2  -1 -16    2.63    1.18
   2  -1 -16    2.69    0.82
   2  -1 -16    3.05    1.32
   2  -1 -15    9.26    1.78
   2  -1 -15   13.06    1.76
   2  -1 -15    9.99    1.21
   2  -1 -15   13.58    1.76
   2  -1 -14    5.04    1.26
   2  -1 -14    5.24    1.22
   2  -1 -14    6.37    0.96
   2  -1 -14    5.22    1.15
   2  -1 -13    3.74    1.04
   2  -1 -13    4.60    0.99
   2  -1 -13    3.19    1.10
   2  -1 -13    4.97    0.89
   2  -1 -12   52.74    2.81
   2  -1 -12   59.34    3.18
   2  -1 -12   54.33    3.11
   2  -1 -12   52.57    3.18
   2  -1 -12   54.12    2.80
   2  -1 -11  100.67    4.30
   2  -1 -11   99.79    4.18
   2  -1 -11  100.83    4.28
   2  -1 -11   99.82    4.47
   2  -1 -10  149.91    5.69
  -2   1  10  151.32    5.89
   2  -1 -10  152.90    5.61
   2  -1 -10  143.44    5.62
  -2   1   9 1226.86   35.18
   2  -1  -9 1210.49   35.00
  -2   1   8  255.21    8.49
   2  -1  -8  250.22    8.42
   2  -1  -8  239.67    8.37
   2  -1  -7  245.20    8.41
   2  -1  -7  261.34    8.47
  -2   1   7  253.49    8.44
  -2   1   6    3.48    0.59
   2  -1  -6    3.56    0.60
   2  -1  -6    3.96    0.61
   2  -1  -5  264.41    8.68
  -2   1   5  268.77    8.68
  -2   1   5  278.38    9.25
   2  -1  -5  269.12    8.77
  -2   1   5  270.82    8.62
  -2   1   4  184.24    6.54
   2  -1  -4  180.36    6.00
   2  -1  -4  181.20    6.11
  -2   1   4  176.79    6.03
  -2   1   4  180.23    5.93
  -2   1   3   65.25    2.77
  -2   1   3   72.52    3.29
   2  -1  -3   73.80    2.74
   2  -1  -3   73.33    2.86
   2  -1  -2  505.50   15.70
  -2   1   2  562.12   16.32
   2  -1  -1  474.65   14.28
   2  -1  -1  468.95   14.80
  -2   1   1  483.31   14.22
  -2   1   0 8100.45  231.69
  -2   1   0 8060.99  232.34
  -2   1   0 8073.70  232.02
   2  -1   0 7905.09  232.35
  -2   1  -1  562.81   16.63
  -2   1  -1  574.80   17.26
  -2   1  -1  556.70   16.94
   2  -1   1  563.47   16.72
   2  -1   2 2826.81   83.67
   2  -1   2 2876.94   82.99
  -2   1  -2 2909.99   83.65
   2  -1   3  155.74    4.95
  -2   1  -3  163.45    5.60
   2  -1   3  153.14    5.64
  -2   1  -4    4.95    0.72
   2  -1   4    4.82    0.45
   2  -1   4    4.52    0.78
  -2   1  -5   70.94    2.64
  -2   1  -5   76.67    3.19
   2  -1   5   68.97    3.29
   2  -1   6    5.04    0.95
  -2   1  -6    4.92    0.56
   2  -1   7   60.98    3.30
  -2   1  -7   64.51    2.55
   2  -1   7   62.53    2.29
  -2   1  -8    0.51    0.36
   2  -1   8    0.43    0.28
  -2   1  -9  319.73   10.05
  -2   1  -9  321.11   10.60
   2  -1   9  310.98    9.64
   2  -1   9  297.25   11.34
  -2   1 -10   54.99    2.59
  -2   1 -10   48.05    2.38
   2  -1  10   47.96    3.35
  -2   1 -10   52.75    2.94
  -2   1 -11   72.75    3.26
  -2   1 -11   67.03    3.04
   2  -1  11   66.64    4.27
  -2   1 -11   73.13    3.73
  -2   1 -11   68.39    3.08
  -2   1 -12    0.88    0.45
  -2   1 -12    0.90    0.56
  -2   1 -12    1.55    1.31
  -2   1 -12    1.53    0.54
  -2   1 -13   -0.26    0.63
  -2   1 -13   -0.12    0.48
  -2   1 -14    9.99    1.29
  -2   1 -14    9.65    2.12
  -2   1 -14    8.31    1.08
  -2   1 -15   28.18    2.16
  -2   1 -15   24.06    1.89
  -2   1 -15   26.36    2.94
  -2   1 -16    1.03    2.10
  -2   1 -16    2.61    0.96
  -2   1 -16    2.35    0.76
  -2   1 -17    7.27    1.31
  -2   1 -17    6.85    2.32
  -2   1 -17    7.24    2.76
  -2   1 -17    9.06    1.26
  -2   1 -18    3.24    2.69
  -2   1 -18    0.75    0.98
  -2   1 -18    2.27    0.84
  -2   1 -18    3.65    2.33
  -2   1 -19    8.00    1.47
  -2   1 -19    8.63    3.06
  -2   1 -19    8.09    2.54
  -2   1 -20    2.59    1.07
  -2   1 -20    0.36    2.28
  -2   1 -21    8.44    2.55
  -2   1 -21    9.06    1.44
  -2   1 -22    1.68    0.90
  -2   1 -23    1.00    0.96
  -2   1 -23    1.56    0.74
  -2   1 -23    2.27    1.24
  -2   1 -24    0.61    0.87
  -2   1 -24    1.29    0.85
  -2   1 -24    1.41    0.66
  -2   1 -25    2.22    0.80
  -2   1 -25    1.26    0.74
   2   0 -25    0.83    0.59
   2   0 -25   -0.22    0.50
   2   0 -24   -0.25    0.73
   2   0 -24    0.06    0.66
   2   0 -24    0.17    0.57
   2   0 -24    0.36    0.73
   2   0 -23    0.21    0.89
   2   0 -23    0.81    0.90
   2   0 -23    0.66    0.84
   2   0 -23    1.19    0.73
   2   0 -22    1.16    0.93
   2   0 -22    0.95    1.10
   2   0 -22   -0.18    0.79
   2   0 -21    7.85    1.61
   2   0 -21    8.31    1.54
   2   0 -21    8.65    1.49
   2   0 -20    0.99    0.98
   2   0 -20    0.89    1.28
   2   0 -20    2.20    1.14
   2   0 -19    1.18    1.31
   2   0 -19    0.23    1.07
   2   0 -19    0.68    1.15
   2   0 -18  138.74    6.62
   2   0 -18  143.30    6.91
   2   0 -18  138.60    6.61
   2   0 -17   43.88    3.29
   2   0 -17   44.44    3.54
   2   0 -17   41.48    3.21
   2   0 -16  126.14    6.26
   2   0 -16  126.78    6.06
   2   0 -15    2.96    1.23
   2   0 -15    4.25    0.83
   2   0 -15    3.88    1.21
   2   0 -14    2.22    0.69
   2   0 -14    1.32    0.85
   2   0 -13    7.30    0.97
   2   0 -13    7.09    1.25
   2   0 -12    2.84    0.62
   2   0 -12    1.86    0.61
   2   0 -12    2.74    0.84
   2   0 -11   35.50    2.23
   2   0 -11   36.97    2.16
   2   0 -11   39.94    2.47
   2   0 -10   66.26    3.07
   2   0 -10   65.73    2.96
  -2   0  10   68.56    3.32
  -2   0   9    4.87    0.85
   2   0  -9    4.28    0.86
   2   0  -9    5.14    0.81
   2   0  -9    5.34    0.82
   2   0  -8  225.83    7.87
   2   0  -8  233.98    7.95
  -2   0   8  238.76    8.08
   2   0  -7    6.92    0.83
  -2   0   7    7.99    0.90
   2   0  -6  408.21   13.09
  -2   0   6  429.40   13.11
  -2   0   5   50.82    2.19
   2   0  -5   48.39    2.23
  -2   0   4  721.44   21.33
   2   0  -4  710.00   21.49
  -2   0   3  305.92    9.38
   2   0  -3  299.98    9.59
  -2   0   3  310.10    9.82
  -2   0   2 2102.62   61.91
  -2   0   2 2209.40   62.38
  -2   0   1  800.80   22.67
  -2   0   1  796.11   22.22
   2   0  -1  813.86   22.27
   2   0   0 2481.90   72.28
   2   0   0 2504.34   71.82
   2   0   0 2483.93   72.16
  -2   0   0 2475.19   72.13
   2   0   1 9900.73  280.53
  -2   0  -1 9999.00  280.55
  -2   0  -1 9773.16  280.67
  -2   0  -1 9594.71  280.16
  -2   0  -2    5.07    0.31
  -2   0  -2    4.14    0.50
   2   0   2    4.41    0.63
  -2   0  -2    4.53    0.58
  -2   0  -3  882.40   25.27
   2   0   3  870.15   25.34
  -2   0  -3  859.86   25.55
  -2   0  -3  872.46   25.82
   2   0   3  854.39   25.90
  -2   0  -4   71.52    2.46
  -2   0  -4   69.57    2.28
  -2   0  -4   72.18    2.77
   2   0   4   66.00    2.21
   2   0   4   65.82    2.83
   2   0   5  664.88   19.12
   2   0   5  636.86   20.02
  -2   0  -5  651.73   19.28
  -2   0  -6    2.99    0.37
   2   0   6    3.69    0.74
  -2   0  -7  638.67   19.07
   2   0   7  644.38   18.68
   2   0   7  631.65   20.01
  -2   0  -8  713.69   20.86
   2   0   8  664.27   21.93
   2   0   9  122.83    5.47
  -2   0  -9  126.31    4.44
  -2   0 -10 1185.44   35.92
   2   0  10 1172.42   37.49
  -2   0 -10 1282.10   36.38
  -2   0 -11    4.13    1.19
   2   0  11    1.94    0.86
  -2   0 -11    3.62    0.68
  -2   0 -12    6.46    1.34
   2   0  12    6.39    1.36
  -2   0 -12    7.04    0.93
  -2   0 -13    6.13    1.53
  -2   0 -13    6.44    0.97
  -2   0 -14   47.89    2.60
  -2   0 -14   46.50    2.68
  -2   0 -14   50.40    3.17
  -2   0 -15    7.78    1.86
  -2   0 -15    7.62    1.07
  -2   0 -15    6.80    1.12
  -2   0 -16   21.87    2.95
  -2   0 -16   28.06    2.01
  -2   0 -16   25.44    2.10
  -2   0 -16   29.83    2.79
  -2   0 -17   33.44    2.34
  -2   0 -17   33.35    3.62
  -2   0 -17   37.90    2.69
  -2   0 -17   38.73    3.28
  -2   0 -18    8.10    1.40
  -2   0 -18    9.76    2.48
  -2   0 -18    5.66    2.77
  -2   0 -19    1.34    0.93
  -2   0 -19   -0.52    2.83
  -2   0 -19    2.46    2.31
  -2   0 -20   19.62    2.04
  -2   0 -20   19.32    3.00
  -2   0 -21    6.24    1.37
  -2   0 -21    3.53    2.05
  -2   0 -22    8.60    1.41
  -2   0 -22   13.34    1.92
  -2   0 -22   13.79    2.31
  -2   0 -23    3.92    1.12
  -2   0 -23    4.06    1.27
  -2   0 -23    6.40    1.13
  -2   0 -24    0.24    0.58
  -2   0 -24    0.17    0.87
  -2   0 -24    0.12    0.90
  -2   0 -25    9.94    1.32
  -2   0 -25    9.19    1.44
  -2   0 -26    0.55    0.59
  -2   0 -26   -0.26    0.60
   2   1 -25   -0.45    0.54
   2   1 -24    0.85    0.73
   2   1 -24   -0.16    0.68
   2   1 -24    0.47    0.57
   2   1 -24    1.17    0.59
   2   1 -23    0.33    0.73
   2   1 -23   -0.59    0.86
   2   1 -23   -0.07    0.61
   2   1 -22    2.88    1.10
   2   1 -22    2.42    0.97
   2   1 -22    2.68    1.00
   2   1 -21    9.84    1.53
   2   1 -21    7.18    1.51
   2   1 -21    8.82    1.48
   2   1 -20    2.11    1.11
   2   1 -20    1.33    1.30
   2   1 -20    2.10    1.09
   2   1 -19   -0.22    0.96
   2   1 -19    1.55    1.10
   2   1 -19    0.13    1.25
   2   1 -18   10.67    1.99
   2   1 -18   15.62    1.97
   2   1 -18   10.22    1.77
   2   1 -17    4.16    1.67
   2   1 -17    3.60    1.39
   2   1 -16  247.64    9.76
   2   1 -15    4.32    1.24
   2   1 -14   14.76    1.77
   2   1 -13   91.13    4.54
   2   1 -12   16.62    1.66
   2   1 -12   16.27    1.49
  -2  -1  11    0.06    0.66
   2   1 -11    0.99    0.79
   2   1 -11    0.48    0.47
   2   1 -11   -0.05    0.37
   2   1 -11   -0.14    0.60
   2   1 -10    1.45    0.67
   2   1 -10    0.62    0.51
  -2  -1  10    0.69    0.52
   2   1 -10    0.66    0.43
  -2  -1  10    0.87    0.70
   2   1  -9   57.92    2.86
   2   1  -9   55.18    2.67
   2   1  -9   56.48    2.82
  -2  -1   9   57.22    3.02
   2   1  -8    1.02    0.47
   2   1  -8    1.04    0.46
  -2  -1   8    1.32    0.55
   2   1  -7    6.73    0.81
  -2  -1   7    6.58    0.86
   2   1  -7    6.16    0.81
   2   1  -7    6.28    0.82
  -2  -1   6  102.70    3.96
   2   1  -6   98.26    3.81
   2   1  -6  101.05    3.88
   2   1  -6   99.08    3.77
  -2  -1   5  463.63   14.13
   2   1  -5  470.42   14.13
   2   1  -5  444.78   14.06
   2   1  -5  452.58   14.00
   2   1  -4  145.97    5.06
   2   1  -4  140.25    5.02
  -2  -1   4  147.63    4.99
   2   1  -4  149.66    4.91
  -2  -1   3    5.67    0.59
   2   1  -3    4.43    0.52
   2   1  -2 4101.92  118.60
  -2  -1   2 4125.85  118.65
   2   1  -1   10.80    0.62
  -2  -1   1   11.32    0.66
  -2  -1   1   13.01    0.95
   2   1   0  296.48    9.28
  -2  -1   0  303.08    8.97
   2   1   0  305.30    8.95
   2   1   1  395.99   11.90
   2   1   1  405.62   11.80
  -2  -1  -1  388.15   11.75
   2   1   2  305.72    9.45
  -2  -1  -2  310.65    9.38
  -2  -1  -2  317.69    9.40
   2   1   2  317.68    9.43
  -2  -1  -3  739.14   21.55
   2   1   3  711.13   21.77
   2   1   3  756.00   21.58
   2   1   4    5.87    0.35
  -2  -1  -4    6.64    0.42
   2   1   4    5.43    0.61
  -2  -1  -5   66.96    2.15
   2   1   5   68.03    2.24
   2   1   6  994.96   28.42
   2   1   6  986.42   29.04
  -2  -1  -6  959.43   28.14
  -2  -1  -7  143.89    4.43
   2   1   7  153.10    4.88
   2   1   8   67.12    3.15
   2   1   8   68.76    2.51
  -2  -1  -9  129.55    3.98
  -2  -1  -9  128.68    3.96
   2   1   9  189.59    6.17
   2   1   9  180.01    5.04
   2   1  10  106.81    5.01
  -2  -1 -10  104.76    4.37
   2   1  10  102.73    4.05
   2   1  11  257.05    9.15
   2   1  11  271.19   10.49
  -2  -1 -11  283.85    9.52
  -2  -1 -11  287.51    9.33
   2   1  12  245.50   10.41
  -2  -1 -12  256.05    8.87
  -2  -1 -12  279.37    9.48
  -2  -1 -12  278.84    9.27
  -2  -1 -13   66.31    3.58
  -2  -1 -13   62.82    3.05
  -2  -1 -13   62.47    3.33
  -2  -1 -14   36.09    2.28
  -2  -1 -14   43.00    2.81
  -2  -1 -14   40.59    2.95
  -2  -1 -15    3.75    0.86
  -2  -1 -15    3.66    1.89
  -2  -1 -15    5.78    1.63
  -2  -1 -16  115.76    5.11
  -2  -1 -16  114.57    5.85
  -2  -1 -16  117.71    5.50
  -2  -1 -17    9.26    2.10
  -2  -1 -17    9.40    2.52
  -2  -1 -17    6.58    1.25
  -2  -1 -18   16.13    1.79
  -2  -1 -18   18.94    3.02
  -2  -1 -18   18.55    2.79
  -2  -1 -19   86.74    4.54
  -2  -1 -19   86.05    5.64
  -2  -1 -19   87.73    5.22
  -2  -1 -20    1.84    1.00
  -2  -1 -20    0.71    2.35
  -2  -1 -21    0.19    0.87
  -2  -1 -21    0.12    1.13
  -2  -1 -22   33.34    3.48
  -2  -1 -22   34.05    2.91
  -2  -1 -22   30.74    2.42
  -2  -1 -23    0.63    1.06
  -2  -1 -23    0.32    0.75
  -2  -1 -23    0.76    1.15
  -2  -1 -23    0.74    1.07
  -2  -1 -24    2.51    1.24
  -2  -1 -24    6.86    1.41
  -2  -1 -25    1.60    0.92
  -2  -1 -25    0.11    0.91
  -2  -1 -26    0.35    0.68
  -2  -1 -26   -0.48    0.77
   2   2 -24   -0.07    0.58
   2   2 -24   -0.17    0.44
   2   2 -24    0.17    0.57
   2   2 -23    0.45    0.78
   2   2 -23    0.16    0.62
   2   2 -23    0.78    0.67
   2   2 -22    0.61    0.76
   2   2 -22    0.36    0.72
   2   2 -22    1.00    0.98
  -2  -2  22    0.08    0.62
   2   2 -21    4.17    1.27
   2   2 -21    1.61    0.93
   2   2 -21    1.99    0.95
   2   2 -20    3.83    1.15
   2   2 -20    5.59    1.37
   2   2 -20    2.62    1.38
   2   2 -19   -0.21    0.94
   2   2 -19    1.18    1.07
   2   2 -18    1.00    1.03
   2   2 -17   88.87    4.96
   2   2 -16  320.95   11.98
   2   2 -15   23.25    2.34
   2   2 -14    2.95    1.13
   2   2 -13    1.16    0.98
   2   2 -13    0.73    0.86
   2   2 -12   -0.24    0.75
   2   2 -12    0.25    0.68
   2   2 -11    3.37    0.87
  -2  -2  11    0.86    0.75
   2   2 -11    2.10    0.68
   2   2 -11    3.16    0.88
   2   2 -10   33.89    2.17
  -2  -2  10   28.64    2.09
   2   2  -9    0.96    0.65
   2   2  -9    0.06    0.45
   2   2  -9    0.85    0.50
   2   2  -9    0.09    1.67
   2   2  -8   69.66    4.07
   2   2  -8   78.89    3.31
   2   2  -8   70.89    3.10
   2   2  -8   70.14    3.25
   2   2  -7   46.52    2.33
   2   2  -7   45.43    2.22
   2   2  -6   95.85    3.72
   2   2  -6   93.10    3.63
  -2  -2   6   90.95    3.83
   2   2  -5   10.93    0.93
   2   2  -5   12.71    0.99
   2   2  -4  386.27   11.93
   2   2  -4  384.25   11.94
   2   2  -3   96.57    3.47
   2   2  -3   97.44    3.53
   2   2  -2 1158.15   33.89
   2   2  -1  856.81   25.13
   2   2   0 3884.66  110.61
   2   2   0 3769.80  110.79
   2   2   1 1221.22   36.47
   2   2   1 1321.27   36.68
   2   2   2 5473.52  157.57
   2   2   3 5361.98  149.26
   2   2   3 5346.39  149.40
   2   2   4  193.59    5.79
   2   2   4  190.06    5.99
  -2  -2  -5    5.41    0.43
   2   2   5    5.49    0.41
   2   2   5    5.79    0.30
   2   2   6   44.73    1.71
  -2  -2  -6   44.51    1.71
   2   2   7  211.72    6.72
  -2  -2  -7  213.38    6.70
  -2  -2  -8   44.98    1.90
   2   2   8   44.70    1.92
   2   2   9  261.77    8.30
  -2  -2  -9  253.79    8.20
  -2  -2 -10    1.44    0.43
   2   2  10    1.29    0.42
  -2  -2 -11    8.24    1.20
   2   2  11    8.20    0.89
  -2  -2 -11    9.71    1.36
   2   2  11    7.07    1.28
  -2  -2 -11    8.25    0.84
  -2  -2 -12    8.57    1.33
   2   2  12    6.98    0.91
   2   2  12    8.00    1.47
  -2  -2 -12    8.95    1.46
  -2  -2 -12    5.72    0.78
  -2  -2 -13   69.94    3.30
  -2  -2 -13   80.44    3.63
  -2  -2 -13   72.16    3.30
   2   2  13   64.05    3.39
  -2  -2 -13   81.59    3.90
   2   2  13   67.98    4.57
  -2  -2 -14    1.05    1.19
  -2  -2 -14   -0.13    0.54
  -2  -2 -14   -0.56    1.48
  -2  -2 -15   26.04    2.68
  -2  -2 -15   25.50    1.97
  -2  -2 -15   31.17    2.56
  -2  -2 -16   10.12    2.01
  -2  -2 -16    6.45    2.15
  -2  -2 -16    5.86    1.09
  -2  -2 -17    0.68    0.82
  -2  -2 -17    0.43    1.97
  -2  -2 -17    0.69    1.71
  -2  -2 -18  198.30    8.01
  -2  -2 -18  212.66    8.61
  -2  -2 -18  206.07    8.89
  -2  -2 -19    3.92    1.15
  -2  -2 -19    3.39    1.47
  -2  -2 -19    1.98    2.42
  -2  -2 -19    3.39    2.11
  -2  -2 -20    3.12    1.64
  -2  -2 -20    1.61    1.30
  -2  -2 -20    1.74    1.95
  -2  -2 -20    3.00    0.99
  -2  -2 -21   22.61    2.97
  -2  -2 -21   26.29    2.68
  -2  -2 -21   23.47    2.14
  -2  -2 -22    0.17    1.35
  -2  -2 -22    0.25    1.36
  -2  -2 -22    0.12    1.15
  -2  -2 -22   -0.27    0.72
  -2  -2 -23    1.38    1.18
  -2  -2 -23    1.58    1.45
  -2  -2 -23    2.16    1.17
  -2  -2 -24    1.06    1.10
  -2  -2 -24    0.69    1.02
  -2  -2 -24    0.83    1.18
  -2  -2 -25    0.74    0.97
  -2  -2 -25    0.69    1.01
  -2  -2 -26    0.13    0.76
  -2  -2 -26    0.71    0.83
  -2  -2 -27   -0.30    0.67
  -2  -2 -27    0.37    0.58
   2   3 -23    0.53    0.49
   2   3 -23    0.50    0.53
   2   3 -23    1.02    0.76
   2   3 -22    0.80    0.83
   2   3 -22    1.09    0.70
   2   3 -22    0.40    0.67
   2   3 -21    8.52    1.30
   2   3 -21    7.09    1.23
   2   3 -20    3.94    1.16
   2   3 -20    3.17    1.07
   2   3 -19    5.94    1.33
   2   3 -18    3.03    1.20
   2   3 -17  125.63    6.07
   2   3 -16   11.05    1.85
   2   3 -15  189.21    8.05
   2   3 -15  189.86    8.01
   2   3 -14    8.38    1.51
   2   3 -14    3.87    1.31
   2   3 -13  382.25   13.43
   2   3 -13  380.50   13.34
   2   3 -13  384.53   13.44
   2   3 -12   12.18    1.55
   2   3 -12   11.93    1.51
   2   3 -12   11.49    1.50
   2   3 -11    1.93    0.79
   2   3 -11    1.83    0.81
  -2  -3  10    0.44    0.58
   2   3 -10    1.60    0.75
   2   3 -10   -0.09    1.48
  -2  -3   9    8.19    1.25
   2   3  -9    8.02    1.06
   2   3  -9    8.28    1.05
  -2  -3   9    6.55    1.13
   2   3  -9    6.41    1.76
  -2  -3   8    0.24    0.53
   2   3  -8    0.48    0.56
   2   3  -8    0.48    0.50
   2   3  -8    0.16    1.38
   2   3  -7   10.68    1.11
   2   3  -7   13.68    1.19
  -2  -3   7   11.06    1.24
   2   3  -7   11.82    1.19
   2   3  -7   10.99    1.13
  -2  -3   6    1.65    0.58
   2   3  -6    1.36    0.52
   2   3  -5  206.27    7.03
  -2  -3   5  203.19    7.14
   2   3  -4  285.26    9.07
  -2  -3   4  273.97    9.13
   2   3  -3    0.52    0.35
  -2  -3   3    1.29    0.40
   2   3  -2  756.48   22.57
  -2  -3   2  756.58   22.47
  -2  -3   1   49.34    1.92
   2   3  -1   49.70    2.08
  -2  -3   0   71.82    2.79
  -2  -3   0   71.89    2.39
  -2  -3  -1   76.44    2.86
  -2  -3  -2 1824.97   53.05
  -2  -3  -3   80.05    2.83
   2   3   3   81.84    2.88
   2   3   4  705.71   21.18
   2   3   4  734.99   21.11
   2   3   4  711.67   21.03
  -2  -3  -4  721.26   21.11
  -2  -3  -5  289.12    8.94
   2   3   5  309.48    8.93
   2   3   5  292.42    9.07
   2   3   6    1.06    0.22
  -2  -3  -6    1.04    0.24
  -2  -3  -7   17.97    1.05
  -2  -3  -7   16.02    0.69
   2   3   8   33.11    1.58
  -2  -3  -8   31.60    1.59
   2   3   9  582.20   17.89
  -2  -3  -9  599.55   17.93
   2   3  10  115.63    4.32
  -2  -3 -10  115.66    4.31
   2   3  11    5.41    0.76
  -2  -3 -11    4.81    0.72
  -2  -3 -11    7.16    1.21
  -2  -3 -12   24.39    1.97
  -2  -3 -12   24.47    1.84
   2   3  12   21.21    1.55
  -2  -3 -12   19.25    1.45
  -2  -3 -12   21.08    1.72
  -2  -3 -13   13.64    1.45
  -2  -3 -13   13.20    1.25
  -2  -3 -13   16.04    1.96
   2   3  13   14.73    1.37
  -2  -3 -14   30.79    2.10
  -2  -3 -14   32.38    2.67
  -2  -3 -14   34.32    2.45
  -2  -3 -15   10.77    1.31
  -2  -3 -15   11.96    2.07
  -2  -3 -15   13.30    1.69
  -2  -3 -15   13.35    1.89
  -2  -3 -16   42.49    2.74
  -2  -3 -16   42.25    3.07
  -2  -3 -16   44.50    3.19
  -2  -3 -16   48.88    3.44
  -2  -3 -17   50.06    3.54
  -2  -3 -17   50.06    3.47
  -2  -3 -17   45.53    2.98
  -2  -3 -17   51.48    3.75
  -2  -3 -18   53.18    3.28
  -2  -3 -18   57.11    3.84
  -2  -3 -18   51.57    4.06
  -2  -3 -18   50.16    3.87
  -2  -3 -19    3.71    1.10
  -2  -3 -19    5.28    1.59
  -2  -3 -19    4.39    2.37
  -2  -3 -20   24.79    2.23
  -2  -3 -20   29.61    2.85
  -2  -3 -21   -0.09    0.75
  -2  -3 -21   -0.74    1.36
  -2  -3 -21   -0.87    1.58
  -2  -3 -22   15.33    2.08
  -2  -3 -22   16.82    2.24
  -2  -3 -23    1.62    1.24
  -2  -3 -23    1.66    1.24
  -2  -3 -24    2.98    1.27
  -2  -3 -24    3.49    1.17
  -2  -3 -25    0.08    0.91
  -2  -3 -26   -0.21    0.88
  -2  -3 -27   -0.15    0.62
   2   4 -22    0.86    0.56
   2   4 -22    1.10    0.61
   2   4 -21    4.68    1.02
   2   4 -21    7.59    1.17
   2   4 -20    0.23    0.77
   2   4 -20    2.54    1.01
   2   4 -19    9.55    1.56
   2   4 -18   23.36    2.28
   2   4 -17    1.56    1.21
   2   4 -17    1.09    1.08
   2   4 -16    8.94    1.78
   2   4 -16    8.54    1.62
   2   4 -15   68.87    4.24
   2   4 -15   75.15    4.36
   2   4 -14  119.59    5.81
   2   4 -14  128.18    6.03
   2   4 -13   45.94    3.20
   2   4 -13   44.11    3.11
   2   4 -13   46.34    3.18
   2   4 -12  288.80   10.63
   2   4 -12  283.15   10.60
   2   4 -12  291.96   10.51
   2   4 -11    5.00    1.12
   2   4 -11    4.05    1.07
   2   4 -10   56.97    3.23
   2   4 -10   64.90    3.31
   2   4 -10   52.71    3.63
  -2  -4   9   10.29    1.48
   2   4  -9   11.03    1.24
   2   4  -9    8.90    1.75
   2   4  -8   13.87    1.36
   2   4  -8   12.37    1.35
  -2  -4   8   15.50    1.53
  -2  -4   8   16.30    1.69
   2   4  -8   15.68    1.39
   2   4  -8   11.44    1.73
   2   4  -7  114.42    4.62
  -2  -4   7  112.96    5.01
   2   4  -7  108.21    4.57
  -2  -4   7  105.40    4.64
   2   4  -7  119.47    4.48
   2   4  -6    8.71    1.02
  -2  -4   6    7.98    1.12
   2   4  -6   10.12    1.04
   2   4  -6    9.49    1.06
   2   4  -5   60.78    2.84
   2   4  -5   56.15    2.76
  -2  -4   5   55.28    2.85
  -2  -4   5   56.76    2.96
   2   4  -4   73.73    3.24
  -2  -4   4   70.70    3.31
  -2  -4   4   78.96    3.43
  -2  -4   3  205.59    7.04
   2   4  -3  202.71    7.01
  -2  -4   2   84.05    3.37
   2   4  -2   91.26    3.52
  -2  -4   1  504.08   15.28
  -2  -4   0  136.20    4.86
  -2  -4  -1   33.60    1.69
  -2  -4  -1   32.79    1.39
  -2  -4  -2  633.70   17.95
   2   4   2  581.33   17.44
   2   4   2  592.39   17.79
   2   4   3    0.16    0.38
  -2  -4  -3    0.34    0.33
   2   4   4  412.11   12.58
  -2  -4  -4  409.87   12.37
   2   4   4  401.51   12.30
   2   4   5  290.13    9.08
  -2  -4  -5  282.65    8.88
   2   4   5  288.21    9.13
   2   4   5  292.13    8.87
   2   4   6 1011.82   29.37
  -2  -4  -6  986.31   29.04
   2   4   6 1051.38   29.07
   2   4   7   87.23    2.77
  -2  -4  -7   89.60    3.02
  -2  -4  -8    7.07    0.52
  -2  -4  -9  107.43    4.22
   2   4   9  112.71    4.18
  -2  -4  -9  112.33    3.55
  -2  -4 -10    0.15    0.10
  -2  -4 -10    0.19    0.34
   2   4  10    1.58    0.48
  -2  -4 -10    0.43    0.65
  -2  -4 -10    0.81    0.64
  -2  -4 -11   11.91    1.13
  -2  -4 -11   14.19    1.45
  -2  -4 -11   14.27    1.49
   2   4  11   11.94    1.13
   2   4  12   22.41    1.61
  -2  -4 -12   18.77    1.76
  -2  -4 -12   18.52    1.50
  -2  -4 -12   24.04    1.94
  -2  -4 -12   20.28    1.83
  -2  -4 -13   88.60    4.36
  -2  -4 -13   80.08    3.80
  -2  -4 -13   89.48    4.33
   2   4  13   81.52    3.87
  -2  -4 -13   87.19    4.08
  -2  -4 -13   87.30    3.92
  -2  -4 -14  310.39   11.21
  -2  -4 -14  325.38   11.42
  -2  -4 -14  320.52   10.91
  -2  -4 -14  292.47   10.62
  -2  -4 -15   18.74    2.24
  -2  -4 -15   18.17    2.07
  -2  -4 -15   18.93    1.95
  -2  -4 -15   16.22    1.91
  -2  -4 -16    1.66    0.97
  -2  -4 -16    0.21    1.02
  -2  -4 -16    0.92    1.73
  -2  -4 -16    0.34    1.48
  -2  -4 -17  233.78    9.11
  -2  -4 -17  220.77    8.83
  -2  -4 -18   47.40    3.54
  -2  -4 -18   48.47    3.13
  -2  -4 -19    8.78    2.13
  -2  -4 -19   11.16    1.99
  -2  -4 -20   21.63    2.48
  -2  -4 -20   17.83    2.45
  -2  -4 -21    0.40    1.60
  -2  -4 -21    1.26    1.45
  -2  -4 -22    0.36    1.40
  -2  -4 -22    0.82    1.45
  -2  -4 -23    1.60    1.41
  -2  -4 -23    1.12    1.18
  -2  -4 -24    3.46    1.24
  -2  -4 -24    2.51    1.22
  -2  -4 -25    0.81    1.05
  -2  -4 -25    0.09    1.08
  -2  -4 -26   -1.92    1.16
  -2  -4 -26    0.14    0.91
  -2  -4 -27    0.19    0.70
  -2  -4 -27    2.06    0.74
   2   5 -22    1.30    0.48
   2   5 -21    1.62    0.90
   2   5 -21    2.04    0.67
   2   5 -21    2.25    0.73
   2   5 -20    7.41    1.13
   2   5 -20    8.40    1.25
   2   5 -20    7.40    1.33
   2   5 -19    2.31    1.18
   2   5 -19    4.13    1.10
   2   5 -18    4.53    1.29
   2   5 -18    4.64    1.26
   2   5 -17   22.72    2.31
   2   5 -17   25.54    2.47
   2   5 -16    0.64    1.18
   2   5 -16    1.75    1.12
   2   5 -15    8.54    1.72
   2   5 -15    6.79    1.60
   2   5 -14  204.06    8.48
   2   5 -14  200.89    8.32
   2   5 -14  201.47    8.46
   2   5 -13   20.03    2.23
   2   5 -13   18.33    2.20
   2   5 -13   25.41    2.40
   2   5 -12   69.81    4.15
   2   5 -12   74.38    4.14
   2   5 -12   76.87    4.28
   2   5 -11   76.62    4.16
   2   5 -11   75.22    4.02
   2   5 -10   18.51    1.87
   2   5 -10   18.36    1.77
   2   5  -9   84.09    3.92
   2   5  -9   70.54    4.08
   2   5  -9   75.92    3.91
  -2  -5   8   59.52    3.74
   2   5  -8   52.74    3.30
   2   5  -8   66.27    3.26
   2   5  -8   58.36    3.26
  -2  -5   8   60.98    3.32
   2   5  -7    9.20    1.22
  -2  -5   7    7.78    1.26
  -2  -5   7    8.53    1.21
   2   5  -7    8.61    1.09
   2   5  -7    5.73    1.26
   2   5  -6  308.81    9.81
   2   5  -6  283.44    9.74
   2   5  -6  302.32   10.08
  -2  -5   6  268.43   10.03
   2   5  -6  275.12    9.95
  -2  -5   6  287.76   10.47
   2   5  -5    0.70    0.52
   2   5  -5    1.40    0.66
  -2  -5   5    1.22    0.65
  -2  -5   5    0.56    0.71
   2   5  -5    1.33    0.58
  -2  -5   5    1.30    0.66
   2   5  -5    1.69    0.57
   2   5  -4   80.20    3.66
  -2  -5   4   84.88    3.89
   2   5  -4   80.80    3.62
   2   5  -4   82.54    3.54
   2   5  -4   79.73    3.40
  -2  -5   4   82.71    3.80
  -2  -5   3   27.15    1.82
   2   5  -3   30.12    1.89
   2   5  -3   30.57    1.88
   2   5  -3   27.58    1.76
  -2  -5   2   18.67    1.36
   2   5  -2   16.20    1.33
   2   5  -1    2.36    0.63
  -2  -5   1    1.90    0.61
   2   5   0   60.98    2.66
  -2  -5   0   62.98    2.86
  -2  -5  -1    8.48    0.81
   2   5   1    9.90    0.70
  -2  -5  -1   10.17    0.97
   2   5   1    9.31    0.86
   2   5   2   10.55    0.73
   2   5   2    9.64    0.89
  -2  -5  -2   11.07    0.97
   2   5   3  165.16    5.66
   2   5   3  164.51    5.50
  -2  -5  -3  176.22    5.81
   2   5   4   72.73    3.17
   2   5   4   72.14    2.89
  -2  -5  -4   80.38    3.04
   2   5   4   76.76    2.95
   2   5   5   26.01    1.63
   2   5   5   27.51    1.44
   2   5   6  877.27   26.67
   2   5   6  892.95   26.29
   2   5   7  496.90   14.86
   2   5   7  481.18   15.38
   2   5   7  484.29   15.28
  -2  -5  -8    0.51    1.10
  -2  -5  -8    1.01    0.76
   2   5   8    1.28    0.27
   2   5   8    1.63    0.75
  -2  -5  -8    1.05    0.69
  -2  -5  -9  160.93    6.88
  -2  -5  -9  174.68    6.39
   2   5   9  165.30    6.33
  -2  -5  -9  161.37    6.33
  -2  -5  -9  167.48    6.58
  -2  -5 -10  366.18   13.43
  -2  -5 -10  403.17   11.63
  -2  -5 -10  374.34   12.78
  -2  -5 -10  363.04   12.98
   2   5  10  359.27   12.77
  -2  -5 -11   89.74    4.74
  -2  -5 -11   91.57    4.25
  -2  -5 -11   86.12    4.33
   2   5  11   82.71    4.20
   2   5  11   87.66    3.87
   2   5  12  152.24    6.11
  -2  -5 -12  154.15    7.13
   2   5  12  154.07    6.59
  -2  -5 -12  168.85    6.81
  -2  -5 -12  167.57    6.49
  -2  -5 -12  158.01    6.53
  -2  -5 -13  122.30    6.25
  -2  -5 -13  131.42    5.58
  -2  -5 -13  126.27    5.66
   2   5  13  117.47    5.20
   2   5  13  115.65    5.66
  -2  -5 -13  138.48    6.01
  -2  -5 -14   -1.88    1.58
  -2  -5 -14   -0.32    0.84
  -2  -5 -14    0.97    0.99
  -2  -5 -14   -0.42    0.97
  -2  -5 -15   38.61    3.44
  -2  -5 -15   40.43    3.05
  -2  -5 -15   46.60    3.20
  -2  -5 -15   45.32    3.25
  -2  -5 -15   40.74    2.89
  -2  -5 -16  132.22    7.20
  -2  -5 -16  149.05    6.62
  -2  -5 -16  134.32    6.55
  -2  -5 -16  138.18    6.32
  -2  -5 -17  131.16    7.25
  -2  -5 -17  129.12    6.24
  -2  -5 -17  131.04    6.40
  -2  -5 -17  129.14    6.40
  -2  -5 -18  157.37    7.26
  -2  -5 -18  168.09    8.51
  -2  -5 -18  169.07    7.58
  -2  -5 -18  157.16    7.46
  -2  -5 -19   10.75    2.31
  -2  -5 -19   11.10    1.98
  -2  -5 -19   13.75    1.91
  -2  -5 -19   13.43    2.33
  -2  -5 -20    4.24    1.95
  -2  -5 -20    6.38    1.69
  -2  -5 -20    6.37    2.00
  -2  -5 -21   -0.35    1.45
  -2  -5 -21    0.10    1.54
  -2  -5 -21    0.13    1.31
  -2  -5 -22    1.46    1.46
  -2  -5 -22    0.50    1.23
  -2  -5 -22   -0.28    1.36
  -2  -5 -23    1.68    1.39
  -2  -5 -23    1.30    1.40
  -2  -5 -23    0.60    1.25
  -2  -5 -24    2.62    1.35
  -2  -5 -24    2.25    1.23
  -2  -5 -24    1.09    1.21
  -2  -5 -25   15.36    1.78
  -2  -5 -25   11.31    1.81
  -2  -5 -26   13.25    1.53
  -2  -5 -26   14.07    1.68
  -2  -5 -26   10.79    1.25
  -2  -5 -27    0.59    0.70
  -2  -5 -27    1.11    0.67
   2   6 -21    2.77    0.68
   2   6 -21    2.94    0.60
   2   6 -20    1.16    0.68
   2   6 -20   -0.22    0.51
   2   6 -20    0.26    0.70
   2   6 -19    0.16    0.80
   2   6 -19    0.36    0.72
   2   6 -18    1.80    0.98
   2   6 -18    2.11    1.08
   2   6 -17    0.86    1.04
   2   6 -17    0.87    1.03
   2   6 -16    5.93    1.38
   2   6 -16    5.22    1.40
   2   6 -15    2.95    1.28
   2   6 -15    4.31    1.36
   2   6 -14   38.22    3.11
   2   6 -14   42.30    3.22
   2   6 -14   37.46    3.01
   2   6 -13   76.47    4.44
   2   6 -13   75.62    4.46
   2   6 -13   78.14    4.36
   2   6 -12   10.90    1.70
   2   6 -12   10.69    1.84
   2   6 -12   10.23    1.78
   2   6 -11  172.63    7.36
   2   6 -11  168.43    7.14
   2   6 -10    3.84    1.32
   2   6 -10    4.22    1.10
   2   6  -9   18.15    1.86
   2   6  -9   18.18    1.93
   2   6  -8   13.04    1.62
   2   6  -8   15.13    1.57
   2   6  -7   48.45    2.75
   2   6  -7   47.97    2.94
  -2  -6   7   40.15    2.80
   2   6  -6    2.24    0.80
   2   6  -6    3.12    0.79
  -2  -6   6    1.76    0.90
   2   6  -5   46.20    2.75
   2   6  -5   45.36    2.52
   2   6  -4    6.87    0.98
  -2  -6   4    7.36    1.06
   2   6  -4    7.39    1.05
   2   6  -4    6.58    0.97
   2   6  -4    7.44    0.95
  -2  -6   4    7.42    1.12
   2   6  -3   78.00    3.40
   2   6  -3   77.09    3.54
   2   6  -3   79.07    3.77
  -2  -6   3   75.48    3.78
   2   6  -3   81.53    3.72
   2   6  -2    3.05    0.75
   2   6  -2    3.17    0.74
  -2  -6   2    3.11    0.93
   2   6  -2    3.36    0.63
  -2  -6   1  172.93    6.23
   2   6  -1  151.73    5.86
  -2  -6   1  149.42    6.60
   2   6  -1  161.03    5.85
  -2  -6   1  154.70    6.26
  -2  -6   0    6.27    1.65
   2   6   0    3.19    0.71
  -2  -6   0    4.13    0.91
  -2  -6   0    2.77    1.76
  -2  -6   0    2.32    0.71
  -2  -6   0    4.37    0.81
  -2  -6  -1   44.70    2.24
  -2  -6  -1   48.79    3.13
  -2  -6  -1   47.62    3.14
  -2  -6  -1   39.64    2.56
  -2  -6  -1   48.08    2.50
   2   6   1   45.43    2.31
   2   6   2    1.66    0.41
   2   6   2    2.36    0.62
  -2  -6  -2    2.02    0.84
  -2  -6  -2    2.19    1.62
  -2  -6  -2    2.98    0.68
  -2  -6  -2    3.21    1.57
  -2  -6  -2    1.48    0.70
  -2  -6  -3    3.30    0.69
  -2  -6  -3    3.02    0.77
   2   6   3    3.03    0.53
   2   6   3    4.06    0.68
  -2  -6  -3    3.63    1.68
  -2  -6  -3    1.91    1.45
   2   6   3    3.26    0.74
   2   6   4  378.56   12.16
  -2  -6  -4  383.57   12.56
  -2  -6  -4  376.22   13.07
   2   6   4  375.58   12.58
  -2  -6  -4  372.21   13.07
  -2  -6  -4  430.20   12.48
   2   6   4  390.24   12.23
  -2  -6  -5   36.52    2.11
   2   6   5   34.58    1.90
  -2  -6  -5   37.34    2.52
   2   6   5   31.82    2.02
  -2  -6  -5   34.23    2.29
  -2  -6  -5   32.10    2.36
   2   6   5   35.86    1.86
   2   6   6   97.13    3.61
   2   6   6   91.34    3.77
  -2  -6  -6   82.12    3.76
  -2  -6  -6   91.69    4.40
  -2  -6  -6   90.52    4.16
   2   6   6   89.56    3.92
  -2  -6  -6   92.00    4.15
  -2  -6  -6   88.90    4.38
  -2  -6  -6   87.39    4.04
  -2  -6  -7  349.32   11.80
   2   6   7  382.48   11.53
  -2  -6  -7  353.19   12.62
   2   6   7  363.23   12.01
  -2  -6  -7  360.66   12.24
  -2  -6  -7  352.64   12.08
  -2  -6  -7  367.80   12.23
  -2  -6  -8   93.62    4.08
  -2  -6  -8   97.32    4.87
   2   6   8  100.08    3.66
  -2  -6  -8  104.49    4.58
   2   6   8  108.48    4.43
  -2  -6  -8  100.24    4.59
  -2  -6  -9    1.85    0.64
  -2  -6  -9    1.85    0.97
  -2  -6  -9    1.75    1.31
  -2  -6  -9    2.09    0.86
  -2  -6  -9    1.49    1.08
  -2  -6 -10  291.50   10.55
  -2  -6 -10  286.09   10.25
  -2  -6 -10  279.24    9.54
  -2  -6 -10  279.03   10.75
   2   6  10  283.43   10.21
  -2  -6 -11    1.26    0.86
  -2  -6 -11    1.97    1.03
  -2  -6 -11    1.38    0.61
   2   6  11    2.08    0.91
  -2  -6 -11    1.13    1.04
  -2  -6 -12    9.92    1.55
  -2  -6 -12   10.21    1.69
  -2  -6 -12    7.45    1.42
   2   6  12    6.65    1.08
  -2  -6 -13    0.80    1.06
  -2  -6 -13   -0.50    1.09
  -2  -6 -13    0.22    0.92
  -2  -6 -13   -0.78    1.42
  -2  -6 -14   52.69    3.96
  -2  -6 -14   53.44    3.59
  -2  -6 -14   48.67    3.41
  -2  -6 -14   57.34    3.80
  -2  -6 -15    7.52    1.91
  -2  -6 -15    3.65    1.34
  -2  -6 -15    3.65    1.27
  -2  -6 -15    4.92    1.11
  -2  -6 -15    8.16    1.74
  -2  -6 -16    6.36    1.67
  -2  -6 -16    7.63    1.86
  -2  -6 -16   10.05    2.22
  -2  -6 -16    3.27    1.56
  -2  -6 -17   13.84    2.23
  -2  -6 -17   14.38    2.50
  -2  -6 -17   15.61    2.30
  -2  -6 -17   14.05    2.32
  -2  -6 -18    3.71    2.08
  -2  -6 -18    1.80    1.30
  -2  -6 -18    3.15    1.71
  -2  -6 -18    2.30    1.71
  -2  -6 -19   -0.80    1.66
  -2  -6 -19    1.42    1.47
  -2  -6 -19    1.10    2.07
  -2  -6 -19    0.27    1.08
  -2  -6 -20   17.74    2.21
  -2  -6 -20   17.51    2.48
  -2  -6 -20   18.27    2.63
  -2  -6 -20   18.37    2.72
  -2  -6 -21    1.63    1.77
  -2  -6 -21   -0.64    1.62
  -2  -6 -21   -0.12    0.98
  -2  -6 -21    1.17    1.36
  -2  -6 -22    3.26    1.50
  -2  -6 -22    1.70    1.42
  -2  -6 -22    3.33    1.66
  -2  -6 -23    1.33    1.35
  -2  -6 -23   -0.56    1.53
  -2  -6 -24    0.97    1.14
  -2  -6 -24   -0.48    1.37
  -2  -6 -25    5.98    1.39
  -2  -6 -25    8.25    1.45
  -2  -6 -25    6.06    1.30
  -2  -6 -26    2.24    0.95
  -2  -6 -26    1.97    0.86
  -2  -6 -27    0.93    0.61
  -2  -6 -27    2.78    0.72
   2   7 -20    0.44    0.48
   2   7 -19    1.90    0.76
   2   7 -19    1.00    0.64
   2   7 -19    0.56    0.48
   2   7 -18   -0.14    0.70
   2   7 -18    0.50    0.83
   2   7 -17    8.53    1.36
   2   7 -17    6.01    1.24
   2   7 -16   -0.44    0.88
   2   7 -16   -0.09    0.88
   2   7 -15   12.45    1.69
   2   7 -15   10.98    1.74
   2   7 -14    1.52    1.25
   2   7 -14    2.84    1.16
   2   7 -14    2.49    1.22
   2   7 -13   -0.45    1.09
   2   7 -13   -0.20    1.01
   2   7 -13    1.33    1.27
   2   7 -12   24.96    2.49
   2   7 -12   23.41    2.27
   2   7 -12   21.43    2.42
   2   7 -11   23.09    2.41
   2   7 -11   19.59    2.10
   2   7 -10   49.89    3.53
   2   7 -10   53.97    3.32
   2   7  -9   37.86    2.75
   2   7  -9   32.34    2.77
   2   7  -8   13.10    1.77
   2   7  -8   15.21    1.67
   2   7  -7    0.85    0.89
   2   7  -7    0.55    0.71
  -2  -7   7    0.19    0.82
   2   7  -6   -0.09    0.74
   2   7  -6    0.44    0.66
  -2  -7   6    0.19    0.85
   2   7  -5    5.58    1.13
   2   7  -5    5.35    1.01
  -2  -7   5    4.99    1.24
   2   7  -4    5.61    1.08
   2   7  -4    5.12    0.94
   2   7  -3    7.29    1.10
   2   7  -3    7.68    0.99
   2   7  -2    1.00    0.52
   2   7  -2    1.01    0.70
   2   7  -1    4.62    0.93
  -2  -7   1    4.96    1.08
  -2  -7   1    3.90    1.94
  -2  -7   1    4.39    1.11
   2   7  -1    4.15    0.74
  -2  -7   0   45.49    3.35
  -2  -7   0   38.49    2.69
  -2  -7   0   48.07    2.72
  -2  -7   0   34.34    2.63
   2   7   0   40.15    2.37
  -2  -7   0   37.22    3.20
   2   7   1    2.20    0.67
  -2  -7  -1    1.28    0.90
  -2  -7  -1    2.07    1.64
  -2  -7  -1    0.71    0.70
  -2  -7  -1    2.10    1.81
  -2  -7  -1    1.29    0.67
  -2  -7  -2  388.21   14.11
  -2  -7  -2  450.41   14.39
  -2  -7  -2  405.90   14.19
  -2  -7  -2  407.56   14.00
   2   7   2  394.33   12.96
  -2  -7  -2  450.98   13.74
   2   7   2  417.57   13.37
   2   7   3  263.16    9.60
  -2  -7  -3  278.92   10.06
  -2  -7  -3  272.52    9.82
  -2  -7  -3  279.83    9.84
  -2  -7  -3  303.44    9.51
  -2  -7  -3  255.99    9.92
  -2  -7  -3  263.15    9.49
   2   7   3  248.29    8.81
   2   7   3  278.75    9.17
  -2  -7  -4  106.21    5.25
  -2  -7  -4  116.67    5.11
  -2  -7  -4  113.63    4.82
   2   7   4  107.14    4.30
   2   7   4  106.66    4.78
  -2  -7  -4  125.12    4.75
  -2  -7  -4  112.57    5.29
   2   7   4  106.27    4.39
   2   7   5    1.14    0.61
  -2  -7  -5    1.45    0.84
   2   7   5    1.59    0.59
   2   7   5    1.67    0.54
  -2  -7  -5    1.85    1.09
  -2  -7  -5   -0.44    1.55
  -2  -7  -5    1.70    0.89
  -2  -7  -5    2.55    0.68
   2   7   6   48.92    2.46
  -2  -7  -6   46.18    2.71
  -2  -7  -6   52.30    3.24
  -2  -7  -6   52.58    3.09
   2   7   6   46.34    2.73
  -2  -7  -6   43.60    3.28
  -2  -7  -6   50.64    3.30
   2   7   6   44.36    2.44
  -2  -7  -6   47.67    3.05
   2   7   7   97.80    3.92
  -2  -7  -7   88.97    4.69
  -2  -7  -7   93.30    4.58
   2   7   7   93.06    4.29
  -2  -7  -7   94.33    4.83
  -2  -7  -7   91.94    4.17
  -2  -7  -7   87.26    4.73
  -2  -7  -7   95.33    4.56
  -2  -7  -8   40.55    2.47
  -2  -7  -8   40.55    3.20
  -2  -7  -8   40.91    2.78
  -2  -7  -8   42.94    3.07
  -2  -7  -8   39.76    2.94
  -2  -7  -8   44.38    2.95
   2   7   8   39.30    2.55
  -2  -7  -9   14.42    1.45
  -2  -7  -9   12.83    1.84
  -2  -7  -9   13.89    1.86
  -2  -7  -9   14.33    2.21
  -2  -7  -9   18.85    2.15
  -2  -7  -9   18.02    1.82
  -2  -7 -10   18.42    1.62
  -2  -7 -10   15.20    1.98
  -2  -7 -10   15.02    2.08
  -2  -7 -10   17.80    2.01
  -2  -7 -10   18.60    1.85
  -2  -7 -10   16.53    2.39
  -2  -7 -10   19.21    2.20
  -2  -7 -11    1.43    1.09
  -2  -7 -11    1.40    0.73
  -2  -7 -11    0.86    1.11
  -2  -7 -11    1.88    0.95
  -2  -7 -11    1.12    0.93
  -2  -7 -12   65.70    4.10
  -2  -7 -12   69.02    3.50
  -2  -7 -12   68.47    4.44
  -2  -7 -12   71.61    3.95
  -2  -7 -12   72.04    4.36
  -2  -7 -13  241.07    9.46
  -2  -7 -13  227.27    8.43
  -2  -7 -13  238.27    9.96
  -2  -7 -13  212.65    8.96
  -2  -7 -13  227.64    9.65
  -2  -7 -13  249.61    9.24
  -2  -7 -14    3.82    1.99
  -2  -7 -14    2.60    1.55
  -2  -7 -14   -0.30    1.42
  -2  -7 -14    3.00    1.05
  -2  -7 -14    3.04    1.28
  -2  -7 -15    1.25    1.44
  -2  -7 -15    0.16    1.49
  -2  -7 -15    1.64    1.02
  -2  -7 -15    0.69    1.10
  -2  -7 -15    0.73    1.87
  -2  -7 -16  197.18    9.40
  -2  -7 -16  209.58    8.39
  -2  -7 -16  194.47    8.79
  -2  -7 -16  210.22    9.29
  -2  -7 -16  199.08    8.58
  -2  -7 -17    9.44    2.20
  -2  -7 -17    6.07    1.97
  -2  -7 -17    7.76    1.85
  -2  -7 -17    7.68    1.43
  -2  -7 -17   10.55    2.51
  -2  -7 -18    0.15    1.17
  -2  -7 -18   -0.34    1.79
  -2  -7 -18    0.56    1.98
  -2  -7 -18    3.16    1.79
  -2  -7 -19   54.03    4.18
  -2  -7 -19   59.96    4.24
  -2  -7 -19   65.81    4.49
  -2  -7 -19   61.44    4.71
  -2  -7 -20   10.82    2.43
  -2  -7 -20   14.02    2.35
  -2  -7 -20   11.86    1.95
  -2  -7 -20    8.62    2.18
  -2  -7 -21    2.69    1.62
  -2  -7 -21    2.25    1.20
  -2  -7 -21    0.16    1.56
  -2  -7 -22    3.69    1.53
  -2  -7 -22    3.99    1.91
  -2  -7 -22    1.62    0.99
  -2  -7 -22    3.11    1.56
  -2  -7 -23   -0.37    1.31
  -2  -7 -23   -0.25    1.59
  -2  -7 -23    1.39    1.35
  -2  -7 -24    3.36    1.36
  -2  -7 -24    2.96    1.33
  -2  -7 -24    3.56    1.31
  -2  -7 -25    2.84    1.06
  -2  -7 -25    2.99    1.15
  -2  -7 -25    2.59    1.03
  -2  -7 -26   11.83    1.32
  -2  -7 -26   14.80    1.43
   2   8 -18   -0.26    0.57
   2   8 -18    0.20    0.52
   2   8 -17    1.27    0.78
   2   8 -17    0.92    0.70
   2   8 -16    0.74    0.80
   2   8 -16    1.10    0.86
   2   8 -15    0.45    0.81
   2   8 -15    0.08    0.85
   2   8 -14    4.61    1.32
   2   8 -14    5.92    1.28
   2   8 -14    5.24    1.36
   2   8 -13   16.06    2.06
   2   8 -13   13.51    1.73
   2   8 -13   16.35    2.02
   2   8 -12    2.43    1.27
   2   8 -12    2.45    1.10
   2   8 -11    8.72    1.49
   2   8 -11    8.49    1.69
   2   8 -10   13.46    1.80
   2   8 -10   15.82    2.12
   2   8  -9    0.37    0.90
   2   8  -9   -0.45    1.24
   2   8  -8    3.71    1.39
   2   8  -8    3.93    1.17
   2   8  -7   45.65    2.95
   2   8  -7   44.47    3.26
   2   8  -6    4.77    1.13
   2   8  -6    2.68    1.13
  -2  -8   6    3.78    1.30
   2   8  -5    0.30    0.86
   2   8  -5    0.63    0.73
  -2  -8   5    0.77    1.07
   2   8  -4    1.62    0.93
   2   8  -4    1.85    0.77
   2   8  -3    0.27    0.71
   2   8  -3    0.84    0.63
   2   8  -2    6.87    1.24
   2   8  -2    7.03    1.02
  -2  -8   1    0.31    0.86
   2   8  -1    0.12    0.48
   2   8  -1    0.99    0.72
  -2  -8   1    0.10    0.83
  -2  -8   0    1.84    1.88
  -2  -8   0    1.54    1.00
  -2  -8   0    1.65    1.02
   2   8   0    3.84    0.96
  -2  -8  -1  124.64    5.95
  -2  -8  -1  107.09    5.32
  -2  -8  -1  114.63    5.52
  -2  -8  -1  109.20    5.76
  -2  -8  -2   74.08    4.32
  -2  -8  -2   70.78    4.04
  -2  -8  -2   64.20    3.94
  -2  -8  -3   74.72    4.39
  -2  -8  -3   73.06    4.21
  -2  -8  -3   70.71    4.05
  -2  -8  -4   13.41    1.74
  -2  -8  -4   11.69    1.59
  -2  -8  -4   13.79    1.79
  -2  -8  -4   16.02    2.31
  -2  -8  -4   11.23    1.70
  -2  -8  -5    0.57    0.81
  -2  -8  -5    0.45    0.85
  -2  -8  -5    1.93    1.71
  -2  -8  -5    0.67    1.10
  -2  -8  -6    0.72    0.88
  -2  -8  -6    1.46    1.67
  -2  -8  -6    0.59    1.92
  -2  -8  -6    0.59    1.12
  -2  -8  -6    1.75    1.03
  -2  -8  -7    4.36    1.11
  -2  -8  -7    1.52    1.76
  -2  -8  -7    7.33    1.55
  -2  -8  -7    4.77    1.27
  -2  -8  -7    5.25    1.41
  -2  -8  -7    5.64    2.26
  -2  -8  -8   38.52    2.66
  -2  -8  -8   41.80    3.15
  -2  -8  -8   41.03    3.14
  -2  -8  -8   38.37    2.91
  -2  -8  -8   43.66    3.59
  -2  -8  -8   40.46    3.20
  -2  -8  -9   46.72    3.44
  -2  -8  -9   45.22    2.86
  -2  -8  -9   49.03    3.47
  -2  -8  -9   45.21    3.19
  -2  -8  -9   42.73    3.37
  -2  -8  -9   42.91    3.65
  -2  -8 -10    0.39    0.77
  -2  -8 -10   -0.11    1.22
  -2  -8 -10    0.65    2.05
  -2  -8 -10    0.71    0.93
  -2  -8 -10    1.49    1.33
  -2  -8 -11   33.20    2.74
  -2  -8 -11   32.82    2.44
  -2  -8 -11   32.45    3.09
  -2  -8 -11   40.05    3.50
  -2  -8 -11   36.71    3.06
  -2  -8 -12   28.19    2.24
  -2  -8 -12   27.77    2.89
  -2  -8 -12   26.69    2.80
  -2  -8 -12   30.18    2.86
  -2  -8 -12   29.13    3.25
  -2  -8 -12   30.66    2.64
  -2  -8 -13   20.22    1.92
  -2  -8 -13   21.67    2.65
  -2  -8 -13   22.04    2.61
  -2  -8 -13   20.02    2.50
  -2  -8 -13   23.82    2.38
  -2  -8 -13   19.76    3.00
  -2  -8 -14   60.39    4.49
  -2  -8 -14   64.48    4.47
  -2  -8 -14   68.83    4.69
  -2  -8 -14   65.67    3.61
  -2  -8 -14   66.40    4.13
  -2  -8 -14   62.02    4.56
  -2  -8 -15  194.06    7.79
  -2  -8 -15  204.33    9.03
  -2  -8 -15  194.06    9.30
  -2  -8 -15  207.04    8.92
  -2  -8 -15  215.85    9.54
  -2  -8 -15  208.02    8.60
  -2  -8 -16    5.15    2.51
  -2  -8 -16    6.42    1.82
  -2  -8 -16    7.71    2.02
  -2  -8 -16   10.45    2.20
  -2  -8 -16   11.58    1.86
  -2  -8 -17    1.91    1.43
  -2  -8 -17    2.61    1.70
  -2  -8 -17    1.84    2.38
  -2  -8 -17    2.64    1.17
  -2  -8 -17    6.37    2.10
  -2  -8 -18  100.77    6.18
  -2  -8 -18  109.76    6.14
  -2  -8 -18  108.29    6.25
  -2  -8 -18  109.98    5.86
  -2  -8 -18   99.73    5.20
  -2  -8 -19    8.89    2.06
  -2  -8 -19   11.11    2.26
  -2  -8 -19    6.40    1.79
  -2  -8 -19    5.83    2.36
  -2  -8 -20    3.76    1.66
  -2  -8 -20    2.84    1.36
  -2  -8 -20    5.32    1.91
  -2  -8 -20    4.18    2.16
  -2  -8 -21    0.51    1.04
  -2  -8 -21    0.75    1.54
  -2  -8 -21   -1.31    1.89
  -2  -8 -21    1.25    1.41
  -2  -8 -22    1.32    1.69
  -2  -8 -22    0.45    1.36
  -2  -8 -22    0.11    0.88
  -2  -8 -22    1.11    1.32
  -2  -8 -23    3.81    1.28
  -2  -8 -23    2.46    0.95
  -2  -8 -23    2.49    1.51
  -2  -8 -23    4.58    1.50
  -2  -8 -24    0.78    0.97
  -2  -8 -24    1.39    1.11
  -2  -8 -24    0.68    1.05
  -2  -8 -25    4.96    1.07
  -2  -8 -25    4.04    1.10
  -2  -8 -26   11.71    1.18
   2   9 -17    0.83    0.47
   2   9 -17    1.32    0.51
   2   9 -16    0.37    0.58
   2   9 -16    0.92    0.66
   2   9 -15    1.24    0.78
   2   9 -15    2.34    0.86
   2   9 -14    0.74    0.88
   2   9 -14    0.78    0.73
   2   9 -13    2.92    1.12
   2   9 -13    1.16    0.90
   2   9 -13    2.21    1.06
   2   9 -12    9.11    1.55
   2   9 -12   10.35    1.45
   2   9 -11    7.05    1.57
   2   9 -11    7.45    1.39
   2   9 -10   27.61    2.35
   2   9 -10   29.98    2.76
   2   9  -9   12.02    1.92
   2   9  -9   13.37    1.71
   2   9  -8    0.23    1.12
   2   9  -8    1.08    0.95
   2   9  -8    0.12    1.19
   2   9  -7    3.29    1.13
   2   9  -7    2.95    1.35
   2   9  -6   32.11    2.82
   2   9  -6   30.24    2.38
  -2  -9   6   27.86    2.57
   2   9  -5    4.75    1.38
   2   9  -5    3.62    1.04
  -2  -9   5    2.93    1.28
   2   9  -4   16.84    2.06
   2   9  -4   16.76    1.74
   2   9  -3    7.86    1.48
   2   9  -3    7.03    1.20
   2   9  -2    1.82    1.01
   2   9  -2    1.57    0.76
   2   9  -1    0.64    0.62
   2   9  -1    0.58    0.69
  -2  -9   0   -0.80    0.95
  -2  -9   0    0.33    1.00
   2   9   0    0.27    0.55
   2   9   0    0.19    0.73
  -2  -9  -1    0.58    0.93
  -2  -9  -1    0.11    1.06
   2   9   1    1.24    0.78
  -2  -9  -2   69.34    4.27
  -2  -9  -2   71.75    4.34
  -2  -9  -3   21.72    2.75
  -2  -9  -3   20.22    2.35
  -2  -9  -3   17.83    2.14
  -2  -9  -4   30.06    3.02
  -2  -9  -4   26.75    2.61
  -2  -9  -4   25.22    2.58
  -2  -9  -5    1.36    1.05
  -2  -9  -5    1.24    1.20
  -2  -9  -5    0.83    1.14
  -2  -9  -5    0.79    1.05
  -2  -9  -5    2.51    1.97
  -2  -9  -5    1.14    2.06
  -2  -9  -6    0.58    0.96
  -2  -9  -6    3.40    2.07
  -2  -9  -6    1.49    1.08
  -2  -9  -6    1.73    2.27
  -2  -9  -6    0.58    1.22
  -2  -9  -7    2.94    1.11
  -2  -9  -7    5.30    1.52
  -2  -9  -7    5.51    2.47
  -2  -9  -7    5.76    2.16
  -2  -9  -7    2.25    1.36
  -2  -9  -8    0.12    1.02
  -2  -9  -8   -0.37    0.89
  -2  -9  -8   -0.50    1.84
  -2  -9  -8    3.22    2.39
  -2  -9  -8    1.56    1.24
  -2  -9  -8    0.61    1.31
  -2  -9  -9    1.43    1.15
  -2  -9  -9    0.12    1.05
  -2  -9  -9   -2.07    2.23
  -2  -9  -9    1.13    1.38
  -2  -9  -9    0.46    0.96
  -2  -9  -9    1.34    2.30
  -2  -9 -10   -0.27    1.98
  -2  -9 -10    1.56    1.01
  -2  -9 -10    4.14    1.78
  -2  -9 -10    1.01    1.28
  -2  -9 -10    3.33    2.58
  -2  -9 -10    1.41    1.11
  -2  -9 -11   22.41    2.20
  -2  -9 -11   31.29    2.99
  -2  -9 -11   26.05    2.87
  -2  -9 -11   28.76    2.75
  -2  -9 -11   29.66    3.48
  -2  -9 -11   26.10    2.94
  -2  -9 -12    3.77    2.55
  -2  -9 -12    5.37    1.89
  -2  -9 -12    2.73    1.67
  -2  -9 -12    3.02    1.34
  -2  -9 -12    2.03    1.05
  -2  -9 -13  228.04    9.73
  -2  -9 -13  217.40    8.61
  -2  -9 -13  207.05    9.65
  -2  -9 -13  215.36    9.63
  -2  -9 -13  242.18    9.53
  -2  -9 -14   37.12    2.78
  -2  -9 -14   38.59    3.54
  -2  -9 -14   35.44    3.51
  -2  -9 -14   35.79    3.12
  -2  -9 -14   32.62    3.89
  -2  -9 -14   36.09    3.47
  -2  -9 -15    9.36    1.47
  -2  -9 -15   10.55    2.14
  -2  -9 -15   14.63    2.44
  -2  -9 -15   13.73    3.17
  -2  -9 -15    8.21    2.36
  -2  -9 -15    9.59    1.84
  -2  -9 -16    6.81    1.26
  -2  -9 -16    9.92    2.17
  -2  -9 -16    9.88    2.35
  -2  -9 -16   11.01    1.86
  -2  -9 -16    7.82    1.90
  -2  -9 -16    8.96    2.83
  -2  -9 -17   45.28    3.35
  -2  -9 -17   40.08    3.73
  -2  -9 -17   43.87    3.95
  -2  -9 -17   45.50    3.98
  -2  -9 -17   43.37    3.90
  -2  -9 -18    6.34    1.41
  -2  -9 -18    8.86    2.07
  -2  -9 -18    5.90    2.04
  -2  -9 -18    5.84    2.18
  -2  -9 -18    6.77    1.76
  -2  -9 -19    0.84    1.33
  -2  -9 -19   -0.29    0.79
  -2  -9 -19    0.14    1.51
  -2  -9 -19    0.76    1.32
  -2  -9 -19    1.98    2.17
  -2  -9 -20    0.70    1.18
  -2  -9 -20    0.10    1.79
  -2  -9 -20    0.91    1.43
  -2  -9 -20    0.89    1.53
  -2  -9 -21    0.70    1.37
  -2  -9 -21    1.50    1.10
  -2  -9 -21    3.05    1.84
  -2  -9 -21    3.40    1.47
  -2  -9 -22    0.99    1.47
  -2  -9 -22    2.73    1.20
  -2  -9 -22    1.55    1.35
  -2  -9 -22   -0.11    0.92
  -2  -9 -23    1.72    1.13
  -2  -9 -23    2.09    1.02
  -2  -9 -23    0.53    1.10
  -2  -9 -23   -0.25    0.78
  -2  -9 -24    7.21    1.27
  -2  -9 -24    8.69    1.35
  -2  -9 -25    8.38    1.12
   2  10 -15    0.45    0.44
   2  10 -15    0.75    0.55
   2  10 -14    0.58    0.57
   2  10 -14    0.66    0.61
   2  10 -13    0.51    0.64
   2  10 -13   -0.22    0.75
   2  10 -12    1.55    0.84
   2  10 -12    2.43    0.99
   2  10 -11    0.35    0.73
   2  10 -11    0.09    0.95
   2  10 -10    8.85    1.32
   2  10 -10   10.10    1.67
   2  10  -9    6.35    1.22
   2  10  -9    6.65    1.52
   2  10  -8    3.36    1.34
   2  10  -8    7.13    1.27
   2  10  -8    5.65    1.55
   2  10  -7   91.28    4.95
   2  10  -7   86.75    4.39
   2  10  -6    6.80    1.60
   2  10  -6    7.83    1.32
   2  10  -5    0.80    1.12
  -2 -10   5   -0.33    1.06
   2  10  -5    0.75    0.79
   2  10  -4   32.55    2.42
  -2 -10   4   30.66    2.82
   2  10  -4   37.52    3.02
   2  10  -3    7.32    1.51
   2  10  -3    6.18    1.18
   2  10  -2   10.62    1.74
   2  10  -2   11.66    1.46
   2  10  -1   24.29    2.02
   2  10  -1   31.57    2.66
   2  10   0   12.23    1.42
   2  10   0   15.57    1.90
  -2 -10  -1   49.95    3.59
  -2 -10  -1   49.32    3.62
   2  10   1   49.01    3.28
   2  10   1   45.52    2.75
  -2 -10  -2   34.77    3.13
   2  10   2   30.59    2.54
  -2 -10  -2   31.53    2.92
  -2 -10  -3    7.35    1.64
  -2 -10  -3    5.38    1.67
  -2 -10  -4   21.92    2.53
  -2 -10  -4   29.33    2.97
  -2 -10  -4   23.40    3.57
  -2 -10  -5   30.52    3.40
  -2 -10  -5   26.99    2.86
  -2 -10  -5   20.35    3.22
  -2 -10  -5   21.42    2.64
  -2 -10  -6   17.53    2.77
  -2 -10  -6   16.44    3.41
  -2 -10  -6   14.55    2.19
  -2 -10  -6   15.38    2.33
  -2 -10  -7    2.19    2.01
  -2 -10  -7    0.92    2.64
  -2 -10  -7    0.40    1.52
  -2 -10  -7    0.63    1.15
  -2 -10  -8   -0.32    1.22
  -2 -10  -8    2.37    2.20
  -2 -10  -8   -1.28    1.37
  -2 -10  -8   -0.27    1.64
  -2 -10  -8    2.13    2.60
  -2 -10  -9    9.04    1.66
  -2 -10  -9   13.13    2.74
  -2 -10  -9   13.28    2.12
  -2 -10  -9    9.23    2.13
  -2 -10  -9   11.92    2.08
  -2 -10  -9   14.33    3.21
  -2 -10 -10    0.53    1.36
  -2 -10 -10    1.97    1.64
  -2 -10 -10    1.14    1.19
  -2 -10 -10    0.49    1.36
  -2 -10 -10    0.13    2.65
  -2 -10 -10    0.55    2.34
  -2 -10 -11    1.68    2.01
  -2 -10 -11    2.72    1.87
  -2 -10 -11    0.66    1.32
  -2 -10 -11    1.44    1.16
  -2 -10 -11    2.01    2.85
  -2 -10 -11    3.90    1.59
  -2 -10 -12  131.17    7.13
  -2 -10 -12  148.35    7.38
  -2 -10 -12  147.84    7.08
  -2 -10 -12  139.14    7.45
  -2 -10 -12  159.00    7.60
  -2 -10 -12  131.66    6.34
  -2 -10 -13    0.40    0.99
  -2 -10 -13   -0.43    2.33
  -2 -10 -13   -0.44    1.64
  -2 -10 -13    3.16    2.90
  -2 -10 -13    1.20    1.27
  -2 -10 -14   81.89    4.41
  -2 -10 -14   74.79    5.23
  -2 -10 -14   77.75    5.16
  -2 -10 -14   82.88    5.01
  -2 -10 -14   85.66    5.46
  -2 -10 -15   17.24    3.01
  -2 -10 -15   16.25    1.85
  -2 -10 -15   16.04    2.27
  -2 -10 -15   13.82    2.57
  -2 -10 -15   10.73    2.67
  -2 -10 -15   13.32    2.49
  -2 -10 -16    0.38    1.19
  -2 -10 -16   -1.01    1.76
  -2 -10 -16    1.82    2.32
  -2 -10 -16   -0.83    1.90
  -2 -10 -16    0.17    1.43
  -2 -10 -17    8.01    1.64
  -2 -10 -17    8.52    2.14
  -2 -10 -17   10.32    2.10
  -2 -10 -17    5.78    2.37
  -2 -10 -17    6.30    1.84
  -2 -10 -18    3.52    1.32
  -2 -10 -18    3.78    2.05
  -2 -10 -18    4.95    1.92
  -2 -10 -18    6.01    1.78
  -2 -10 -18    4.32    1.73
  -2 -10 -19   13.41    2.25
  -2 -10 -19   15.90    2.28
  -2 -10 -19   11.43    1.61
  -2 -10 -19   15.22    2.34
  -2 -10 -19   10.17    2.02
  -2 -10 -20    1.38    1.48
  -2 -10 -20    1.33    1.15
  -2 -10 -20    0.44    1.75
  -2 -10 -20   -3.58    1.83
  -2 -10 -21    0.89    1.42
  -2 -10 -21    0.92    1.28
  -2 -10 -21    1.50    1.10
  -2 -10 -21   -2.09    1.63
  -2 -10 -22    6.94    1.35
  -2 -10 -22    6.03    1.31
  -2 -10 -22    5.44    1.37
  -2 -10 -22    5.21    1.49
  -2 -10 -23    5.89    1.25
  -2 -10 -23    4.51    0.97
  -2 -10 -23    4.43    1.13
  -2 -10 -24    3.05    0.86
   2  11 -13    0.09    0.49
   2  11 -12    0.96    0.52
   2  11 -11    0.68    0.53
   2  11 -11    1.15    0.80
   2  11 -10    0.94    0.68
   2  11 -10    1.79    0.93
   2  11  -9    0.61    0.66
   2  11  -9    0.61    0.91
   2  11  -8    8.25    1.46
   2  11  -8    6.68    1.11
   2  11  -8    7.48    1.47
   2  11  -7   11.32    1.65
   2  11  -7    8.94    1.63
   2  11  -7    7.63    1.19
   2  11  -6    6.91    1.53
   2  11  -6    7.66    1.26
   2  11  -5   11.02    1.42
   2  11  -5   11.31    1.80
   2  11  -4    1.09    1.20
  -2 -11   4    1.66    1.08
   2  11  -4    1.29    0.80
   2  11  -3    5.75    1.52
   2  11  -3    5.28    1.05
  -2 -11   3    5.18    1.40
   2  11  -2   16.56    1.69
   2  11  -2   17.51    2.16
   2  11  -1    6.95    1.17
   2  11  -1    5.73    1.42
   2  11   0    4.02    1.31
   2  11   0    3.25    0.88
   2  11   1    0.75    0.68
   2  11   1    1.39    1.13
   2  11   2    1.25    0.99
   2  11   2    0.52    0.67
  -2 -11  -2    0.68    1.28
   2  11   3    4.79    1.24
  -2 -11  -3    2.42    1.34
  -2 -11  -3    2.80    1.39
   2  11   4   17.08    1.94
  -2 -11  -4   16.80    2.32
  -2 -11  -4   23.28    2.76
  -2 -11  -5   66.99    4.67
  -2 -11  -5   65.48    5.31
  -2 -11  -6   18.70    3.56
  -2 -11  -6   21.38    2.73
  -2 -11  -6   24.96    2.95
  -2 -11  -7    3.64    2.25
  -2 -11  -7    4.57    1.65
  -2 -11  -7    0.14    2.76
  -2 -11  -7    3.66    1.62
  -2 -11  -8    5.51    2.30
  -2 -11  -8    0.50    1.35
  -2 -11  -8    0.56    2.82
  -2 -11  -9   25.03    3.75
  -2 -11  -9   25.97    3.35
  -2 -11  -9   20.42    2.82
  -2 -11  -9   27.02    3.09
  -2 -11 -10    0.29    1.76
  -2 -11 -10    1.65    2.68
  -2 -11 -10    1.19    1.61
  -2 -11 -10    0.56    1.52
  -2 -11 -10    3.19    2.23
  -2 -11 -11   93.24    5.77
  -2 -11 -11   94.54    6.00
  -2 -11 -11  108.25    6.19
  -2 -11 -11   95.99    5.74
  -2 -11 -11   98.62    5.69
  -2 -11 -12   64.17    4.65
  -2 -11 -12   60.41    4.53
  -2 -11 -12   64.55    4.47
  -2 -11 -12   69.23    5.00
  -2 -11 -12   65.40    5.02
  -2 -11 -13  142.33    7.29
  -2 -11 -13  151.98    7.86
  -2 -11 -13  147.90    7.48
  -2 -11 -13  145.16    7.31
  -2 -11 -13  157.29    7.69
  -2 -11 -14    1.14    1.93
  -2 -11 -14    0.17    1.41
  -2 -11 -14    0.13    1.37
  -2 -11 -14    1.55    1.84
  -2 -11 -14    0.49    2.31
  -2 -11 -15    0.26    1.26
  -2 -11 -15    2.70    2.23
  -2 -11 -15    0.25    1.66
  -2 -11 -15    0.28    1.55
  -2 -11 -16    1.99    2.06
  -2 -11 -16    2.91    1.93
  -2 -11 -16    3.78    1.49
  -2 -11 -16    1.46    1.63
  -2 -11 -17   11.66    2.15
  -2 -11 -17    9.12    2.08
  -2 -11 -17    9.30    2.27
  -2 -11 -17   10.72    2.12
  -2 -11 -17   12.83    1.84
  -2 -11 -18    7.95    1.87
  -2 -11 -18    9.40    1.92
  -2 -11 -18    5.33    1.28
  -2 -11 -18    9.65    1.97
  -2 -11 -18    9.34    2.06
  -2 -11 -19    0.40    1.08
  -2 -11 -19    0.25    0.83
  -2 -11 -19    1.30    1.53
  -2 -11 -19    0.64    1.33
  -2 -11 -19    0.35    1.42
  -2 -11 -20    2.10    1.34
  -2 -11 -20    3.83    1.37
  -2 -11 -20    1.56    0.75
  -2 -11 -20    3.82    1.47
  -2 -11 -20    2.99    1.29
  -2 -11 -21   12.13    1.63
  -2 -11 -21    8.99    1.36
  -2 -11 -21    8.68    1.45
  -2 -11 -21    8.32    1.35
  -2 -11 -22   -0.23    0.72
  -2 -11 -22    0.40    0.82
  -2 -11 -23   -0.05    0.64
   2  12 -10    2.64    0.74
   2  12  -9    0.87    0.47
   2  12  -9    0.86    0.74
   2  12  -9   -0.12    0.68
   2  12  -8    1.90    0.86
   2  12  -8    1.02    0.52
   2  12  -7    3.28    0.97
   2  12  -7    1.44    0.61
   2  12  -7    4.10    1.06
   2  12  -6    3.80    1.08
   2  12  -6    4.28    0.81
   2  12  -6    4.75    1.24
   2  12  -5    0.79    0.86
   2  12  -5    0.28    0.64
   2  12  -4    0.09    0.82
   2  12  -4   -0.42    0.63
   2  12  -3    9.72    1.57
   2  12  -3   10.22    1.22
   2  12  -2   -0.69    0.99
  -2 -12   2   -0.20    0.93
   2  12  -2    0.13    0.64
   2  12  -1    4.14    1.18
   2  12  -1    2.50    0.80
   2  12   0    0.51    0.88
   2  12   0    0.83    0.62
   2  12   1    1.33    0.99
   2  12   2    0.91    0.85
   2  12   3   -0.10    0.89
   2  12   4    1.01    0.97
  -2 -12  -4    1.68    1.46
  -2 -12  -4   -0.38    1.19
  -2 -12  -5   12.98    2.04
   2  12   5   16.35    1.88
  -2 -12  -5   16.17    2.42
  -2 -12  -6   13.90    2.32
   2  12   6   11.36    1.65
  -2 -12  -6   12.44    2.08
  -2 -12  -7    8.94    1.91
   2  12   7    4.57    1.19
  -2 -12  -7    5.87    2.94
  -2 -12  -7    8.41    2.07
  -2 -12  -8   27.37    3.06
  -2 -12  -8   32.61    3.31
  -2 -12  -8   30.80    3.77
  -2 -12  -9    0.64    1.38
  -2 -12  -9   -0.53    2.55
  -2 -12 -10   11.76    2.38
  -2 -12 -10   12.84    2.98
  -2 -12 -10    9.14    2.07
  -2 -12 -11   44.68    3.99
  -2 -12 -11   42.10    3.54
  -2 -12 -11   40.35    3.60
  -2 -12 -11   44.00    3.81
  -2 -12 -12   31.31    3.06
  -2 -12 -12   31.18    3.54
  -2 -12 -12   29.80    3.17
  -2 -12 -12   33.32    3.17
  -2 -12 -13    3.13    1.70
  -2 -12 -13    0.16    1.21
  -2 -12 -13    0.57    2.16
  -2 -12 -13   -0.13    1.51
  -2 -12 -13    1.42    1.34
  -2 -12 -14    4.25    1.62
  -2 -12 -14    2.86    1.47
  -2 -12 -14    2.11    1.50
  -2 -12 -14    3.98    2.03
  -2 -12 -14    1.69    1.39
  -2 -12 -15    0.59    1.14
  -2 -12 -15    4.88    1.64
  -2 -12 -15    1.31    1.43
  -2 -12 -15    2.70    1.88
  -2 -12 -15    0.74    1.27
  -2 -12 -16   -0.90    1.30
  -2 -12 -16    0.85    1.20
  -2 -12 -16    1.95    1.25
  -2 -12 -16    0.91    1.62
  -2 -12 -16    1.77    1.32
  -2 -12 -17   -0.93    1.25
  -2 -12 -17    1.80    1.21
  -2 -12 -17    0.68    0.99
  -2 -12 -17    0.81    1.50
  -2 -12 -18    0.35    1.31
  -2 -12 -18    1.02    1.05
  -2 -12 -18    0.09    1.05
  -2 -12 -18    0.25    0.89
  -2 -12 -19    0.41    1.05
  -2 -12 -19    1.50    1.03
  -2 -12 -19    1.03    1.08
  -2 -12 -19    0.60    0.69
  -2 -12 -20    1.53    0.95
  -2 -12 -20    1.82    0.87
  -2 -12 -21    0.43    0.71
   2  13  -8    0.87    0.51
   2  13  -8    0.12    0.43
   2  13  -7    6.56    0.93
   2  13  -7    5.12    0.83
   2  13  -6    2.54    0.77
   2  13  -6    3.31    0.85
   2  13  -5    4.01    0.93
   2  13  -5    5.94    1.11
   2  13  -4    0.07    0.66
   2  13  -4    0.22    0.76
   2  13  -3   -0.15    0.72
   2  13  -2   -0.23    0.78
   2  13  -1   -0.16    0.77
  -2 -13   1    0.08    0.78
   2  13   0    0.59    0.76
  -2 -13   0   -0.65    0.93
   2  13   1    0.26    0.76
   2  13   2    2.54    0.93
   2  13   3    2.05    0.92
   2  13   4    1.44    0.91
   2  13   5    0.37    0.81
   2  13   6    0.37    0.77
  -2 -13  -6    0.11    1.02
  -2 -13  -7    5.14    1.47
  -2 -13  -7   10.42    2.05
   2  13   7    8.62    1.43
   2  13   8    1.64    0.94
  -2 -13  -8    1.77    1.40
  -2 -13  -8   -0.25    1.11
   2  13   9    2.37    1.02
  -2 -13  -9    4.29    1.48
  -2 -13  -9    5.64    1.61
  -2 -13 -10    1.59    1.20
   2  13  10    3.52    1.19
  -2 -13 -11    3.18    1.30
   2  13  11    4.75    1.26
  -2 -13 -12    1.39    1.29
   2  13  12    0.20    0.87
  -2 -13 -12    0.13    1.04
  -2 -13 -13    0.51    1.12
   2  13  13    0.09    0.70
  -2 -13 -13    0.33    1.18
  -2 -13 -13   -0.73    1.73
  -2 -13 -14    0.42    1.01
  -2 -13 -14    0.25    1.08
  -2 -13 -14   -0.33    1.55
  -2 -13 -15    0.59    1.04
  -2 -13 -15   -0.10    0.97
  -2 -13 -15   -0.45    1.50
  -2 -13 -16    0.55    1.01
  -2 -13 -16    0.95    0.96
  -2 -13 -16   -0.91    1.31
  -2 -13 -17    0.44    0.81
  -2 -13 -17    0.60    0.94
  -2 -13 -18    1.68    0.92
  -2 -13 -20    0.69    0.66
   2  14  -5    0.87    0.44
   2  14  -4    1.77    0.53
   2  14  -4    1.53    0.57
   2  14  -3    0.69    0.51
   2  14  -3    0.71    0.60
   2  14  -2    0.35    0.56
   2  14  -2   -0.11    0.66
   2  14  -1   -0.05    0.57
   2  14   0    0.88    0.66
   2  14   1    0.43    0.62
   2  14   2    0.19    0.65
  -2 -14  -2   -0.14    0.76
   2  14   3    0.94    0.74
  -2 -14  -3   -0.16    0.86
   2  14   4    0.35    0.68
   2  14   5    1.72    0.81
   2  14   6    3.90    1.01
   2  14   7    0.30    0.72
   2  14   8    4.86    1.08
  -2 -14  -9   -0.57    0.83
   2  14   9    0.76    0.76
   2  14  10    1.70    0.80
  -2 -14 -10    0.26    0.87
  -2 -14 -11    5.78    1.22
   2  14  11    6.01    1.04
  -2 -14 -12    0.18    0.87
  -2 -14 -13    2.83    1.05
  -2 -14 -14   -0.08    0.90
  -2 -14 -15   -0.30    0.80
  -2 -14 -16   -0.68    0.71
  -2 -14 -17   -0.23    0.60
   2  15   3   -0.15    0.39
   2  15   4   -0.04    0.39
   2  15   5   -0.08    0.38
  -2 -15  -5   -0.39    0.58
   2  15   6    0.16    0.41
  -2 -15  -6    0.71    0.63
  -3  13  11    0.44    0.42
  -3  13  10    1.36    0.52
  -3  13   9    0.35    0.47
  -3  13   8    0.61    0.53
  -3  13   7    3.23    0.70
  -3  13   7    2.51    0.58
  -3  13   6    0.95    0.50
  -3  13   6    0.98    0.55
  -3  13   5    1.12    0.54
  -3  13   5    1.72    0.61
  -3  13   4    1.36    0.59
  -3  13   4    1.53    0.60
  -3  13   3    1.64    0.59
  -3  13   3    1.57    0.57
  -3  13   2    0.49    0.48
  -3  13   2    0.21    0.47
  -3  13   1    0.82    0.49
  -3  13   1    0.78    0.49
  -3  13   0   -0.04    0.39
  -3  13   0    0.04    0.43
  -3  13  -1   -0.11    0.39
   3 -12 -15   -0.19    0.52
   3 -12 -14   -0.45    0.64
   3 -12 -13    5.84    1.04
   3 -12 -12    1.30    0.84
   3 -12 -11    9.30    1.30
   3 -12 -11    8.60    1.29
   3 -12 -10   -0.77    0.84
   3 -12 -10    0.60    0.85
   3 -12  -9    0.61    0.81
   3 -12  -8    0.38    0.82
   3 -12  -7    0.53    0.79
   3 -12  -6    0.57    0.75
  -3  12   5    5.06    1.12
  -3  12   4    5.53    1.13
  -3  12   3    0.69    0.78
  -3  12   2    3.88    1.03
  -3  12   1    0.21    0.72
  -3  12   1    1.09    0.80
  -3  12   0    0.62    0.69
  -3  12   0    1.72    0.80
  -3  12  -1    0.26    0.63
  -3  12  -1    1.13    0.77
  -3  12  -2    1.25    0.63
  -3  12  -2   -0.06    0.66
  -3  12  -3    0.79    0.62
  -3  12  -3    0.77    0.67
  -3  12  -4    0.05    0.46
  -3  12  -4   -0.05    0.60
  -3  12  -5    1.61    0.49
  -3  12  -5    3.41    0.75
  -3  12  -6    0.54    0.52
  -3  12  -7   -0.10    0.38
   3 -11 -17    1.20    0.53
   3 -11 -17    2.10    0.72
   3 -11 -17    1.38    0.68
   3 -11 -16    2.81    0.80
   3 -11 -16    2.24    0.78
   3 -11 -15    0.18    0.77
   3 -11 -15    0.47    0.70
   3 -11 -14    0.63    0.84
   3 -11 -14    0.42    0.74
   3 -11 -14    0.08    0.88
   3 -11 -13    6.83    1.27
   3 -11 -13    5.84    1.27
   3 -11 -13    3.92    1.07
   3 -11 -12    8.58    1.51
   3 -11 -12    6.06    1.21
   3 -11 -11    0.20    0.98
   3 -11 -11   -0.65    0.83
   3 -11 -10    0.46    1.10
   3 -11 -10   -0.64    0.81
   3 -11 -10    0.31    1.02
   3 -11  -9    0.47    1.01
   3 -11  -9    1.15    1.15
   3 -11  -8    0.29    1.07
   3 -11  -8    0.63    1.03
   3 -11  -7   -0.10    0.99
   3 -11  -7   -0.10    1.00
   3 -11  -6    5.73    1.40
   3 -11  -6    5.76    1.34
  -3  11   6    4.19    0.90
  -3  11   5    0.06    0.74
   3 -11  -5    0.89    1.08
   3 -11  -5    0.20    0.86
  -3  11   4    1.61    0.84
   3 -11  -4   -0.10    0.94
   3 -11  -4    0.38    0.86
  -3  11   3    4.61    1.06
  -3  11   2    0.07    0.80
  -3  11   2   -0.39    0.86
  -3  11   1    1.16    0.96
  -3  11   1    1.68    0.98
  -3  11   0    0.95    0.90
  -3  11  -1    0.27    0.79
  -3  11  -1   -0.37    0.93
  -3  11  -2    0.09    0.69
  -3  11  -2    0.63    0.88
  -3  11  -3    0.08    0.76
  -3  11  -3    0.26    0.84
  -3  11  -4    1.13    0.79
  -3  11  -4   -0.08    0.92
  -3  11  -5    1.22    0.74
  -3  11  -6    0.89    0.64
  -3  11  -7    1.52    0.61
  -3  11  -8    0.77    0.48
  -3  11 -10    1.40    0.58
   3 -10 -19    3.94    0.90
   3 -10 -19    4.11    0.83
   3 -10 -18    2.56    0.71
   3 -10 -18    1.02    0.73
   3 -10 -18    1.32    0.86
   3 -10 -17    1.18    0.75
   3 -10 -17    0.80    0.95
   3 -10 -17    0.53    0.87
   3 -10 -16    1.80    0.91
   3 -10 -16    2.07    1.03
   3 -10 -16    2.07    1.03
   3 -10 -15    2.97    1.13
   3 -10 -15    1.16    0.99
   3 -10 -14    9.60    1.52
   3 -10 -14    9.20    1.64
   3 -10 -13    2.59    1.10
   3 -10 -13    3.23    1.21
   3 -10 -12    1.07    1.10
   3 -10 -12    1.77    1.13
   3 -10 -11   -0.24    0.96
   3 -10 -10    2.85    1.13
   3 -10  -9    1.49    1.17
   3 -10  -9    0.59    1.00
  -3  10   8    1.37    0.78
   3 -10  -8    2.17    1.32
   3 -10  -8    1.81    1.01
   3 -10  -8    3.74    1.48
  -3  10   7    1.76    0.84
   3 -10  -7    2.19    1.37
   3 -10  -7    2.27    1.27
  -3  10   6   -0.07    0.82
   3 -10  -6    0.88    1.20
   3 -10  -6    0.24    1.13
  -3  10   5    0.92    0.88
   3 -10  -5    1.42    1.22
   3 -10  -5    0.69    1.09
  -3  10   4    0.95    0.95
   3 -10  -4    1.08    1.13
   3 -10  -4    1.56    1.15
  -3  10   3   10.33    1.52
   3 -10  -3    9.04    1.63
   3 -10  -3    8.22    1.53
  -3  10   2   10.23    1.53
   3 -10  -2    8.64    1.49
   3 -10  -2    8.18    1.58
  -3  10   1   11.42    1.66
  -3  10   0    3.43    1.17
  -3  10   0    1.64    1.06
  -3  10  -1    8.26    1.52
  -3  10  -1    7.54    1.52
  -3  10  -2    1.19    1.17
  -3  10  -2    1.05    0.90
  -3  10  -3    0.10    0.83
  -3  10  -4    0.88    0.84
  -3  10  -5    1.83    0.95
  -3  10  -6   -0.50    0.82
  -3  10  -7    3.80    1.02
  -3  10  -8    0.13    0.64
  -3  10  -8    1.07    0.94
  -3  10  -9    3.86    0.83
  -3  10  -9    5.05    1.09
  -3  10 -10    0.61    0.55
  -3  10 -10    2.49    0.92
  -3  10 -11    0.17    0.64
  -3  10 -12    4.38    0.80
  -3  10 -13    1.30    0.52
   3  -9 -21    1.12    0.62
   3  -9 -20    4.07    0.65
   3  -9 -20    5.36    0.90
   3  -9 -20    5.89    0.92
   3  -9 -20    4.95    1.06
   3  -9 -19   13.50    1.22
   3  -9 -19   12.71    1.40
   3  -9 -19   11.94    1.44
   3  -9 -18    0.97    0.72
   3  -9 -18   -0.08    0.92
   3  -9 -18    0.78    1.02
   3  -9 -17    1.08    0.87
   3  -9 -17    1.61    1.01
   3  -9 -17    0.39    1.05
   3  -9 -16    9.76    1.50
   3  -9 -16    9.61    1.71
   3  -9 -16    9.99    1.81
   3  -9 -15    3.67    1.22
   3  -9 -15    2.50    1.37
   3  -9 -15    4.28    1.45
   3  -9 -14    0.29    1.14
   3  -9 -14    0.38    1.30
   3  -9 -14    0.89    1.22
   3  -9 -13    7.92    1.65
   3  -9 -13    6.88    1.95
   3  -9 -13    6.76    1.61
   3  -9 -12   25.52    2.55
   3  -9 -12   19.44    2.63
   3  -9 -12   21.64    2.52
   3  -9 -11   13.23    2.39
   3  -9 -11   18.40    2.31
   3  -9 -10    0.26    1.04
   3  -9 -10   -0.30    1.52
  -3   9   9    6.65    1.15
   3  -9  -9    8.71    1.74
   3  -9  -9    4.70    1.85
   3  -9  -9    7.03    1.60
  -3   9   8    7.92    1.34
   3  -9  -8    7.27    1.68
   3  -9  -8    8.22    1.55
  -3   9   7    1.12    0.97
   3  -9  -7    1.76    1.27
   3  -9  -7    2.79    1.16
  -3   9   6    9.27    1.47
   3  -9  -6   10.17    1.77
   3  -9  -6    8.55    1.54
  -3   9   5    1.26    1.04
   3  -9  -5    3.03    1.24
   3  -9  -4   57.61    3.73
  -3   9   4   49.08    3.19
  -3   9   3    2.92    1.24
   3  -9  -3    3.92    1.34
   3  -9  -3    3.85    1.25
  -3   9   2    3.13    1.24
   3  -9  -2    2.29    1.21
   3  -9  -2    2.63    1.15
  -3   9   1    6.75    1.49
   3  -9  -1    6.60    1.45
   3  -9  -1    4.56    1.20
  -3   9   0   -0.09    1.03
   3  -9   0    0.69    1.00
  -3   9  -1    4.20    1.36
  -3   9  -2    1.00    1.15
  -3   9  -2    0.99    1.06
  -3   9  -3    0.37    1.24
  -3   9  -3   -0.11    0.92
  -3   9  -4    6.38    1.68
  -3   9  -4    4.29    1.33
  -3   9  -5    1.66    0.98
  -3   9  -5    0.37    1.35
  -3   9  -6   -0.40    0.91
  -3   9  -6    0.11    1.13
  -3   9  -7    1.28    1.06
  -3   9  -7    0.84    0.89
  -3   9  -8    4.30    1.12
  -3   9  -8    7.54    1.49
  -3   9  -9    4.75    1.09
  -3   9  -9    5.46    1.33
  -3   9 -10    1.04    0.73
  -3   9 -10    0.79    1.00
  -3   9 -11    1.37    0.69
  -3   9 -11    3.27    1.06
  -3   9 -12    5.69    1.16
  -3   9 -13    0.60    0.73
  -3   9 -14   -0.15    0.60
  -3   9 -15    0.78    0.50
   3  -8 -22   -0.44    0.57
   3  -8 -21    1.58    0.79
   3  -8 -21    1.16    0.71
   3  -8 -21    1.09    0.59
   3  -8 -20    6.02    0.87
   3  -8 -20    7.49    1.28
   3  -8 -20    9.14    1.37
   3  -8 -19    4.26    0.92
   3  -8 -19    2.38    1.12
   3  -8 -19    4.57    1.27
   3  -8 -18   12.88    1.51
   3  -8 -18   11.45    1.77
   3  -8 -17    0.81    1.06
   3  -8 -17    1.14    1.31
   3  -8 -16   -0.09    0.98
   3  -8 -16    0.13    1.15
   3  -8 -16    0.50    1.24
   3  -8 -15   14.34    1.90
   3  -8 -15   16.77    2.26
   3  -8 -15   13.94    2.21
   3  -8 -14   13.98    1.92
   3  -8 -14   10.17    2.14
   3  -8 -13   16.80    2.14
   3  -8 -13   16.46    2.43
   3  -8 -12   23.67    2.48
   3  -8 -12   24.64    2.93
   3  -8 -11   17.58    2.24
   3  -8 -11   17.81    2.64
   3  -8 -10   29.22    3.21
   3  -8  -9   17.84    2.62
   3  -8  -8    3.46    1.43
   3  -8  -8    2.42    1.67
   3  -8  -8    5.69    1.45
   3  -8  -7   55.32    3.65
   3  -8  -7   48.83    4.13
   3  -8  -7   59.45    3.79
   3  -8  -6   11.21    1.73
   3  -8  -6    6.89    2.05
   3  -8  -5    4.01    1.32
   3  -8  -5    3.59    1.13
   3  -8  -4    5.63    1.40
  -3   8   4    5.06    1.25
   3  -8  -3   15.99    1.93
  -3   8   3   16.91    1.83
  -3   8   2    9.13    1.51
   3  -8  -2   11.22    1.60
  -3   8   1    1.62    1.07
   3  -8  -1    1.31    0.95
   3  -8  -1    1.70    0.93
   3  -8   0    0.92    0.95
  -3   8   0   -0.17    1.10
  -3   8  -1    0.26    1.18
   3  -8   1    0.90    0.92
  -3   8  -2    3.48    1.34
   3  -8   2    2.71    1.02
  -3   8  -3    0.64    1.18
  -3   8  -3    0.32    0.91
  -3   8  -4    0.56    1.22
  -3   8  -4   -0.11    0.87
  -3   8  -5   16.97    1.96
  -3   8  -5   24.70    2.42
  -3   8  -6    3.40    1.43
  -3   8  -6    3.92    1.16
  -3   8  -7    0.70    0.93
  -3   8  -7    0.57    1.20
  -3   8  -8   17.47    2.14
  -3   8  -8   17.97    1.94
  -3   8  -8   13.70    1.69
  -3   8  -9    1.25    1.09
  -3   8  -9   -0.27    0.81
  -3   8  -9    0.65    1.13
  -3   8 -10   10.78    1.53
  -3   8 -10   10.17    1.43
  -3   8 -10   13.20    1.81
  -3   8 -11    7.67    1.25
  -3   8 -11    9.75    1.61
  -3   8 -12   38.07    2.68
  -3   8 -12   27.07    2.03
  -3   8 -13    3.63    1.15
  -3   8 -13    4.30    0.86
  -3   8 -14    1.63    0.84
  -3   8 -15   -0.18    0.66
  -3   8 -16    4.05    0.82
  -3   8 -17    0.63    0.47
   3  -7 -22   -0.16    0.63
   3  -7 -22    0.27    0.66
   3  -7 -21    1.14    0.90
   3  -7 -21    1.32    0.85
   3  -7 -20    1.23    0.67
   3  -7 -20    1.32    0.97
   3  -7 -20    1.55    1.06
   3  -7 -19    3.38    0.91
   3  -7 -19    3.49    1.36
   3  -7 -19    4.14    1.32
   3  -7 -18    9.06    1.41
   3  -7 -18   10.06    1.75
   3  -7 -18    7.56    1.66
   3  -7 -17   25.03    2.23
   3  -7 -17   23.60    2.64
   3  -7 -16    6.77    1.46
   3  -7 -16    6.73    1.77
   3  -7 -15    3.23    1.27
   3  -7 -15    3.85    1.70
   3  -7 -14   -0.30    1.20
   3  -7 -14    0.43    1.46
   3  -7 -13    1.55    1.24
   3  -7 -13    2.74    1.74
   3  -7 -12  124.01    5.93
   3  -7 -12  117.36    6.56
   3  -7 -11  151.16    6.64
   3  -7 -11  133.72    7.09
   3  -7 -10    4.74    1.45
   3  -7 -10    3.88    1.69
   3  -7  -9   29.26    3.16
   3  -7  -8  116.11    6.32
   3  -7  -7   77.25    4.18
   3  -7  -7   71.08    4.73
   3  -7  -6    6.55    1.39
   3  -7  -6    2.70    1.55
   3  -7  -5    9.59    1.52
   3  -7  -5    7.04    1.84
   3  -7  -4   22.28    2.14
   3  -7  -4   15.86    2.47
   3  -7  -3    6.86    1.26
   3  -7  -2    1.82    1.04
  -3   7   1   10.68    1.49
   3  -7  -1   15.63    1.69
  -3   7   0   -0.08    1.02
   3  -7   0    0.16    0.77
  -3   7   0    0.35    0.63
  -3   7  -1    4.40    1.18
   3  -7   1    4.88    1.05
  -3   7  -1    4.80    0.95
  -3   7  -2    1.66    1.09
   3  -7   2    0.70    0.76
  -3   7  -2    0.24    0.92
  -3   7  -3    2.30    1.18
   3  -7   3    0.85    0.76
  -3   7  -3    1.12    0.90
  -3   7  -4    2.24    1.00
  -3   7  -4    2.09    1.01
  -3   7  -5    0.88    0.97
  -3   7  -5    0.58    0.91
  -3   7  -6    5.42    1.22
  -3   7  -6    6.81    1.36
  -3   7  -7  111.72    5.81
  -3   7  -7  121.00    5.69
  -3   7  -7  122.40    5.43
  -3   7  -7  134.23    5.96
  -3   7  -8    0.08    1.13
  -3   7  -8    0.77    0.94
  -3   7  -8    0.33    1.16
  -3   7  -8    1.55    1.53
  -3   7  -9   56.04    3.72
  -3   7  -9   50.36    3.31
  -3   7  -9   53.84    3.40
  -3   7 -10    2.44    1.40
  -3   7 -10    4.74    1.16
  -3   7 -10    5.94    1.50
  -3   7 -11   70.53    3.88
  -3   7 -11   83.51    4.54
  -3   7 -11   77.52    4.13
  -3   7 -12    7.84    1.67
  -3   7 -12    7.35    1.24
  -3   7 -12    9.79    1.63
  -3   7 -13   32.86    2.59
  -3   7 -13   31.62    2.49
  -3   7 -14    2.88    1.18
  -3   7 -14    4.28    1.43
  -3   7 -15    3.90    1.09
  -3   7 -15    6.02    1.46
  -3   7 -16   -0.07    0.73
  -3   7 -16   -0.31    1.16
  -3   7 -17    0.57    0.69
  -3   7 -18    0.32    0.50
   3  -6 -23   -0.21    0.53
   3  -6 -22    0.29    0.72
   3  -6 -22    0.78    0.79
   3  -6 -21    0.62    0.83
   3  -6 -21    0.16    1.01
   3  -6 -20    1.12    0.71
   3  -6 -20    2.70    1.10
   3  -6 -20    1.17    1.13
   3  -6 -19    4.03    1.02
   3  -6 -19    3.64    1.39
   3  -6 -18   11.93    1.58
   3  -6 -18    9.79    1.96
   3  -6 -17   50.80    3.19
   3  -6 -17   42.73    3.58
   3  -6 -16    1.40    1.04
   3  -6 -16    1.07    1.40
   3  -6 -15    2.04    1.46
   3  -6 -15    1.07    1.16
   3  -6 -14   22.27    2.23
   3  -6 -14   15.86    2.30
   3  -6 -13   40.96    3.02
   3  -6 -13   37.25    3.44
   3  -6 -12   16.33    2.42
   3  -6 -11    8.25    1.97
   3  -6 -10   59.62    4.14
   3  -6  -9   57.94    4.06
   3  -6  -8   21.78    2.52
   3  -6  -7    0.75    0.96
  -3   6   7   -0.26    0.90
   3  -6  -7    1.39    1.25
   3  -6  -6    3.60    1.02
   3  -6  -6    2.67    1.44
  -3   6   6    2.25    1.04
   3  -6  -5    1.24    0.91
  -3   6   5    1.08    0.83
   3  -6  -5    1.54    1.39
   3  -6  -4   52.38    3.01
  -3   6   4   46.39    3.31
   3  -6  -4   44.74    3.60
  -3   6   3   12.45    1.63
   3  -6  -3   10.94    1.99
   3  -6  -2    0.56    0.69
  -3   6   2    1.03    0.83
   3  -6  -1    8.75    1.21
  -3   6   1    7.75    1.32
   3  -6   0    5.87    1.04
  -3   6   0    4.50    1.06
  -3   6  -1    3.26    1.10
   3  -6   1    3.14    0.84
  -3   6  -1    4.46    1.05
   3  -6   2   30.50    2.09
  -3   6  -2   29.73    2.33
  -3   6  -2   30.89    2.30
   3  -6   3   12.02    1.34
  -3   6  -3   15.21    1.59
  -3   6  -4   -0.68    1.08
  -3   6  -5    2.70    1.07
  -3   6  -5    2.77    1.01
  -3   6  -6  138.07    6.02
  -3   6  -6  136.99    6.01
  -3   6  -6  145.37    6.11
  -3   6  -7   81.77    4.42
  -3   6  -7   91.54    4.57
  -3   6  -8  120.83    5.85
  -3   6  -8  114.74    5.51
  -3   6  -8  127.36    5.69
  -3   6  -9   19.61    1.99
  -3   6  -9   23.50    2.35
  -3   6  -9   25.97    2.32
  -3   6  -9   22.94    2.37
  -3   6 -10    4.64    1.73
  -3   6 -10    5.18    1.13
  -3   6 -10    6.18    1.42
  -3   6 -11    8.22    1.87
  -3   6 -11    7.05    1.25
  -3   6 -11    5.35    1.36
  -3   6 -11    7.96    1.79
  -3   6 -12   29.87    2.61
  -3   6 -12   23.34    2.06
  -3   6 -12   21.64    2.41
  -3   6 -12   29.54    2.74
  -3   6 -13   10.47    1.36
  -3   6 -13   12.08    2.15
  -3   6 -13   12.38    1.77
  -3   6 -13   10.05    1.85
  -3   6 -14   53.85    3.37
  -3   6 -14   45.81    2.79
  -3   6 -14   40.29    3.13
  -3   6 -14   54.83    3.54
  -3   6 -15    2.92    1.54
  -3   6 -15    0.73    1.00
  -3   6 -16    8.49    1.41
  -3   6 -16    9.70    1.85
  -3   6 -17    0.29    0.75
  -3   6 -17    0.71    1.42
  -3   6 -18    5.23    0.98
  -3   6 -18    5.49    1.53
  -3   6 -19    0.25    0.57
   3  -5 -23    0.37    0.63
   3  -5 -23    0.05    0.48
   3  -5 -22    0.90    0.72
   3  -5 -22    0.87    0.89
   3  -5 -21    0.28    0.80
   3  -5 -21    1.16    1.09
   3  -5 -20    2.02    0.81
   3  -5 -20    0.93    1.15
   3  -5 -19    8.75    1.73
   3  -5 -19    7.83    1.27
   3  -5 -18   34.93    2.51
   3  -5 -18   33.51    2.97
   3  -5 -18   34.14    3.25
   3  -5 -17    5.63    1.72
   3  -5 -17    6.32    1.37
   3  -5 -17    4.32    1.56
   3  -5 -16    2.85    1.49
   3  -5 -16    2.54    1.50
   3  -5 -15    7.57    1.83
   3  -5 -15    7.87    1.84
   3  -5 -14    3.93    1.57
   3  -5 -14    4.36    1.54
   3  -5 -13   32.36    3.04
   3  -5 -13   30.94    2.99
  -3   5  13   31.50    2.69
   3  -5 -12   19.83    2.38
   3  -5 -12   20.33    2.47
  -3   5  12   19.23    2.08
   3  -5 -11   91.50    5.37
   3  -5 -11  102.88    5.41
   3  -5 -10    3.80    1.43
   3  -5  -9   28.25    2.72
   3  -5  -8   41.84    3.20
   3  -5  -7   30.74    2.70
   3  -5  -6   80.53    4.57
   3  -5  -5   51.81    3.62
  -3   5   4    6.21    1.31
   3  -5  -4    6.47    1.56
  -3   5   4    9.18    1.14
   3  -5  -3   73.57    3.46
   3  -5  -3   58.37    4.07
  -3   5   3   70.71    3.47
  -3   5   3   74.31    3.78
  -3   5   3   66.96    4.29
  -3   5   3   70.94    4.12
   3  -5  -2   41.46    2.37
  -3   5   2   39.40    2.40
   3  -5  -2   43.25    3.19
   3  -5  -2   32.03    3.02
  -3   5   2   40.57    2.65
   3  -5  -2   39.58    2.41
  -3   5   2   35.25    2.97
  -3   5   2   36.73    2.81
   3  -5  -1    7.47    1.08
   3  -5  -1    7.03    0.99
  -3   5   1    7.80    1.32
  -3   5   1    7.81    1.45
  -3   5   1    6.78    0.98
  -3   5   1    7.09    1.08
   3  -5  -1    8.34    1.65
  -3   5   0    2.47    0.89
   3  -5   0    3.44    0.77
   3  -5   0    2.51    0.76
  -3   5   0    4.65    1.19
  -3   5   0    2.41    0.67
   3  -5   0    2.62    1.28
   3  -5   1   21.27    1.58
   3  -5   1   23.42    1.74
  -3   5  -1   21.70    1.75
  -3   5  -1   18.28    1.89
   3  -5   2   16.28    1.39
   3  -5   2   17.43    1.52
  -3   5  -2   16.09    1.51
  -3   5  -2   15.41    1.67
  -3   5  -3   12.82    1.50
  -3   5  -3   12.53    1.38
  -3   5  -4    6.44    1.22
  -3   5  -4    6.24    0.99
  -3   5  -4    8.47    1.25
  -3   5  -5    2.27    1.14
  -3   5  -5    1.77    0.94
  -3   5  -5    1.19    0.63
  -3   5  -6  191.11    7.41
  -3   5  -6  181.42    7.05
  -3   5  -6  172.59    6.85
  -3   5  -6  193.99    7.23
  -3   5  -7   79.11    3.98
  -3   5  -7   79.02    4.00
  -3   5  -7   84.20    4.31
  -3   5  -7   93.04    4.28
  -3   5  -8    1.26    1.08
  -3   5  -8    1.09    0.74
  -3   5  -8    1.93    1.22
  -3   5  -8    0.98    0.83
  -3   5  -9   10.52    1.65
  -3   5  -9   11.34    1.76
  -3   5  -9    5.49    1.10
  -3   5  -9    7.77    1.39
  -3   5  -9    9.54    1.64
  -3   5 -10   11.14    1.76
  -3   5 -10    4.84    1.06
  -3   5 -10   10.99    1.74
  -3   5 -10    8.36    1.43
  -3   5 -10    5.83    1.49
  -3   5 -11   -0.88    1.70
  -3   5 -11    3.09    1.59
  -3   5 -11    0.41    0.71
  -3   5 -11    0.60    0.90
  -3   5 -12    5.69    1.09
  -3   5 -12    2.01    1.86
  -3   5 -12    5.97    1.36
  -3   5 -12    5.38    2.00
  -3   5 -13    8.44    1.27
  -3   5 -13   10.56    2.17
  -3   5 -13    9.83    1.65
  -3   5 -13   10.53    2.16
  -3   5 -14   10.86    2.19
  -3   5 -14    7.68    1.47
  -3   5 -14    7.33    2.16
  -3   5 -14    8.74    1.28
  -3   5 -15    7.12    1.93
  -3   5 -15    5.50    1.31
  -3   5 -15    4.47    2.05
  -3   5 -16   -0.10    1.69
  -3   5 -16    1.92    1.06
  -3   5 -16   -0.30    1.81
  -3   5 -17   28.77    2.34
  -3   5 -17   32.07    2.96
  -3   5 -18    4.78    1.84
  -3   5 -18    1.36    0.90
  -3   5 -19    0.72    0.75
  -3   5 -19    0.66    1.48
  -3   5 -20    1.93    0.69
  -3   5 -21    0.27    0.44
   3  -4 -23    1.92    0.76
   3  -4 -22    0.22    0.67
   3  -4 -22    0.77    0.87
   3  -4 -21    4.95    1.30
   3  -4 -21    6.90    1.47
   3  -4 -21    6.64    1.27
   3  -4 -20   19.34    1.62
   3  -4 -20   17.44    2.07
   3  -4 -20   19.77    2.19
   3  -4 -20   19.41    2.36
   3  -4 -19   11.07    1.45
   3  -4 -19   11.15    1.83
   3  -4 -19   12.61    1.91
   3  -4 -19   10.45    2.02
   3  -4 -18    0.12    1.35
   3  -4 -18    1.27    1.52
   3  -4 -18    0.44    1.28
   3  -4 -17    4.56    1.52
   3  -4 -17    4.78    1.65
   3  -4 -17    4.66    1.40
  -3   4  17    3.77    1.19
   3  -4 -16   -0.61    1.29
   3  -4 -16    0.51    1.11
   3  -4 -16   -0.15    1.42
  -3   4  16   -0.50    0.92
   3  -4 -15    3.76    1.47
   3  -4 -15    2.88    1.30
   3  -4 -15    3.32    1.54
  -3   4  15    4.33    1.23
   3  -4 -14    9.47    1.90
   3  -4 -14    9.31    1.72
  -3   4  14    7.94    1.50
   3  -4 -13   75.29    4.51
  -3   4  13   77.81    4.60
   3  -4 -13   83.78    4.93
   3  -4 -12    7.69    1.57
   3  -4 -12   10.30    1.82
  -3   4  12    8.27    1.48
   3  -4 -11   79.27    4.58
   3  -4 -11   83.03    4.88
  -3   4  11  102.33    5.12
   3  -4 -11   95.51    4.88
   3  -4 -10   94.93    4.77
  -3   4  10   97.67    4.95
   3  -4 -10   85.19    4.69
   3  -4  -9   22.54    2.09
   3  -4  -9   20.59    2.12
  -3   4   9   22.26    2.15
   3  -4  -8   16.24    1.69
   3  -4  -8   15.57    1.84
  -3   4   8   17.56    1.60
  -3   4   8   16.34    1.81
   3  -4  -7   15.26    1.39
  -3   4   7   12.56    1.56
   3  -4  -7   11.34    1.43
  -3   4   7   13.52    1.43
   3  -4  -7   11.71    1.65
   3  -4  -6   33.07    2.06
  -3   4   6   28.01    2.05
  -3   4   6   31.40    2.42
   3  -4  -6   27.73    2.37
   3  -4  -5   12.33    1.68
  -3   4   5   10.76    1.26
   3  -4  -5   13.26    1.28
  -3   4   4  208.68    7.73
   3  -4  -4  223.19    7.52
  -3   4   3    9.38    1.01
  -3   4   3    7.18    1.02
   3  -4  -3    6.44    1.53
  -3   4   2   24.67    1.66
  -3   4   2   25.09    1.85
   3  -4  -2   23.43    1.66
  -3   4   2   22.64    2.13
  -3   4   1  738.73   22.46
   3  -4  -1  752.10   22.49
  -3   4   1  684.91   23.41
  -3   4   0   35.49    2.35
  -3   4   0   37.19    2.17
   3  -4   0   39.90    2.22
  -3   4   0   36.90    2.72
  -3   4  -1   53.64    3.01
  -3   4  -1   55.23    2.79
   3  -4   1   55.74    2.74
  -3   4  -1   49.39    3.19
  -3   4  -2  107.84    4.41
  -3   4  -2  109.05    4.71
   3  -4   2  104.34    4.24
  -3   4  -2   99.19    4.83
  -3   4  -3  213.37    7.54
   3  -4   3  209.52    7.31
  -3   4  -3  202.32    7.97
  -3   4  -4    0.93    0.69
   3  -4   4    1.99    0.63
  -3   4  -4    1.33    0.75
  -3   4  -4    0.57    0.58
  -3   4  -5    0.30    0.71
  -3   4  -5   -0.08    0.63
  -3   4  -5    0.91    0.65
  -3   4  -6    9.08    1.27
  -3   4  -6    7.10    1.25
  -3   4  -6    8.39    1.05
  -3   4  -6    8.42    1.15
  -3   4  -6    7.31    1.00
  -3   4  -7    7.14    1.21
  -3   4  -7    6.93    0.97
  -3   4  -7    4.61    1.20
  -3   4  -7    7.20    1.01
  -3   4  -7    4.51    1.21
  -3   4  -8   11.71    1.39
  -3   4  -8   12.26    1.28
  -3   4  -8   12.15    1.67
  -3   4  -8   12.52    1.49
  -3   4  -9    1.13    1.04
  -3   4  -9    2.45    1.13
  -3   4  -9    1.22    0.63
  -3   4  -9    1.21    0.80
  -3   4  -9    0.08    1.12
  -3   4 -10   39.32    2.45
  -3   4 -10   39.69    2.90
  -3   4 -10   37.60    2.64
  -3   4 -10   40.80    2.90
  -3   4 -10   40.90    2.70
  -3   4 -11   21.49    2.03
  -3   4 -11   21.60    1.80
  -3   4 -11   20.41    2.40
  -3   4 -11   24.18    2.33
  -3   4 -12    0.82    0.73
  -3   4 -12    1.09    1.67
  -3   4 -12   -0.20    1.68
  -3   4 -12    1.38    0.94
  -3   4 -13   35.73    2.46
  -3   4 -13   41.75    3.51
  -3   4 -13   39.36    2.85
  -3   4 -13   41.78    3.38
  -3   4 -14   -0.32    1.80
  -3   4 -14    1.66    2.05
  -3   4 -14    1.15    1.05
  -3   4 -15   -0.54    1.93
  -3   4 -15    0.10    0.92
  -3   4 -15    0.57    2.14
  -3   4 -16    3.07    2.04
  -3   4 -16    1.32    1.00
  -3   4 -16    1.87    2.31
  -3   4 -17   17.97    2.66
  -3   4 -17   13.27    1.72
  -3   4 -17   12.01    2.47
  -3   4 -18   -1.53    1.95
  -3   4 -18    0.51    0.92
  -3   4 -18    1.91    1.93
  -3   4 -19    1.15    0.87
  -3   4 -19    0.50    1.67
  -3   4 -20    0.54    0.74
  -3   4 -20    1.35    1.69
  -3   4 -21    9.50    1.12
  -3   4 -23    0.08    0.43
   3  -3 -23    6.07    1.18
   3  -3 -23    4.35    0.94
   3  -3 -22   -0.09    0.86
   3  -3 -22    0.21    1.00
   3  -3 -22   -0.77    0.87
   3  -3 -21    6.59    1.36
   3  -3 -21    8.13    1.64
   3  -3 -21    6.35    1.37
   3  -3 -20   13.43    2.07
   3  -3 -20    9.20    1.62
   3  -3 -20    9.85    1.71
   3  -3 -20   10.72    1.62
   3  -3 -19   11.60    1.81
   3  -3 -19   16.42    2.33
   3  -3 -19   14.38    2.05
   3  -3 -19   10.08    1.68
   3  -3 -18   20.99    2.30
   3  -3 -18   20.31    2.33
   3  -3 -18   21.79    2.46
   3  -3 -18   22.89    2.73
  -3   3  18   21.37    2.37
   3  -3 -17    1.52    1.30
   3  -3 -17    0.64    1.12
   3  -3 -17    0.29    1.36
   3  -3 -17    0.39    0.89
  -3   3  17   -0.14    0.91
   3  -3 -16    0.29    1.34
   3  -3 -16   -0.13    0.98
   3  -3 -16   -0.47    1.15
   3  -3 -16   -0.13    1.10
  -3   3  16   -0.57    0.99
   3  -3 -15    0.61    0.80
   3  -3 -15    0.11    1.19
   3  -3 -15    0.12    0.99
   3  -3 -15    0.28    1.36
  -3   3  15    0.14    0.91
   3  -3 -14    3.57    1.26
   3  -3 -14    5.11    1.48
  -3   3  14    3.24    1.28
   3  -3 -13   11.77    1.84
   3  -3 -13   10.88    1.68
   3  -3 -13    9.79    1.37
  -3   3  13   12.50    1.79
   3  -3 -12   44.07    2.71
   3  -3 -12   43.94    3.03
  -3   3  12   36.96    3.06
   3  -3 -11   19.40    1.98
   3  -3 -11   17.87    1.90
   3  -3 -11   20.12    1.73
  -3   3  11   18.15    2.04
   3  -3 -10  354.43   12.53
   3  -3 -10  371.82   12.14
   3  -3 -10  358.37   12.53
  -3   3  10  347.97   12.92
   3  -3  -9    1.87    0.66
   3  -3  -9    1.33    0.67
   3  -3  -9    1.32    0.77
   3  -3  -9    1.46    0.88
  -3   3   9    2.51    0.86
   3  -3  -8  154.99    6.45
   3  -3  -8  161.52    6.51
   3  -3  -8  160.47    6.49
   3  -3  -8  165.05    6.14
   3  -3  -8  176.68    6.25
  -3   3   8  167.91    6.30
  -3   3   8  164.96    7.39
  -3   3   8  160.82    6.81
  -3   3   8  160.79    6.19
   3  -3  -7  122.74    4.68
   3  -3  -7  112.67    4.88
   3  -3  -7  109.66    5.13
   3  -3  -7  102.82    4.82
   3  -3  -7  112.92    4.88
  -3   3   7  108.55    4.66
  -3   3   7  112.83    4.59
  -3   3   7  110.67    5.65
  -3   3   7  104.83    5.06
   3  -3  -6    1.85    0.67
  -3   3   6    1.89    0.67
   3  -3  -6    2.84    0.74
   3  -3  -6    1.62    0.80
   3  -3  -6    1.53    0.60
  -3   3   6    1.95    0.75
   3  -3  -5   86.04    3.67
   3  -3  -5   84.59    3.57
   3  -3  -5   83.70    3.84
   3  -3  -5   76.08    3.98
  -3   3   5   84.60    3.80
  -3   3   5   91.12    4.25
   3  -3  -4   14.84    1.26
   3  -3  -4   13.59    1.18
  -3   3   4   14.87    1.35
  -3   3   4   13.57    1.51
  -3   3   3  298.35   10.11
   3  -3  -2  181.06    6.48
  -3   3   2  195.82    7.59
  -3   3   2  185.35    6.43
   3  -3  -2  192.58    7.52
   3  -3  -1    4.79    0.79
  -3   3   1    4.11    1.00
   3  -3  -1    4.60    1.19
  -3   3   1    3.28    0.61
   3  -3   0   40.06    2.78
  -3   3   0   42.28    2.11
  -3   3   0   43.70    2.83
  -3   3   0   43.43    2.41
   3  -3   0   46.41    2.22
  -3   3  -1  331.19   11.51
  -3   3  -1  330.63   10.83
   3  -3   1  328.13   10.40
  -3   3  -1  321.51   10.37
   3  -3   1  297.49   11.35
  -3   3  -2   91.98    3.75
  -3   3  -2  101.22    4.68
   3  -3   2   92.43    3.71
  -3   3  -2   97.05    4.10
  -3   3  -3   29.94    1.80
  -3   3  -3   33.65    2.16
  -3   3  -3   35.34    2.49
   3  -3   3   31.95    1.77
   3  -3   4    0.66    0.47
  -3   3  -4    1.34    0.78
  -3   3  -4    0.38    0.68
  -3   3  -5  310.51   10.95
  -3   3  -5  337.15   11.47
   3  -3   5  315.37   10.11
  -3   3  -5  304.70   10.37
   3  -3   6   81.08    4.71
  -3   3  -6   84.62    3.79
  -3   3  -6   89.60    4.06
  -3   3  -6   87.82    4.19
  -3   3  -6   94.74    4.57
  -3   3  -6   92.50    3.79
   3  -3   7   80.67    4.71
  -3   3  -7   79.75    3.50
  -3   3  -7   89.46    4.02
  -3   3  -7   81.87    3.57
  -3   3  -7   80.90    4.06
  -3   3  -7   80.72    3.63
  -3   3  -8   91.52    4.08
  -3   3  -8   93.59    4.45
  -3   3  -8   91.54    3.94
  -3   3  -8   96.10    4.47
  -3   3  -8   92.49    4.03
  -3   3  -9   16.48    1.53
  -3   3  -9   15.39    1.86
  -3   3  -9   18.42    1.86
  -3   3  -9   16.45    1.54
  -3   3 -10    0.56    0.79
  -3   3 -10    1.77    1.11
  -3   3 -10    0.14    0.61
  -3   3 -10    0.50    1.23
  -3   3 -11   50.21    3.03
  -3   3 -11   52.82    3.48
  -3   3 -12    6.51    1.55
  -3   3 -12    2.35    0.89
  -3   3 -12    5.95    1.82
  -3   3 -13   -0.69    1.68
  -3   3 -13    0.34    0.76
  -3   3 -14   16.56    2.48
  -3   3 -14   16.58    1.80
  -3   3 -14   17.99    2.62
  -3   3 -15    4.08    2.18
  -3   3 -15    2.73    1.05
  -3   3 -15    4.27    2.42
  -3   3 -16    0.44    2.02
  -3   3 -16    0.55    0.90
  -3   3 -16    0.99    2.30
  -3   3 -17   85.40    5.48
  -3   3 -17   86.88    4.51
  -3   3 -17   92.57    5.21
  -3   3 -18    1.79    1.01
  -3   3 -18    5.99    2.59
  -3   3 -18    4.72    2.21
  -3   3 -19    1.44    0.96
  -3   3 -19   -0.24    2.36
  -3   3 -19    1.76    1.98
  -3   3 -20    0.92    0.78
  -3   3 -20    1.46    1.91
  -3   3 -21    0.47    0.68
  -3   3 -21   -0.31    0.82
  -3   3 -21   -0.47    1.74
  -3   3 -22    0.54    0.73
  -3   3 -22    0.52    0.60
  -3   3 -23    0.17    0.61
   3  -2 -24    1.47    0.75
   3  -2 -23    5.84    0.99
   3  -2 -23    5.86    1.20
   3  -2 -23    6.50    1.13
   3  -2 -22    5.99    1.22
   3  -2 -22    5.52    1.17
   3  -2 -22    9.02    1.58
   3  -2 -22    6.12    1.25
   3  -2 -21    1.22    0.95
   3  -2 -21    0.12    1.16
   3  -2 -21    0.90    0.94
   3  -2 -21    1.34    0.98
   3  -2 -20    7.53    1.46
   3  -2 -20   10.29    1.93
   3  -2 -20    8.01    1.53
   3  -2 -20    8.60    1.63
   3  -2 -19   40.21    3.36
   3  -2 -19   42.58    3.18
   3  -2 -19   47.75    3.47
  -3   2  19   42.60    3.42
   3  -2 -19   41.47    3.60
  -3   2  18    1.48    1.10
   3  -2 -18    0.86    1.28
   3  -2 -18    1.90    1.22
   3  -2 -18    1.38    1.26
   3  -2 -17    6.52    1.50
   3  -2 -17    4.27    1.66
   3  -2 -17    4.65    1.58
  -3   2  17    6.27    1.63
   3  -2 -16    2.91    1.53
   3  -2 -16    2.66    1.25
   3  -2 -16    1.34    1.23
   3  -2 -16    2.75    0.92
  -3   2  16    1.07    1.08
   3  -2 -15    1.49    1.08
   3  -2 -15    0.86    0.83
   3  -2 -15   -0.35    1.15
  -3   2  15    0.89    1.00
   3  -2 -14    6.16    1.35
   3  -2 -14    6.72    1.15
  -3   2  14    7.35    1.60
  -3   2  13   22.50    2.46
   3  -2 -13   25.92    2.24
   3  -2 -13   22.76    1.92
   3  -2 -12   98.22    4.75
   3  -2 -12  101.70    4.51
  -3   2  12   98.61    5.35
   3  -2 -11   22.42    1.94
   3  -2 -11   21.23    2.02
   3  -2 -11   27.41    1.95
  -3   2  11   19.68    2.15
   3  -2 -10   39.23    2.81
   3  -2 -10   42.89    2.65
   3  -2 -10   41.63    2.72
   3  -2 -10   42.17    2.49
  -3   2  10   45.44    3.09
   3  -2  -9   73.98    4.03
   3  -2  -9   83.75    3.95
  -3   2   9   80.33    3.78
   3  -2  -9   80.39    3.90
   3  -2  -9   82.15    3.88
  -3   2   9   80.39    4.66
  -3   2   9   82.43    4.34
   3  -2  -9   78.90    3.67
  -3   2   8  119.13    4.80
   3  -2  -8  115.80    4.92
   3  -2  -8  120.55    4.76
   3  -2  -8  122.32    4.99
  -3   2   8  109.38    5.58
   3  -2  -8  113.46    5.15
  -3   2   8  109.18    5.27
  -3   2   7    9.21    1.02
  -3   2   7    6.51    1.42
  -3   2   7    7.99    1.22
   3  -2  -7    7.39    0.95
   3  -2  -7    8.56    1.14
   3  -2  -7    6.84    0.98
   3  -2  -7    8.26    1.23
  -3   2   6  199.34    7.13
  -3   2   6  213.47    8.11
  -3   2   6  199.03    6.97
   3  -2  -6  187.60    7.40
   3  -2  -6  209.53    7.25
  -3   2   6  190.23    7.57
   3  -2  -5   80.96    3.49
  -3   2   5   76.50    4.13
  -3   2   5   75.95    3.43
   3  -2  -4   11.46    1.10
  -3   2   4   13.29    1.21
   3  -2  -3  427.80   13.45
  -3   2   3  425.35   13.63
   3  -2  -2  560.83   17.95
  -3   2   1  169.29    6.49
   3  -2  -1  175.86    5.75
   3  -2  -1  172.63    6.47
  -3   2   1  169.53    5.54
   3  -2   0  567.60   16.72
  -3   2   0  542.51   17.06
  -3   2   0  538.72   16.54
   3  -2   0  544.43   17.58
  -3   2   0  541.66   17.58
   3  -2   1  120.53    4.26
  -3   2  -1  114.74    4.13
  -3   2  -1  123.18    4.62
   3  -2   1  110.03    4.92
  -3   2  -1  120.71    5.05
  -3   2  -2   18.67    1.12
  -3   2  -2   17.62    1.62
  -3   2  -2   16.77    1.30
   3  -2   2   18.43    1.16
  -3   2  -3   47.64    2.22
   3  -2   3   55.73    2.28
  -3   2  -3   57.89    3.04
  -3   2  -3   51.12    2.52
  -3   2  -4    9.94    1.21
   3  -2   4    7.84    0.78
  -3   2  -4    9.51    0.98
   3  -2   5   77.13    4.08
  -3   2  -5   84.42    3.94
   3  -2   5   81.19    3.09
   3  -2   6  196.36    8.07
  -3   2  -6  194.10    7.20
  -3   2  -6  216.53    7.86
  -3   2  -6  213.62    6.91
  -3   2  -6  199.47    7.54
  -3   2  -7   83.53    3.39
  -3   2  -7   86.04    3.82
  -3   2  -7   85.95    3.97
  -3   2  -7   86.19    3.95
  -3   2  -7   83.59    3.50
   3  -2   7   80.09    4.43
  -3   2  -8    1.38    0.67
  -3   2  -8    0.77    0.89
  -3   2  -8    1.16    0.41
   3  -2   8    0.55    0.71
  -3   2  -8    0.62    0.49
  -3   2  -9  119.23    4.76
  -3   2  -9  114.55    4.52
  -3   2  -9  122.25    5.29
  -3   2  -9  124.19    5.21
   3  -2   9  110.98    5.89
  -3   2  -9  122.38    4.68
  -3   2 -10   28.76    2.38
  -3   2 -10   29.86    1.95
  -3   2 -10   30.46    2.31
  -3   2 -10   25.33    1.68
  -3   2 -10   28.55    1.88
  -3   2 -11   31.38    2.10
  -3   2 -11   30.51    2.60
  -3   2 -11   32.69    2.50
  -3   2 -12   53.58    2.96
  -3   2 -12   51.63    3.52
  -3   2 -12   54.35    3.35
  -3   2 -13   25.04    2.01
  -3   2 -13   29.73    2.84
  -3   2 -14    0.32    0.77
  -3   2 -14    3.82    2.02
  -3   2 -15    0.84    0.90
  -3   2 -15    1.06    2.14
  -3   2 -16   77.70    5.00
  -3   2 -16   65.90    3.76
  -3   2 -17    9.18    3.08
  -3   2 -17    6.25    1.25
  -3   2 -18   13.52    3.10
  -3   2 -18    9.08    1.48
  -3   2 -19    0.62    0.86
  -3   2 -19    1.43    2.39
  -3   2 -20    1.42    0.94
  -3   2 -20    0.99    2.24
  -3   2 -21    5.84    1.17
  -3   2 -21    5.40    1.48
  -3   2 -22    2.95    0.86
  -3   2 -22    4.57    1.30
  -3   2 -23    1.10    0.84
  -3   2 -23    1.74    0.88
  -3   2 -24    4.89    0.91
   3  -1 -24    2.76    0.74
   3  -1 -24    3.69    0.88
   3  -1 -23    3.37    0.83
   3  -1 -23    2.78    0.85
   3  -1 -23    3.19    1.03
   3  -1 -23    2.49    0.85
   3  -1 -22    2.58    1.04
   3  -1 -22    4.16    1.27
   3  -1 -22    1.48    0.89
   3  -1 -22    2.30    0.90
   3  -1 -21    0.24    0.90
   3  -1 -21   -0.26    0.96
   3  -1 -21    0.12    1.12
   3  -1 -21   -0.10    0.86
   3  -1 -20    4.39    1.36
   3  -1 -20    3.97    1.24
   3  -1 -20    2.61    1.35
  -3   1  20    3.07    1.09
   3  -1 -19   10.99    1.71
   3  -1 -19    9.51    1.93
   3  -1 -19    8.37    1.64
  -3   1  19   12.65    2.01
   3  -1 -18   38.35    3.52
   3  -1 -18   48.68    3.52
   3  -1 -18   45.06    3.23
  -3   1  18   45.45    3.79
   3  -1 -17   28.14    2.52
  -3   1  17   28.06    2.97
   3  -1 -17   29.67    2.81
   3  -1 -17   26.24    2.06
   3  -1 -16    7.87    1.50
   3  -1 -16    8.68    1.30
   3  -1 -15   30.36    2.54
   3  -1 -15   28.09    2.16
   3  -1 -14    1.34    0.95
   3  -1 -14    0.82    0.74
   3  -1 -13    0.89    0.84
   3  -1 -13    1.53    0.76
   3  -1 -12   56.32    3.06
   3  -1 -12   54.08    3.49
   3  -1 -12   59.00    3.29
   3  -1 -11    5.19    1.16
   3  -1 -11    5.76    1.06
   3  -1 -11    4.13    0.85
   3  -1 -11    3.40    0.82
   3  -1 -11    4.52    0.98
   3  -1 -10    2.81    0.91
   3  -1 -10    2.54    0.84
   3  -1 -10    2.11    0.74
   3  -1 -10    2.85    0.79
   3  -1 -10    2.49    0.73
  -3   1  10    2.11    1.24
   3  -1  -9  333.63   10.80
   3  -1  -9  310.05   10.84
   3  -1  -9  312.58   10.66
   3  -1  -9  319.73   10.87
  -3   1   9  311.07   11.71
   3  -1  -9  310.64   11.07
   3  -1  -9  309.99   10.78
  -3   1   9  324.47   10.87
   3  -1  -8 1014.90   30.07
  -3   1   8  959.04   30.78
   3  -1  -8  977.42   29.90
  -3   1   8  988.05   29.96
   3  -1  -8  993.12   29.96
   3  -1  -8  942.38   30.15
  -3   1   8 1004.92   29.93
   3  -1  -7  520.91   16.98
  -3   1   7  536.03   16.65
   3  -1  -7  531.19   16.72
  -3   1   7  518.14   17.48
  -3   1   7  535.91   16.79
   3  -1  -7  541.99   16.89
   3  -1  -7  529.68   16.77
   3  -1  -6    2.71    0.69
   3  -1  -6    1.96    0.54
  -3   1   6    2.71    0.62
   3  -1  -5    0.80    0.45
   3  -1  -5    1.06    0.54
  -3   1   5    1.55    0.92
  -3   1   5    0.83    0.43
   3  -1  -4   44.16    2.12
  -3   1   4   41.31    2.61
   3  -1  -4   42.34    2.26
  -3   1   4   40.46    2.15
  -3   1   4   42.69    1.99
   3  -1  -3  127.55    4.58
   3  -1  -2 1197.22   35.28
  -3   1   1  297.78    9.47
   3  -1  -1  318.17    9.88
  -3   1   0  874.24   26.63
  -3   1   0  885.43   26.31
   3  -1   0  883.25   26.66
  -3   1   0  867.61   25.76
  -3   1  -1  899.23   25.99
   3  -1   1  856.09   26.90
  -3   1  -1  880.89   26.53
  -3   1  -1  884.63   26.89
   3  -1   2  946.78   28.12
  -3   1  -2  961.13   28.47
  -3   1  -2  982.17   28.94
  -3   1  -2  944.94   27.92
  -3   1  -3   24.85    1.19
  -3   1  -3   25.90    1.50
  -3   1  -3   28.29    1.84
   3  -1   3   25.06    1.29
   3  -1   4   44.39    2.62
  -3   1  -4   47.59    2.24
  -3   1  -4   49.59    2.61
   3  -1   4   50.41    1.98
  -3   1  -5   82.89    3.69
  -3   1  -5   83.63    2.97
   3  -1   5   82.75    2.94
  -3   1  -5   79.66    3.24
   3  -1   5   77.46    3.80
  -3   1  -6   11.58    0.98
  -3   1  -6   13.89    1.31
   3  -1   6   12.17    0.80
   3  -1   6   11.35    1.33
  -3   1  -6   11.36    0.81
  -3   1  -7   92.19    3.34
   3  -1   7   88.33    4.39
  -3   1  -8  120.15    4.72
  -3   1  -8  117.61    4.22
  -3   1  -8  128.77    5.13
   3  -1   8  111.28    5.40
   3  -1   9    1.72    0.87
  -3   1  -9    1.29    0.55
   3  -1   9    1.70    0.33
  -3   1  -9    1.46    0.44
  -3   1 -10   23.64    1.46
  -3   1 -10   24.65    1.63
  -3   1 -10   23.23    2.13
   3  -1  10   24.63    2.41
  -3   1 -10   23.81    1.98
  -3   1 -10   23.18    1.53
  -3   1 -11   12.33    1.54
  -3   1 -11   12.61    1.21
  -3   1 -11   11.15    1.71
  -3   1 -12   68.53    3.31
  -3   1 -12   74.27    3.82
  -3   1 -12   71.04    4.02
  -3   1 -13    8.58    1.90
  -3   1 -13    4.16    1.52
  -3   1 -13    6.31    1.00
  -3   1 -14   14.03    2.10
  -3   1 -14   11.74    1.34
  -3   1 -14   16.36    2.37
  -3   1 -15    4.98    1.86
  -3   1 -15    4.15    0.96
  -3   1 -15    7.52    2.28
  -3   1 -16    6.01    2.11
  -3   1 -16    2.59    0.94
  -3   1 -16    0.48    2.46
  -3   1 -17   12.35    2.41
  -3   1 -17   12.83    2.90
  -3   1 -17    7.67    1.30
  -3   1 -18   22.60    2.96
  -3   1 -18   16.22    1.79
  -3   1 -18   17.53    3.26
  -3   1 -19    0.71    0.85
  -3   1 -19   -1.07    2.77
  -3   1 -19    0.69    2.09
  -3   1 -20   -0.79    2.62
  -3   1 -20    0.26    0.75
  -3   1 -20    0.80    2.21
  -3   1 -21    1.12    0.85
  -3   1 -21    0.15    1.17
  -3   1 -21    0.44    2.04
  -3   1 -22    2.94    0.88
  -3   1 -22    2.75    1.29
  -3   1 -22    3.25    2.03
  -3   1 -23    3.29    1.21
  -3   1 -23    3.06    1.14
  -3   1 -24   -0.25    0.78
  -3   1 -24   -0.07    0.75
  -3   1 -25    0.15    0.53
   3   0 -24   -0.31    0.60
   3   0 -24    1.09    0.57
   3   0 -23    1.18    0.77
   3   0 -23    0.16    0.85
   3   0 -23   -0.14    0.66
   3   0 -22    0.30    0.95
   3   0 -22   -0.07    0.74
   3   0 -22    0.92    0.80
   3   0 -22    0.92    0.95
   3   0 -21    4.20    1.43
   3   0 -21    5.66    1.17
   3   0 -21    5.94    1.33
  -3   0  21    4.72    1.17
   3   0 -20    1.84    0.99
   3   0 -20    0.33    1.02
  -3   0  20    0.26    0.87
   3   0 -19   -0.10    0.85
   3   0 -19   -0.47    1.10
  -3   0  19    0.30    1.03
   3   0 -18    0.42    0.91
   3   0 -18    0.60    1.20
   3   0 -17    4.46    1.44
   3   0 -17    5.37    1.33
   3   0 -17    3.18    0.94
   3   0 -16   49.82    3.57
   3   0 -16   45.94    2.83
   3   0 -16   52.09    3.41
   3   0 -15   29.39    2.18
   3   0 -15   25.66    2.35
   3   0 -14   13.02    1.45
   3   0 -14   13.05    1.63
   3   0 -14   12.73    1.83
   3   0 -13    7.27    1.27
   3   0 -13    8.24    1.50
   3   0 -13    7.50    1.17
   3   0 -12  152.20    6.10
   3   0 -12  139.72    6.31
   3   0 -11    9.35    1.22
   3   0 -11   11.27    1.30
  -3   0  11   10.29    1.48
   3   0 -11    8.93    1.38
   3   0 -11    9.42    1.29
   3   0 -10   26.67    1.97
   3   0 -10   30.07    2.07
   3   0 -10   28.51    2.09
  -3   0  10   27.36    2.14
   3   0 -10   30.76    2.26
   3   0 -10   27.56    2.05
   3   0  -9   61.15    3.26
   3   0  -9   60.77    3.14
   3   0  -9   60.24    3.13
  -3   0   9   57.78    3.17
  -3   0   9   61.25    3.18
   3   0  -9   60.47    3.18
   3   0  -8  297.86   10.22
   3   0  -8  294.17   10.15
  -3   0   8  294.14   10.16
   3   0  -8  294.80   10.13
   3   0  -8  299.45   10.05
  -3   0   8  296.27   10.09
   3   0  -7  206.09    7.52
  -3   0   7  209.11    7.54
  -3   0   7  216.27    7.43
  -3   0   6   53.27    2.53
  -3   0   6   52.99    2.96
   3   0  -6   52.87    2.69
   3   0  -5  128.07    4.90
  -3   0   5  124.14    4.59
  -3   0   5  127.87    5.16
  -3   0   4  171.57    4.24
  -3   0   4  173.37    3.19
   3   0  -4  179.85    3.32
  -3   0   3  169.37    5.55
  -3   0   3  163.18    6.24
   3   0  -3  168.18    5.61
  -3   0   2  377.82   11.38
  -3   0   2  355.02   12.04
   3   0  -2  380.19   11.47
  -3   0   1 2415.47   70.42
   3   0  -1 2439.51   70.04
  -3   0   1 2401.07   69.95
   3   0   0 1110.13   33.18
  -3   0   0 1151.38   33.10
   3   0   0 1159.45   33.86
  -3   0   0 1129.77   33.63
   3   0   0 1152.75   33.70
   3   0   1  589.68   17.34
  -3   0  -1  574.91   17.30
  -3   0  -1  566.41   17.48
   3   0   1  547.21   17.53
  -3   0  -2   39.97    1.86
  -3   0  -2   38.50    2.03
  -3   0  -3 1357.45   38.96
  -3   0  -3 1332.86   39.53
  -3   0  -3 1325.02   39.84
   3   0   4   39.04    2.10
   3   0   4   38.32    1.54
  -3   0  -4   39.20    1.37
  -3   0  -4   37.31    1.37
  -3   0  -4   40.51    2.05
  -3   0  -4   38.99    1.78
   3   0   5   31.36    1.98
  -3   0  -5   34.52    1.63
  -3   0  -5   35.23    1.94
  -3   0  -5   36.21    1.33
   3   0   5   35.65    1.41
  -3   0  -6  445.35   12.94
  -3   0  -6  410.51   13.22
   3   0   6  447.36   12.89
   3   0   6  404.91   14.01
  -3   0  -7  111.16    3.69
   3   0   7  107.94    4.74
  -3   0  -7  109.83    3.87
  -3   0  -8  384.01   11.08
   3   0   8  389.16   12.52
  -3   0  -8  406.40   11.01
  -3   0  -9   48.04    2.07
   3   0   9   50.47    3.20
  -3   0  -9   52.33    2.14
  -3   0  -9   55.30    2.78
  -3   0 -10  533.62   16.27
   3   0  10  534.02   17.80
  -3   0 -10  577.01   16.66
  -3   0 -11   34.73    1.94
  -3   0 -11   38.12    2.36
  -3   0 -12    4.05    1.11
  -3   0 -12    1.96    0.61
  -3   0 -13   78.85    3.63
  -3   0 -13   88.03    4.23
  -3   0 -14    2.47    1.45
  -3   0 -14    3.39    0.79
  -3   0 -15    0.53    1.37
  -3   0 -15    0.83    0.61
  -3   0 -16    3.54    1.85
  -3   0 -16    4.05    0.97
  -3   0 -17    9.74    2.15
  -3   0 -17    7.41    1.23
  -3   0 -18   14.35    2.42
  -3   0 -18    9.26    1.40
  -3   0 -19   22.02    2.07
  -3   0 -19   26.60    3.11
  -3   0 -20   13.12    1.62
  -3   0 -20   16.65    2.70
  -3   0 -21    6.41    1.72
  -3   0 -21    4.03    2.11
  -3   0 -21    0.77    2.60
  -3   0 -21    2.80    0.95
  -3   0 -22    0.59    1.15
  -3   0 -22   -0.11    1.19
  -3   0 -22    0.21    1.75
  -3   0 -23    1.28    1.21
  -3   0 -23    3.67    1.23
  -3   0 -24    3.79    1.19
  -3   0 -24    3.97    1.07
  -3   0 -24    2.53    0.96
  -3   0 -25    2.18    0.83
  -3   0 -25    3.22    0.94
  -3   0 -26    3.06    0.66
   3   1 -24    1.57    0.57
   3   1 -24    0.88    0.64
   3   1 -23    1.00    0.70
   3   1 -23    0.43    0.66
   3   1 -23    0.52    0.89
   3   1 -22    2.74    0.92
   3   1 -22    1.81    0.73
   3   1 -21    0.22    0.73
   3   1 -21    0.18    0.82
  -3  -1  21   -0.43    0.82
   3   1 -20    3.35    1.07
   3   1 -20    2.60    1.12
  -3  -1  20    2.11    1.05
   3   1 -19    5.41    1.27
   3   1 -19    5.51    1.46
   3   1 -18   13.58    1.74
   3   1 -18   10.59    1.83
   3   1 -17    5.94    1.52
   3   1 -17    6.45    1.36
   3   1 -17    6.36    1.09
   3   1 -16    7.09    1.17
   3   1 -16   10.17    1.84
   3   1 -16    6.97    1.38
   3   1 -16    8.33    1.88
   3   1 -15   99.34    5.29
   3   1 -15   91.36    4.37
   3   1 -14    4.26    1.31
   3   1 -14    3.86    0.97
   3   1 -13    3.21    1.09
   3   1 -12    4.05    1.11
  -3  -1  12    3.05    1.08
  -3  -1  11    3.80    1.17
   3   1 -11    5.73    1.12
   3   1 -11    3.67    0.97
   3   1 -10    1.42    0.83
  -3  -1  10    0.47    0.89
   3   1 -10    1.00    0.54
   3   1 -10    0.81    0.74
   3   1 -10    0.71    0.53
   3   1  -9   37.07    2.41
  -3  -1   9   38.11    2.46
   3   1  -9   40.67    2.42
  -3  -1   9   41.52    2.65
   3   1  -9   36.85    2.29
   3   1  -9   43.46    2.54
  -3  -1   8  281.29    9.99
   3   1  -8  295.60    9.92
   3   1  -8  293.44    9.94
  -3  -1   8  295.75   10.21
   3   1  -8  297.26   10.00
   3   1  -8  283.95   10.02
   3   1  -7  271.43    9.58
  -3  -1   7  283.13    9.54
   3   1  -7  275.06    9.51
   3   1  -7  285.45    9.45
  -3  -1   7  288.12    9.78
   3   1  -6  158.07    5.80
  -3  -1   6  152.19    5.65
   3   1  -6  152.71    5.80
  -3  -1   5  285.69    9.09
   3   1  -5  271.95    9.26
   3   1  -5  270.80    9.22
  -3  -1   4  533.67    6.48
  -3  -1   4  508.40    5.49
  -3  -1   3    6.91    0.96
  -3  -1   3    6.82    0.67
  -3  -1   2   17.93    1.33
  -3  -1   2   16.52    0.98
   3   1  -1  732.65   22.54
  -3  -1   1  757.84   22.05
   3   1   0 1904.61   54.62
   3   1   0 1831.92   55.17
  -3  -1   0 1895.96   54.61
   3   1   1  929.65   26.40
   3   1   1  890.99   26.48
   3   1   1  880.47   25.84
  -3  -1  -1  887.91   26.34
  -3  -1  -1  890.61   25.81
  -3  -1  -2   11.65    0.86
  -3  -1  -2   12.40    0.88
   3   1   3   19.51    1.12
  -3  -1  -3   19.86    1.10
  -3  -1  -3   21.39    1.16
  -3  -1  -4 1097.46   31.52
  -3  -1  -4 1107.93   31.77
   3   1   4 1008.60   31.86
  -3  -1  -5   93.88    3.19
   3   1   5   88.73    3.60
   3   1   6    3.69    0.31
   3   1   6    3.69    0.64
   3   1   6    3.78    0.27
  -3  -1  -7  121.92    3.92
   3   1   7  117.06    4.80
  -3  -1  -8  117.80    3.75
   3   1   8  117.21    4.95
   3   1   9    0.91    0.70
  -3  -1  -9    0.57    0.17
  -3  -1 -10    8.32    1.11
   3   1  10    6.41    1.20
  -3  -1 -10    7.08    1.29
  -3  -1 -11    8.77    1.18
   3   1  11    7.77    1.40
  -3  -1 -11    4.93    1.39
  -3  -1 -12    6.80    1.19
   3   1  12    4.65    1.35
  -3  -1 -12    6.46    1.39
  -3  -1 -13   81.86    4.26
  -3  -1 -13   81.26    4.01
  -3  -1 -14   58.83    2.95
  -3  -1 -14   62.88    3.49
  -3  -1 -14   61.91    3.76
  -3  -1 -15   24.61    2.61
  -3  -1 -15   19.95    1.65
  -3  -1 -15   21.40    2.25
  -3  -1 -16   13.10    2.11
  -3  -1 -16   15.41    2.51
  -3  -1 -16   10.68    1.33
  -3  -1 -17    6.03    2.03
  -3  -1 -17    2.57    2.40
  -3  -1 -17    2.54    0.88
  -3  -1 -18    0.82    0.74
  -3  -1 -18    1.24    2.43
  -3  -1 -18    2.71    1.97
  -3  -1 -19   54.01    3.29
  -3  -1 -19   65.69    4.85
  -3  -1 -19   68.60    4.28
  -3  -1 -20   46.56    4.19
  -3  -1 -20   46.88    3.04
  -3  -1 -20   57.42    4.64
  -3  -1 -20   62.81    4.28
  -3  -1 -21   -0.68    1.31
  -3  -1 -21    1.02    2.59
  -3  -1 -21   -0.35    1.20
  -3  -1 -21    0.78    2.09
  -3  -1 -22   10.90    1.76
  -3  -1 -22   13.94    2.25
  -3  -1 -22    9.85    2.30
  -3  -1 -23    2.26    1.35
  -3  -1 -23    2.30    1.15
  -3  -1 -24    0.71    1.03
  -3  -1 -24    3.04    1.10
  -3  -1 -24    1.45    1.06
  -3  -1 -25    3.26    0.98
  -3  -1 -25    2.37    0.81
  -3  -1 -25    3.34    1.09
  -3  -1 -26    0.47    0.64
  -3  -1 -26    0.48    0.60
   3   2 -23    7.07    1.12
   3   2 -23    6.70    0.94
   3   2 -22    0.78    0.72
  -3  -2  22    0.60    0.64
   3   2 -21   -0.13    0.68
   3   2 -21   -0.09    0.79
  -3  -2  21    1.58    0.91
   3   2 -20    2.15    1.06
   3   2 -20    2.51    0.94
   3   2 -19    3.90    1.46
   3   2 -19    3.56    1.06
   3   2 -19    4.39    1.32
   3   2 -18    7.88    1.87
   3   2 -18   10.56    1.62
   3   2 -18   10.24    1.75
   3   2 -17   17.36    1.94
   3   2 -17   18.75    2.27
   3   2 -17   18.49    2.43
   3   2 -16  178.82    7.89
   3   2 -16  166.85    7.64
   3   2 -16  175.91    6.81
   3   2 -15   97.42    5.21
   3   2 -14   67.62    4.08
   3   2 -13   15.89    1.87
  -3  -2  13   13.55    1.75
   3   2 -12    2.86    1.10
  -3  -2  12    2.52    1.12
   3   2 -12    2.31    1.01
   3   2 -11    6.31    1.15
  -3  -2  11    6.62    1.30
   3   2 -11    6.72    1.17
   3   2 -10    0.29    0.60
   3   2 -10    0.38    0.70
  -3  -2  10    0.83    0.97
   3   2 -10    0.53    0.67
   3   2  -9  159.92    6.20
   3   2  -9  150.75    6.23
   3   2  -9  155.11    6.11
   3   2  -9  158.04    6.15
  -3  -2   9  167.14    6.56
   3   2  -9  150.03    5.94
  -3  -2   8    4.76    0.92
   3   2  -8    4.56    0.86
   3   2  -8    3.68    0.82
   3   2  -8    3.91    0.84
  -3  -2   8    3.68    1.10
   3   2  -8    3.59    0.76
   3   2  -8    4.39    0.88
   3   2  -7  334.37   10.94
   3   2  -7  328.81   10.87
   3   2  -7  326.38   11.08
   3   2  -7  326.15   10.92
   3   2  -7  338.30   10.92
  -3  -2   7  346.73   11.46
   3   2  -7  331.45   10.95
  -3  -2   7  312.51   11.06
  -3  -2   6 1097.83   33.06
   3   2  -6 1101.63   33.11
   3   2  -6 1089.77   32.95
   3   2  -6 1102.10   32.82
  -3  -2   5  201.25    7.07
   3   2  -5  200.74    7.05
   3   2  -5  206.90    7.17
   3   2  -5  201.59    6.88
  -3  -2   4    6.96    0.81
   3   2  -4    5.24    0.73
   3   2  -4    6.59    0.88
   3   2  -4    7.21    0.73
   3   2  -3   19.46    1.16
  -3  -2   3   18.73    1.21
   3   2  -2  309.29    9.26
  -3  -2   2  323.61    9.47
   3   2  -1   94.78    3.35
  -3  -2   1  102.21    3.51
   3   2  -1   97.85    3.68
   3   2  -1  101.25    3.78
   3   2   0 1610.76   45.83
   3   2   0 1544.04   46.32
   3   2   0 1556.68   46.23
   3   2   1  341.62   10.11
   3   2   1  341.94   10.67
  -3  -2  -1  343.27   10.15
   3   2   1  337.40   10.56
   3   2   2 2083.04   60.84
  -3  -2  -2 2108.72   60.34
   3   2   2 2057.95   60.74
   3   2   3   50.41    2.05
   3   2   3   50.27    1.98
   3   2   4   41.52    1.58
   3   2   4   39.61    1.62
   3   2   5  143.04    4.86
   3   2   6   24.58    1.44
   3   2   7    2.35    0.56
  -3  -2  -7    2.54    0.31
   3   2   8  187.23    5.90
   3   2   8  190.22    6.85
  -3  -2  -8  183.92    5.83
   3   2   9   39.73    1.74
  -3  -2  -9   35.83    1.60
   3   2   9   40.36    2.53
  -3  -2 -10   22.30    1.23
   3   2  10   25.60    2.15
  -3  -2 -10   21.44    1.90
   3   2  11    1.41    0.81
  -3  -2 -11    0.54    0.33
  -3  -2 -11   -0.39    1.15
   3   2  12   33.16    2.97
  -3  -2 -12   34.33    2.48
  -3  -2 -12   28.88    1.69
   3   2  13   14.24    2.17
  -3  -2 -13   15.79    1.84
  -3  -2 -13   16.68    1.73
  -3  -2 -14   11.27    1.70
  -3  -2 -14   11.76    1.83
  -3  -2 -15   26.18    2.58
  -3  -2 -15   23.23    2.22
  -3  -2 -16    6.34    1.74
  -3  -2 -16    3.91    2.06
  -3  -2 -17   17.89    2.39
  -3  -2 -17   13.24    2.68
  -3  -2 -18   19.80    2.88
  -3  -2 -18   27.65    3.29
  -3  -2 -18   27.94    2.84
  -3  -2 -19  107.69    5.63
  -3  -2 -19  111.70    6.67
  -3  -2 -19  106.00    6.05
  -3  -2 -19  106.95    5.69
  -3  -2 -20   23.39    3.00
  -3  -2 -20   25.68    2.63
  -3  -2 -20   25.23    3.22
  -3  -2 -20   29.48    3.56
  -3  -2 -21    0.24    1.22
  -3  -2 -21    0.88    1.31
  -3  -2 -21   -0.50    2.44
  -3  -2 -21    1.42    1.92
  -3  -2 -22   -0.17    1.30
  -3  -2 -22    0.11    1.19
  -3  -2 -23    0.75    1.25
  -3  -2 -23   -1.03    1.30
  -3  -2 -23    0.42    1.09
  -3  -2 -24    1.57    1.26
  -3  -2 -24    1.65    1.12
  -3  -2 -24    0.26    1.07
  -3  -2 -25    3.22    0.94
  -3  -2 -25    3.09    1.01
  -3  -2 -25    2.25    1.12
  -3  -2 -26    1.37    0.79
  -3  -2 -26    0.06    0.69
   3   3 -23    4.18    0.86
   3   3 -23    7.00    0.84
   3   3 -22    8.89    1.14
   3   3 -22    8.39    1.32
  -3  -3  22    7.04    1.07
   3   3 -21    1.98    0.68
   3   3 -21    2.95    1.06
   3   3 -21    3.38    0.98
   3   3 -20    2.29    1.11
   3   3 -20    2.27    0.83
   3   3 -20    2.88    1.04
   3   3 -19    6.42    1.50
   3   3 -19    7.79    1.27
   3   3 -19    8.06    1.50
   3   3 -18    1.27    1.26
   3   3 -18    1.20    1.12
   3   3 -17   58.49    3.97
   3   3 -17   61.42    4.00
   3   3 -16   92.09    4.97
   3   3 -16   78.98    4.79
   3   3 -15  123.46    6.03
   3   3 -14   33.31    2.81
   3   3 -13    1.17    1.08
  -3  -3  13    0.56    1.01
   3   3 -12   23.16    2.19
  -3  -3  12   26.71    2.28
   3   3 -12   23.00    2.11
   3   3 -11    2.92    0.95
   3   3 -11    2.55    0.96
  -3  -3  11    3.76    1.15
   3   3 -11    2.02    0.87
   3   3 -10   12.80    1.53
   3   3 -10   13.41    1.52
  -3  -3  10   12.65    1.64
   3   3 -10   12.82    1.45
  -3  -3   9    9.83    1.32
   3   3  -9    9.51    1.20
   3   3  -9    9.54    1.24
   3   3  -9   10.20    1.29
  -3  -3   9    9.88    1.50
  -3  -3   8    0.49    0.49
   3   3  -8    0.29    0.44
   3   3  -8    0.32    0.52
   3   3  -8    0.33    0.58
   3   3  -8    0.12    0.54
  -3  -3   8   -0.08    0.86
   3   3  -8    0.65    0.60
   3   3  -7   13.36    1.29
   3   3  -7   15.13    1.38
  -3  -3   7   15.02    1.44
   3   3  -7   14.52    1.38
  -3  -3   7   13.68    1.62
   3   3  -7   14.80    1.32
   3   3  -6  285.60    9.51
   3   3  -6  288.86    9.57
  -3  -3   6  277.87    9.97
   3   3  -6  283.05    9.51
   3   3  -6  282.12    9.52
   3   3  -5   43.92    2.23
   3   3  -5   42.23    2.25
   3   3  -4 2127.11   62.38
   3   3  -4 2139.47   62.47
   3   3  -3   52.76    2.34
   3   3  -2   80.01    2.99
  -3  -3   2   80.14    2.84
  -3  -3   1  576.74   17.08
   3   3  -1  582.93   17.37
   3   3  -1  582.05   17.62
   3   3   0  344.93   10.63
   3   3   0  353.82   10.91
   3   3   1   45.08    1.77
   3   3   1   46.97    2.01
   3   3   2  522.12   15.43
   3   3   3    0.71    0.36
   3   3   3    0.45    0.28
   3   3   4 1480.38   43.41
   3   3   4 1543.41   43.77
   3   3   5   29.08    1.27
   3   3   5   28.84    1.26
   3   3   6   -0.01    0.21
   3   3   6    0.19    0.17
   3   3   7  427.00   12.47
   3   3   7  404.59   11.81
   3   3   7  386.00   11.45
   3   3   8  200.73    6.33
   3   3   8  198.97    7.12
  -3  -3  -9   73.10    2.85
   3   3   9   79.99    2.93
   3   3   9   81.23    3.82
  -3  -3 -10   46.60    3.01
  -3  -3 -10   47.95    2.14
   3   3  10   53.88    3.23
   3   3  10   51.96    2.24
   3   3  11   71.29    2.98
  -3  -3 -11   59.70    3.70
   3   3  11   70.84    4.15
  -3  -3 -11   65.24    2.78
  -3  -3 -11   69.20    3.42
  -3  -3 -11   73.19    3.20
  -3  -3 -12   31.80    2.63
   3   3  12   33.06    1.98
   3   3  12   36.85    3.09
  -3  -3 -12   37.95    2.51
  -3  -3 -12   41.03    2.31
  -3  -3 -13    1.79    1.03
   3   3  13    1.75    0.92
  -3  -3 -13    1.65    0.97
  -3  -3 -13    1.55    1.24
  -3  -3 -14   37.58    3.20
  -3  -3 -14   46.32    3.04
  -3  -3 -14   43.78    2.72
  -3  -3 -15   50.07    3.31
  -3  -3 -15   50.72    3.04
  -3  -3 -16   18.33    2.50
  -3  -3 -16   22.25    2.66
  -3  -3 -16   21.06    2.24
  -3  -3 -16   21.78    2.16
  -3  -3 -17   33.23    3.51
  -3  -3 -17   38.76    3.01
  -3  -3 -17   40.98    3.51
  -3  -3 -17   41.61    3.11
  -3  -3 -18  305.03   12.70
  -3  -3 -18  295.92   11.31
  -3  -3 -18  303.18   11.46
  -3  -3 -18  283.48   10.96
  -3  -3 -19   50.10    4.44
  -3  -3 -19   50.61    3.65
  -3  -3 -19   49.49    4.09
  -3  -3 -19   50.24    3.80
  -3  -3 -20   80.58    5.74
  -3  -3 -20   92.87    5.06
  -3  -3 -20   84.25    4.94
  -3  -3 -20   80.68    5.25
  -3  -3 -21    9.58    2.23
  -3  -3 -21    4.75    1.51
  -3  -3 -22   11.19    2.02
  -3  -3 -22   13.09    1.91
  -3  -3 -22   16.05    2.56
  -3  -3 -23    4.51    1.55
  -3  -3 -23    3.67    1.57
  -3  -3 -23    3.60    1.31
  -3  -3 -24    1.32    0.98
  -3  -3 -24    2.58    1.20
  -3  -3 -24    0.41    1.08
  -3  -3 -25   -0.34    0.95
  -3  -3 -25    0.24    0.95
  -3  -3 -25    1.62    0.96
  -3  -3 -26   -0.79    0.94
  -3  -3 -26   -0.06    0.77
  -3  -3 -27    1.57    0.63
  -3  -3 -27    1.20    0.73
   3   4 -22    4.67    0.81
   3   4 -22    4.85    0.91
   3   4 -21    5.44    0.99
   3   4 -21    5.32    1.12
   3   4 -20    8.39    1.30
   3   4 -20    8.69    1.39
   3   4 -20    5.79    0.95
   3   4 -19    5.23    1.41
   3   4 -19    7.68    1.38
   3   4 -19    5.93    1.05
   3   4 -18    2.23    1.27
   3   4 -18    3.07    1.20
   3   4 -17   62.70    3.89
   3   4 -17   59.54    3.87
   3   4 -16   17.95    2.21
   3   4 -15    9.33    1.65
   3   4 -14   38.23    2.97
   3   4 -13   14.32    1.85
   3   4 -12    0.45    0.95
  -3  -4  12    1.10    1.04
   3   4 -12    1.60    1.17
  -3  -4  11    3.07    1.11
   3   4 -11    1.96    1.03
   3   4 -11    2.32    0.98
   3   4 -11    4.37    1.13
   3   4 -10   -0.08    0.66
  -3  -4  10    0.09    0.88
   3   4 -10    0.60    0.73
   3   4 -10    2.14    0.89
   3   4  -9    0.41    0.61
   3   4  -9    0.08    0.69
  -3  -4   9    0.67    0.92
   3   4  -9    0.31    0.75
   3   4  -8   38.42    2.46
   3   4  -8   40.70    2.52
  -3  -4   8   38.46    2.66
  -3  -4   8   35.04    2.57
   3   4  -8   38.09    2.31
   3   4  -7   11.30    1.28
   3   4  -7   12.15    1.27
   3   4  -7   13.17    1.33
  -3  -4   7   12.11    1.38
  -3  -4   7   12.37    1.52
   3   4  -7   12.62    1.25
   3   4  -6  679.55   20.87
   3   4  -6  670.51   21.04
   3   4  -6  683.09   21.10
   3   4  -6  685.97   21.06
  -3  -4   6  665.70   21.28
  -3  -4   6  627.17   21.41
   3   4  -5  815.47   24.34
  -3  -4   5  821.12   24.49
   3   4  -5  809.42   24.35
  -3  -4   4   55.44    2.63
  -3  -4   4   50.87    2.93
   3   4  -4   54.19    2.60
  -3  -4   3  749.99   22.55
   3   4  -3  746.59   22.69
  -3  -4   2   16.95    1.04
   3   4  -2   15.57    1.16
   3   4  -1  219.66    7.11
  -3  -4   1  211.83    6.65
   3   4   0    6.95    0.69
  -3  -4  -1   47.60    2.25
   3   4   1   45.04    1.96
  -3  -4  -2   27.35    1.57
  -3  -4  -3  218.47    7.18
   3   4   4    6.25    0.67
  -3  -4  -4   10.11    0.81
   3   4   5   77.36    2.82
  -3  -4  -5   81.21    2.90
   3   4   5   72.28    2.40
   3   4   5   78.94    2.74
   3   4   6    8.34    0.64
   3   4   6    8.10    0.62
   3   4   6    8.66    0.64
   3   4   7   13.42    0.98
   3   4   7   13.85    0.71
   3   4   8  382.23   11.71
   3   4   8  343.46   10.96
   3   4   9   52.78    2.31
  -3  -4  -9   58.83    3.37
   3   4   9   57.82    3.07
   3   4  10    1.41    0.67
   3   4  10    0.76    0.35
  -3  -4 -10    0.58    0.69
  -3  -4 -10    0.76    0.59
  -3  -4 -10    0.59    0.59
   3   4  11    1.16    0.74
   3   4  11    0.50    0.39
  -3  -4 -11   -0.16    0.60
  -3  -4 -11    0.42    0.73
  -3  -4 -11    1.07    0.95
  -3  -4 -11    0.06    0.60
  -3  -4 -12   40.65    3.13
   3   4  12   44.51    3.31
  -3  -4 -12   44.80    2.72
  -3  -4 -12   52.00    2.82
  -3  -4 -12   40.10    2.74
  -3  -4 -13    4.96    1.16
   3   4  13    1.76    0.90
  -3  -4 -13    4.31    1.21
  -3  -4 -13    1.70    0.83
  -3  -4 -13    3.59    1.00
  -3  -4 -13    4.03    1.28
  -3  -4 -14   84.15    5.06
  -3  -4 -14   89.67    4.54
  -3  -4 -14   96.21    4.21
  -3  -4 -14   85.01    4.55
  -3  -4 -14  101.60    4.59
  -3  -4 -15   33.08    3.14
  -3  -4 -15   35.71    2.72
  -3  -4 -15   39.25    2.93
  -3  -4 -15   35.78    2.53
  -3  -4 -15   32.92    2.61
  -3  -4 -16   57.29    4.26
  -3  -4 -16   52.84    3.58
  -3  -4 -16   61.80    3.89
  -3  -4 -16   58.44    3.44
  -3  -4 -17    5.65    1.88
  -3  -4 -17    4.33    1.44
  -3  -4 -17    3.74    2.08
  -3  -4 -17    3.51    1.63
  -3  -4 -18   43.07    4.08
  -3  -4 -18   45.99    3.47
  -3  -4 -18   45.13    3.73
  -3  -4 -18   43.93    3.28
  -3  -4 -19   46.12    4.21
  -3  -4 -19   45.83    3.90
  -3  -4 -19   52.52    3.73
  -3  -4 -19   46.26    3.47
  -3  -4 -20    1.12    1.54
  -3  -4 -20    0.12    1.30
  -3  -4 -20    1.03    2.13
  -3  -4 -21   57.21    4.73
  -3  -4 -21   58.54    3.95
  -3  -4 -21   55.60    3.89
  -3  -4 -22    0.58    1.10
  -3  -4 -22    0.58    1.58
  -3  -4 -22    1.37    1.64
  -3  -4 -23    2.66    1.48
  -3  -4 -23    3.20    1.31
  -3  -4 -23    2.96    1.62
  -3  -4 -24    8.06    1.75
  -3  -4 -24    8.72    1.55
  -3  -4 -24    6.53    1.52
  -3  -4 -25    1.14    1.08
  -3  -4 -25    0.17    1.07
  -3  -4 -25   -0.08    0.89
  -3  -4 -26   -0.81    1.05
  -3  -4 -26    1.11    0.86
  -3  -4 -27    1.33    0.76
  -3  -4 -27    2.49    0.72
   3   5 -21   15.73    1.35
   3   5 -21   15.65    1.43
   3   5 -20    2.49    0.93
   3   5 -20    1.72    0.80
   3   5 -19    5.84    0.95
   3   5 -19    3.94    1.15
   3   5 -19    7.14    1.27
   3   5 -18    5.23    1.33
   3   5 -18    7.21    1.38
   3   5 -17    7.21    1.51
   3   5 -17    7.60    1.55
   3   5 -16   -0.21    1.14
   3   5 -15    0.84    1.20
   3   5 -14    0.10    1.01
   3   5 -13   29.02    2.54
   3   5 -12   -0.19    1.01
   3   5 -12   -0.21    1.08
   3   5 -11    9.83    1.43
  -3  -5  11   11.24    1.58
   3   5 -11   12.86    1.73
   3   5 -10    4.04    1.00
   3   5 -10    3.93    1.13
  -3  -5  10    2.62    1.05
   3   5 -10    5.90    1.21
   3   5  -9    0.26    0.73
   3   5  -9   -0.15    0.63
   3   5  -9    0.26    0.75
  -3  -5   9   -0.27    0.93
   3   5  -8   83.75    3.98
   3   5  -8   89.74    4.32
  -3  -5   8   85.78    4.36
   3   5  -8   90.35    4.30
   3   5  -7  114.72    4.98
   3   5  -7  115.22    4.96
  -3  -5   7  109.82    5.16
   3   5  -7  112.89    4.72
   3   5  -6    2.97    0.78
   3   5  -6    2.54    0.67
  -3  -5   6    4.99    1.48
  -3  -5   6    4.18    1.08
   3   5  -5    6.12    0.97
  -3  -5   5    6.93    0.96
  -3  -5   5    7.69    1.51
   3   5  -5    6.70    0.90
  -3  -5   5    6.23    1.19
   3   5  -5    6.46    0.95
   3   5  -4    0.11    0.49
  -3  -5   4    0.34    0.40
  -3  -5   4   -0.16    1.12
   3   5  -4    0.83    0.50
   3   5  -4    0.17    0.45
  -3  -5   4   -0.39    0.83
   3   5  -3  369.30   11.70
  -3  -5   3  345.54   12.33
   3   5  -3  354.20   11.71
  -3  -5   3  361.64   11.52
   3   5  -2  101.67    4.07
  -3  -5   2  100.28    4.35
  -3  -5   2  100.83    3.79
  -3  -5   1  287.88    9.72
  -3  -5   1  270.82    9.20
  -3  -5   0   23.08    0.92
  -3  -5   0   27.77    1.77
   3   5   0   27.09    1.58
  -3  -5  -1  351.42   11.42
   3   5   2    1.32    0.48
  -3  -5  -2    1.23    0.56
  -3  -5  -3  547.55   16.73
   3   5   3  535.15   16.45
   3   5   4   17.73    1.30
  -3  -5  -4   17.10    1.23
   3   5   4   18.08    1.15
   3   5   5   28.53    1.67
  -3  -5  -5   26.13    1.52
   3   5   5   28.81    1.45
  -3  -5  -6  169.07    6.82
   3   5   6  185.55    6.17
  -3  -5  -6  161.85    6.78
  -3  -5  -6  173.34    5.90
   3   5   6  178.93    5.78
  -3  -5  -7  296.47   10.42
  -3  -5  -7  282.75    9.13
  -3  -5  -7  286.57   10.33
   3   5   7  294.88    9.03
   3   5   8   29.07    1.35
  -3  -5  -8   24.85    2.25
  -3  -5  -8   24.20    2.09
   3   5   8   29.82    1.68
  -3  -5  -8   27.65    1.38
  -3  -5  -8   29.94    2.13
  -3  -5  -9    9.92    1.39
  -3  -5  -9    9.26    1.17
  -3  -5  -9    9.32    1.31
   3   5   9    9.11    1.05
  -3  -5 -10   13.82    1.71
  -3  -5 -10   12.73    1.35
  -3  -5 -10   10.18    1.41
  -3  -5 -10   10.55    1.21
   3   5  10   12.10    1.24
   3   5  10   12.43    1.10
   3   5  11   54.82    2.71
  -3  -5 -11   55.50    3.60
  -3  -5 -11   50.90    2.83
  -3  -5 -11   55.62    3.04
  -3  -5 -11   56.55    3.40
  -3  -5 -12   23.98    2.42
  -3  -5 -12   22.29    1.94
  -3  -5 -12   21.62    2.14
  -3  -5 -13   46.96    3.54
  -3  -5 -13   42.65    3.13
  -3  -5 -13   49.21    3.01
  -3  -5 -14  130.30    6.27
  -3  -5 -14  131.42    5.90
  -3  -5 -14  146.76    5.72
  -3  -5 -15   12.54    1.75
  -3  -5 -15   12.55    1.86
  -3  -5 -15   11.27    1.81
  -3  -5 -16  104.67    5.23
  -3  -5 -16   98.97    5.43
  -3  -5 -16   99.69    4.99
  -3  -5 -17  340.18   13.17
  -3  -5 -17  351.83   12.63
  -3  -5 -17  361.13   13.09
  -3  -5 -18  272.20   11.00
  -3  -5 -18  286.68   11.08
  -3  -5 -18  292.45   10.98
  -3  -5 -18  269.00   10.55
  -3  -5 -19   54.71    4.00
  -3  -5 -19   56.07    3.88
  -3  -5 -20    6.60    2.18
  -3  -5 -20    7.97    1.83
  -3  -5 -21    1.71    1.44
  -3  -5 -21   -1.37    1.96
  -3  -5 -22    0.88    1.68
  -3  -5 -22    2.44    1.38
  -3  -5 -23    2.25    1.45
  -3  -5 -23    3.13    1.54
  -3  -5 -24    0.57    1.20
  -3  -5 -24    1.17    1.33
  -3  -5 -25    1.22    1.14
  -3  -5 -25    3.82    1.19
  -3  -5 -26    1.11    0.93
  -3  -5 -27    0.78    0.63
   3   6 -20    4.01    0.87
   3   6 -20    3.76    0.77
   3   6 -19    9.46    1.28
   3   6 -19    9.50    1.29
   3   6 -18   -0.27    0.61
   3   6 -18   -0.32    0.79
   3   6 -18    1.14    0.91
   3   6 -17    9.77    1.47
   3   6 -17    9.10    1.51
   3   6 -16    1.15    0.94
   3   6 -15    0.69    1.07
   3   6 -14   34.11    2.80
   3   6 -13    0.10    0.92
   3   6 -12    6.53    1.46
   3   6 -12    5.87    1.52
   3   6 -11   13.34    1.66
   3   6 -11   10.89    1.70
   3   6 -10    3.58    1.22
   3   6 -10    3.88    1.09
  -3  -6  10    5.40    1.31
   3   6  -9   16.85    1.70
   3   6  -9   16.96    1.91
  -3  -6   9   19.27    2.01
   3   6  -9   18.63    1.93
   3   6  -8   12.88    1.48
   3   6  -8   14.23    1.71
   3   6  -8   16.82    1.77
  -3  -6   8   12.90    1.71
   3   6  -7   69.22    3.75
  -3  -6   7   69.17    3.95
   3   6  -7   71.77    3.52
   3   6  -6  126.70    5.03
   3   6  -6  120.98    5.29
  -3  -6   6  114.89    5.61
   3   6  -5  183.53    6.58
  -3  -6   5  174.83    7.37
   3   6  -5  182.43    6.89
  -3  -6   5  167.67    7.31
   3   6  -4   93.29    3.82
  -3  -6   4   86.78    4.56
   3   6  -4   89.86    4.04
  -3  -6   4   86.47    4.51
   3   6  -4   81.82    3.98
   3   6  -3   72.60    3.55
   3   6  -3   78.00    3.32
  -3  -6   3   75.11    4.11
   3   6  -3   78.72    3.59
  -3  -6   2  112.52    5.30
  -3  -6   2  104.28    5.11
  -3  -6   2  115.95    4.99
   3   6  -2  110.74    4.57
   3   6  -2  110.38    4.58
   3   6  -1    7.64    0.95
   3   6  -1    6.05    0.87
   3   6  -1    6.16    0.88
  -3  -6   1    5.56    1.75
  -3  -6   1    6.88    1.04
  -3  -6   1    6.61    1.29
   3   6   0  233.71    8.24
   3   6   0  240.59    8.18
  -3  -6   0  243.95    8.91
  -3  -6   0  223.89    7.36
  -3  -6   0  257.37    8.97
  -3  -6   0  270.28    8.76
   3   6   0  256.07    8.31
  -3  -6   0  242.70    9.17
   3   6   1    7.97    0.97
  -3  -6  -1    8.12    1.35
  -3  -6  -1    7.22    1.20
  -3  -6  -1    8.06    1.84
  -3  -6  -1    8.18    1.07
  -3  -6  -2  109.77    5.32
  -3  -6  -2  115.81    5.20
   3   6   2  117.80    4.54
   3   6   3  413.04   13.20
  -3  -6  -3  454.82   13.59
  -3  -6  -3  393.30   14.22
  -3  -6  -3  417.21   13.91
  -3  -6  -3  410.36   13.92
   3   6   4  113.64    4.79
  -3  -6  -4  115.06    5.39
  -3  -6  -4  122.49    5.18
  -3  -6  -4  121.15    5.21
  -3  -6  -4  125.10    4.73
   3   6   4  123.22    4.53
  -3  -6  -5  201.58    7.54
  -3  -6  -5  205.77    8.30
  -3  -6  -5  217.10    7.98
  -3  -6  -5  228.09    7.46
   3   6   5  215.51    7.68
   3   6   5  221.69    7.23
  -3  -6  -5  205.47    7.92
   3   6   6  290.52    8.54
  -3  -6  -6  281.76    9.13
  -3  -6  -6  284.28    9.51
   3   6   6  295.56    9.17
  -3  -6  -6  276.36    9.39
  -3  -6  -6  309.46    8.85
  -3  -6  -7   89.59    3.94
  -3  -6  -7  102.76    4.39
  -3  -6  -7   92.74    4.75
  -3  -6  -7   91.84    4.31
  -3  -6  -7   95.16    3.80
   3   6   7   98.37    4.16
   3   6   7  101.47    3.67
   3   6   7   92.28    3.42
  -3  -6  -8    1.54    0.62
   3   6   8    1.35    0.40
  -3  -6  -8    1.87    0.87
  -3  -6  -8    3.91    1.33
  -3  -6  -8    1.91    0.88
  -3  -6  -8    1.96    0.78
  -3  -6  -8    2.00    0.49
  -3  -6  -9   56.99    2.89
  -3  -6  -9   62.47    3.45
  -3  -6  -9   62.62    3.34
  -3  -6  -9   61.26    3.67
  -3  -6  -9   62.20    3.27
  -3  -6 -10   10.43    1.44
  -3  -6 -10   10.08    1.58
  -3  -6 -10   13.56    1.49
  -3  -6 -10   13.19    1.78
  -3  -6 -11  200.43    7.57
  -3  -6 -11  181.00    7.94
  -3  -6 -11  189.66    7.42
  -3  -6 -11  190.07    7.46
  -3  -6 -12   58.60    3.54
  -3  -6 -12   53.24    3.30
  -3  -6 -12   53.23    3.67
  -3  -6 -12   57.24    3.25
  -3  -6 -13  186.63    7.65
  -3  -6 -13  186.87    8.23
  -3  -6 -13  188.12    7.48
  -3  -6 -14   77.85    4.33
  -3  -6 -14   74.21    4.63
  -3  -6 -15   29.13    2.60
  -3  -6 -15   29.41    2.92
  -3  -6 -16  445.53   15.75
  -3  -6 -16  445.69   15.83
  -3  -6 -16  459.32   16.59
  -3  -6 -17  483.96   17.00
  -3  -6 -17  477.16   16.79
  -3  -6 -17  488.35   17.62
  -3  -6 -18  173.23    7.80
  -3  -6 -18  169.46    7.75
  -3  -6 -18  173.61    8.16
  -3  -6 -19    7.25    2.16
  -3  -6 -19    4.99    1.72
  -3  -6 -19    4.64    1.37
  -3  -6 -20   25.00    3.02
  -3  -6 -20   22.80    2.65
  -3  -6 -20   22.62    2.40
  -3  -6 -21   10.45    2.01
  -3  -6 -21   11.12    2.31
  -3  -6 -22   30.59    2.89
  -3  -6 -22   26.07    2.84
  -3  -6 -23    1.55    1.48
  -3  -6 -23   -0.32    1.27
  -3  -6 -24    5.39    1.42
  -3  -6 -24    3.85    1.63
  -3  -6 -24    6.23    1.44
  -3  -6 -25   10.23    1.74
  -3  -6 -25   14.41    1.69
  -3  -6 -26    0.64    0.90
  -3  -6 -26    2.16    1.01
  -3  -6 -26    1.84    0.88
  -3  -6 -27    9.29    1.12
   3   7 -19    0.70    0.57
   3   7 -19    0.16    0.54
   3   7 -18    0.89    0.76
   3   7 -18    1.66    0.78
   3   7 -17    7.07    1.21
   3   7 -17    7.05    1.28
   3   7 -16    0.25    0.82
   3   7 -15    4.71    1.14
   3   7 -14    3.79    1.17
   3   7 -13    5.62    1.32
   3   7 -12    0.09    0.90
   3   7 -12   -0.33    1.13
   3   7 -11   16.95    2.08
   3   7 -11   15.31    1.79
   3   7 -10    2.43    1.14
   3   7 -10    0.88    0.89
   3   7  -9    5.90    1.36
   3   7  -9    4.27    1.11
  -3  -7   9    3.66    1.27
   3   7  -8   -0.10    0.88
   3   7  -8   -0.32    0.70
   3   7  -8   -0.30    0.90
  -3  -7   8    0.83    1.03
   3   7  -7   50.88    3.18
  -3  -7   7   46.66    3.32
   3   7  -7   45.62    2.81
   3   7  -6    1.30    0.82
   3   7  -6    1.53    0.76
  -3  -7   6    0.98    0.99
   3   7  -5    2.40    0.74
   3   7  -5    1.80    0.84
  -3  -7   5    2.94    1.18
   3   7  -4   46.21    2.53
   3   7  -4   45.60    2.83
  -3  -7   4   42.11    3.19
  -3  -7   4   44.16    3.18
   3   7  -3    9.50    1.25
   3   7  -3   10.68    1.11
  -3  -7   3    9.69    1.61
   3   7  -2   46.24    2.41
  -3  -7   2   43.59    3.15
   3   7  -2   43.80    2.62
  -3  -7   1   12.01    1.70
  -3  -7   1    7.74    2.07
   3   7  -1   10.57    1.22
   3   7  -1   10.26    1.19
   3   7   0   17.32    1.51
  -3  -7   0   20.42    2.57
   3   7   0   16.79    1.46
  -3  -7   0   14.77    1.85
  -3  -7   0   14.75    1.75
  -3  -7   0   13.97    2.19
  -3  -7  -1   57.15    3.71
   3   7   1   48.92    2.63
  -3  -7  -1   52.65    2.99
   3   7   1   51.00    2.71
  -3  -7  -1   50.90    3.35
  -3  -7  -1   48.65    3.39
  -3  -7  -1   44.99    3.05
  -3  -7  -2   61.74    3.90
  -3  -7  -2   52.71    3.28
  -3  -7  -2   56.44    3.65
   3   7   2   51.43    2.72
  -3  -7  -2   59.76    3.13
  -3  -7  -2   52.95    3.44
   3   7   2   60.64    2.92
  -3  -7  -3   57.29    3.60
  -3  -7  -3   62.92    3.93
   3   7   3   54.92    3.15
  -3  -7  -3   57.27    3.68
  -3  -7  -3   61.70    3.15
   3   7   3   59.43    2.90
  -3  -7  -4   30.72    2.73
   3   7   4   25.70    2.01
  -3  -7  -4   27.39    2.08
  -3  -7  -4   28.42    2.34
  -3  -7  -4   31.62    2.06
  -3  -7  -4   28.61    2.49
   3   7   4   29.48    1.83
  -3  -7  -4   27.51    2.73
  -3  -7  -5   34.43    3.00
   3   7   5   39.39    2.51
  -3  -7  -5   39.07    2.55
  -3  -7  -5   37.21    2.90
  -3  -7  -5   45.17    2.46
  -3  -7  -5   43.09    2.84
  -3  -7  -5   41.92    3.12
   3   7   5   40.76    2.18
   3   7   6    1.45    0.63
   3   7   6    0.76    0.44
  -3  -7  -6    1.21    0.85
  -3  -7  -6    3.23    1.29
  -3  -7  -6    0.67    0.81
  -3  -7  -6    1.28    0.83
  -3  -7  -6    0.84    1.70
  -3  -7  -6    0.77    0.53
  -3  -7  -7   47.29    2.93
   3   7   7   49.62    2.40
  -3  -7  -7   49.39    2.84
  -3  -7  -7   46.83    3.05
  -3  -7  -7   50.36    3.38
  -3  -7  -7   48.01    3.03
   3   7   7   48.58    2.88
  -3  -7  -7   50.62    3.49
  -3  -7  -7   52.89    2.65
  -3  -7  -8   14.39    1.71
  -3  -7  -8   13.41    1.39
  -3  -7  -8   15.37    1.67
  -3  -7  -8   15.18    1.85
   3   7   8   13.42    1.46
  -3  -7  -8   13.78    2.31
  -3  -7  -8   12.99    1.86
  -3  -7  -9    2.31    0.74
  -3  -7  -9    2.84    1.00
  -3  -7  -9    3.78    1.57
  -3  -7  -9    4.33    1.18
  -3  -7  -9    2.64    1.04
  -3  -7  -9    3.51    1.37
  -3  -7 -10   23.89    1.88
  -3  -7 -10   27.72    2.67
  -3  -7 -10   29.62    2.56
  -3  -7 -10   25.19    2.27
  -3  -7 -10   23.67    2.19
  -3  -7 -10   24.84    2.53
  -3  -7 -11   26.00    1.96
  -3  -7 -11   26.36    2.69
  -3  -7 -11   27.59    2.61
  -3  -7 -11   28.40    2.45
  -3  -7 -11   26.13    2.58
  -3  -7 -11   29.72    2.43
  -3  -7 -12   18.43    2.42
  -3  -7 -12   26.84    2.66
  -3  -7 -12   20.47    2.24
  -3  -7 -12   21.20    2.11
  -3  -7 -12   22.54    2.51
  -3  -7 -13    1.68    1.31
  -3  -7 -13    0.14    1.32
  -3  -7 -13    1.22    1.24
  -3  -7 -13    1.80    1.03
  -3  -7 -13    1.36    1.78
  -3  -7 -14   32.18    3.35
  -3  -7 -14   38.19    3.09
  -3  -7 -14   44.39    3.55
  -3  -7 -14   37.05    2.86
  -3  -7 -15   34.76    3.53
  -3  -7 -15   32.63    3.26
  -3  -7 -15   41.46    3.01
  -3  -7 -15   41.24    3.33
  -3  -7 -16  122.78    7.05
  -3  -7 -16  121.10    6.24
  -3  -7 -16  127.24    6.83
  -3  -7 -17    3.70    1.65
  -3  -7 -17    1.90    1.72
  -3  -7 -17    3.00    1.54
  -3  -7 -17    4.43    2.40
  -3  -7 -18    2.48    1.70
  -3  -7 -18    2.42    2.21
  -3  -7 -18    5.42    1.64
  -3  -7 -18    2.99    1.84
  -3  -7 -19    3.20    2.28
  -3  -7 -19    1.70    1.56
  -3  -7 -19    2.29    1.80
  -3  -7 -19    1.34    1.17
  -3  -7 -20   26.99    3.30
  -3  -7 -20   25.38    2.73
  -3  -7 -20   26.32    2.76
  -3  -7 -20   27.69    3.08
  -3  -7 -21   19.43    2.42
  -3  -7 -21   15.87    2.55
  -3  -7 -21   16.92    2.52
  -3  -7 -21   14.72    1.98
  -3  -7 -22    3.43    1.76
  -3  -7 -22    2.72    1.46
  -3  -7 -22    1.78    1.52
  -3  -7 -23    2.86    1.43
  -3  -7 -23    2.75    1.40
  -3  -7 -24    3.44    1.27
  -3  -7 -24    5.02    1.47
  -3  -7 -24    2.32    1.53
  -3  -7 -25    0.36    0.97
  -3  -7 -25    0.15    0.85
  -3  -7 -25    0.66    1.21
  -3  -7 -26    0.68    0.80
  -3  -7 -26    0.50    0.77
   3   8 -18    0.61    0.54
   3   8 -18    0.97    0.49
   3   8 -17    0.92    0.66
   3   8 -17    0.49    0.67
   3   8 -16    0.20    0.68
   3   8 -15    5.69    1.10
   3   8 -14    0.56    0.76
   3   8 -13    6.19    1.25
   3   8 -13    7.01    1.59
   3   8 -12    1.05    0.96
   3   8 -12    0.53    1.09
   3   8 -11    0.27    0.87
   3   8 -11   -0.11    1.09
   3   8 -10    0.98    1.16
   3   8 -10    0.35    0.80
   3   8  -9   14.77    1.93
   3   8  -9   12.94    1.62
   3   8  -8    3.86    1.25
   3   8  -8    2.83    0.98
  -3  -8   8    3.66    1.29
   3   8  -7   16.48    1.95
  -3  -8   7   17.17    2.09
   3   8  -7   15.40    1.66
   3   8  -6    2.73    1.05
   3   8  -6    3.43    0.97
  -3  -8   6    1.91    1.17
   3   8  -5   62.20    3.32
   3   8  -5   63.80    3.71
  -3  -8   5   62.51    4.11
   3   8  -4    1.52    0.85
   3   8  -4    0.89    0.61
  -3  -8   4    1.68    1.07
   3   8  -3    2.32    0.86
  -3  -8   3    3.36    1.27
   3   8  -3    2.01    0.68
   3   8  -2    9.56    1.35
   3   8  -2   11.23    1.20
  -3  -8   2   10.86    1.78
  -3  -8   1   22.19    2.30
   3   8  -1   22.01    1.89
  -3  -8   0    3.22    1.19
  -3  -8   0    3.42    2.13
   3   8   0    6.44    1.08
  -3  -8  -1   19.43    2.18
  -3  -8  -1   16.45    2.00
  -3  -8  -1   16.72    2.63
   3   8   1   18.61    1.66
  -3  -8  -1   21.29    2.80
  -3  -8  -2   83.39    4.68
   3   8   2   69.68    3.52
  -3  -8  -2   64.30    4.16
  -3  -8  -2   72.25    4.20
  -3  -8  -2   79.31    4.53
  -3  -8  -3  116.11    5.79
  -3  -8  -3  106.98    5.68
  -3  -8  -3  110.87    5.52
  -3  -8  -3  125.24    5.92
  -3  -8  -4   16.86    2.07
  -3  -8  -4   10.47    2.16
  -3  -8  -4   12.19    2.23
  -3  -8  -5   27.62    2.93
  -3  -8  -5   26.02    2.57
  -3  -8  -5   24.79    2.41
  -3  -8  -5   27.39    2.94
  -3  -8  -5   26.74    2.27
  -3  -8  -6    8.54    2.12
  -3  -8  -6   11.85    1.71
  -3  -8  -6   11.94    1.79
  -3  -8  -6    9.95    2.21
  -3  -8  -6   12.33    1.66
  -3  -8  -7    2.95    1.23
  -3  -8  -7    3.46    2.13
  -3  -8  -7    2.84    1.24
  -3  -8  -7    2.29    1.10
  -3  -8  -7   -0.34    1.92
  -3  -8  -8    5.47    1.57
  -3  -8  -8    2.50    1.24
  -3  -8  -8    1.84    1.15
  -3  -8  -8    1.35    1.01
  -3  -8  -9    4.99    1.10
  -3  -8  -9    5.65    1.34
  -3  -8  -9   10.01    1.83
  -3  -8  -9    6.49    1.52
  -3  -8 -10   30.95    2.36
  -3  -8 -10   33.50    3.06
  -3  -8 -10   35.70    2.90
  -3  -8 -10   36.39    2.87
  -3  -8 -11    1.28    0.82
  -3  -8 -11    2.16    1.32
  -3  -8 -11    1.54    1.05
  -3  -8 -11    3.56    1.74
  -3  -8 -11    2.38    1.13
  -3  -8 -11   -0.11    2.08
  -3  -8 -11    3.26    1.49
  -3  -8 -12   66.79    3.63
  -3  -8 -12   61.88    4.45
  -3  -8 -12   67.58    4.30
  -3  -8 -12   67.32    4.54
  -3  -8 -12   69.95    4.21
  -3  -8 -12   61.13    4.45
  -3  -8 -12   69.87    4.28
  -3  -8 -13   34.40    2.44
  -3  -8 -13   30.23    3.20
  -3  -8 -13   33.93    3.19
  -3  -8 -13   34.11    2.97
  -3  -8 -13   27.78    2.99
  -3  -8 -13   27.79    3.42
  -3  -8 -13   35.73    2.95
  -3  -8 -14   26.73    3.10
  -3  -8 -14   25.36    2.86
  -3  -8 -14   25.95    2.92
  -3  -8 -14   28.59    3.16
  -3  -8 -14   27.29    2.57
  -3  -8 -14   22.10    3.34
  -3  -8 -15    7.85    1.63
  -3  -8 -15    6.59    1.97
  -3  -8 -15    8.03    1.88
  -3  -8 -15    5.19    1.89
  -3  -8 -16  114.53    6.68
  -3  -8 -16  118.87    6.69
  -3  -8 -16  111.11    5.71
  -3  -8 -16  115.96    6.16
  -3  -8 -17    4.87    1.81
  -3  -8 -17    3.07    1.68
  -3  -8 -17    5.30    1.62
  -3  -8 -17    5.43    1.28
  -3  -8 -17    7.68    2.59
  -3  -8 -18   16.91    2.74
  -3  -8 -18   16.30    2.46
  -3  -8 -18    9.43    2.22
  -3  -8 -18   13.14    2.24
  -3  -8 -19   36.41    3.33
  -3  -8 -19   34.04    3.58
  -3  -8 -19   35.14    3.54
  -3  -8 -19   32.18    3.21
  -3  -8 -19   30.75    3.49
  -3  -8 -20    1.43    1.57
[truncated: 668,124 more chars]
